# Supplementary material for: Uncoupling of Mitosis and Cytokinesis Upon a Prolonged Arrest in Metaphase Is Influenced by Protein Phosphatases and Mitotic Transcription in Fission Yeast
Source: Front Cell Dev Biol. 2022 Jul 18;10:876810. doi: 10.3389/fcell.2022.876810 (PMC9340479; doi:10.3389/fcell.2022.876810)
Supplement: Supplementary file 1 [file Table2.XLSX]

## Sheet: Table S3_ANOVA FDR 0.05
Protein No	#Replicates	EMM0_1	EMM0_2	EMM0_3	EMM0_4	EMM3_1	EMM3_2	EMM3_3	EMM3_4	T3_1	T3_2	T3_3	T3_4	T4_1	T4_2	T4_3	T4_4	T5_1	T5_2	T5_3	T5_4	T6_1	T6_2	T6_3	T6_4	Only identified by site	Reverse	Potential contaminant	GOBP name	GOMF name	GOCC name	KEGG name	Reactome	KEGG	ANOVA Significant	Peptides	Razor + unique peptides	Unique peptides	Sequence coverage [%]	Unique + razor sequence coverage [%]	Unique sequence coverage [%]	Mol. weight [kDa]	Q-value	Score	Intensity	MS/MS count	Number of proteins	Peptides EMM0_1	Peptides EMM0_2
#	#Grouping	EMM0	EMM0	EMM0	EMM0	EMM3	EMM3	EMM3	EMM3	T3	T3	T3	T3	T4	T4	T4	T4	T5	T5	T5	T5	T6	T6	T6	T6
1		21.59	20.4767	21.5105	21.7913	21.7014	18.9675	21.9311	22.0047	20.5223	21.6388	21.267	21.3907	20.2612	22.0406	21.8064	22.4154	20.6725	21.5238	20.9278	19.7569	21.4133	20.9355	21.6002	21.9064											3	3	3	53.4	53.4	53.4	8.5686	0	22.806	200310000	25	1	3	2
2		24.1128	23.6921	24.0532	24.1903	24.289	24.1676	24.1033	24.4576	25.3679	25.8828	25.4376	25.7331	25.67	25.7445	26.1682	26.3014	26.076	26.3082	25.8549	26.174	26.3293	26.2239	26.13	26.3281										+	43	43	43	57.9	57.9	57.9	82.323	0	323.31	3516700000	1309	1	20	20
3		28.198	28.3018	28.2426	28.2166	28.2632	28.1564	28.11	28.272	28.4505	28.3273	28.4128	28.3322	28.2834	28.1735	28.288	28.3465	28.4031	28.3056	28.6191	28.3556	28.2006	28.3188	28.3711	28.5535										+	18	16	16	71.4	67.7	67.7	25.717	0	220.73	24185000000	1152	1	15	15
4		22.8097	23.1355	22.7547	22.8164	22.7574	22.6104	22.8625	23.0954	20.1	20.4427	19.6617	23.0974	20.9769	20.0109	21.5746	22.8313	23.0738	22.7208	22.7398	22.894	19.7613	21.8842	20.1655	22.6529										+	2	2	2	26.5	26.5	26.5	7.7199	0	5.7228	452600000	100	1	2	2
5		22.7063	22.8036	22.7559	22.7014	22.9219	23.0105	22.9509	22.9854	23.5047	23.545	23.353	23.3027	23.5084	23.4221	23.1752	23.4242	23.7233	23.5516	23.3987	23.3778	23.3155	22.8931	22.7358	22.7645										+	5	5	5	49.6	49.6	49.6	14.178	0	31.892	651860000	226	1	4	4
6		22.4943	22.1831	22.2306	22.5608	22.7482	22.5743	22.6764	22.4134	22.3297	22.1849	22.181	22.3186	21.7352	21.9705	22.0103	22.0284	21.9511	21.853	21.8509	21.7176	21.6559	21.8013	21.7426	21.6677										+	4	4	4	33.3	33.3	33.3	17.547	0	8.8701	316590000	142	1	3	2
7		22.078	22.1939	21.8557	22.1117	21.8213	22.1384	21.9245	22.1431	21.9485	22.0352	22.1115	22.1619	19.8857	21.6677	21.9348	22.0639	21.9938	20.2014	21.9223	22.0605	21.7324	21.8464	22.2329	22.1712											2	2	2	39.1	39.1	39.1	7.99	0	19.65	225890000	105	1	2	1
8		21.7993	21.615	22.033	21.8531	21.8713	21.8959	21.8727	21.9982	22.1066	22.2966	22.441	22.0882	21.4168	21.7752	21.7009	21.7218	21.4295	21.5761	21.4789	21.9524	20.057	20.7634	21.0582	20.5058										+	3	3	3	45	45	45	9.4115	0	20.159	202250000	60	1	2	2
9		24.2806	24.2454	24.4514	24.1758	24.2168	24.3817	24.2068	24.3145	23.6526	23.5057	23.2821	23.4227	23.2138	23.442	23.1912	23.073	23.1781	23.161	22.7228	23.2644	22.9341	22.7699	20.7165	20.0588										+	4	4	4	81.4	81.4	81.4	11.834	0	55.497	904780000	244	1	4	3
10		20.3792	20.2231	20.194	21.4301	20.5707	20.7578	20.4302	20.423	20.5248	21.0292	21.3011	20.5231	19.2951	20.9603	21.7189	20.6317	21.0517	19.5785	20.2778	21.2448	20.2054	20.8556	20.1935	20.5824											2	2	2	14.4	14.4	14.4	16.735	0.0026464	3.1828	76903000	4	1	1	2
11		22.6147	22.3877	22.517	22.8063	22.4482	22.3763	22.539	22.5877	22.3176	22.2793	22.1716	22.0638	21.5999	19.8901	20.9961	21.429	22.1338	20.5041	19.7866	21.4116	19.8169	21.4183	21.1902	20.6954										+	2	2	2	42.9	42.9	42.9	5.3623	0.00035186	4.879	293220000	95	1	2	2
12		21.0121	22.2421	23.0644	23.027	24.0885	22.9676	23.0194	23.3207	21.4364	21.4526	21.4559	21.4023	21.5092	21.3482	21.6497	21.5721	21.8955	21.836	21.8604	21.8617	21.5677	21.4877	21.6594	21.4568										+	2	2	2	21.7	21.7	21.7	13.437	0	23.131	330240000	112	1	2	2
13		23.7539	23.438	23.5789	23.5693	24.097	23.8915	24.0503	23.8956	24.0048	24.223	24.0133	23.7775	23.5548	23.4712	23.6668	22.7573	23.6424	23.121	22.9242	23.566	22.5977	21.9079	22.1724	22.0495										+	5	5	5	64.2	64.2	64.2	10.171	0	134.58	841810000	272	1	5	5
14		20.1443	22.8416	20.2882	19.038	22.4336	21.6111	20.3143	20.4171	23.7205	23.6527	23.4985	23.6868	23.4391	22.9912	23.1272	22.7246	23.3648	21.1605	22.8136	23.1701	22.8603	22.3946	20.5951	20.862										+	1	1	1	19.4	19.4	19.4	6.9346	0	14.755	519620000	138	1	1	1
15		20.5666	20.5922	20.0226	20.5899	20.4844	20.8825	21.0966	20.9476	21.2884	19.7278	19.4508	19.2323	21.175	20.6589	19.8942	20.8819	20.1901	21.0927	20.5896	20.5134	20.4725	20.3241	20.5735	18.8845											3	3	3	33.7	33.7	33.7	9.8022	0	6.0922	62164000	22	1	2	2
16		23.4057	23.5423	23.3449	23.4315	23.0958	23.1855	23.0126	22.9019	22.9664	23.0999	23.0488	22.6021	22.5984	22.9114	22.7559	21.9428	22.203	22.5829	20.3125	22.3379	21.5526	21.9388	21.3608	19.5987										+	2	2	2	76.9	76.9	76.9	5.6246	0	11.979	487930000	98	1	2	2
17		25.627	25.6204	25.6952	25.7016	25.7755	25.8229	25.8033	25.8391	25.1032	25.1041	25.0534	25.0265	25.1249	25.0111	25.0652	25.0115	24.9212	24.8639	24.7379	24.9002	24.8349	24.7275	24.7037	24.7806										+	21	21	21	34	34	34	91.181	0	199.62	2854400000	734	1	16	14
18		27.7558	27.8007	27.7391	27.7871	27.9174	27.9452	27.9577	28.011	28.1206	28.0942	28.1268	28.1903	28.0271	28.0659	28.1273	28.1399	28.2448	28.2124	28.2054	28.1862	27.9991	27.959	27.9663	28.0175										+	32	32	32	71	71	71	54.731	0	323.31	19382000000	2545	1	28	26
19		28.2305	28.324	28.2949	28.3151	28.6139	28.5057	28.6665	28.6207	28.7213	28.8514	28.8602	28.8002	28.6418	28.6126	28.6837	28.6315	28.7782	28.77	28.6982	28.8069	28.4617	28.4237	28.4065	28.3432										+	35	35	35	75.2	75.2	75.2	57.204	0	323.31	28218000000	2660	1	28	28
20		21.7605	21.6806	21.532	21.8264	21.8657	21.8112	21.6621	21.7721	22.1049	22.2992	22.0874	21.9964	22.1229	21.9878	22.1217	22.0892	22.397	22.482	22.431	20.2848	22.1208	22.0809	22.2916	21.9658											3	3	3	18.1	18.1	18.1	18.72	0	20.645	276960000	162	1	3	1
21		22.4869	22.6102	22.6287	22.4593	22.5756	22.7341	22.629	22.5678	22.6076	22.5722	22.2528	22.4466	21.2089	22.7702	22.9881	22.7021	22.9285	22.8422	22.8211	19.1481	22.5607	22.3364	22.6754	22.3738											12	12	12	23.5	23.5	23.5	72.38	0	75.185	429470000	79	1	5	6
22		23.0146	23.1068	23.3273	23.0725	23.1431	23.1299	23.2837	23.1429	23.071	22.7286	22.8205	22.9337	22.8924	23.0106	23.1244	22.9402	23.0068	22.8898	23.1698	22.7899	22.8857	22.7468	22.902	22.9522										+	8	8	8	21.5	21.5	21.5	54.691	0	24.159	590830000	230	1	8	8
23		28.7539	28.7761	28.8591	28.8856	28.9002	28.8054	28.855	28.8943	28.6042	28.6294	28.6111	28.4551	28.3365	28.391	28.3004	28.0523	28.4452	28.3116	28.2834	28.3827	28.0766	28.1679	27.981	28.0237										+	21	21	21	86.9	86.9	86.9	46.408	0	323.31	27379000000	1969	1	19	18
24		23.3602	23.6441	23.346	23.4136	23.1102	23.1674	23.1348	23.4047	23.3511	23.3405	23.2389	23.3811	20.0604	23.1257	23.6656	23.3624	23.4879	20.6968	23.0493	21.2921	22.6426	20.581	22.8726	22.8864											3	3	3	42.7	42.7	42.7	12.934	0	13.637	569750000	136	1	1	2
25		28.8145	28.9029	28.9121	28.8845	28.942	28.8579	28.9912	28.978	29.0875	29.163	29.0626	29.0724	28.9741	29.0599	28.9266	29.0215	29.0635	29.1849	28.9671	29.0564	28.9325	29.0506	28.7655	28.8472										+	42	41	41	78	78	78	69.758	0	323.31	37202000000	3429	1	35	35
26		21.9018	22.0664	21.9726	21.7765	22.297	22.3554	22.2829	22.1284	22.6151	22.3264	22.1437	22.3508	22.4644	22.1781	22.3354	22.4494	22.8052	22.5499	22.6311	22.5022	22.4813	22.6031	22.3321	22.465										+	7	7	7	27.1	27.1	27.1	33.952	0	36.899	364840000	105	1	3	3
27		27.4714	27.6078	27.5282	27.5535	27.4902	27.4648	27.7177	27.7914	27.6966	27.776	27.7224	27.8377	27.6354	27.5137	27.6919	27.5601	27.8111	27.6944	27.6072	27.8761	27.7279	27.588	27.5387	27.5025										+	14	9	9	78.2	40.1	40.1	16.443	0	134.48	14546000000	965	1	12	11
28		22.9181	22.7237	22.8693	22.8552	22.8815	22.9955	22.9726	22.8735	23.534	23.721	23.5747	23.8055	23.7394	23.7076	23.3716	23.9846	23.9092	23.9457	23.7837	23.9276	23.627	23.5778	23.7005	23.4828										+	15	15	15	44	44	44	52.418	0	61.736	813260000	332	1	9	7
29		23.1893	23.0931	23.2043	23.2055	23.1116	23.1517	23.2002	22.8617	23.2963	23.3152	23.1642	23.2071	23.3157	23.5023	23.4534	23.0339	23.4521	23.3418	23.3832	23.3711	22.6821	22.6064	22.6649	22.5226										+	17	17	17	26.2	26.2	26.2	93.676	0	30.85	603710000	126	1	7	8
30		21.8053	22.2938	21.9641	21.9981	22.1382	22.4933	22.402	22.4766	22.5136	22.7081	22.8579	22.8637	22.5604	22.7414	22.8151	23.1377	23.0343	23.1663	23.5669	23.1212	22.7881	22.7841	23.465	23.529										+	7	7	7	10.9	10.9	10.9	76.67	0	36.258	515490000	196	1	5	4
31		24.722	24.6581	24.6043	24.5441	24.6293	24.5441	24.669	24.6907	25.3075	25.3571	25.4371	25.3414	25.4163	25.3189	25.3217	25.4851	25.5519	25.4677	25.3972	25.5345	25.4404	25.5059	25.413	25.4345										+	19	19	19	52.7	52.7	52.7	59.449	0	259.34	2687400000	645	1	15	16
32		22.9662	22.9127	23.0111	22.9599	23.1191	23.0566	23.1904	23.1067	23.3494	23.4387	23.2764	23.5006	23.369	23.3348	23.5132	23.4764	23.5938	23.7105	23.5717	23.5424	23.5896	23.6913	23.63	23.5627										+	13	13	13	28	28	28	46.399	0	32.044	763590000	356	1	11	8
33		22.6997	22.8888	22.7298	22.9054	22.9601	22.7704	22.7177	22.7854	22.9397	23.0058	23.1253	22.9062	21.2911	22.6785	23.2441	22.781	22.4051	22.284	22.8759	22.4537	22.6646	22.4676	22.8663	22.6702											11	11	11	32.3	32.3	32.3	52.571	0	94.521	478400000	147	1	6	4
34		27.246	27.2956	27.2321	27.241	27.2933	27.3265	27.3583	27.3977	27.9199	27.9781	27.997	27.9944	27.911	28.0197	27.9836	28.0579	28.1552	28.1574	28.0651	28.1427	27.9703	28.0564	27.8976	28.0021										+	59	59	59	61	61	61	132.5	0	323.31	16335000000	3408	1	46	45
35		31.1719	31.2766	31.2495	31.1808	31.2806	31.3853	31.3239	31.3613	31.7175	31.7257	31.688	31.6378	31.7376	31.7007	31.6462	31.8031	31.8876	31.8511	31.8154	31.7035	31.9469	32.0073	31.6438	31.8196										+	28	28	28	58.4	58.4	58.4	47.383	0	323.31	231580000000	3904	1	22	23
36		24.5118	24.423	24.4705	24.5633	24.6906	24.6315	24.5	24.4532	24.9143	24.8366	25.0615	25.0001	25.0059	25.063	25.0776	25.218	25.1633	25.2361	25.2762	25.0667	25.2	25.2128	25.2463	25.2116										+	11	11	11	49.4	49.4	49.4	36.998	0	177.28	2259200000	639	1	10	10
37		23.2743	23.465	23.2883	23.2984	23.3656	23.37	23.2696	23.2663	23.5496	23.6853	23.4545	23.2407	23.4782	23.2988	23.3295	23.0839	23.4322	23.1803	22.8739	22.9102	23.4416	23.4112	22.6252	22.6785											8	8	8	37.6	37.6	37.6	41.69	0	29.596	726210000	181	1	5	5
38		20.0621	21.8137	20.3291	20.3154	22.1216	19.9479	21.4314	20.8538	22.6716	22.4817	22.526	22.557	22.4832	22.3885	22.3386	22.7701	22.5717	22.5516	22.4556	22.5448	22.3738	22.6578	22.5978	22.6322										+	5	5	5	25.6	25.6	25.6	34.89	0	14.448	328690000	41	1	2	2
39		24.8856	24.9549	25.0095	24.9628	25.107	25.1175	25.1732	25.1454	25.2932	25.3059	25.238	25.1749	25.4544	25.2681	25.2643	25.2628	25.6222	25.55	25.7383	25.4528	25.2952	25.3781	25.4998	25.259										+	17	17	17	39.8	39.8	39.8	61.76	0	223.93	2820400000	598	1	12	11
40		28.8569	28.959	28.8419	28.9013	28.9879	28.9975	28.9957	29.0521	28.9488	28.9316	28.9688	28.9904	28.7376	28.7678	28.7531	28.7695	28.8878	28.7663	28.9791	28.904	28.5168	28.6548	28.8243	28.7671										+	66	66	66	60.8	60.8	60.8	122.91	0	323.31	34684000000	3345	1	51	50
41		26.5073	26.4282	26.4262	26.4601	26.6917	26.5454	26.59	26.507	26.674	26.3138	26.5379	26.4621	26.63	26.4215	26.3105	26.2586	26.5852	26.5267	26.4046	26.5445	26.5839	26.3501	26.2971	26.0882											15	15	15	66.3	66.3	66.3	37.552	0	323.31	6565700000	723	1	15	15
42		25.347	25.5435	25.5648	25.5225	25.7007	25.8534	25.5472	25.8483	25.241	25.4298	25.7971	25.316	25.0069	25.3956	25.4817	25.507	25.3794	25.2988	26.1057	25.6886	25.0974	25.298	25.8454	25.5439											10	10	10	31	31	31	39.063	0	161.06	3505300000	531	1	8	9
43		25.1407	25.3028	25.0515	25.0623	25.0382	25.1028	24.9404	25.0216	25.2539	25.4327	25.6568	25.3471	25.1575	25.3522	25.4176	25.4621	25.3307	25.0383	25.7379	25.5061	25.0459	25.0366	25.7724	25.595										+	28	28	28	32.9	32.9	32.9	109.42	0	187.5	2893200000	629	1	19	16
44		30.3397	30.2896	30.3501	30.3754	30.3661	30.3407	30.4684	30.4698	30.5555	30.5059	30.3857	30.4006	30.4772	30.3835	30.3691	30.2285	30.5838	30.5424	30.3291	30.3245	30.6037	30.2933	30.0849	30.0081											23	23	23	70.3	70.3	70.3	28.606	0	237.53	96988000000	3155	1	20	21
45		24.4887	24.6038	24.3709	24.5647	24.5746	24.4967	24.634	24.6132	24.3179	24.4563	24.394	24.1744	23.9464	24.2133	24.1856	23.7832	23.8459	24.2296	23.7574	23.931	23.624	24.0172	23.6782	23.3047										+	9	9	9	72.3	72.3	72.3	16.855	0	82.7	1394700000	454	1	7	8
46		25.8663	25.9278	25.793	25.86	25.7278	25.8633	25.9606	25.9944	26.1519	26.1232	25.9219	26.1307	25.7644	25.9131	25.7267	25.8158	25.939	25.8779	25.715	25.9611	25.9122	25.7362	25.5911	25.5515										+	15	15	15	54.6	54.6	54.6	25.741	0	222.07	4260000000	618	1	13	11
47		24.6686	24.6505	24.7821	24.4652	24.8342	24.9488	25.0032	24.974	27.4605	27.621	27.9301	27.3799	27.6822	27.7946	27.9917	27.6359	27.7309	27.6665	28.1041	27.8024	27.7251	27.5937	27.8073	27.2964										+	8	8	8	18.4	18.4	18.4	53.692	0	169.32	10306000000	480	1	5	4
48		22.7852	22.7961	22.8359	22.989	23.0133	22.8608	23.2558	22.8019	23.08	22.8239	23.1357	23.1549	23.1457	22.9112	23.3351	23.0419	23.2351	23.1691	23.2156	23.1997	23.1695	23.2529	23.4899	23.2143										+	14	14	14	30.6	30.6	30.6	67.09	0	177.52	611990000	97	1	6	3
49		25.5273	25.6331	25.51	25.5009	25.7827	25.7012	25.745	25.8307	26.2719	26.3815	26.2916	26.3217	26.3264	26.3322	26.4106	26.4704	26.5477	26.5363	26.4538	26.5502	26.262	26.3451	26.3044	26.3467										+	20	20	20	63.2	63.2	63.2	38.758	0	308.63	5204200000	1089	1	13	13
50		20.4561	20.5017	19.3406	19.9785	19.7827	20.1454	20.442	20.7754	21.2625	21.5127	21.06	20.2792	21.1387	21.1596	21.1243	21.333	21.2533	19.9148	21.4229	22.4708	21.3861	21.089	21.0029	21.1837										+	6	6	6	18.3	18.3	18.3	45	0	20.364	106220000	43	1	1	1
51		22.9298	20.4212	19.8104	21.31	19.463	20.4152	19.9748	22.6458	22.9359	23.0049	20.8176	21.0421	22.7364	22.5353	20.5645	22.6082	23.3842	20.1517	20.4975	19.6821	22.8511	23.0592	23.0206	22.8529										+	11	11	11	16	16	16	92.515	0	16.829	436300000	38	1	4	3
52		21.1389	19.5693	19.5991	19.3502	20.4638	21.2942	19.3636	20.5995	20.8415	20.5726	20.208	20.8081	20.6041	20.6354	20.7317	21.061	21.0327	20.9751	21.5173	20.1451	21.0893	20.8817	21.1632	20.9666										+	3	3	3	12.3	12.3	12.3	27.039	0	7.2396	95459000	68	1	3	2
53		22.8625	22.7527	23.102	22.9459	23.1824	23.1865	22.8929	23.0713	22.855	22.6981	22.8886	22.9207	20.1357	23.3724	23.4327	23.4895	23.1136	22.8685	23.1953	22.9079	23.077	22.9837	23.2472	22.8627											8	8	8	43.4	43.4	43.4	29.71	0	51.387	671350000	116	1	4	4
54		21.386	19.4665	21.3979	20.6922	20.5568	20.7004	20.774	20.4426	19.6098	22.6659	22.7424	22.2651	22.616	22.7818	22.7965	22.6938	22.6916	22.7071	22.7776	22.6431	23.1339	22.9161	23.3322	22.9995										+	11	11	11	19.7	19.7	19.7	94.907	0	19.487	347680000	53	1	1	3
55		21.4185	21.6141	21.4688	21.5112	21.8694	21.8491	21.5114	21.847	21.1952	21.3818	21.7384	20.2044	21.8164	20.047	20.1437	20.6633	22.3187	21.0586	20.9236	20.8831	20.9368	19.4604	20.7388	21.0662										+	7	7	7	28	28	28	33.929	0	21.824	160300000	53	1	5	2
56		19.8508	20.0235	19.5949	20.4388	19.8565	21.3526	20.8518	20.2588	21.3101	20.9762	21.5139	20.8259	20.0608	20.6005	20.7178	19.6037	20.5556	20.5895	20.9091	20.1927	19.9454	20.2733	21.1694	19.8367										+	2	2	2	3	3	3	71.755	0.009283	2.4978	30658000	12	1	2	2
57		26.6534	26.6483	26.5349	26.5853	26.8093	26.7984	26.7073	26.7439	27.195	27.1382	27.2497	27.2108	27.007	26.9906	27.1544	27.1253	27.1748	27.0916	27.3063	27.1995	26.9349	26.9789	27.0938	27.0373										+	40	40	39	56	56	55.3	85.444	0	323.31	9390700000	1697	1	30	28
58		22.6911	22.678	22.486	22.8762	22.8172	22.5498	22.8808	22.9096	23.3237	23.3138	23.0969	23.2442	23.4032	23.4306	23.3251	23.5151	23.7851	23.7313	23.4481	23.6568	23.7001	23.6001	23.5578	23.4936										+	10	10	10	28.9	28.9	28.9	49.195	0	84.449	734440000	167	1	3	4
59		26.8358	26.8292	26.8901	26.9957	26.8382	26.87	26.8441	26.7835	27.0884	27.046	27.0088	27.0592	27.0774	27.0293	26.8931	27.0713	26.9941	27.0968	27.0344	27.0809	27.0349	27.1596	26.9518	27.0507										+	25	25	25	65.6	65.6	65.6	51.376	0	323.31	9324300000	1283	1	21	19
60		21.3472	21.3937	20.8921	21.6538	20.261	20.4331	20.5935	20.7398	21.9668	21.9152	20.5638	22.2683	22.6847	21.5683	22.3362	21.8099	22.2203	22.1968	20.0162	22.1258	21.868	21.8927	22.0313	22.0413										+	3	3	3	15.7	15.7	15.7	26.466	0	45.46	195900000	41	1	2	1
61		21.9877	21.9575	21.7376	22.0755	22.1419	22.2165	22.1312	22.0538	22.7784	22.5735	22.6639	22.5888	23.0652	22.9163	22.6705	22.8223	22.6556	22.6572	22.936	22.9386	22.7033	22.8575	23.043	22.7973										+	5	5	5	33.3	33.3	33.3	18.15	0	72.757	428390000	184	1	4	3
62		22.39	22.3796	22.3454	22.4578	22.7364	22.4571	22.4079	22.4565	23.3498	23.3716	23.2331	23.2147	23.0936	23.3377	23.545	23.3998	23.2601	23.6482	23.4762	23.4489	23.5144	23.5001	23.7432	23.5552										+	18	18	18	37.7	37.7	37.7	72.442	0	98.144	648050000	163	1	7	6
63		19.5974	21.5075	20.0825	20.3635	21.9048	20.8872	21.1523	21.1529	20.5584	20.2588	20.3698	23.6558	22.1876	20.8442	19.9526	23.9655	23.2936	23.5002	24.2326	23.9201	20.1102	20.3804	21.5652	23.9522										+	3	3	3	7.6	7.6	7.6	31.45	0	14.103	628050000	60	1	1	1
64		22.3158	22.0639	22.2601	22.0715	22.3654	22.567	22.5011	22.3618	22.9014	22.8468	22.9642	22.9607	22.408	23.0925	22.6648	22.8673	23.1173	23.1133	23.252	23.2067	23.2201	22.9773	23.2816	23.1315										+	14	14	14	8.1	8.1	8.1	234.04	0	23.703	502570000	124	1	2	5
65		23.9945	23.9417	23.8438	23.751	23.8545	23.9739	23.8966	23.7256	22.8882	23.1979	22.9866	23.0343	22.7704	22.819	22.6484	22.7763	24.2504	24.0331	24.438	24.5256	22.5994	22.7942	23.2487	23.2378										+	12	12	12	23.5	23.5	23.5	71.632	0	40.357	858810000	111	1	9	8
66		23.2044	23.0552	23.5399	23.3518	23.2539	23.2583	23.1165	23.2398	23.6214	23.6073	23.7077	21.3874	23.3156	23.2521	19.7631	23.4611	23.4635	23.4191	23.6323	23.5875	22.8026	22.9983	23.0547	23.4325											21	21	21	20	20	20	154.32	0	71.517	739310000	85	1	9	9
67		24.808	24.8772	24.7605	24.8167	25.0737	24.8996	24.9331	25.0283	24.9152	24.901	25.2416	25.0431	24.9767	25.0285	25.1277	25.0417	25.0305	24.9223	25.0874	25.0333	25.0263	24.6915	24.812	24.8149										+	25	25	25	21.7	21.7	21.7	154.63	0	178.76	2298500000	480	1	16	15
68		23.7887	23.6671	23.5931	23.563	23.6569	23.782	23.9964	23.7973	23.8328	24.0951	23.8473	23.7527	23.8752	23.8639	24.0085	23.6799	23.6317	23.8122	23.6988	23.6378	23.4987	23.6414	23.6436	23.2193										+	8	8	8	40.2	40.2	40.2	29.05	0	65.999	969280000	312	1	6	4
69		23.1128	23.031	22.9629	23.0902	23.1876	23.1066	23.2104	23.1803	23.3537	23.1358	23.3821	23.1914	23.1909	23.4381	23.231	23.2898	23.3742	23.5099	23.2704	23.2591	23.1812	22.818	23.5256	23.4434											12	12	12	30.4	30.4	30.4	49.38	0	51.658	701450000	169	1	8	6
70		25.4978	25.5238	25.4834	25.6759	25.6416	25.727	25.7665	25.739	25.7868	25.7949	25.8775	25.7626	25.8384	25.7434	25.698	25.7908	25.9971	25.9735	25.9805	25.9294	25.8106	25.8502	25.8716	25.906										+	18	18	18	33.8	33.8	33.8	94.158	0	272.27	4061700000	943	1	15	14
71		20.9487	20.087	20.8174	21.124	20.9386	21.0152	20.9937	21.1121	21.4987	21.5687	21.4765	21.3935	19.9907	21.6493	21.2688	19.7579	21.0666	20.9926	22.088	21.3647	20.3311	21.2707	20.8936	20.9312											3	3	3	12	12	12	29.559	0.00035411	5.0298	156970000	24	1	2	2
72		20.4611	19.9922	21.9955	19.1968	19.9995	21.5328	20.5294	22.6543	20.6883	21.9511	21.7491	21.9215	20.3554	22.2582	21.1475	20.2221	22.2897	22.2635	19.7958	22.161	21.9937	21.1125	22.1041	21.9493											5	5	5	29.7	29.7	29.7	24.388	0	6.5894	249380000	21	1	4	2
73		24.3599	24.2641	24.3443	24.3721	24.1787	24.258	24.2414	24.2901	24.6239	24.8274	24.6888	24.6668	24.8531	24.9671	24.7392	24.7618	25.0297	25.0599	24.815	24.8783	25.0861	25.1187	24.6975	24.5777										+	8	8	8	34.1	34.1	34.1	34.706	0	76.339	1842800000	377	1	5	5
74		24.4811	24.502	24.6443	24.5136	24.5259	24.3857	24.7394	24.6643	24.7535	24.791	24.6884	24.5526	24.6119	24.7217	24.7389	24.8174	24.8576	24.8053	24.7665	24.721	24.8283	24.6446	24.7894	24.5972										+	6	6	6	20	20	20	33.042	0	39.131	1869300000	315	1	4	3
75		25.0002	24.9054	24.9971	24.9068	25.3015	25.1539	25.0851	25.239	25.5139	25.4072	25.5313	25.3923	25.5568	25.437	25.5667	25.5917	25.8182	25.4982	25.7516	25.647	25.7847	25.6524	25.7601	25.7238										+	15	15	15	50.1	50.1	50.1	39.323	0	230.79	3172200000	620	1	11	12
76		21.9286	21.8014	22.0323	22.0049	22.1844	21.9667	22.1574	22.0251	22.1797	22.4481	22.1449	22.1856	22.3083	22.2831	21.9904	22.1002	22.3032	22.4865	22.1978	22.3577	21.9962	22.2326	21.9623	21.9047										+	5	5	5	24.6	24.6	24.6	40.531	0	37.225	323300000	114	1	3	3
77		24.5253	24.4428	24.431	24.5517	24.7615	24.7946	24.8634	24.6789	24.5305	24.4965	24.6072	24.5504	23.9709	24.3185	24.3151	23.9805	24.1143	23.8757	24.0823	23.8653	24.0552	23.8953	24.0103	23.6538										+	19	19	19	47.4	47.4	47.4	55.483	0	153.1	1627800000	270	1	8	9
78		21.9054	21.8506	21.6895	21.645	21.8875	21.8625	21.9627	21.8275	20.4801	20.8189	21.4806	21.1023	21.2147	20.2001	21.2747	20.455	21.1823	21.0347	21.174	19.5813	21.5908	21.0265	20.2965	20.5005										+	3	3	3	4.3	4.3	4.3	67.87	0.0048956	2.8686	149360000	84	1	3	3
79		22.4872	22.8092	22.5038	22.3865	22.6586	23.0756	22.7125	22.7814	23.1052	23.185	23.3855	22.9897	23.3687	23.1871	23.6426	23.2874	23.1359	23.2984	23.6752	23.5728	23.0902	23.3652	23.6781	23.6549										+	4	4	4	26.2	26.2	26.2	24.137	0	105.66	669610000	253	1	2	3
80		22.792	22.8409	23.0498	20.1439	22.8873	22.8676	22.909	23.0393	21.2652	22.9236	23.132	23.4679	19.994	22.9296	23.1924	22.3434	20.7784	23.1932	20.6165	23.2302	22.6185	20.8168	21.024	20.4341											16	16	16	24.7	24.7	24.7	79.483	0	25.155	495930000	47	1	5	5
81		24.3817	24.4012	24.4163	24.4426	24.4201	24.4137	24.4705	24.5163	24.3047	24.3591	24.2232	24.1993	23.9994	24.0099	24.1688	24.1793	23.9693	23.8514	23.9981	24.165	23.8105	23.7643	23.6326	24.0649										+	9	9	9	47.7	47.7	47.7	26.492	0	32.124	1334100000	297	1	7	6
82		28.1141	28.1525	28.2914	28.2279	28.2879	28.3069	28.2796	28.2996	28.5443	28.4889	28.6128	28.5277	28.4838	28.4799	28.5228	28.5211	28.6138	28.6008	28.7559	28.6318	28.5232	28.5703	28.5592	28.5248										+	53	53	53	68.6	68.6	68.6	80.749	0	323.31	25723000000	2958	1	41	41
83		23.7213	23.7678	23.7814	23.6839	24.0559	23.4805	23.2165	23.5178	23.6235	23.6176	23.5405	23.5685	23.8136	23.777	23.7355	23.8569	23.8355	23.8263	24.0242	23.9678	23.4424	23.2376	23.3525	23.4918										+	12	12	12	19.1	19.1	19.1	104.83	0	33.86	887800000	98	1	8	6
84		21.2744	21.8129	21.4074	20.9268	21.897	21.8952	21.6486	21.7717	21.6613	21.8382	21.9529	21.8555	21.6807	21.9715	21.767	21.7914	22.0966	22.4764	22.5903	22.1121	21.7505	19.7395	21.5465	22.2433										+	3	3	3	21.7	21.7	21.7	24.947	0	13.271	222960000	42	1	2	1
85		22.6043	22.6927	22.623	22.7956	22.5882	22.5076	22.5334	22.4728	23.132	23.356	22.9728	23.2671	20.6052	21.1885	21.054	23.8503	20.3845	20.8682	22.9495	22.57	23.5028	23.4014	23.2617	22.8955										+	6	6	6	14.4	14.4	14.4	71.197	0.00035575	5.16	557600000	37	1	4	3
86		24.2327	24.2025	24.0635	24.0622	24.3721	24.1313	24.1356	24.2073	24.0605	23.9912	24.2924	24.1406	24.2175	23.9168	24.2215	24.1326	24.1996	23.9993	24.5029	24.0468	24.0996	23.9744	24.4915	24.0346											25	25	25	39.6	39.6	39.6	86.621	0	160.94	1316400000	299	1	15	18
87		27.8195	28.1445	27.8757	28.0115	28.1105	28.0628	28.1626	28.0859	28.0971	28.0832	28.3137	27.852	28.0455	28.2037	28.1704	28.1241	28.2915	28.389	28.2434	28.1315	28.2755	28.0827	27.7853	28.2111											10	10	5	50	50	33.6	15.47	0	133.9	21293000000	1268	1	9	8
88		23.7576	23.7237	23.624	23.5246	23.836	23.965	24.0385	23.9676	24.1669	24.1431	24.421	24.3991	24.0134	24.2071	24.4551	24.4838	24.5486	24.5941	24.6073	24.4916	24.4056	24.4512	24.231	24.5796										+	10	10	10	33.3	33.3	33.3	31.585	0	37.121	1397500000	237	1	8	7
89		23.4288	23.3949	23.3362	23.5349	23.7215	23.6675	23.7577	23.6212	23.8108	23.853	23.7743	23.8694	23.9401	23.9111	23.8025	23.8013	23.9822	23.9579	24.0245	23.9661	23.9344	23.9506	23.9865	23.8353										+	14	14	14	33.2	33.2	33.2	59.638	0	124.98	1027600000	521	1	9	11
90		20.4576	21.2234	20.0241	22.4999	19.462	21.816	20.4032	22.7467	20.7135	20.2631	22.4661	19.6793	22.2263	22.3487	22.5455	22.3196	20.3041	19.5824	22.6497	22.4475	22.5646	22.3343	22.4399	22.3881											6	6	6	11.6	11.6	11.6	70.008	0	30.511	351050000	34	1	4	4
91		22.6916	22.9021	22.7157	22.8592	22.6365	22.7568	22.6737	22.764	22.8703	22.8715	23.3659	23.4595	23.3742	23.4651	23.4852	23.7574	23.5839	23.3992	23.8462	23.4625	23.632	23.7377	23.7917	23.6132										+	18	18	18	29.5	29.5	29.5	89.425	0	84.16	745610000	322	1	9	8
92		23.8237	23.9095	23.8406	23.9473	24.1128	23.9454	24.0848	24.0906	24.3888	24.67	24.4074	24.5204	24.9137	24.883	24.828	25.0256	24.7887	24.93	24.4792	24.8218	24.8538	24.8266	24.7129	24.7363										+	13	13	13	50.3	50.3	50.3	49.136	0	158.49	1651400000	616	1	8	10
93		27.4357	27.723	27.4314	27.4218	27.5909	27.638	27.4381	27.6035	27.7617	27.7829	27.9011	27.8747	27.7509	27.7371	27.777	27.7399	27.8654	27.7921	28.0228	27.9183	27.7127	27.853	27.7803	27.7556										+	26	26	26	62	62	62	49.231	0	323.31	15508000000	1838	1	22	20
94		24.914	24.9123	24.9891	24.7906	25.1363	25.0177	25.1137	25.1196	25.314	25.2351	25.2	25.2042	25.0062	25.1348	25.1066	25.0104	25.2889	25.2159	25.085	25.2758	25.0197	24.8768	25.0387	25.0895										+	16	16	16	49.7	49.7	49.7	35.447	0	115.67	2496100000	670	1	11	13
95		22.8354	23.0416	22.8239	22.8471	23.1454	22.9349	22.9494	22.8915	23.384	23.5688	23.6136	23.3294	23.1846	23.3865	23.3286	23.2819	23.4998	23.508	24.0106	23.2402	23.5036	23.7021	23.8878	23.6228										+	17	17	17	30.3	30.3	30.3	85.989	0	110.45	736850000	171	1	6	5
96		23.7547	23.8269	23.5382	23.5913	23.7332	24.0542	23.8501	23.9421	24.1107	24.2914	24.276	24.2091	24.4023	24.5648	24.7242	24.6232	24.5816	24.5279	24.8906	24.526	24.3932	24.5978	24.9011	24.6834										+	15	15	15	32.8	32.8	32.8	75.014	0	108.78	1466000000	424	1	11	13
97		26.4048	26.5087	26.403	26.3993	26.4664	26.539	26.5522	26.5667	26.9091	26.9672	26.9193	26.9729	26.9584	26.9933	26.8687	26.9447	27.1868	27.0668	26.8819	27.0119	26.8497	26.5144	26.4016	26.6622										+	20	20	20	79.2	79.2	79.2	34.001	0	290.1	7866500000	1307	1	17	16
98		24.3028	24.2547	24.3748	24.3678	24.3605	24.3233	24.3228	24.4167	24.1391	24.2471	24.161	24.0687	24.0658	24.1612	24.1385	23.9634	24.1886	24.2053	24.2526	24.086	24.0262	24.1486	24.104	24.026										+	11	11	11	28.6	28.6	28.6	66.396	0	39.535	1362300000	394	1	9	9
99		23.9933	24.1924	23.7458	23.8228	23.8003	23.853	23.7734	24.0103	24.1491	24.1004	23.9439	23.9584	23.7368	23.8821	23.8585	23.8895	23.7865	23.4452	24.1082	24.1419	23.4892	23.6772	24.1925	23.9961											8	8	8	30.6	30.6	30.6	37.818	0	123.79	1116200000	410	1	7	5
100		22.7196	22.5279	22.4549	22.5695	22.7296	22.6179	22.584	22.5556	22.8569	23.0524	22.5759	22.9073	22.5508	22.7793	22.7503	22.4413	22.7955	23.1242	22.5359	22.6951	22.3468	22.3272	22.1687	22.1621										+	4	4	4	37.5	37.5	37.5	13.412	0	68.338	452200000	130	1	3	3
101		24.5785	24.3883	24.2437	24.4094	24.7066	24.4514	24.6565	24.4498	24.7982	24.8137	24.6363	24.5674	24.7529	24.5914	24.4595	24.3917	24.7513	24.6189	24.3319	24.4605	24.4897	24.4954	24.3588	24.2146										+	6	6	6	57.4	57.4	57.4	16.281	0	108.35	1668400000	382	1	5	5
102		25.2272	25.3176	25.2186	25.2594	25.234	25.1677	25.1871	25.331	25.449	25.4703	25.6279	25.4064	25.3341	25.4135	25.5022	25.3094	25.4222	25.3314	25.5396	25.3703	25.3671	25.3789	25.3685	25.1356										+	12	12	12	69.5	69.5	69.5	29.375	0	212.33	2990500000	705	1	9	10
103		24.614	24.6249	24.4581	24.5773	24.5573	24.54	24.5215	24.6201	24.5812	24.7553	24.6504	24.7028	24.6048	24.4392	24.7009	24.417	24.6212	24.5401	24.5993	24.603	24.4228	24.5683	24.5987	24.5308											12	12	12	41.5	41.5	41.5	43.933	0	138.93	1807600000	624	1	10	7
104		27.3068	27.2066	27.2593	27.2461	27.3206	27.3562	27.4219	27.4743	27.4453	27.5807	27.4218	27.5195	27.4476	27.5249	27.5833	27.5783	27.5893	27.6197	27.694	27.5889	27.6489	27.7201	27.6614	27.6378										+	23	23	23	67.1	67.1	67.1	40.691	0	237.89	13203000000	1654	1	19	20
105		24.0728	24.2787	23.9958	23.9884	24.1993	24.3266	24.3994	24.5572	24.5719	24.441	24.0868	24.5282	24.5622	24.4375	24.5976	24.6657	24.6939	24.6468	24.51	24.7871	24.0702	24.4666	24.2832	24.7709										+	5	5	5	43.1	43.1	43.1	15.912	0	46.806	1583800000	236	1	4	3
106		20.863	21.4287	20.3691	20.4213	20.3408	20.9124	21.6243	20.2806	20.4193	21.154	22.6317	19.4642	20.0178	21.3603	20.5082	22.1532	21.8299	21.8536	22.5899	21.9359	20.2456	22.7052	22.8984	22.4375											7	7	7	15	15	15	64.152	0	17.343	211350000	13	1	3	2
107		27.1606	27.1803	27.2721	27.2169	27.4224	27.5301	27.3754	27.4532	27.5355	27.2996	27.4893	27.3377	27.3038	27.3373	27.4458	27.2623	27.4084	27.3716	27.5626	27.3466	27.3887	27.1386	27.4074	27.258										+	36	36	36	71.1	71.1	71.1	62.27	0	266.28	12277000000	2094	1	31	29
108		22.8548	21.4837	20.4309	20.9213	19.6642	20.0445	22.0187	22.0686	23.0621	23.2799	23.1524	23.3411	23.7525	23.6016	23.2058	23.879	23.6307	23.745	23.7703	23.742	23.8804	24.0635	23.9987	24.0723										+	9	9	9	28.5	28.5	28.5	45.226	0	47.042	716460000	134	1	4	3
109		25.0409	25.2616	25.3021	25.0162	24.201	24.0816	24.3475	24.443	24.7436	24.4511	24.5408	24.5632	24.306	24.3867	24.3968	24.3393	24.2489	24.2508	24.2382	24.1352	23.8158	23.9198	23.6694	23.6531										+	8	8	8	36	36	36	33.395	0	47.771	1617700000	248	1	5	5
110		20.2917	22.0387	21.9123	20.1114	21.7261	21.7525	20.5034	21.9297	20.3868	21.8006	22.1951	19.3875	20.6551	21.8375	22.7981	21.9306	19.6999	19.7525	21.6515	22.7517	20.4423	21.5927	20.3004	22.8732											3	3	3	16.7	16.7	16.7	28.218	0	11.741	218550000	57	1	2	2
111		23.9114	23.9161	23.8745	24.044	24.0868	24.0256	24.0102	24.1332	24.2432	23.9645	24.1414	24.0513	23.9527	24.0337	24.0559	23.9765	24.1801	23.836	24.3412	23.8647	23.9271	23.8298	23.9615	23.8127											15	15	15	26.5	26.5	26.5	83.233	0	88.658	1198100000	204	1	12	11
112		27.8511	28.0075	28.0227	27.9509	28.0456	27.9756	27.9851	28.1025	28.1344	27.9719	28.2218	28.1058	28.1518	28.0879	28.1356	28.0282	28.1537	28.1608	28.1732	28.1825	27.9461	28.0217	27.9487	28.0104										+	40	40	40	79.8	79.8	79.8	75.436	0	323.31	19831000000	2218	1	23	25
113		24.6421	24.616	24.7421	24.6623	24.9343	24.8802	24.8218	24.9705	24.8188	24.5548	24.8494	24.6139	24.8692	24.7882	25.0636	24.803	24.5724	24.6148	24.727	24.6943	24.8132	24.8732	25.1755	25.0422										+	45	45	45	20.3	20.3	20.3	365.03	0	207.66	2054200000	369	1	19	19
114		23.2219	23.2697	23.1691	23.3784	23.5859	23.4125	23.5894	23.4717	23.3889	23.3331	23.341	23.3191	23.1647	23.3325	23.417	23.0604	23.4522	23.2864	23.3533	23.3504	22.9306	23.2161	23.3129	22.9007										+	7	7	7	43.7	43.7	43.7	21.777	0	38.201	724980000	229	1	7	7
115		22.2988	22.0008	21.9981	22.1865	21.7676	21.6958	21.8859	22.3027	21.4157	21.6648	21.4184	21.6921	21.4225	21.6514	19.5197	21.5275	21.9862	21.4538	19.9967	20.4873	20.9286	20.4573	20.6411	20.953										+	7	7	7	26.1	26.1	26.1	40.254	0	16.432	174660000	77	1	5	4
116		19.6789	22.1764	20.9126	20.1064	20.4952	21.5454	21.1137	19.7811	19.9918	21.558	21.4828	19.2453	22.1277	21.8261	22.0866	22.061	22.1161	22.0043	22.1776	21.9424	22.3667	20.1145	20.9106	20.074										+	9	9	9	13.3	13.3	13.3	82.688	0.00035663	5.2891	168930000	41	1	1	0
117		23.1935	23.3458	23.4176	23.1615	23.6013	23.6383	23.5547	23.6215	23.6071	23.4641	23.4078	23.6542	23.3069	23.4663	23.3322	23.1699	23.091	23.2559	23.3885	23.5046	23.1056	22.9675	22.6529	23.0656										+	7	7	7	31.2	31.2	31.2	36.206	0	49.434	741060000	156	1	4	5
118		25.6821	25.5984	25.6919	25.6511	25.9039	25.713	25.8504	25.8052	25.8671	25.7409	25.7466	25.7156	25.7723	25.473	25.8324	25.7632	25.8299	25.8118	25.9483	25.8413	25.8293	25.7908	25.589	25.8129										+	16	16	16	49.8	49.8	49.8	31.573	0	123.24	4093900000	730	1	14	14
119		22.5886	22.2539	22.6223	22.7192	22.6132	22.4152	22.4727	22.4963	23.0628	23.2297	23.5444	23.1834	23.0832	23.0753	22.7135	23.3668	23.4242	23.3307	23.2307	23.1496	23.2833	22.9591	23.1856	23.2016										+	10	10	10	18.7	18.7	18.7	69.362	0	21.177	531420000	80	1	4	4
120		25.5928	25.6507	25.5905	25.6583	25.7493	25.7627	25.6561	25.7287	25.8667	25.6931	25.9093	25.6454	25.5692	25.6692	25.5265	25.5729	25.5315	25.4833	25.7096	25.68	25.4353	25.3252	25.7725	25.5284										+	15	15	15	47	47	47	40.229	0	148.65	3732900000	537	1	9	11
121		26.4691	26.3316	26.4133	26.474	26.6745	26.5167	26.6301	26.6101	27.06	27.1955	27.4166	27.2141	27.087	27.3827	27.4253	27.3745	27.5359	27.7221	27.5884	27.3953	27.5023	27.6413	27.3692	27.2143										+	15	15	15	60.9	60.9	60.9	31.569	0	205.21	10311000000	1055	1	13	14
122		25.9463	25.9273	25.9972	25.8943	26.133	26.2459	26.2723	26.2493	26.5669	26.5366	26.4876	26.5212	26.4244	26.5468	26.5503	26.6112	26.8768	26.8347	26.5337	26.578	26.6339	26.5727	26.4615	26.7038										+	24	24	24	32.7	32.7	32.7	114.24	0	275.75	6349100000	1097	1	8	8
123		23.0318	23.1016	23.2243	23.2932	23.144	23.0403	23.2416	23.0504	23.498	23.5923	23.5603	23.5411	23.3656	23.5505	23.6014	23.6361	23.7312	23.6119	23.3784	23.6593	23.1769	23.268	23.5099	23.6851										+	6	6	6	34.4	34.4	34.4	28.084	0	103.05	785300000	227	1	3	5
124		20.2564	21.78	20.3529	21.3651	22.055	21.982	21.9614	22.637	22.37	20.9537	22.1236	20.5371	22.4322	22.0282	21.7443	21.8252	22.0008	22.1861	22.1862	22.0207	20.1901	22.2369	22.6343	22.1899											5	5	5	20.1	20.1	20.1	32.411	0	14.548	316830000	27	1	3	4
125		20.1845	22.074	20.4015	19.5063	21.0927	19.5319	20.2245	19.7408	20.1775	21.5712	20.7555	21.5913	19.4805	21.3053	21.1355	20.3462	21.9278	19.9972	21.9112	22.1672	21.3406	21.171	21.4112	21.4512											4	4	4	9.7	9.7	9.7	50.907	0	6.2329	148140000	36	1	2	1
126		22.6823	22.6357	22.0875	22.1831	22.3541	22.624	19.7419	22.5006	22.9699	22.8505	22.971	22.7773	23.0178	22.8579	23.1301	22.9838	23.077	20.1715	23.3982	22.6415	22.9536	22.9562	22.72	22.9294											7	7	7	20.5	20.5	20.5	39.779	0	53.232	504270000	60	1	4	3
127		24.6477	24.6274	24.6044	24.7351	24.8102	24.7895	24.8383	24.7816	24.7064	24.4368	24.7487	24.5053	24.4469	24.5574	24.389	24.3216	24.4621	24.5623	24.213	24.5992	24.0521	24.025	24.1525	23.9894										+	10	10	10	22.8	22.8	22.8	73.041	0	130.46	1747200000	445	1	7	6
128		21.8182	21.9368	21.8845	22.1548	21.893	22.0009	21.8686	22.1089	22.4184	22.2371	22.1949	22.489	22.0833	22.2639	22.2769	22.344	22.3574	22.1924	21.9992	22.6162	22.0158	21.8676	21.5463	21.7496										+	7	7	7	13.8	13.8	13.8	69.793	0	17.683	333980000	121	1	5	4
129		25.5217	25.5533	25.4777	25.5516	25.5835	25.6835	25.6402	25.4694	25.4663	25.3715	25.4949	25.415	25.1668	25.2122	25.2862	25.1393	25.1916	25.1083	25.1982	25.2874	25.0099	24.933	25.1025	24.9882										+	22	22	22	59.6	59.6	59.6	54.299	0	216.4	3018900000	742	1	16	17
130		22.1517	22.2585	21.8083	21.9258	22.0644	22.3785	22.1719	22.2761	22.4455	20.995	20.407	18.9633	22.9766	20.5697	22.0134	20.6763	22.2443	22.1676	22.9737	22.2545	19.5207	22.4484	21.6703	20.2762										+	5	5	5	14.4	14.4	14.4	51.766	0	7.4075	310650000	28	1	3	3
131		26.1597	26.1312	26.2443	26.178	26.2757	26.2998	26.2294	26.0196	26.2728	26.223	26.3061	26.1169	26.2246	26.159	26.3202	26.0947	26.2055	26.2409	26.2412	26.1593	26.056	26.1317	26.3177	26.1301											17	17	17	26.7	26.7	26.7	94.746	0	323.31	5427300000	810	1	11	13
132		24.6249	24.7011	24.4669	24.5174	24.7968	24.7922	24.7008	24.7355	24.6492	24.5387	24.5215	24.4432	24.2217	24.1418	24.184	24.0693	24.3312	24.4081	24.3632	24.4948	23.913	24.0338	23.9845	24.0263										+	9	9	9	63.9	63.9	63.9	24.466	0	229.35	1591300000	403	1	9	8
133		23.7556	23.6063	23.6193	23.6574	23.9602	23.8464	23.9565	23.9854	24.2505	24.2803	24.2713	24.2863	24.3069	24.4404	24.4178	24.4104	24.6574	24.4743	24.3366	24.4383	24.4442	24.3316	24.1403	24.5083										+	14	14	14	23.4	23.4	23.4	72.759	0	211.26	1378100000	521	1	10	12
134		23.4173	23.4983	23.4173	23.2172	23.5781	23.6318	23.3003	23.4034	24.1352	24.3601	24.0926	24.5748	24.4136	24.4396	24.3757	24.6428	24.4756	24.6164	24.416	24.4633	24.477	24.7995	24.3815	24.4385										+	11	11	11	51.1	51.1	51.1	31.773	0	70.32	1309200000	361	1	4	4
135		22.0665	22.0725	22.0858	22.1247	22.0642	21.9109	22.2826	22.1868	22.4354	22.3132	22.3433	22.3817	22.1965	22.1443	22.1084	22.3089	22.2294	22.2166	22.3105	22.404	22.0316	22.3448	22.2927	22.2454										+	8	8	8	17.6	17.6	17.6	60.786	0	25.074	329060000	158	1	5	3
136		23.9223	23.7256	23.7569	23.7428	23.551	23.5625	23.6557	23.516	23.4434	23.9432	23.6672	23.5044	21.2264	23.962	23.7714	24.0716	24.2401	20.9406	23.8757	20.1011	23.7017	21.862	23.7883	23.7997											5	5	5	70.4	70.4	70.4	8.2757	0	89.961	668130000	125	1	3	1
137		24.5162	24.5728	24.2603	24.4075	24.6918	24.6741	24.6512	24.6648	24.9383	24.9094	24.9581	24.9656	24.8752	24.9233	24.8912	24.9273	24.8858	24.7842	25.0023	24.9378	24.6377	24.8658	24.9769	24.7979										+	23	23	23	40.1	40.1	40.1	88.937	0	167.13	1995900000	670	1	12	15
138		25.5304	25.5391	25.4768	25.6116	25.1935	25.288	25.4116	25.4735	24.7469	24.6042	24.8553	24.7628	24.0978	24.1639	24.1744	23.8617	24.0478	23.6955	24.0183	24.1435	23.3243	23.3886	23.3704	23.442										+	13	13	13	19.7	19.7	19.7	62.821	0	34.488	2006600000	371	1	11	10
139		26.7094	26.6462	26.3406	26.382	28.2062	28.2117	28.4221	28.3137	28.0575	28.2721	28.1553	28.186	27.8546	27.9496	27.9154	27.9295	28.3051	28.2268	28.2805	28.1543	27.6945	27.6845	27.6857	27.5066										+	31	31	31	36.6	36.6	36.6	119.23	0	154.77	17470000000	504	1	12	16
140		21.0045	20.0591	22.0084	19.7198	18.3421	20.7028	21.8594	21.743	22.6971	22.0562	22.3501	22.2331	21.0153	19.3601	21.6626	21.2095	22.4168	23.0138	22.2524	22.5611	22.2209	22.0831	22.1704	22.3318										+	5	5	5	17.2	17.2	17.2	43.062	0	30.495	249350000	46	1	1	2
141		24.2657	24.4698	24.3253	24.2447	24.4487	24.4892	24.5173	24.6427	24.759	24.8716	25.0423	24.9582	24.779	24.9389	24.9923	25.2227	24.927	25.0456	25.3644	25.3792	24.854	24.9636	25.355	25.3558										+	17	17	17	22.4	22.4	22.4	101.33	0	149.16	2146600000	753	1	9	11
142		24.6816	24.6164	24.4341	24.5988	24.7482	24.8431	24.7218	24.8195	25.2841	25.3907	25.5058	25.2955	25.5072	25.4661	25.6166	25.7663	26.0698	25.9438	26.1417	25.7996	25.9197	25.8935	26.0623	25.8879										+	17	17	17	39.8	39.8	39.8	63.879	0	152.42	3234700000	674	1	10	12
143		22.2616	22.2211	22.1604	22.1949	22.3876	22.1728	22.611	22.4234	22.7518	22.8644	22.6911	22.7515	22.9355	22.9797	22.9355	22.7813	23.0069	22.8669	22.77	22.8641	22.642	22.9489	22.6525	22.4297										+	10	10	10	28.5	28.5	28.5	54.409	0	43.965	461360000	193	1	3	5
144		24.0694	23.7486	24.0641	24.0898	23.9421	23.775	24.31	23.8977	23.9915	23.9959	24.5536	24.001	23.9429	23.948	24.6554	23.9064	23.9812	23.9653	24.5161	23.9538	24.0428	23.8029	24.4997	24.2022											5	5	5	14	14	14	44.083	0	24.582	1221300000	174	1	3	3
145		27.6296	27.7133	27.6609	27.7161	27.7117	27.8156	27.7456	27.7671	28.3202	28.4438	28.5126	28.579	28.5945	28.4988	28.6369	28.8269	28.8871	28.7835	28.9094	28.6956	28.8293	28.7338	28.6499	28.8924										+	39	39	39	80	80	80	62.316	0	323.31	24634000000	2600	1	32	33
146		22.9508	22.7531	22.6893	22.7433	23.0004	23.0126	23.0392	22.8894	22.7557	22.7666	22.7759	22.5159	22.3495	22.206	22.221	22.1653	22.4116	22.5152	22.0776	22.4374	22.0524	21.7574	21.4865	21.785										+	7	7	7	36.7	36.7	36.7	26.725	0	15.029	429150000	161	1	5	6
147		22.3273	22.6333	22.4229	22.3978	22.7274	22.4788	22.4923	22.6257	23.1934	22.6239	22.7061	22.4695	20.9019	23.1395	22.7259	23.0063	22.7136	23.0046	22.5666	22.6931	22.4227	22.801	22.341	22.4693											9	9	9	32.9	32.9	32.9	39.397	0	58.849	489320000	72	1	4	5
148		28.4705	28.3954	28.4606	28.4682	28.5719	28.5014	28.5193	28.5096	28.5612	28.5694	28.4574	28.49	28.5085	28.5027	28.3674	28.3521	28.5845	28.6807	28.4788	28.458	28.5641	28.5289	28.2843	28.3129											29	29	29	72.2	72.2	72.2	53.942	0	323.31	26154000000	2459	1	25	24
149		23.372	23.2395	23.1952	23.3215	23.2782	23.2924	23.4412	23.4814	23.2939	23.3988	23.0035	23.2255	23.089	23.099	22.907	22.9721	23.2908	22.8785	22.8654	23.1194	23.0382	23.0888	22.6433	22.984										+	10	10	10	19.7	19.7	19.7	67.706	0	36.186	661300000	164	1	9	7
150		28.0374	27.9866	27.9784	27.9666	28.0384	28.0773	28.0573	28.13	28.2473	28.3072	28.3701	28.2318	28.1451	28.2153	28.2294	28.2809	28.2961	28.2706	28.4056	28.3873	28.0417	28.1121	28.1968	28.2126										+	57	57	57	61.2	61.2	61.2	107.38	0	323.31	21288000000	3343	1	44	38
151		27.3239	27.5242	27.4348	27.3328	27.4696	27.4567	27.3828	27.3018	27.5078	27.4406	27.3012	27.2471	27.5684	27.3885	27.5105	27.2555	27.442	27.2919	27.2576	27.3248	27.2123	27.4503	27.2288	27.1083											11	11	11	58.7	58.7	58.7	23.572	0	147.89	12103000000	967	1	10	9
152		23.8518	24.5645	23.4803	23.938	23.8132	23.8732	23.2145	23.9046	24.1013	23.6577	23.8054	24.4642	23.7334	23.8086	23.7414	23.9672	23.0119	23.4118	23.51	23.9645	22.6044	22.4752	23.8778	24.1709											4	4	4	21.7	21.7	21.7	42.941	0	25.402	1022200000	116	1	3	3
153		23.3473	22.9519	23.3499	23.5704	23.2552	23.2949	23.2449	23.1122	23.264	23.3482	23.5579	23.7212	23.4699	23.3651	23.5392	23.6369	23.7665	23.5512	23.6944	23.4737	23.6711	23.6937	24.0736	23.5194										+	19	19	19	21.4	21.4	21.4	124.85	0	50.337	810760000	108	1	8	10
154		24.4872	24.5691	24.5362	24.5356	24.8223	24.8638	24.7903	24.8284	24.8506	24.5683	24.9446	24.7037	24.4334	24.528	24.74	24.5888	24.6215	24.6508	24.9677	24.7357	24.3816	24.4771	24.7068	24.52										+	15	15	15	36.1	36.1	36.1	55.723	0	99.293	1879200000	406	1	10	10
155		26.671	26.6103	26.577	26.6305	26.547	26.6034	26.7267	26.722	26.7866	26.8905	26.7643	26.8388	26.697	26.672	26.7058	26.7739	26.7357	26.7371	26.8124	26.846	26.51	26.4846	26.5799	26.5516										+	29	29	29	54.2	54.2	54.2	67.015	0	323.31	7665800000	1365	1	21	23
156		19.9541	20.5543	22.2752	20.6987	22.5796	20.0725	20.6413	21.2338	21.5954	21.0927	20.4374	21.9888	20.9733	20.0092	22.7575	20.3566	21.0044	23.0104	20.0413	20.6613	22.9649	22.9035	22.9359	23.1308										+	6	6	6	26	26	26	37.777	0	49.808	329630000	33	1	3	3
157		23.6259	23.64	23.5317	23.5624	23.7894	23.6776	23.984	23.9213	24.0132	24.1065	23.9023	24.1562	23.9979	24.0878	24.0888	24.1445	24.3985	24.4396	24.3138	24.2772	24.2832	24.1552	24.0492	24.0698										+	8	8	8	35.1	35.1	35.1	22.501	0	29.186	1198600000	294	1	6	7
158		24.4245	24.4392	24.3547	24.3425	24.5154	24.388	24.5333	24.3375	24.7035	24.5288	24.3047	24.3103	24.4286	24.3608	24.2013	23.9518	24.5353	24.3531	24.1324	24.4078	23.9782	23.5352	23.4416	23.3156										+	6	6	6	43.5	43.5	43.5	15.042	0	28.644	1418200000	264	1	6	6
159		21.6743	21.7846	21.6114	21.6413	21.4591	21.467	21.7709	21.7599	23.1551	23.2302	23.3376	23.0339	23.2773	23.6398	23.172	23.6464	23.3469	23.4069	23.2547	23.3153	23.4811	23.4103	23.4439	23.4721										+	3	3	3	31.6	31.6	31.6	13.251	0	66.29	574750000	195	1	2	3
160		21.0886	21.9638	21.8517	21.8182	22.1736	22.2482	22.1067	21.4017	24.1468	23.6897	24.1649	23.8306	22.5486	20.5088	20.9598	22.7036	24.573	24.4415	24.5466	24.7335	23.5265	23.4281	23.4466	23.4969										+	8	8	8	23.1	23.1	23.1	48.726	0	10.465	784200000	47	1	5	2
161		23.9698	24.1049	23.7911	24.0191	23.9309	24.1492	24.0186	24.1447	23.9057	23.7704	23.6374	23.8667	23.822	23.3897	23.7416	23.6416	23.4962	23.4169	23.3676	23.6013	23.5064	23.2795	23.4266	23.4362										+	19	18	18	35.3	33.3	33.3	77.821	0	114.78	1020200000	295	1	8	12
162		24.998	24.9944	24.947	25.0273	25.2218	25.1288	25.1871	25.1659	25.2854	25.2026	25.2411	25.218	25.279	25.2069	25.3103	25.2408	25.417	25.4374	25.3464	25.4002	25.5117	25.3142	25.2458	25.3045										+	29	29	29	37.6	37.6	37.6	109.01	0	323.31	2771200000	886	1	18	20
163		21.5313	21.3615	21.2762	21.3945	21.4126	21.2442	21.5875	21.4251	22.2764	21.9194	21.9561	22.4077	21.7505	22.0945	21.9088	21.603	21.8594	21.9787	21.9274	21.8044	22.2803	21.7624	22.0945	21.9161										+	9	9	9	14.5	14.5	14.5	83.87	0	31.353	238610000	125	1	5	5
164		25.8924	25.8062	25.7237	25.8605	26.075	26.0729	25.9228	26.0883	26.1006	26.0078	26.0688	26.0604	25.9425	25.8763	25.9395	25.7079	25.8159	25.6062	25.9161	25.9064	25.7245	25.7141	25.8632	25.6845										+	16	16	16	51.6	51.6	51.6	41.318	0	129.95	4404700000	662	1	13	12
165		23.6383	23.7936	23.6608	23.8298	23.7687	23.8075	23.8047	23.7342	24.9354	24.9758	24.9552	24.9241	25.0595	25.1994	25.1413	25.4221	25.4751	25.5088	25.3746	25.3183	25.4375	25.4223	25.4491	25.4409										+	23	23	23	28.5	28.5	28.5	106.81	0	190.35	2151400000	667	1	13	13
166		23.405	23.5083	23.3818	23.2263	23.3811	23.6219	23.6013	23.694	23.8461	23.9654	24.2471	23.9463	24.0036	24.245	24.1413	24.4761	24.0321	24.2843	24.5735	24.3962	23.8331	24.1872	24.6375	24.5924										+	10	10	10	41.2	41.2	41.2	24.485	0	113.91	1234300000	320	1	6	6
167		24.0582	24.0864	23.9745	24.3659	24.0486	24.2483	23.9441	24.0123	24.0143	23.899	24.3033	24.1611	23.9212	23.9697	24.2092	24.5793	23.903	24.0963	24.3424	23.9741	23.9963	24.0766	24.1704	24.2703											13	13	13	70.5	70.5	70.5	25.611	0	45.369	1349800000	326	1	9	10
168		21.7279	20.3404	20.7743	19.1958	20.5006	20.7275	20.8709	19.6177	21.8126	22.0918	21.7719	22.1927	22.0693	21.9518	21.5916	22.0862	22.1948	22.1602	22.2004	22.3165	21.841	22.0737	21.8371	21.8153										+	6	6	6	31.4	31.4	31.4	31.711	0	15.185	202430000	54	1	3	2
169		23.7673	23.6412	23.7452	23.6899	23.931	23.9193	23.9008	23.8263	24.1301	24.3888	24.4898	24.0782	24.1105	24.2288	24.3283	24.4515	24.4217	24.3921	24.4859	24.3975	24.471	24.3794	24.5507	24.4579										+	11	11	11	40.1	40.1	40.1	39.138	0	54.349	1328400000	334	1	7	9
170		24.0101	24.1671	24.0714	24.2547	24.3237	24.1831	24.1334	24.2566	24.431	24.221	24.3542	24.4212	24.4554	24.2794	24.3838	24.4622	24.3447	24.4028	24.7811	24.3	24.4191	24.5922	24.5262	24.4461										+	18	18	18	33.7	33.7	33.7	90.125	0	225.44	1509600000	475	1	12	13
171		26.2757	26.3715	26.5507	26.3269	26.3557	26.5079	26.6256	26.5027	28.6266	28.7185	29.0344	28.8007	29.3593	28.4181	27.5825	29.4641	29.3501	29.4521	29.263	29.2098	19.9894	20.2344	19.5758	29.2208										+	4	4	4	12.4	12.4	12.4	43.345	0	89.16	27683000000	291	1	3	3
172		22.0181	22.2068	21.6381	22.0497	21.7164	21.6424	21.7953	22.0238	21.2855	20.3131	21.3667	22.0658	19.7997	21.5382	21.3289	21.4309	21.3856	21.3159	22.3212	21.5191	20.8325	21.4198	21.2777	20.9322										+	7	7	7	13.8	13.8	13.8	69.354	0	30.868	226710000	69	1	3	4
173		22.7033	23.0384	22.7246	22.9451	23.4051	23.3131	23.2509	23.3326	22.656	22.8457	23.3102	22.7371	21.159	22.1704	22.5022	20.4316	23.096	22.8946	20.1062	22.8897	21.8808	22.3762	21.7598	21.7736										+	5	5	5	28.2	28.2	28.2	25.16	0	9.6018	498080000	76	1	4	3
174		25.881	25.8951	25.8885	25.937	25.9954	26.0758	26.0523	25.9749	26.057	26.0915	26.0757	25.9791	25.7595	25.8371	25.7771	25.2576	25.9546	25.7965	25.5813	25.8007	25.2176	25.4359	25.0707	25.0378										+	17	17	17	57	57	57	42.755	0	311.57	4183900000	681	1	13	14
175		22.1039	22.0958	21.6866	21.8849	22.3064	22.2995	22.1731	22.2068	22.0109	22.3468	22.5169	22.4006	21.9185	21.9971	21.8933	22.2273	21.9844	21.9305	22.1073	22.1787	21.9256	19.9187	22.2473	22.4171											7	7	7	13.4	13.4	13.4	79.253	0	32.214	287860000	90	1	4	4
176		27.813	27.9238	27.7881	27.7796	27.7457	27.8312	27.8543	27.9324	28.6491	28.7259	28.6756	28.7487	28.7386	28.794	28.6203	28.8973	28.9365	28.9714	28.7632	28.885	28.8954	28.7875	28.5773	28.6519										+	42	42	40	52.5	52.5	51.6	86.112	0	323.31	26471000000	2542	1	31	35
177		24.8768	25.0801	24.899	25.0506	25.2744	25.3737	25.2796	25.3231	25.0983	25.1296	25.0379	24.9444	24.7725	24.9191	24.6123	24.7681	24.9047	24.7919	24.6353	24.888	24.4018	24.5263	24.1725	24.4488										+	10	10	10	21.5	21.5	21.5	66.606	0	65.979	2214000000	500	1	8	8
178		22.7018	22.9362	22.7792	22.9036	23.0488	22.6043	22.6934	22.836	22.7148	22.6065	22.4894	22.5069	22.4199	22.3294	22.5713	22.206	22.2604	22.0762	22.4052	22.0391	22.2185	21.998	22.718	22.2114										+	8	8	8	35	35	35	29.311	0	27.084	424660000	154	1	4	4
179		20.7773	21.1319	20.906	20.8607	21.4147	20.9596	20.8635	20.8886	20.9891	20.1842	20.738	20.8249	20.909	21.8447	20.5426	19.3662	20.529	20.434	21.0821	20.6639	20.5316	20.6216	19.378	20.7439											5	5	5	6.7	6.7	6.7	87.87	0	10.784	94950000	36	1	2	2
180		31.0003	31.1592	31.0742	31.1111	31.2384	31.1782	31.199	31.2026	31.0316	31.0318	31.2431	30.9383	31.035	31.12	31.1006	30.8317	31.2129	31.2756	31.2041	31.0898	31.0403	31.0282	30.9356	30.7648										+	36	36	35	82.7	82.7	80.7	51.86	0	323.31	163870000000	5692	1	33	34
181		24.7742	24.6921	24.7343	24.5943	24.7532	24.687	24.8679	24.8193	24.9423	25.0555	25.1029	24.9863	24.923	25.1009	25.038	25.1938	25.0941	25.1572	25.1406	25.2351	24.908	25.0882	25.2978	25.2356										+	25	25	25	38	38	38	100.92	0	323.31	2327300000	921	1	19	15
182		22.2284	20.7689	20.4062	20.175	22.8588	19.6732	20.4365	20.9207	20.5857	20.9555	22.7292	20.0222	21.0258	22.7864	22.858	23.0798	23.0579	22.9306	23.1729	22.9488	23.3129	23.2522	23.2714	23.2502										+	12	12	12	20.9	20.9	20.9	90.407	0	88.291	440090000	61	1	5	1
183		20.6419	20.9266	21.9323	20.7971	20.0656	21.5454	19.9288	19.9942	22.4634	21.3353	19.4548	20.7951	22.3222	19.7001	20.3153	20.2423	21.3514	21.3131	21.3043	21.587	21.4184	21.6491	21.3121	21.2926											7	7	7	8.1	8.1	8.1	127.7	0	6.1332	165520000	25	1	2	3
184		23.0834	23.2661	22.7941	22.737	23.064	23.3002	22.9577	23.3727	23.1262	23.0797	23.9723	20.9584	21.5621	20.1177	23.7108	23.2831	23.2683	23.4045	23.67	23.6232	20.9935	20.3673	23.7439	22.9016											5	5	5	10.9	10.9	10.9	56.858	0	20.3	698920000	101	1	2	3
185		27.0335	27.1726	27.1645	27.2384	27.3003	27.1904	27.2323	27.2579	27.3391	27.4935	27.6144	27.54	27.0894	27.2183	27.4068	27.2261	27.1678	27.2727	27.5009	27.1951	27.0281	27.2019	27.3106	27.2755										+	18	18	18	64.8	64.8	64.8	41.432	0	208.51	11601000000	1561	1	15	14
186		21.2208	21.1447	21.049	21.175	21.1324	21.9303	20.7063	21.1363	21.1037	21.1939	21.6621	21.3419	19.957	21.2542	20.6783	21.6167	21.3306	21.0039	20.983	20.1207	21.5937	20.1476	21.292	21.2087											3	3	3	12.3	12.3	12.3	27.112	0	8.0797	142710000	52	1	2	2
187		22.1978	22.1525	22.1173	22.3452	22.1949	21.9608	21.7434	22.1275	22.8915	22.8121	22.51	22.8456	22.9722	22.9855	23.0544	23.1376	22.9811	23.3554	23.1401	23.1055	22.953	23.1128	23.4931	23.2247										+	8	8	8	56	56	56	18.874	0	20.014	503560000	160	1	6	6
188		21.2233	21.2721	21.3094	21.4089	21.0695	21.0917	21.3049	20.9626	21.2829	21.3631	21.1142	21.1008	20.9188	20.8895	21.3726	21.0537	21.4296	21.3369	21.3843	21.2816	20.6348	21.1655	21.3064	21.1335										+	5	5	5	20.7	20.7	20.7	31.485	0	28.993	150930000	121	1	4	4
189		27.9448	28.0222	28.0183	28.0101	28.0692	28.0993	28.0318	28.0575	28.0824	28.0601	28.0232	27.9633	28.0274	27.8935	27.9794	27.7591	27.995	27.9041	27.8583	27.8361	27.7791	27.775	27.6907	27.4519										+	27	27	27	70.7	70.7	70.7	44.332	0	323.31	18039000000	1760	1	22	21
190		23.4311	23.4121	23.1325	23.462	23.2396	23.6452	23.303	22.9662	23.8158	23.7105	23.9677	23.6581	24.0346	23.8935	24.3552	23.8051	24.4428	24.0787	24.2623	24.0927	24.1526	23.7526	24.2066	24.1727										+	11	11	11	41.2	41.2	41.2	38.439	0	168.26	1052100000	197	1	8	6
191		22.6829	22.5671	22.7567	22.6744	22.613	22.8277	22.4032	22.8171	23.2065	22.9994	22.9834	23.318	23.1091	22.9258	22.9467	22.9884	23.3494	23.2366	23.4133	23.1585	23.0135	23.2275	23.2912	23.2184										+	6	6	6	25.1	25.1	25.1	31.062	0	22.773	601910000	103	1	5	5
192		26.9031	26.9101	26.9597	26.8923	27.0128	27.0749	26.9814	26.9865	27.0131	26.9548	27.1147	26.9516	26.7761	26.8266	26.8616	26.773	26.8187	26.7379	26.9416	26.9086	26.6197	26.6288	26.8066	26.8078										+	20	20	20	55.9	55.9	55.9	53.11	0	166.47	8759000000	1287	1	16	14
193		25.1843	25.2416	25.0384	24.9703	25.0098	25.0922	25.1916	25.2708	25.7152	25.9854	25.4815	25.8632	25.7477	25.9085	25.5648	25.7038	25.7952	25.7734	25.4524	25.8733	25.5125	25.4134	24.981	25.1642										+	14	14	14	83.9	83.9	83.9	16.218	0	207.03	3200400000	670	1	10	10
194		23.6077	23.7933	23.5135	23.6289	23.7523	23.6014	23.6427	23.7893	23.3026	23.595	23.4746	23.5094	23.4445	23.3843	23.4085	23.3426	23.3422	23.3295	23.4638	23.5181	23.0717	23.3857	23.1722	23.2677										+	9	9	9	21.5	21.5	21.5	54.191	0	217.05	822440000	208	1	6	6
195		21.4469	18.8069	20.3781	20.5757	20.4839	20.8467	20.6356	19.6848	21.324	21.034	20.0756	20.8947	21.8469	21.2053	23.5855	21.3977	21.9654	21.6934	21.7464	21.5327	21.7667	21.1466	21.6273	21.4716										+	7	7	7	24.3	24.3	24.3	39.444	0	13.45	147340000	50	1	2	2
196		27.7593	27.8151	27.7617	27.8128	27.9231	27.7872	27.9093	27.7973	27.9551	27.966	28.1957	28.0602	27.8903	28.0228	28.1132	28.0973	28.1381	28.1571	28.329	28.2507	27.9425	28.0117	28.2229	28.2393										+	37	37	37	73.6	73.6	73.6	51.642	0	323.31	19093000000	2002	1	30	31
197		23.1125	23.1435	23.0706	23.0049	23.2377	23.462	23.2756	23.1621	23.5127	23.301	23.7046	23.5065	23.3757	23.3149	23.707	23.2698	23.5094	23.295	23.4731	23.7428	23.4874	23.3369	23.3965	23.4589										+	14	14	14	25	25	25	69.114	0	32.383	780410000	254	1	6	6
198		23.553	23.6196	23.5015	23.755	23.7607	23.598	23.5627	23.6627	23.9176	23.7236	23.9727	24.1576	23.7052	23.9218	23.868	24.2876	24.0388	24.0388	24.1521	24.0241	23.8387	24.051	23.8779	24.1231										+	10	10	10	25.1	25.1	25.1	48.476	0	57.106	1079500000	242	1	9	6
199		23.9262	23.9651	23.8482	23.9367	24.1056	24.2707	24.1542	24.1778	23.7573	23.674	23.9211	23.6722	23.8025	23.9135	24.0313	23.5754	23.8461	24.0889	23.8352	23.8512	23.7924	23.7086	23.7657	23.5286										+	19	19	19	41.4	41.4	41.4	61.849	0	94.415	1121100000	272	1	10	12
200		29.366	29.4707	29.4999	29.559	29.6407	29.5291	29.5822	29.5486	29.1282	29.1435	29.0261	29.0351	28.8359	28.8856	28.8032	28.5944	28.9696	28.991	28.861	29.0019	28.5994	28.6358	28.2549	28.3935										+	22	22	22	80.1	80.1	80.1	31.403	0	295.23	41691000000	2971	1	19	18
201		23.0767	23.0244	22.9517	22.9739	23.3298	23.2227	23.309	23.3774	23.093	23.4122	23.2217	23.4584	23.5279	23.4348	23.6521	23.6683	23.5295	23.2804	23.1309	23.3699	23.7685	23.5247	23.4837	23.3903										+	22	22	22	13.2	13.2	13.2	218.09	0	54.93	754990000	238	1	7	6
202		22.2568	22.2702	21.9636	22.2489	22.5336	22.5253	21.6952	22.8145	22.3823	20.968	20.9991	22.6514	20.0044	20.2677	22.5954	20.3614	20.1553	20.9149	20.2852	21.522	20.0169	20.8524	20.4686	21.5414										+	6	6	6	8.8	8.8	8.8	96.301	0	24.406	244850000	46	1	5	4
203		24.236	24.2297	24.1662	24.1239	24.149	24.3092	24.2819	24.4063	24.4916	24.607	24.4844	24.5747	24.4877	24.6014	24.5489	24.6719	24.5478	24.657	24.656	24.734	24.3861	24.356	24.5092	24.7127										+	7	7	7	57.4	57.4	57.4	13.095	0	94.278	1671600000	351	1	5	4
204		23.8001	24.4866	24.469	24.138	24.18	24.1146	23.898	24.0695	25.6006	25.4058	25.549	25.3573	25.6655	25.6262	25.7423	25.4412	25.532	25.4707	20.2638	25.5971	25.2148	24.8498	25.608	20.5682											7	7	7	54.4	54.4	54.4	14.55	0	24.979	2694100000	78	1	5	5
205		22.3761	23.5946	21.791	22.0026	22.4714	22.6857	21.9804	22.2688	22.5741	22.6811	22.8152	23.4747	22.042	22.9083	23.0479	22.718	22.3958	22.3265	23.1394	22.5488	21.7672	22.1309	23.0776	22.6663											2	2	2	20.1	20.1	20.1	15.738	0.0026438	3.1521	419020000	84	1	2	1
206		23.6079	23.5453	23.4453	23.4892	23.4707	23.4328	23.4308	23.5405	23.6974	23.4732	23.3159	23.6105	23.6148	23.3198	23.3355	23.4148	23.231	23.0415	23.1562	23.4343	23.2646	23.0076	23.1498	23.2291										+	6	6	6	28.2	28.2	28.2	26.393	0	29.303	762100000	245	1	5	5
207		20.291	21.6294	20.9299	21.32	21.1343	21.4339	19.8318	21.2013	22.7777	22.3557	22.3911	22.6724	20.4911	20.3644	20.0006	20.7189	21.7782	22.0591	21.7955	21.7516	21.8497	21.4561	21.9403	21.8561										+	7	7	7	23	23	23	41.027	0	47.795	197790000	67	1	2	1
208		22.8508	23.0473	22.8732	22.5138	22.9267	23.0289	22.7456	22.6997	23.1269	22.9504	23.2085	22.9869	23.0532	23.0183	23.0036	22.8783	23.162	23.2924	23.2575	23.1671	23.1058	23.3819	22.9986	22.9831										+	11	11	11	49	49	49	35.218	0	79.57	582290000	137	1	6	5
209		23.3538	23.2511	23.2025	23.127	22.9097	23.1901	22.9283	23.0447	23.85	23.8736	23.8563	23.7469	23.9255	24.0061	23.8158	23.865	24.089	24.0664	24.1721	23.6984	24.1961	23.9395	24.0193	23.9876										+	9	9	9	31.1	31.1	31.1	47.234	0	50.793	948590000	107	1	5	5
210		24.8692	24.8644	24.8403	24.8041	24.8051	24.7563	24.7761	24.8299	24.6663	24.5187	24.8464	24.4937	24.5191	24.6758	24.8566	24.4825	24.6475	24.6005	24.7153	24.7411	24.5259	24.3373	24.6947	24.5407										+	25	25	25	43.7	43.7	43.7	100.57	0	204.12	1954800000	522	1	16	19
211		27.8711	27.9366	27.8573	27.9111	27.8799	27.9155	27.9174	27.9683	28.0796	28.0644	28.0566	27.9953	27.9787	27.901	27.9441	27.9422	28.0792	28.0075	28.095	28.036	27.9417	27.9099	27.9422	27.9392										+	30	30	30	76.8	76.8	76.8	44.575	0	323.31	18396000000	1681	1	23	23
212		25.9857	25.8392	25.987	25.9562	26.0238	26.0079	26.0575	26.0415	26.049	26.0212	25.9935	25.9634	25.9576	25.9226	25.729	25.8772	25.8881	26.0787	25.7923	26.0936	25.7656	25.9252	25.6727	25.8675										+	18	18	18	46.1	46.1	46.1	58.046	0	206.89	4564900000	729	1	10	14
213		27.6192	27.9654	27.8123	27.555	28.0558	28.0371	27.7798	27.8644	28.213	27.5381	27.2655	27.7938	28.1068	27.369	27.1409	27.4789	28.0741	27.683	27.2573	27.9167	27.6503	27.8464	27.0697	27.45											10	10	7	84.8	84.8	65.5	15.616	0	250.96	15542000000	878	1	10	10
214		24.6977	24.5397	24.6034	24.602	24.6122	24.6842	24.7145	24.7037	25.1034	24.9897	24.8598	24.9212	25.759	25.6881	25.7508	25.8139	25.0841	25.1553	25.151	25.0835	25.1354	25.036	25.3037	24.9934										+	12	12	12	22	22	22	60.425	0	132.54	2430600000	467	1	9	9
215		25.6121	25.5834	25.6625	25.6892	25.7825	25.8153	25.8487	25.8235	25.9376	25.9492	25.8451	25.8529	25.8273	25.8391	25.9035	25.7536	26.0348	25.9897	25.8798	25.9018	25.9682	25.8397	25.753	25.6344										+	45	45	45	41.2	41.2	41.2	156.03	0	323.31	4151400000	1364	1	28	25
216		29.4787	29.4179	29.6002	29.5344	29.5919	29.5101	29.5057	29.7279	29.5885	29.5726	29.3498	29.6356	29.5966	29.6569	29.2746	29.6109	29.7081	29.6386	29.4529	29.7855	29.7414	29.4624	29.1428	29.4874											11	11	11	59.7	59.7	59.7	14.755	0	67.281	57983000000	1188	1	10	10
217		26.21	26.2658	26.2211	26.2479	26.2925	26.3109	26.3376	26.3805	26.4636	26.451	26.5063	26.4916	26.4457	26.5484	26.5825	26.7525	26.5738	26.6296	26.6675	26.6835	26.5183	26.5209	26.6486	26.7203										+	42	42	42	42.1	42.1	42.1	136.26	0	323.31	6583100000	1929	1	36	29
218		20.3116	21.3815	20.2997	20.666	21.3396	20.9678	21.4583	20.7655	20.6159	20.1016	20.9569	21.3241	20.8469	20.2815	21.4199	20.4719	20.5947	22.3733	21.0191	20.2546	20.4037	20.5496	20.9481	20.8407											4	4	4	5.2	5.2	5.2	91.303	0	12.179	95125000	39	1	2	1
219		27.5572	27.4318	27.6096	27.7027	27.539	27.649	27.7873	27.8071	27.8982	28.0811	27.8446	27.9775	27.8429	27.9109	27.7722	27.6536	27.8789	28.0497	27.5212	27.8476	27.5436	27.5795	27.029	27.1996										+	20	20	20	76.3	76.3	76.3	36.701	0	323.31	15270000000	1816	1	15	16
220		20.706	20.7054	20.4933	20.7117	20.6681	20.8359	21.009	20.9557	19.8658	20.428	20.0229	21.4124	20.2819	21.1551	19.5621	20.45	21.1566	20.6024	21.4343	20.6938	20.4898	22.2556	19.3718	20.7215											4	4	4	16.5	16.5	16.5	21.505	0	7.8466	98223000	58	1	3	2
221		25.6029	25.6021	25.6946	25.5228	25.5957	25.4404	25.4503	25.563	25.6801	25.6012	25.7708	25.6905	25.7413	25.6364	25.6794	25.6649	25.891	25.6981	25.9917	25.7257	25.3224	25.2268	25.2285	25.3031										+	28	28	28	41.4	41.4	41.4	112.14	0	197.8	3753300000	601	1	17	18
222		23.5512	23.4995	23.2605	23.4727	23.8169	23.8576	23.549	23.818	24.194	24.4325	24.5045	24.2745	24.6101	24.661	24.4394	24.7821	24.6187	24.6954	25.1377	24.6299	24.7632	24.9742	24.4383	24.6435										+	7	7	7	43.8	43.8	43.8	23.655	0	28.184	1489700000	287	1	4	6
223		26.7748	26.6987	26.6798	26.6725	26.8995	26.8887	26.7583	26.8062	27.0564	26.9201	27.2221	27.0272	26.877	26.8559	27.0465	26.9828	26.8784	27.0894	27.2079	26.993	26.9301	27.0529	27.1265	27.1216										+	35	35	35	48.2	48.2	48.2	106.82	0	323.31	9094200000	1462	1	25	24
224		25.0272	24.8007	24.7325	24.9476	24.8426	24.8806	24.7142	24.8129	24.4342	24.6487	24.8203	24.789	24.4344	24.444	25.0343	24.7735	24.6278	24.7966	24.9002	24.8953	24.7181	24.9245	25.1415	24.9512											21	21	21	49.8	49.8	49.8	45.755	0	119.55	2224500000	626	1	15	13
225		23.7132	23.8556	24.0495	23.8612	23.8353	23.7016	24.0682	23.8578	23.9245	24.0313	24.0079	24.0632	24.2068	23.9356	24.0578	23.9187	23.9521	24.0469	23.9727	24.0174	23.83	24.0424	24.1391	23.8992											7	7	7	50.5	50.5	50.5	21.657	0	55.619	1148300000	160	1	5	5
226		24.3314	24.3576	24.1599	24.2577	24.3687	24.2738	24.3389	24.4806	24.3782	24.6805	24.4601	24.6338	24.3391	24.3811	24.3272	24.5699	24.5698	24.4468	24.4302	24.6352	24.2621	24.2843	24.3784	24.3964										+	17	17	17	37.2	37.2	37.2	48.066	0	93.273	1558100000	536	1	12	11
227		24.9381	24.9646	25.0405	25.0541	25.1075	25.2464	24.4233	24.7564	25.8168	25.8701	26.1854	25.9762	25.9175	25.6664	25.9196	25.6894	25.7637	25.476	25.9604	25.7794	25.793	25.524	25.6827	25.8498										+	5	5	5	34	34	34	17.139	0	20.973	3442700000	344	1	4	4
228		21.572	21.4237	21.4412	21.4431	21.8625	21.6678	21.6053	22.0201	20.3572	19.7894	20.3495	21.8423	20.0305	21.5805	21.5296	20.4526	21.9675	21.7534	20.9025	20.5494	20.8157	19.5247	20.0811	21.5959										+	5	5	5	14.9	14.9	14.9	31.172	0.0020263	3.7518	194620000	25	1	2	3
229		25.1243	25.1828	25.2411	25.0557	25.2422	25.2378	24.9228	24.9287	25.2652	25.0816	25.5417	25.2381	25.126	25.124	25.4197	25.2179	25.2877	25.3684	25.7552	25.3306	25.2842	25.2758	25.6016	25.5185										+	20	20	20	30.8	30.8	30.8	101.72	0	249.69	2797900000	704	1	14	11
230		21.0843	21.062	20.9086	21.2504	21.2606	21.0229	21.1937	21.0154	19.8123	21.3592	21.5936	21.4122	21.277	21.124	21.2007	21.3518	21.3553	21.2996	21.1753	21.3326	20.0603	19.4784	21.7821	21.4968											2	2	2	4.5	4.5	4.5	61.744	0	20.855	137080000	39	1	2	1
231		25.9365	26.0668	26.0449	26.0387	26.1098	26.1776	26.152	26.2436	25.661	25.7266	25.655	25.6115	25.3153	25.337	25.0983	24.9147	24.8263	24.9499	24.8703	25.0554	24.6213	24.6729	24.3521	24.3309										+	18	18	18	45.3	45.3	45.3	60.959	0	135.52	3482900000	784	1	16	16
232		24.4761	24.3213	24.2066	24.2089	24.4151	24.359	24.2965	24.3068	24.4365	24.3238	24.2914	24.4608	24.3218	24.1946	24.1829	24.1406	24.6379	24.2067	24.3159	24.4201	24.2064	23.9937	23.9908	23.6909										+	13	13	13	40.4	40.4	40.4	43.296	0	27.252	1409800000	284	1	6	8
233		24.2013	24.1841	24.2026	24.0193	24.3438	24.5014	24.1961	24.2066	24.5532	24.4965	24.8113	24.5441	24.4603	24.5092	24.6258	24.5485	24.6968	24.5112	24.9829	24.6664	24.5394	24.5565	24.6942	24.6609										+	19	19	19	32	32	32	73.212	0	135.18	1692900000	593	2	12	13
234		20.5222	20.6823	20.6672	20.5469	20.7953	20.7699	20.7366	20.8523	21.5795	19.6351	19.9572	21.1743	20.6488	21.1323	21.0786	20.9693	21.3271	21.0023	21.3468	21.1203	20.0288	19.7529	20.4805	21.09											5	5	5	10.4	10.4	10.4	49.904	0	9.7431	106130000	74	1	3	2
235		22.154	20.2998	22.4803	22.4545	21.9516	22.399	22.1283	22.1829	21.4623	20.7336	19.4088	21.2246	20.666	22.2513	21.8897	21.595	22.4956	21.6709	21.2933	22.5456	19.6022	20.8663	21.5083	21.3107										+	3	3	3	14.9	14.9	14.9	35.908	0	34.889	252400000	88	1	3	2
236		20.886	21.4632	21.1477	21.2479	21.3302	21.3572	21.2517	21.2229	21.6523	21.6001	21.5899	21.5618	21.3328	21.4816	21.2624	21.5932	21.4295	21.29	21.7064	21.6003	21.4428	21.4309	21.6552	21.6424										+	5	5	5	21.6	21.6	21.6	26.432	0	7.07	190880000	73	1	3	3
237		28.099	28.1895	28.1495	28.1404	28.2315	28.1064	28.178	28.2421	28.3199	28.2248	28.1757	28.2299	28.0779	28.0042	28.0212	27.8587	28.2224	28.1594	28.1144	28.0785	28.0062	27.9306	27.8988	27.8017										+	24	24	24	66.3	66.3	66.3	39.256	0	323.31	20150000000	1954	1	22	23
238		26.9829	26.9776	26.8295	26.8017	27.1112	26.9632	26.7227	26.9419	27.218	27.017	26.993	27.0221	27.0872	26.9925	26.8603	26.651	26.9694	26.7913	26.8203	26.9987	26.5501	26.3193	26.2505	26.3702										+	15	15	15	89	89	89	25.205	0	206.9	8464400000	711	1	12	11
239		27.0857	27.1814	27.1783	27.1663	27.1068	27.1913	27.2258	27.1811	27.5953	27.5847	27.6797	27.6326	27.5257	27.3983	27.5612	27.5422	27.8135	27.6585	27.5929	27.5259	27.758	27.4736	27.1966	27.429										+	23	23	23	76	76	76	42.408	0	323.31	12648000000	1408	1	17	17
240		28.0912	28.2803	28.2046	28.0448	28.135	28.2235	28.2153	28.3319	28.4434	28.3668	28.4074	28.437	28.4134	28.2805	28.539	28.4407	28.4845	28.5084	28.4959	28.4786	28.2684	28.3319	28.4503	28.4207										+	14	14	9	78.5	78.5	39.6	16.275	0	233.74	23535000000	1388	1	10	11
241		23.7611	23.6897	23.5423	23.7239	24.0474	23.9421	23.9245	23.7186	23.966	23.9069	24.1227	24.0376	23.9523	23.9398	24.2068	24.2951	23.9795	23.8543	24.2288	24.103	23.8156	23.9233	24.369	24.1462										+	21	21	21	37.9	37.9	37.9	72.521	0	114.08	1167700000	349	1	10	9
242		23.6457	23.711	23.6013	23.6984	23.9398	24.1578	23.8271	24.0686	24.7191	24.7708	24.7765	24.9801	24.8492	24.6118	24.7331	24.9594	24.8892	24.8404	25.1691	24.7888	24.8574	24.7951	25.11	24.9345										+	23	23	23	25.4	25.4	25.4	140.42	0	90.773	1758400000	262	1	15	11
243		27.7519	27.9043	27.7879	27.6579	27.8802	27.8467	27.796	27.9003	28.0894	28.049	28.168	28.2328	27.9332	27.9652	28.0358	28.1384	27.9736	27.9402	28.2353	28.028	27.8618	27.908	28.1369	28.1338										+	28	28	28	64.6	64.6	64.6	61.674	0	323.31	18336000000	2152	1	24	24
244		24.4741	24.252	24.5167	24.4718	24.5757	24.6048	24.6995	24.6271	25.3515	25.4477	25.3126	25.2264	25.2467	25.4252	25.2796	25.4704	25.5196	25.775	25.5555	25.4177	25.6559	25.4027	25.584	25.5826										+	14	14	14	52.8	52.8	52.8	46.047	0	184.73	2650700000	670	1	7	6
245		24.7834	24.794	24.7342	24.7764	24.9226	24.9246	24.9428	24.7594	25.5717	25.5423	25.5473	25.422	25.7932	25.9631	25.7812	25.869	24.6587	24.7147	24.7783	24.3639	25.2795	25.1707	25.0047	25.0634										+	8	8	8	30.2	30.2	30.2	36.878	0	75.295	2642700000	161	1	6	5
246		26.2799	26.3079	26.3829	26.3537	26.5565	26.4976	26.5049	26.398	26.7858	26.805	26.7688	26.7323	26.773	26.8266	26.7986	26.8284	26.9221	27.0951	27.0429	26.9793	26.8495	27.0579	26.9453	26.8993										+	23	23	23	60.3	60.3	60.3	48.835	0	323.31	7731000000	1392	1	21	20
247		22.392	22.2267	22.4253	22.5988	22.5853	22.1898	22.4447	22.3934	23.0149	23.0213	23.1135	23.1506	23.1021	23.0335	23.0121	23.279	23.4035	23.5277	23.4992	23.2165	23.4221	23.4927	23.6189	23.2947										+	9	9	9	24.2	24.2	24.2	49.78	0	39.27	583990000	157	1	4	5
248		26.6998	26.6984	26.6197	26.7028	26.8176	26.8603	26.8034	26.8421	26.8478	26.7375	26.7496	26.7066	26.7383	26.7238	26.8817	26.7238	26.6714	26.8055	26.7869	26.7394	26.6794	26.5863	26.7633	26.7321										+	43	43	43	54.1	54.1	54.1	116.7	0	323.31	7988400000	1961	1	33	33
249		24.2497	24.1503	24.1368	24.2799	24.3028	24.2224	24.097	23.9745	24.1384	24.1769	24.539	23.9317	24.5372	24.4841	24.569	24.4751	24.5826	24.4757	24.7033	24.5462	24.3363	24.1868	24.7641	24.4481										+	32	32	29	26.3	26.3	24.1	159.38	0	134.57	1522800000	314	1	15	17
250		24.2991	24.2177	24.4654	24.47	24.4227	24.303	24.3876	24.499	24.7874	24.6655	24.272	24.4892	24.558	24.5265	24.1735	24.6122	24.6515	24.9376	24.2641	24.5609	24.5694	24.424	23.9389	24.4009											8	8	8	56.8	56.8	56.8	26.894	0	86.18	1627200000	238	1	6	7
251		23.194	23.4481	23.154	23.3367	23.5049	23.3062	23.4046	23.4167	23.7462	23.578	23.6626	23.2852	23.3351	23.3994	23.6893	23.3209	23.406	23.1409	23.703	23.3239	22.9999	22.7805	23.59	23.2626											4	4	4	18.4	18.4	18.4	23.409	0	10.776	793520000	199	1	3	3
252		19.4492	20.3481	19.9849	21.6709	20.3438	22.362	19.4645	19.599	22.7337	20.4605	21.232	20.2106	20.8423	20.4976	23.6513	21.1437	22.9981	22.8126	21.8761	22.641	23.0986	22.7311	22.9593	22.617										+	11	11	11	14.7	14.7	14.7	96.34	0	21.638	356560000	21	1	4	4
253		22.8428	22.7247	22.7992	23.0051	23.1415	23.0745	22.8033	23.0514	22.1944	22.2872	22.537	22.4457	22.0434	22.3015	22.3569	22.3044	22.6098	22.6536	19.7656	22.6575	22.2377	22.2406	22.2499	22.3275											14	14	14	10.3	10.3	10.3	183.05	0	64.86	426170000	133	1	10	9
254		22.0894	20.8915	21.7271	19.4716	18.9323	20.6293	20.8149	22.305	20.9069	20.0797	24.3297	24.2393	23.8619	23.9149	23.9778	23.9156	23.8381	23.9172	24.0083	23.5626	24.0393	23.8232	24.196	23.8773										+	31	31	31	17.1	17.1	17.1	242.57	0	72.002	787010000	102	1	3	3
255		22.7943	22.5186	22.5466	22.5118	22.2882	22.492	22.5021	22.4578	22.8446	22.647	22.9579	22.5047	22.565	22.3872	22.6735	22.6408	22.6972	22.7363	22.9663	22.5664	22.9319	22.6418	22.7181	22.4827										+	9	9	9	21.8	21.8	21.8	51.288	0	29.695	458540000	190	1	6	6
256		27.7144	27.8211	27.7908	27.7546	27.9217	27.8947	27.9239	27.9431	28.0469	28.0711	28.0633	28.1203	28.0388	28.0757	28.1055	28.2433	28.1814	28.2727	28.3244	28.2694	28.1843	28.1666	28.2124	28.305										+	41	41	41	46	46	46	104.37	0	323.31	19946000000	2662	1	35	37
257		23.5797	23.3545	23.115	23.6821	23.6622	23.7205	23.6549	23.5128	23.3753	23.179	23.2633	23.1222	22.7367	22.8247	22.9494	22.331	22.7434	22.9781	22.7411	22.7195	22.6305	22.6243	22.6432	22.3735										+	7	7	7	36.1	36.1	36.1	27.382	0	31.937	658020000	279	1	6	6
258		23.2379	23.2094	23.1736	23.3508	23.5705	23.4814	23.554	23.7258	24.1096	24.3795	24.1769	24.3383	24.4121	24.4266	24.7466	24.9505	24.7629	24.7908	24.8509	24.612	24.9261	24.9758	25.251	25.0543										+	14	14	14	63.7	63.7	63.7	35.585	0	81.13	1541900000	227	1	9	5
259		23.117	23.2432	23.1906	23.2516	23.2075	23.4595	23.1311	23.4069	23.7117	23.573	23.497	23.6395	23.559	23.4629	23.6562	23.9535	23.9137	23.8096	23.7152	23.6916	23.7675	23.7298	24.0074	23.791										+	12	12	12	56.1	56.1	56.1	30.543	0	48.614	868430000	205	1	6	7
260		20.1176	19.8525	20.8524	19.6504	20.5763	19.2818	20.7447	20.6412	20.3728	20.6509	20.9478	21.8985	20.9836	21.8587	21.7379	21.8771	21.324	20.5412	20.8485	22.0629	21.353	21.0082	22.4419	21.7664										+	4	4	4	26.9	26.9	26.9	29.444	0	18.156	121800000	21	1	2	0
261		21.6275	21.7295	21.6926	21.595	21.8719	22.0232	22.0308	21.9976	22.0886	21.7486	21.9966	21.7029	21.5658	21.5464	21.8061	21.7971	21.6485	21.7362	21.4338	21.4785	21.7869	22.1038	21.7748	21.4473										+	7	7	7	15.7	15.7	15.7	81.929	0	56.073	229420000	120	1	1	3
262		21.581	21.8145	21.5023	21.6395	22.222	22.2223	21.7922	21.7805	21.9391	22.2634	22.4978	22.4945	22.345	22.698	22.8555	22.8387	22.8433	22.7904	22.8872	22.8338	22.8642	22.4424	22.4739	22.5251										+	6	6	6	34.3	34.3	34.3	23.928	0	19.077	385050000	110	1	3	3
263		22.0617	21.8823	21.8121	22.3824	21.9459	21.8155	21.5568	21.7152	22.2435	22.2367	20.9548	21.8377	20.3611	21.0292	20.9285	21.2523	20.1816	20.3019	20.4388	21.9723	22.0062	21.1595	20.7302	20.1114										+	4	4	4	13.3	13.3	13.3	31.76	0.0026403	3.1005	170700000	43	1	4	3
264		24.9949	24.8337	25.2347	24.9761	24.6383	25.0815	25.1091	24.7852	24.8586	24.8364	24.3711	24.5014	24.3479	24.0842	24.3928	23.9354	24.3144	24.4598	24.1859	24.2563	24.4404	23.9941	22.9079	23.8672										+	14	14	14	39.8	39.8	39.8	28.075	0	80.02	1765300000	205	1	9	10
265		20.2953	19.4054	21.1135	19.8371	20.1832	21.1943	21.8343	19.803	21.5035	21.5822	21.6103	21.8057	21.459	21.5282	21.4549	21.5756	21.4914	20.6836	20.6502	21.7666	21.6568	21.2922	21.3719	21.203										+	3	3	3	27.2	27.2	27.2	17.867	0	10.657	177990000	91	1	2	2
266		25.1426	25.0345	24.8763	25.0507	25.1193	25.1506	25.1575	25.0095	24.9487	24.7662	25.0184	24.8215	24.4084	24.4082	24.5906	24.1307	24.6101	24.6588	24.8165	24.538	24.0028	23.9869	23.9723	24.0633										+	43	43	43	23	23	23	274.55	0	102.04	1960400000	450	1	18	26
267		21.6012	23.7212	19.984	23.5872	23.739	23.5324	23.8819	23.6667	20.4996	20.4678	22.3787	20.9095	21.0589	23.1473	21.1256	20.543	20.2973	23.6281	21.501	20.0908	20.7672	21.0633	23.2717	20.1925										+	13	13	13	10.9	10.9	10.9	171.67	0	12.097	667250000	15	1	7	7
268		22.8041	22.9621	22.4307	22.8232	22.795	22.7993	23.0456	22.848	22.8317	22.8229	22.9566	22.7599	22.8104	22.8322	22.8633	22.6828	22.7957	23.0143	22.9881	22.963	22.4004	22.6452	22.8253	22.7871											8	8	8	21.6	21.6	21.6	49.74	0	27.407	490510000	155	1	5	4
269		20.2394	20.0994	19.9407	19.9164	21.0765	19.6412	21.5293	21.0257	21.1253	21.1777	21.112	21.3771	21.4468	21.3299	21.5843	21.3968	21.5239	21.6689	21.7058	21.3864	21.8165	21.7413	21.6015	21.7649										+	3	3	3	30.2	30.2	30.2	17.769	0	21.294	143810000	67	1	1	0
270		28.5024	28.6087	28.6049	28.6344	28.8398	28.6739	28.7348	28.6303	29.1292	29.1638	29.3058	29.1061	28.9038	28.9598	28.9098	28.6759	28.8699	28.8789	28.9199	29.0143	28.3906	28.2489	28.278	28.4942										+	22	22	22	63.3	63.3	63.3	53.166	0	323.31	32323000000	2060	1	19	17
271		22.4182	22.2461	20.1962	20.4846	22.3691	22.3495	22.329	22.2724	22.0219	20.4046	22.1029	20.9964	20.5939	22.4198	19.2796	19.556	21.6092	22.3551	21.0333	22.3501	21.1976	20.5785	22.0653	19.7324										+	6	6	6	10.6	10.6	10.6	67.825	0	15.282	299370000	77	1	2	3
272		22.7522	22.7816	22.7901	22.7005	23.084	22.8595	22.7567	22.9505	23.335	23.1799	23.2514	23.1419	23.0678	23.3313	23.0209	23.2264	23.237	23.2365	23.2651	23.0604	23.0913	22.8784	23.0926	23.238										+	6	6	6	31.5	31.5	31.5	27.134	0	83.237	615000000	124	1	4	4
273		22.0057	20.1631	20.4892	19.8912	21.7918	21.5928	22.5255	20.1814	20.5518	20.5765	21.8686	20.8406	21.6413	21.1493	22.4255	21.5586	22.3578	22.3219	22.3516	22.4908	20.7934	22.0062	22.0617	21.9773										+	4	4	4	20.5	20.5	20.5	23.209	0	32.898	167580000	53	1	1	2
274		24.6489	24.6169	24.554	24.6263	24.6245	24.5436	24.5252	24.5291	26.4472	26.4348	26.5194	26.2672	24.6828	24.508	24.8066	24.7342	24.7545	25.0807	25.2674	25.0831	24.5453	24.7267	25.2899	25.0331										+	11	11	11	39.2	39.2	39.2	38.375	0	113.27	2710200000	389	1	7	8
275		22.2334	22.4202	22.2994	22.3183	22.4637	22.4591	22.4298	22.565	22.8895	23.0058	22.9818	23.0711	22.794	23.0648	22.8771	22.9354	23.2108	23.1053	23.1316	23.3287	22.9144	23.114	23.1296	23.1754										+	9	9	9	24.4	24.4	24.4	44.261	0	15.611	529210000	241	1	3	3
276		24.9389	24.9405	24.9904	24.9783	25.1908	25.143	25.2076	25.087	25.0851	25.1209	25.0942	25.0606	24.8432	24.9043	24.8565	24.6336	25.0169	24.7918	24.8312	24.9744	24.6237	24.4838	24.4312	24.4822										+	13	13	13	38.7	38.7	38.7	47.569	0	161.84	2240300000	392	1	10	10
277		25.8312	25.7423	25.6195	25.6105	25.5372	25.6967	25.7901	25.5935	26.7929	27.225	27.259	27.3048	26.8144	27.2894	27.4261	27.5469	26.7107	26.5414	26.7226	27.1706	25.6504	26.3797	26.7655	26.8312										+	11	11	11	35.5	35.5	35.5	35.47	0	19.794	7070500000	153	1	5	4
278		21.6785	21.3838	21.3263	21.6106	20.4949	22.4011	20.5975	22.6097	22.0101	21.6221	21.5223	21.2002	19.5473	21.6313	20.8889	20.6279	22.1411	21.7571	21.175	19.5839	20.2412	20.3051	21.0681	20.8165											5	5	5	11.7	11.7	11.7	52.009	0	11.536	222750000	25	1	3	3
279		26.3811	26.461	26.3789	26.4662	26.47	26.4657	26.4804	26.5152	26.6315	26.5949	26.5379	26.5938	26.4261	26.5866	26.5134	26.556	26.5589	26.5498	26.4901	26.5466	26.2844	26.3823	26.256	26.358										+	33	33	33	58.2	58.2	58.2	69.516	0	323.31	6489200000	1836	1	28	28
280		22.8203	22.9005	23.0895	22.9615	22.9009	22.9195	22.9727	23.2082	23.8584	24.0172	23.4105	23.9653	23.6902	23.8742	23.6134	24.0552	24.0603	24.1482	23.6181	23.979	23.8926	24.2067	23.6315	23.9733										+	11	11	11	55.6	55.6	55.6	23.031	0	215.7	902970000	302	1	5	3
281		25.5228	25.4592	25.3539	25.3104	25.4431	25.4	25.2935	25.3414	25.6272	25.4416	25.5529	25.4321	25.3649	25.3959	25.3652	25.0052	25.2517	25.2475	25.3157	25.4541	24.7042	24.8337	25.4831	25.0112										+	7	7	7	55.3	55.3	55.3	17.529	0	56.26	2974100000	360	1	6	5
282		24.2484	20.5241	20.5493	19.9024	23.1719	24.6532	23.3314	24.6378	20.838	23.5989	23.8279	24.0315	20.3538	24.6043	22.9598	23.7094	24.1648	22.9293	21.4254	23.6922	22.9598	23.3776	23.3557	23.1659											8	8	8	15.6	15.6	15.6	68.592	0	27.248	1026800000	64	1	2	3
283		27.8217	27.8666	27.8573	27.8429	27.9879	27.9962	27.9528	27.9589	28.0159	27.8408	28.0718	27.848	27.7135	27.6954	27.6791	27.5322	27.77	27.7218	27.7716	27.7932	27.5719	27.4877	27.4829	27.4164										+	55	55	55	56.9	56.9	56.9	144.86	0	323.31	16335000000	2904	1	40	41
284		28.9614	28.9423	28.9331	28.884	29.0104	28.9418	28.9515	28.9355	29.0077	28.9764	29.0998	28.9978	28.8267	28.7723	28.9159	28.7628	28.901	28.8836	28.9876	28.9932	28.6884	28.747	28.9066	28.6199										+	21	21	21	54.2	54.2	54.2	39.516	0	323.31	35574000000	1434	1	18	19
285		24.8785	24.8517	24.887	24.8458	24.9899	25.0159	25.0314	25.1592	24.8983	24.9563	24.8368	24.8404	24.7985	24.6581	24.798	24.65	24.6328	24.6217	24.7808	24.5494	24.3396	24.6228	24.6351	24.5229										+	38	38	36	39	39	37.1	126.19	0	241.96	2035900000	518	1	25	22
286		23.5215	23.6678	23.3944	23.6287	23.7911	23.7432	24.0516	23.9129	24.406	24.4668	24.2614	24.4346	24.3886	24.5683	24.4349	24.7587	24.9073	24.8263	24.8105	24.7538	24.8234	25.0136	24.7736	24.885										+	21	21	21	39.6	39.6	39.6	83.925	0	129.1	1554300000	386	1	10	9
287		25.2135	25.1091	25.0378	25.1108	25.2433	25.158	25.1442	25.1331	25.4049	25.3668	25.1999	25.2804	25.298	25.3441	25.3387	25.3921	25.4504	25.3137	25.4252	25.3706	25.1405	25.01	25.2123	25.0338										+	21	21	21	42.1	42.1	42.1	59.913	0	208.29	2856200000	843	1	14	13
288		23.5128	23.2218	23.1738	23.1117	23.112	23.1398	22.8398	23.2917	23.5247	23.6364	23.7706	23.536	23.7565	23.6248	23.5581	23.8818	23.4447	23.5834	23.8731	23.9622	23.4501	23.5296	23.4608	23.9181										+	4	4	4	37.7	37.7	37.7	13.333	0	137.63	831000000	237	1	3	4
289		25.7024	25.8637	25.8039	25.8841	25.7886	25.7889	25.8549	25.9449	26.0996	26.4112	26.1754	26.3441	26.3064	26.3654	26.2646	26.5216	26.468	26.4874	26.5201	26.4032	26.4108	26.4325	26.3483	26.4141										+	24	24	24	73.8	73.8	73.8	36.974	0	223.25	5337400000	964	1	14	12
290		23.5711	23.5836	23.4573	23.5954	24.0281	23.7231	23.5197	23.5106	23.5963	23.4501	23.953	23.5783	23.8635	23.682	23.9165	23.7331	23.856	23.8645	23.9725	23.7175	24.0131	23.8565	24.1999	24.0215										+	6	6	6	29.8	29.8	29.8	33.998	0	95.213	1012000000	309	1	4	5
291		19.8356	19.3935	20.5878	22.1882	21.683	20.6144	20.137	20.3615	22.9166	19.8429	22.9893	21.3553	22.7864	22.9563	22.7922	22.7997	23.0253	23.2368	23.1916	22.9184	23.1723	22.8824	23.5902	23.1318										+	10	10	10	32.9	32.9	32.9	46.376	0	91.264	411150000	91	1	4	2
292		23.8214	24.1832	24.0623	23.7635	22.8487	22.6401	22.8257	23.5223	23.9195	23.2383	20.7294	21.1514	20.0576	20.1541	22.5868	20.9056	21.5031	20.5386	20.9908	21.7363	20.7373	21.6326	21.6101	20.3681										+	14	14	14	16.5	16.5	16.5	127.75	0	18.824	459050000	39	1	3	3
293		21.0428	20.0653	21.7062	19.6054	22.8951	19.6443	20.9554	23.0297	20.513	19.914	23.1406	19.3579	20.8844	22.1728	22.3148	22.743	20.1785	21.3216	22.677	20.8489	22.8727	22.7519	22.8272	22.7195										+	7	7	7	21.5	21.5	21.5	48.72	0	18.609	459400000	43	1	3	3
294		25.9193	25.9224	25.8882	25.8921	25.8699	25.9404	26.0677	26.0775	26.5544	26.7629	26.3883	26.6607	26.4904	26.8231	26.4713	26.6703	26.8738	26.8999	26.4348	26.6161	26.6415	26.7247	26.4723	26.4073										+	20	20	20	68.8	68.8	68.8	30.11	0	248.32	6180400000	1140	1	15	14
295		22.481	22.6625	20.9161	21.2117	21.7421	22.3256	22.1615	22.334	21.8618	22.5743	21.0734	22.1289	20.525	20.1277	22.6371	20.5652	21.6766	21.1401	20.8951	21.0471	20.0724	22.8358	21.8516	19.2034											9	9	9	7.8	7.8	7.8	137.76	0	7.8668	302740000	30	1	7	4
296		25.6104	25.5497	25.5424	25.5604	25.6463	25.5619	25.5971	25.5993	25.7185	25.7125	25.8047	25.7688	25.7844	25.6894	25.9327	25.857	25.6108	25.6957	25.7492	25.598	25.5685	25.7268	25.7468	25.7649										+	29	29	29	50.3	50.3	50.3	90.077	0	287.93	3769000000	1023	1	22	21
297		27.8199	27.8677	27.7898	27.9247	27.9934	28.0224	28.0749	28.0649	28.102	28.1269	28.1806	28.1453	27.9199	27.989	28.2261	27.9626	28.0795	27.9844	27.994	28.1969	27.8066	27.7652	27.9637	27.8629										+	32	32	32	58.3	58.3	58.3	49.478	0	323.31	19052000000	1918	1	28	28
298		27.5764	27.5546	27.6282	27.6669	27.7314	27.7826	27.691	27.7157	27.6994	27.5237	27.7266	27.568	27.4981	27.6526	27.8112	27.5045	27.6861	27.6367	27.7827	27.728	27.7201	27.5683	27.7217	27.7291											45	45	45	67	67	67	92.888	0	323.31	15137000000	2359	1	38	35
299		22.0374	22.1796	22.3054	22.4018	21.9794	21.787	21.7457	22.1224	21.485	21.7373	22.2793	21.7567	20.2782	21.6957	21.0084	20.1968	21.8807	20.149	21.0666	19.7112	22.0013	19.3231	20.5033	21.6815										+	6	6	6	21.9	21.9	21.9	46.782	0	17.882	213950000	20	1	3	4
300		25.2107	25.4037	25.3872	25.3645	25.4866	25.6717	25.468	25.5484	25.6712	25.8387	26.0781	25.9404	25.6151	25.6724	25.865	25.8161	25.64	25.5804	25.8971	25.7488	25.1967	25.4901	25.8633	25.7168										+	24	24	24	59.8	59.8	59.8	51.436	0	263.91	3695800000	951	1	13	12
301		20.1445	22.6775	22.8936	20.0141	22.9736	23.0393	22.8123	22.7884	23.0696	22.872	20.7596	23.1646	20.3286	23.2832	20.0115	20.0013	23.031	22.8982	22.8426	22.8293	23.0677	22.8799	23.1663	20.2833										+	10	10	10	16.9	16.9	16.9	87.51	0	13.177	553200000	23	1	4	6
302		24.7977	24.943	24.7827	24.8723	24.9252	24.9715	25.1219	25.2149	25.7567	25.9601	25.5897	25.989	25.8487	25.8839	25.5931	25.9569	25.8607	25.8207	25.601	26.2256	25.5483	25.1782	24.9387	25.772										+	17	17	17	37.7	37.7	37.7	67.035	0	249.23	3329500000	697	1	13	11
303		22.9667	23.0925	22.8339	22.7949	23.0768	23.2186	22.952	23.169	23.2404	23.3788	23.2778	23.3066	22.8983	23.2445	23.0961	23.1327	22.9743	22.8093	23.1945	23.3232	22.6764	22.6331	22.8295	22.7155										+	4	4	4	29.5	29.5	29.5	16.334	0	39.859	606060000	196	1	4	4
304		21.7618	21.8356	21.8547	21.7687	21.9124	21.7758	21.9962	21.912	19.0689	21.8595	20.8942	22.1745	22.2314	22.4169	22.1545	22.2736	22.3749	22.2824	22.2753	22.399	21.8409	21.9421	21.8784	22.1021										+	3	3	3	27.9	27.9	27.9	17.905	0	47.425	301180000	63	1	3	3
305		21.244	20.88	21.6545	20.0354	21.3234	21.5371	21.552	20.0888	20.6646	22.3481	20.6045	22.2315	20.5919	21.9729	20.8358	21.338	21.9623	22.1241	21.3866	21.6508	19.846	21.6031	21.2277	20.2936											2	2	2	16.7	16.7	16.7	9.5279	0.0026333	3.0364	159070000	34	1	1	2
306		20.5477	22.7959	20.1789	21.667	22.3307	19.4552	20.6156	20.823	22.5425	22.4375	22.916	22.4036	22.3586	22.8092	22.6551	22.4932	22.6126	22.5493	20.6505	20.7524	20.6497	22.615	20.1275	19.6801										+	3	3	3	14.5	14.5	14.5	32.652	0	26.694	364810000	88	1	1	3
307		20.8692	20.5367	22.1678	21.7454	22.4728	22.3412	21.4483	22.3623	22.6767	22.5339	20.2119	22.4237	22.46	22.5188	22.671	22.7137	20.6523	20.2361	23.2542	20.3675	21.6655	19.8925	22.9528	19.3781											7	7	7	16.3	16.3	16.3	60.045	0	14.14	410420000	36	1	4	4
308		20.4021	19.7579	19.8987	20.8711	18.9871	22.73	20.237	20.1519	22.1512	19.5801	22.2359	22.1679	22.1806	21.9964	21.8145	22.1054	22.2416	22.1139	22.1282	22.126	22.2485	22.1382	22.3283	22.1632										+	4	4	4	31.9	31.9	31.9	21.454	0	15.648	213040000	62	1	2	2
309		28.1397	28.1402	28.1711	28.1896	28.2444	28.3908	28.2297	28.1454	28.2902	27.9561	28.2964	27.8188	27.95	27.8153	28.0771	27.6534	28.0835	27.8303	27.9643	27.9308	27.8315	27.6784	27.774	27.6356										+	42	42	42	60.6	60.6	60.6	82.782	0	323.31	19472000000	2268	1	32	30
310		24.9566	24.894	24.9225	24.8898	25.0514	25.077	25.156	25.3066	25.3669	25.4565	25.4254	25.4714	25.2497	25.5655	25.6306	25.914	25.6464	25.8708	25.6976	25.9329	25.6132	25.7114	25.9188	25.8318										+	8	8	8	46.8	46.8	46.8	21.238	0	155.96	3226300000	418	1	7	8
311		28.9849	29.0046	29.2078	29.1447	29.4632	29.4392	29.4076	29.5222	29.2164	29.3034	29.5403	29.315	29.1178	29.1726	29.2676	29.2742	29.3709	29.5705	29.4855	29.3923	29.2581	29.5042	29.324	29.2019										+	35	35	35	71.6	71.6	71.6	54.768	0	323.31	47346000000	3477	1	29	31
312		27.6776	27.7133	27.5938	27.6036	28.0661	27.8904	27.9778	27.7319	27.9101	27.79	27.8644	27.6429	27.5991	27.4884	27.6933	27.4165	27.6471	27.592	27.6897	27.6158	27.2314	27.4767	27.4219	27.2593										+	21	21	20	62.5	62.5	59.8	36.814	0	155	15069000000	1010	1	12	16
313		22.4047	21.966	22.1103	21.7922	22.0686	22.1524	22.2982	22.1808	22.0231	22.0989	22.162	22.0991	22.5718	22.2948	22.1859	22.5687	22.4524	22.4902	22.3023	22.6127	22.2682	22.1104	22.2479	21.9706										+	7	7	7	35.5	35.5	35.5	26.365	0	11.296	316450000	94	1	4	4
314		21.7353	22.0315	21.5979	21.9741	22.4499	22.2082	22.413	22.2164	21.848	21.7009	21.8836	20.5737	21.7954	21.8743	22.3549	19.9696	20.2682	19.7543	20.5786	21.8671	21.0401	20.5918	21.6746	20.8614										+	6	6	6	37.9	37.9	37.9	25.166	0	10.434	216530000	76	1	4	4
315		22.0843	21.8326	21.8696	21.7926	22.1869	22.0125	22.6176	21.863	21.8009	21.8315	21.6016	21.7169	20.4869	21.6992	21.08	19.5804	22.0253	22.1731	22.015	22.1407	21.8068	22.168	20.3592	22.067										+	8	8	8	8	8	8	160.54	0	16.992	292740000	54	1	4	3
316		22.7019	23.0208	22.6621	22.7421	22.8709	23.0697	23.1425	22.8985	22.9926	22.8239	21.2906	22.8742	20.0992	20.2459	23.562	19.4503	21.5635	22.3508	20.7148	23.4261	22.8659	22.7968	23.1783	22.9592										+	8	8	8	29.1	29.1	29.1	42.06	0	12.604	564570000	36	1	5	6
317		25.5617	25.7119	25.564	25.7901	26.052	25.9157	25.8192	25.8349	26.2318	26.3718	26.3385	26.3965	26.1861	26.221	26.2752	26.1082	26.3189	26.3433	26.2135	26.2272	25.9722	26.0001	25.8457	25.7704										+	23	23	23	57.6	57.6	57.6	65.266	0	190.97	5043700000	1105	1	18	15
318		20.5899	19.8305	20.0199	21.5744	22.0415	21.314	20.6076	20.4323	22.4288	21.387	20.3723	19.642	21.5134	19.6178	20.5678	22.6183	20.3884	21.8752	20.3876	22.0573	22.1053	22.0083	22.2666	22.1823											9	9	9	13.5	13.5	13.5	98.262	0	35.83	252830000	26	1	4	2
319		23.0409	23.1383	22.9237	22.7763	23.1369	22.8267	22.9584	23.1199	22.7393	22.7622	22.4389	22.8577	22.0306	22.5267	22.4645	21.9788	22.1256	20.8764	22.0734	22.3572	21.7503	21.944	21.8808	21.8201										+	7	7	7	23.4	23.4	23.4	41.733	0	41.202	412940000	141	1	6	6
320		23.7538	23.963	23.9674	23.9524	23.7603	23.8384	23.6722	23.8032	23.5359	23.5761	23.6497	23.6985	23.1041	23.0458	23.3477	23.1501	23.1053	22.9872	23.3811	23.4419	23.1835	22.9814	23.1626	22.9555										+	21	21	21	29.8	29.8	29.8	105.71	0	53.706	818350000	235	1	13	14
321		29.3847	29.4635	29.8601	29.6561	29.5904	29.5099	29.6256	29.5965	29.2808	29.2139	29.1927	29.3734	29.2037	28.8231	29.0709	28.8827	29.1101	28.8891	28.7457	29.2287	28.8324	28.5548	28.2944	28.3914										+	11	11	11	91	91	91	16.675	0	312.48	44568000000	1605	1	10	10
322		27.6527	28.0529	27.4373	27.4032	27.5568	27.7037	27.6131	27.8453	27.8344	27.6996	28.2638	27.8706	27.6299	27.8852	28.2635	27.8257	27.3802	27.4399	28.6213	28.0213	26.7876	27.4378	28.5065	28.0051											8	8	6	84.5	84.5	72.7	11.114	0	216.15	16782000000	883	1	6	6
323		22.5287	22.4973	22.4113	22.4448	22.3298	22.4699	22.5037	22.7257	22.9034	23.2198	23.022	23.1542	22.9205	23.0318	22.8986	23.2936	23.1276	23.0276	22.8644	23.0813	22.8859	22.4135	22.4019	22.2688										+	14	14	14	36.6	36.6	36.6	63.725	0	149.28	502640000	422	1	8	5
324		27.9339	27.8833	28.0231	27.9711	28.1733	28.1764	28.037	28.1122	28.6738	28.6	28.8911	28.7501	28.7442	28.6256	28.7556	28.6886	28.7231	28.6649	29.0925	28.7623	28.6229	28.5931	28.6575	28.5282										+	26	26	26	84.1	84.1	84.1	42.867	0	256.17	27005000000	1981	1	16	20
325		24.1394	24.2064	24.0802	24.163	24.2698	24.2326	24.3238	24.2289	24.6771	24.6301	24.8258	24.5698	24.4759	24.8028	24.6859	24.7954	24.9244	25.0391	25.0461	24.9804	24.7672	24.9525	25.0074	25.0217										+	10	10	10	49.8	49.8	49.8	24.845	0	88.422	1819600000	312	1	6	7
326		22.6171	22.7909	22.6539	22.8176	23.9653	24.062	23.8608	23.739	23.124	22.9329	23.2536	23.2095	23.4345	23.4111	23.4634	23.3562	23.4591	23.6057	23.4908	23.5346	23.338	23.3813	23.7729	23.5881										+	19	19	19	33.8	33.8	33.8	86.178	0	73.54	787860000	109	1	7	8
327		22.1166	20.1828	21.9167	22.3177	20.6935	20.0526	20.5706	22.3116	20.6355	22.5655	20.532	21.9725	22.381	22.7144	22.6315	22.8461	22.9918	22.9045	22.645	22.8129	22.7539	22.8071	23.2155	23.0874										+	17	11	10	22.8	15.4	14.1	89.259	0	30.396	387570000	66	1	11	11
328		21.8753	22.1341	21.7304	21.9032	21.7404	22.1681	21.8143	22.1229	22.111	21.9821	21.979	22.2488	21.4866	21.9506	21.4855	21.8194	21.6194	21.6755	22.1759	22.1412	20.2699	20.8699	21.3938	21.6027										+	4	4	4	24.7	24.7	24.7	18.461	0	98.189	257670000	145	1	3	2
329		21.346	21.6088	21.3262	21.4912	21.4951	21.5519	21.871	22.0256	22.5601	22.606	22.7932	22.6389	22.8163	22.9304	22.9845	22.8133	22.938	23.1019	23.2308	22.8927	22.873	22.9218	22.8283	22.978										+	8	8	8	23.4	23.4	23.4	53.522	0	36.188	431670000	254	1	4	3
330		21.5997	20.1236	22.1439	21.5974	19.8966	22.135	22.2177	22.0536	22.5098	22.5312	22.4335	21.8827	21.7217	22.0382	21.439	21.3473	20.6504	21.4902	18.5706	22.3302	20.1599	21.2923	20.6607	21.6129											6	6	6	50.9	50.9	50.9	12.647	0	9.8156	260540000	43	1	2	2
331		22.1637	22.3481	22.045	22.1099	22.2723	22.6129	22.3943	22.4271	22.1762	22.7131	22.3922	21.8877	21.9205	22.1308	22.2738	21.8832	22.3944	21.8633	21.6455	22.134	22.3189	20.5992	21.9586	22.159											7	7	7	31	31	31	32.384	0	24.457	315400000	100	1	2	5
332		21.3305	21.1932	21.2296	21.41	21.4234	21.4432	21.3349	21.2314	21.0892	21.0123	20.4881	20.6027	21.3202	20.8256	21.2506	20.2697	21.3111	21.3857	21.3273	20.7453	20.5067	20.5059	20.784	20.8151										+	5	5	5	6.6	6.6	6.6	98.567	0	6.8117	130750000	28	1	4	3
333		26.0934	25.6694	26.2312	26.0112	26.0831	26.2425	26.5017	26.1089	26.2384	26.0414	25.8682	26.0006	25.9965	26.0355	25.8986	26.0551	26.3086	26.2489	25.8432	26.1864	25.9474	25.9782	25.5919	25.9369										+	11	4	4	49.7	16	16	20.814	0	17.787	4952700000	154	1	8	7
334		24.3793	24.4011	24.2785	24.0214	24.4838	24.5983	24.4935	24.3922	25.0597	25.1011	24.9623	25.1134	25.1819	25.1679	25.1441	25.3177	25.4509	25.5051	25.374	25.3545	25.4939	25.4525	25.4206	25.4255										+	35	35	35	36.2	36.2	36.2	148.47	0	204.8	2391900000	718	1	14	14
335		21.9733	21.9478	21.6943	21.9113	22.1894	21.9849	22.0001	21.866	22.3363	22.2654	22.3295	22.0427	22.1866	22.1057	22.19	21.8366	22.2891	22.1349	21.98	22.2794	21.9735	21.871	21.8068	21.3156										+	9	9	8	34.4	34.4	34.1	35.641	0	67.309	296780000	192	1	3	3
336		28.6156	28.5828	28.6011	28.5937	28.639	28.6559	28.6746	28.6638	28.7893	28.7795	28.6738	28.7084	28.7339	28.7577	28.6392	28.7043	28.9513	28.9645	28.6993	28.8259	28.7986	28.771	28.4491	28.6305										+	27	27	27	61.3	61.3	61.3	57.026	0	323.31	30528000000	2367	1	25	23
337		20.9131	22.6411	20.3619	21.5927	21.5036	21.6826	21.1463	21.7369	21.9865	22.2322	22.1969	21.9682	21.9357	22.1626	22.3909	22.3052	21.6427	21.9231	23.0021	22.494	21.5058	21.8238	23.0295	22.9493										+	3	3	3	16.3	16.3	16.3	24.036	0	26.287	308420000	74	1	3	3
338		23.3645	23.4042	23.0377	23.5537	23.4051	23.4604	23.7687	23.4657	23.4978	23.483	23.3795	23.4453	23.2436	23.4607	23.3957	23.3224	23.6843	23.3554	23.036	23.5713	23.3238	22.9438	23.0649	23.1692										+	7	7	7	49.7	49.7	49.7	18.326	0	14.086	861820000	190	1	5	6
339		25.1781	25.2966	25.1427	25.1571	25.3391	25.363	25.3072	25.2905	25.27	25.28	25.4989	25.3226	25.0468	25.1272	25.2595	25.0913	25.2075	25.0313	25.1494	25.2249	24.9686	24.8002	25.1242	24.873										+	15	15	15	47.2	47.2	47.2	45.805	0	165	2759200000	564	1	13	11
340		27.499	27.515	27.4615	27.5172	27.559	27.5967	27.5736	27.5882	27.4061	27.4222	27.4944	27.3504	27.2569	27.0905	27.1753	26.989	27.2441	27.1815	27.1767	27.2312	26.944	27.1537	27.009	26.861										+	19	19	19	82.2	82.2	82.2	26.645	0	280.09	11871000000	1238	1	17	16
341		23.1168	23.001	23.2473	23.0816	19.896	23.5882	21.7287	23.4422	23.6104	23.392	23.1641	22.9214	23.6569	23.4495	23.5208	22.9388	23.6454	23.4605	20.4938	23.0683	23.7057	23.467	22.9999	22.6897											3	3	3	33.9	33.9	33.9	13.941	0	12.812	623130000	123	1	3	2
342		24.1605	24.0475	23.9413	23.9362	23.955	23.7878	23.7845	23.9219	24.6113	24.3791	24.339	24.4214	24.4657	24.5902	24.4817	24.5419	24.7774	24.707	24.7877	24.5871	24.9224	24.8299	24.9859	24.8393										+	20	20	20	37.2	37.2	37.2	70.631	0	116.08	1582600000	318	1	11	10
343		22.0404	20.3792	21.9797	21.8918	22.3682	22.2122	22.4032	22.3674	22.2119	21.9849	22.0419	21.9758	20.9248	22.1829	22.4152	22.0825	22.3714	22.127	22.701	22.2727	20.3977	21.498	22.329	22.0685											6	6	6	24.1	24.1	24.1	31.178	0	21.919	285010000	55	1	2	2
344		20.8741	19.9521	19.6674	21.6396	20.495	20.4978	20.6354	20.0274	20.5829	20.9828	21.5978	21.6053	22.1193	21.9935	22.6049	20.2426	22.0506	21.7714	23.4794	22.1408	21.4533	21.9301	23.378	22.2812										+	5	5	5	20.3	20.3	20.3	24.402	0	9.2137	226550000	39	1	3	2
345		25.4368	25.3711	25.5	25.4361	25.5453	25.7008	25.7236	25.5322	25.6162	25.4268	25.6247	25.5027	25.945	25.1469	25.5567	25.2651	25.8068	25.4794	25.3231	25.2425	25.3549	25.1783	25.1626	25.2966											11	11	11	53.4	53.4	53.4	27.414	0	142.07	3308100000	426	1	8	8
346		22.0961	22.1156	22.1287	22.2719	22.0283	21.7134	21.8796	22.1171	21.9524	22.131	22.4696	22.4623	21.9188	21.9046	22.1731	22.2108	22.1687	21.9829	22.4208	22.3925	21.6929	22.1597	22.4086	22.1444											4	4	4	18.4	18.4	18.4	29.871	0	36.9	304890000	132	1	3	2
347		24.82	24.902	24.7445	24.7198	24.9198	24.9912	24.9822	25.0317	25.3009	25.4272	25.1958	25.4493	25.2331	25.4121	25.3564	25.4869	25.7696	25.7477	25.5111	25.6141	25.7037	25.6994	25.5492	25.6062										+	11	11	11	31.3	31.3	31.3	55.557	0	108.31	2931600000	582	1	9	9
348		24.5329	24.6224	24.1078	24.3931	24.4527	24.582	24.2101	24.5598	23.9918	24.0661	24.3513	24.6332	23.9784	24.3598	24.3872	24.5159	23.9701	23.9335	24.7179	24.7505	22.5393	23.1013	24.4597	24.0845										+	13	6	6	53.2	30.1	30.1	23.884	0	31.334	1468100000	281	1	9	9
349		23.1766	23.4947	23.5036	23.3515	23.6493	23.8296	23.4085	23.5514	24.0008	23.4819	24.0014	23.9531	24.3867	24.3151	24.1954	24.6638	24.6107	24.7276	24.815	24.506	25.0015	25.2105	24.9209	25.1728										+	9	9	9	70.6	70.6	70.6	15.968	0	70.728	1446300000	357	1	3	2
350		26.945	27.0846	27.1951	26.9632	26.9893	27.2311	27.055	27.3765	27.064	27.3231	26.971	27.2687	27.3161	27.2212	26.9942	27.2021	27.3738	27.4609	26.8483	27.3425	27.4305	27.2255	26.357	26.9919											18	18	18	67.3	67.3	67.3	42.513	0	244.43	10640000000	1933	1	17	16
351		28.4118	28.4263	28.4865	28.4959	28.517	28.7162	28.5592	28.5192	28.6376	28.6055	28.9252	28.5562	28.5206	28.4995	28.625	28.4039	28.7078	28.6491	28.8877	28.5131	28.5211	28.439	28.4398	28.388										+	20	20	20	49.4	49.4	49.4	47.855	0	282.51	28382000000	1821	1	16	16
352		30.0296	30.2626	30.0778	30.1087	30.1015	30.173	30.1746	30.1951	30.1581	30.0764	29.8351	30.045	29.9005	29.9054	29.9892	30.0139	30.1978	30.1888	30.073	30.0088	30.039	30.0243	29.8346	29.9771										+	9	9	5	52.2	52.2	27.9	15.389	0	111.38	78726000000	1375	1	9	9
353		21.3896	19.5639	21.6905	19.4114	21.6832	21.3949	21.057	20.2921	21.1632	20.0254	22.9633	20.4936	22.6775	22.7512	23.0077	22.8774	23.0888	23.0412	23.2973	22.5777	23.2106	23.2261	23.6521	23.3067										+	17	17	17	33.9	33.9	33.9	71.872	0	35.401	411390000	99	1	4	2
354		23.0915	23.002	23.1934	23.1577	23.0066	23.0222	23.1114	23.1311	23.1882	22.9149	22.7156	22.9589	23.1107	23.0135	22.8918	22.8806	23.0969	22.8794	22.7894	23.0862	22.6444	22.5516	22.5173	22.5947										+	7	7	7	67.5	67.5	67.5	12.813	0	13.423	583640000	176	1	6	5
355		21.9518	21.9983	21.8818	21.7767	22.0586	22.059	22.1304	22.4201	22.5267	22.4545	22.9215	22.614	20.9301	21.3597	22.6156	22.827	19.896	21.0978	23.0247	23.1924	20.3901	20.4024	22.7575	22.3192											6	6	6	47.7	47.7	47.7	19.103	0	29.09	280760000	113	1	2	2
356		31.7761	31.7674	31.7406	31.7711	31.8036	31.8586	31.7708	31.8435	31.9114	31.9184	31.9882	31.8618	31.846	31.7877	31.7649	31.7118	31.9217	31.8742	32.0033	31.8777	31.6299	31.8104	31.7354	31.7631										+	61	61	60	78	78	76.8	93.23	0	323.31	271620000000	9839	1	56	56
357		29.0493	29.2202	29.2034	29.0578	29.0909	29.1778	29.2138	29.2366	29.6596	29.8298	29.5765	29.8736	29.7313	29.4753	29.5412	29.3156	29.2519	29.1018	29.3413	29.7337	28.6041	28.5045	28.8942	28.8105										+	10	10	10	84.5	84.5	84.5	11.297	0	225.18	46187000000	1244	1	10	10
358		26.3201	26.3052	26.2264	26.2851	26.3911	26.397	26.3425	26.3725	26.3787	26.3458	26.4033	26.3747	26.2606	26.3724	26.4866	26.3704	26.3952	26.4434	26.613	26.4642	26.2286	26.3235	26.4175	26.5667										+	14	14	14	72.9	72.9	72.9	26.672	0	227.74	6162800000	989	1	13	13
359		22.8342	22.9887	22.9432	22.8246	22.8361	23.246	23.0405	23.0567	22.8108	22.6524	20.7011	22.8224	22.9604	23.0441	23.1085	22.5371	23.1845	23.2895	23.2504	23.0242	21.3232	22.7941	23.2089	22.5967											9	9	9	25.4	25.4	25.4	57.684	0	23.447	552520000	121	1	7	4
360		24.4987	24.4003	24.4202	24.5037	24.5577	24.6721	24.5535	24.5396	25.2759	25.2394	25.2558	25.1226	25.2479	25.2369	25.3729	25.1552	25.5861	25.5465	25.3486	25.497	25.5275	25.257	25.2804	25.1488										+	19	19	19	52.9	52.9	52.9	51.74	0	115.8	2488300000	734	1	12	12
361		21.7762	22.1843	21.6466	21.7178	21.9668	22.3043	20.8725	22.266	22.4796	22.4039	22.5916	22.5677	22.595	22.3013	22.5357	22.7433	22.8092	22.7133	22.8437	23.0143	22.1426	22.1846	22.3977	22.5499										+	9	9	9	22.7	22.7	22.7	44.883	0	17.652	385370000	81	1	3	3
362		24.4214	24.3366	24.4805	24.3509	24.2568	24.2521	24.4045	24.3366	24.8016	24.8387	24.8111	24.8659	24.7923	24.942	25.0356	25.0865	25.1217	25.1766	25.2817	25.1186	25.035	25.0495	25.1451	24.9908										+	21	21	21	28.5	28.5	28.5	97.992	0	111.88	2126200000	565	1	13	15
363		25.0142	25.0403	25.0952	25.0833	25.0198	24.9946	25.0916	24.9827	25.1823	25.2499	25.2938	25.3154	25.1584	25.3477	25.2047	25.233	25.2064	25.2121	25.1061	25.1714	25.1566	25.0823	25.1449	25.1879										+	13	13	13	54.9	54.9	54.9	38.296	0	176.4	2595600000	714	1	10	8
364		23.8622	23.6516	23.5837	23.7722	23.7185	23.8079	23.9612	23.9056	24.0956	24.2233	24.0742	24.1083	24.1345	24.204	24.1287	24.2397	24.2864	24.4628	24.1503	24.1483	24.2612	24.1352	24.2547	24.0819										+	12	12	12	30.3	30.3	30.3	53.737	0	54.358	1228400000	263	1	8	9
365		25.1463	25.2858	25.2145	25.1489	25.447	25.4507	25.5119	25.5297	25.6752	25.7573	25.6328	25.6983	25.693	25.7321	25.5544	25.7108	25.8282	25.6771	25.6333	25.9109	25.6112	25.301	25.3512	25.4791										+	34	34	34	49.9	49.9	49.9	106.14	0	323.31	3457800000	1358	1	24	23
366		22.2982	22.319	22.22	22.3343	22.4957	22.4583	22.5141	22.5915	23.0754	22.953	23.2178	23.0996	23.0664	22.8961	23.1684	23.206	23.199	23.1119	23.5662	23.2788	23.1679	22.7676	23.3106	22.8983										+	10	10	10	21.4	21.4	21.4	59.605	0	61.269	554070000	195	1	7	6
367		27.8854	27.7768	27.9076	27.6075	27.7093	27.6804	27.8067	27.7598	27.7005	27.8082	27.6814	27.6695	27.4083	27.2574	27.2968	26.8844	27.1872	26.7216	26.3828	27.3826	26.5644	26.1316	25.8205	26.1256										+	8	8	8	87.1	87.1	87.1	11.261	0	249.04	12127000000	709	1	7	6
368		24.65	24.6813	24.6455	24.6366	24.6372	24.7874	24.7386	24.758	24.8403	24.7905	24.9745	24.9278	24.788	24.9307	25.0014	24.8781	24.949	24.841	25.1081	24.8489	24.875	24.9096	24.9313	24.8549										+	25	25	25	37.7	37.7	37.7	94.268	0	211.78	2083600000	538	1	17	12
369		26.2393	26.2459	26.1012	26.132	26.4175	26.4387	26.2669	26.3112	26.6241	26.6143	26.6807	26.6728	26.5351	26.6143	26.6284	26.7345	26.7094	26.7511	26.8336	26.7425	26.6295	26.553	26.8143	26.7881										+	24	24	24	48.3	48.3	48.3	66.867	0	154.17	6938800000	1059	1	18	17
370		20.691	21.2959	19.8441	19.7318	18.4998	19.6189	21.4327	19.5042	19.5595	20.3421	20.6235	18.7781	21.0431	21.5545	20.8291	20.7727	21.037	21.0894	21.109	20.9284	20.8231	21.1444	21.0781	21.2993										+	2	2	2	8.5	8.5	8.5	38.707	0.0026516	3.2352	66313000	36	1	0	0
371		23.6748	23.5183	23.7022	23.5908	23.6973	23.8029	23.7749	23.7227	25.4072	25.6311	25.5626	25.522	25.7826	25.8518	25.814	25.9574	26.0703	26.1139	26.0096	25.9473	26.0141	26.0028	26.1368	26.0238										+	46	46	46	45.9	45.9	45.9	136.85	0	323.31	3106000000	850	1	16	14
372		22.7027	22.2987	22.6225	22.5676	22.6609	22.739	22.6591	22.5985	23.2199	23.2113	23.085	23.1863	23.1702	23.3764	23.1739	23.568	23.2711	23.2456	23.8765	23.0116	23.5014	23.4454	23.5564	23.5554										+	7	7	7	16.5	16.5	16.5	57.498	0	20.823	638190000	183	1	5	5
373		27.5688	27.5651	27.6207	27.6237	27.8632	27.8431	27.7377	27.7816	27.9479	27.8551	28.0054	27.9845	27.548	27.5855	27.6348	27.2225	27.4644	27.346	27.5392	27.6815	26.9119	26.5747	26.8855	26.7925										+	30	30	29	90.2	90.2	88.3	46.14	0	323.31	13936000000	1688	1	25	22
374		20.9906	20.3305	20.6771	20.4333	20.7135	20.836	20.3967	20.3455	20.9036	19.8433	20.1534	21.4242	20.8129	19.8908	19.5819	19.9359	20.962	21.4557	20.8365	20.1077	20.0043	20.6439	21.2388	20.9751											3	3	3	5.2	5.2	5.2	61.952	0.00034698	4.5007	61007000	24	1	3	3
375		23.589	23.2567	23.3423	23.3905	23.1437	23.317	23.6885	23.2595	23.4887	20.964	19.9558	19.9678	19.6424	20.1411	23.578	19.715	20.5097	21.159	21.0295	22.8347	20.4023	20.9808	22.8266	19.7042										+	13	13	13	18.1	18.1	18.1	87.264	0	45.946	592390000	61	1	8	5
376		23.9652	24.2391	24.1521	23.9677	23.9643	24.1565	24.0346	24.1316	24.4607	24.1902	24.1005	24.6362	24.3033	24.0501	24.3534	24.5588	24.3468	24.1165	24.122	24.4819	24.3242	24.0259	24.2032	24.5027											3	3	3	39.3	39.3	39.3	13.089	0	17.693	1360000000	261	1	3	3
377		24.7368	24.6963	24.7335	24.7615	24.6022	24.6574	24.7376	24.7283	24.9002	24.7755	24.7378	24.8408	24.8081	24.8826	24.8998	24.8	24.7158	24.7717	24.5789	24.6494	24.6813	24.8163	24.8064	24.6996										+	25	25	25	30.8	30.8	30.8	119.15	0	122.41	2000300000	808	1	19	20
378		29.6233	29.6859	29.7275	29.6964	29.7336	29.7873	29.8606	29.8863	30.0645	30.1995	30.0668	30.1551	30.0205	30.0926	30.0111	30.1285	30.3082	30.3197	30.1919	30.3441	30.1585	30.1539	29.9633	30.038										+	24	24	24	74.2	74.2	74.2	35.238	0	323.31	75695000000	3049	1	21	20
379		27.4484	28.1777	27.3865	27.7754	28.4109	27.8965	27.4752	27.888	27.2846	27.3737	28.278	27.848	27.8383	27.6374	28.0342	27.5859	27.3838	27.7327	28.0393	27.3877	27.2242	27.1395	27.8353	27.877											8	8	2	52.5	52.5	19.4	18.353	0	111.27	16671000000	413	1	4	6
380		24.0055	24.0073	23.7598	23.8625	23.8646	24.0933	24.2315	24.0211	24.2064	24.3393	24.4246	24.276	24.293	24.4767	24.3632	24.5201	24.2619	24.4212	24.5051	24.398	24.1159	24.2172	24.4094	24.4087										+	12	12	12	46.6	46.6	46.6	42.768	0	190.49	1378200000	424	1	7	7
381		22.8393	23.1103	22.5279	22.7937	22.9597	23.0169	22.8673	23.0507	23.1927	23.0804	23.4293	23.0939	22.9422	23.2488	23.5278	23.1137	23.0098	22.8341	23.4996	23.287	22.82	23.1161	23.6759	23.465											15	15	15	32.8	32.8	32.8	90.905	0	94.13	644840000	140	1	5	3
382		27.2236	27.2888	27.1687	27.2578	27.3378	27.3148	27.2867	27.1997	27.2821	27.1518	27.2171	27.1276	27.2534	27.0278	27.3388	27.1424	27.2588	27.1515	27.3682	27.1961	27.1612	27.1052	27.0027	27.1728										+	14	14	14	72.9	72.9	72.9	20.746	0	194.73	10792000000	1080	1	12	11
383		20.4241	21.1786	20.5642	20.7577	22.024	20.1232	19.6544	19.7864	20.57	22.6449	21.682	19.7033	21.1874	22.2274	20.4567	21.3092	21.9359	22.1125	22.3499	21.9688	21.9085	21.9214	22.1331	21.9186										+	8	8	8	18.8	18.8	18.8	56.609	0	9.1645	223140000	29	1	2	3
384		27.5549	27.5434	27.6426	27.28	27.9088	27.4785	27.5186	27.3945	27.5729	27.0429	27.1297	26.948	27.7466	27.0251	26.9878	26.9149	27.5564	27.5861	27.1085	27.2887	27.6391	27.195	26.9107	26.6818											5	5	5	41.4	41.4	41.4	12.8	0	22.386	12381000000	253	2	3	3
385		28.6459	28.7543	28.6741	28.572	28.7861	28.7687	28.9159	28.8103	28.5747	28.4466	28.4688	28.4063	28.4388	28.2798	28.4319	28.1874	28.8053	28.7462	28.6794	28.8331	28.5544	28.0664	28.2817	28.1548										+	9	9	2	38.1	38.1	5.6	22.005	0	60.574	28220000000	828	1	8	8
386		26.979	26.9165	26.9082	26.8941	26.9249	26.9813	27.034	26.9733	27.1704	27.1201	27.1379	27.1458	27.0347	27.0566	27.0431	27.1079	27.2607	27.2457	27.1683	27.2415	27.0965	27.2285	27.0816	26.9707										+	25	25	25	46.5	46.5	46.5	66.849	0	270.85	9740700000	1418	1	22	21
387		24.315	23.9529	24.1383	24.0758	24.343	24.2148	24.2239	24.2637	25.0732	25.2491	25.059	25.2574	25.3536	25.2479	25.191	25.4084	25.505	25.4266	25.3672	25.4345	25.6425	25.3628	25.357	25.2282										+	13	13	13	54.3	54.3	54.3	43.284	0	179.83	2406400000	670	1	5	7
388		24.2445	24.1923	24.2388	24.4227	24.7094	24.5565	24.368	24.5672	24.9798	24.9264	25.0746	24.5575	24.8867	24.9698	25.2835	24.9612	25.2469	25.2821	25.3508	25.1813	25.0189	24.5956	24.9792	24.9907										+	19	19	19	18.2	18.2	18.2	170.53	0	156.55	2140000000	518	1	12	10
389		24.727	24.7947	24.6515	24.7537	24.8496	24.7481	24.8214	24.8571	25.1566	25.2047	25.1921	25.256	25.3212	25.2314	25.2641	25.4179	25.5565	25.5963	25.4473	25.489	25.3453	25.3474	25.477	25.2821										+	37	37	37	42.7	42.7	42.7	104.5	0	123.61	2636400000	876	1	17	18
390		22.5633	22.7553	22.4453	22.6484	22.8102	22.6893	22.8227	22.3527	21.2185	21.2932	22.6046	19.2495	22.2739	22.2668	22.5233	19.9701	22.5882	22.5488	22.1087	22.3848	22.6441	22.6522	22.5291	22.3292										+	6	6	6	34.5	34.5	34.5	22.595	0	21.439	426070000	47	1	4	3
391		23.9946	24.006	23.9375	24.112	24.1308	24.235	24.0163	24.077	23.8927	23.8719	24.0756	23.9413	23.951	23.9451	23.9434	23.9932	23.6697	23.7585	23.8803	23.7397	23.9072	23.7044	23.7713	23.6881										+	19	19	19	36	36	36	73.872	0	127.43	1132500000	220	1	14	11
392		26.7943	26.847	26.8351	26.8595	26.8301	26.8428	26.8647	26.8993	27.0949	27.1999	27.2927	27.1409	27.0503	27.0937	27.1032	27.1096	27.33	27.319	27.204	27.2274	27.1206	27.2754	27.1473	27.095										+	31	31	31	56.1	56.1	56.1	56.266	0	307.98	10051000000	1580	1	21	19
393		22.4035	22.3723	22.5794	22.4615	21.9092	22.0162	21.8402	22.3267	21.5442	22.3039	20.7671	20.6047	22.105	20.6594	20.6667	20.3961	22.0063	21.978	20.1932	21.8895	22.1097	22.2273	19.5519	21.1636										+	6	6	5	14.9	14.9	11.6	62.652	0	27.387	241210000	77	1	4	4
394		22.3458	22.1759	22.0323	22.3288	21.3213	20.8804	19.8727	22.5886	22.3181	22.3543	22.5301	21.0325	20.882	21.9734	21.9105	22.198	21.247	19.4058	20.9264	22.2589	21.8563	21.7984	22.1312	22.0637											5	5	5	13.4	13.4	13.4	58.053	0	16.529	315460000	41	1	5	5
395		23.8597	23.7032	23.8942	23.827	24.0123	23.9887	23.8975	23.7991	24.272	24.0957	24.3628	23.8948	24.2092	24.1988	24.1283	24.3065	24.4958	24.18	24.5488	24.2832	24.2924	24.2045	24.3485	24.3557										+	6	6	6	38.4	38.4	38.4	24.474	0	84.639	1292700000	271	1	5	6
396		25.3094	25.5792	25.4088	25.3806	25.3685	25.5365	25.4112	25.3709	24.1174	23.6921	23.6913	23.8947	22.6682	22.954	23.1031	23.143	22.7625	22.7469	22.4238	23.0929	22.5449	22.5136	22.5822	22.728										+	15	15	15	32.7	32.7	32.7	63.645	0	183.44	1565700000	327	2	11	9
397		24.3794	24.7242	24.6308	24.3333	25.2085	25.3291	24.7692	25.1131	25.487	24.9176	25.2226	25.1301	24.8705	25.0336	25.2211	24.8057	24.7415	24.7391	24.8775	24.9891	24.3431	24.3119	24.5893	24.5764										+	10	10	10	37.3	37.3	37.3	45.901	0	186.12	2188100000	507	1	6	8
398		25.1082	24.9863	25.1729	25.052	25.2161	25.2468	25.2078	25.2548	25.3424	25.0835	25.3268	25.2458	25.1135	24.8604	25.2241	24.8345	25.1295	24.9688	25.0448	25.0903	24.9939	24.5759	24.8534	24.5652										+	15	15	15	56.6	56.6	56.6	36.628	0	132.18	2505600000	654	1	10	10
399		24.8855	24.7141	24.7079	24.7792	25.0468	25.0392	24.9762	24.923	25.4024	25.4912	25.6497	25.5338	25.4246	25.5629	25.6391	25.7732	25.8411	25.8259	25.947	25.8405	25.8531	25.8703	26.0244	25.8141										+	37	37	37	61.4	61.4	61.4	84.602	0	323.31	3272600000	959	1	16	18
400		23.6077	23.4549	23.6738	23.4095	23.4458	23.6901	23.452	23.1019	23.6446	23.4257	23.6104	23.4082	23.666	23.4636	23.7452	23.5594	23.6984	23.3793	23.6844	23.5723	23.486	23.1958	23.6191	23.5431											4	4	4	29.2	29.2	29.2	24.926	0	121.53	837470000	171	1	4	4
401		24.1935	24.2575	24.2508	24.4103	24.5133	24.4375	24.5089	24.4107	24.5625	24.4576	24.4514	24.5197	24.2973	24.4512	24.4719	24.5382	24.571	24.4033	24.8524	24.5337	24.4798	24.614	24.8031	24.6975										+	15	15	15	34.2	34.2	34.2	41.271	0	110.63	1680800000	455	1	9	10
402		25.6438	25.8486	25.6591	25.5568	25.6651	25.7772	25.5549	25.8316	26.3885	26.4923	26.4756	26.5385	26.3385	26.4559	26.5105	26.8371	26.4906	26.6442	26.8618	26.6769	26.3642	26.5088	26.7166	26.8826										+	24	24	24	56.9	56.9	56.9	57.346	0	270.6	5891400000	913	1	19	16
403		24.2269	24.25	24.2852	24.2631	24.6617	24.5347	24.5475	24.5402	25.0117	25.1885	25.2528	25.1742	25.4119	25.129	25.4295	25.4004	25.7091	25.4368	25.5671	25.3483	25.6464	25.6377	25.7001	25.591										+	13	13	12	63.5	63.5	60.5	30.266	0	135.3	2577600000	617	1	6	9
404		22.8947	23.0121	23.3382	23.3899	23.1532	23.109	23.4297	23.4543	23.1831	23.2467	23.5744	23.9179	23.4004	23.1308	23.1522	23.2309	23.2189	23.4009	23.1596	23.4635	23.1817	23.1757	23.2799	23.5814											9	9	9	52.5	52.5	52.5	30.239	0	18.173	693660000	77	1	5	7
405		23.118	20.6571	19.4955	20.145	23.0095	23.1708	20.3505	19.7656	19.943	22.1067	19.7806	23.0932	24.2918	24.0431	24.242	24.9789	20.0485	21.3339	20.3461	24.6761	20.2124	20.5187	25.3643	25.273										+	8	8	8	5.6	5.6	5.6	191.09	0.0016978	3.8723	1201200000	23	1	2	3
406		22.3025	22.3472	22.2962	22.1946	22.6066	22.5938	22.7331	22.9728	22.5041	22.6744	22.2987	22.8496	22.4049	22.2416	21.8181	22.3133	22.5811	22.3255	22.2904	22.5172	22.8544	22.5553	22.4046	22.5865										+	6	6	6	25.8	25.8	25.8	21.467	0	79.619	404050000	141	1	2	2
407		20.8058	21.1328	21.016	20.8754	21.2822	21.0311	21.1904	21.335	21.1153	20.7094	20.6629	21.3363	21.5588	21.2777	21.654	21.2814	20.3584	21.158	20.3192	20.0784	19.7165	20.6	20.7498	21.1204										+	12	12	12	36.9	36.9	36.9	46.153	0	34.229	123120000	88	1	4	3
408		20.7094	18.9208	21.7743	19.7206	20.1013	21.5239	20.7257	21.3575	21.8382	20.4751	19.967	22.9065	22.3056	22.0351	19.7602	22.0885	21.9162	21.825	22.2066	21.739	21.6597	21.5489	21.6407	21.5805											5	5	5	13.1	13.1	13.1	57.738	0	19.392	189940000	38	1	1	2
409		23.1124	23.1399	23.1387	23.2197	23.4408	23.4434	23.5296	23.4396	23.5362	23.7065	23.8222	23.8607	23.6775	23.9131	24.1859	24.2495	24.0423	24.0022	24.7654	24.4306	23.9003	23.7706	24.673	24.4909										+	9	9	9	26.4	26.4	26.4	41.642	0	45.091	1113300000	194	1	4	6
410		25.2305	25.2421	25.2286	25.3051	25.3414	25.314	25.4505	25.3158	25.7727	25.8275	25.9376	25.8374	25.7876	25.7386	25.8872	25.9283	25.9164	26.0081	25.8996	25.8194	25.8385	25.8017	25.877	25.7403										+	34	34	34	55	55	55	98.969	0	323.31	3758900000	1198	1	21	19
411		26.1946	26.2908	26.1438	26.3241	26.4568	26.393	26.2524	26.312	26.6407	26.6302	26.7035	26.6508	26.8387	26.6828	26.9524	26.968	26.732	26.7432	26.9664	26.6923	26.8157	26.8521	26.7861	26.9618										+	12	12	12	53	53	53	38.186	0	189.06	7894100000	776	1	11	10
412		21.3403	21.4159	21.2924	21.2405	21.9716	21.786	21.8883	21.8299	22.028	22.221	22.0207	22.1291	21.8185	22.1548	21.9506	21.9258	22.3277	22.0272	21.9059	22.3229	21.8632	22.0001	22.06	22.2649										+	7	7	7	38.6	38.6	38.6	25.931	0	17.793	269890000	98	1	4	3
413		28.8292	28.9084	28.872	28.8713	29.0147	29.168	28.9479	29.2005	28.8886	29.082	28.7204	29.1116	29.0587	29.052	28.7716	28.9787	28.9762	28.9852	28.8586	29.3015	28.9095	28.3663	28.1551	28.5954										+	22	22	22	64.1	64.1	64.1	30.949	0	323.31	35665000000	1635	1	19	18
414		22.7547	22.7896	22.8509	23.0354	22.9201	22.9371	23.1788	23.0362	22.5604	22.7833	22.6	22.4194	22.6133	22.8295	22.6225	22.4988	22.4073	22.6645	22.0541	22.7943	22.4137	22.5304	21.8583	22.2514										+	8	8	8	30.7	30.7	30.7	38.226	0	76.525	470960000	185	1	5	5
415		22.5449	22.4454	22.6305	22.4012	22.4042	22.5961	22.4252	22.5858	22.6287	22.6401	22.5944	22.9487	23.2043	22.7444	22.881	23.1807	23.1535	23.2303	23.2578	23.1245	22.9292	23.2183	23.036	23.0513										+	6	6	6	14.7	14.7	14.7	58.821	0	22.747	517550000	176	1	4	2
416		22.856	22.681	22.8856	22.7853	22.8904	23.2053	22.5968	22.6984	23.0522	23.0305	23.4185	22.9963	22.9692	22.9264	23.0769	23.1996	23.0404	23.1121	23.5231	23.2603	22.9633	22.9585	22.968	23.0398										+	4	4	4	18.7	18.7	18.7	30.973	0	21.84	597900000	134	1	3	4
417		22.2118	22.1913	22.1189	22.2848	22.326	22.1431	22.2845	22.7002	26.2628	20.8377	20.8648	21.8544	23.262	23.4762	23.648	23.1749	24.7455	24.6599	24.5054	24.5658	20.6508	21.3567	20.6495	22.3757										+	12	12	12	23.7	23.7	23.7	53.477	0	26.346	843970000	121	1	5	5
418		24.7903	24.7154	24.6022	24.7101	24.8163	24.9049	24.8686	24.7343	25.0749	24.9565	25.2269	25.2558	24.9744	24.8632	25.2623	25.2087	25.0761	25.1067	25.3661	24.8824	25.2175	25.0332	25.3312	25.3154										+	49	49	49	20.3	20.3	20.3	354.02	0	115.83	2423900000	441	1	20	26
419		23.2879	23.3758	23.1936	23.4616	23.3291	23.2348	23.4282	23.5484	23.8168	24.0245	23.7811	24.0466	23.7744	24.0779	23.6857	24.0793	23.9975	23.9286	24.1048	24.1271	23.8977	23.4816	23.6128	23.6225										+	10	10	10	51.1	51.1	51.1	21.633	0	53.98	972000000	326	1	7	7
420		22.3922	22.1115	22.1787	22.0801	22.3158	22.0992	22.4632	22.2736	22.0194	22.2502	22.2308	22.0923	22.1935	22.1891	22.2669	22.1931	22.1115	22.3435	19.8313	22.1497	22.1412	22.1553	22.0593	21.8423											7	7	7	7.4	7.4	7.4	165.06	0	13.536	317750000	103	1	2	4
421		26.2831	26.2182	26.2086	26.2294	26.3802	26.2974	26.4541	26.3835	26.8844	26.903	26.8439	26.8974	27.0005	27.1498	26.8779	27.1024	27.3556	27.4002	27.2594	27.1643	27.2859	27.3701	27.1052	27.1627										+	29	29	29	69.4	69.4	69.4	48.965	0	238	8752700000	1664	1	22	24
422		24.5417	24.529	24.5192	24.4607	24.4216	24.2702	24.664	24.5794	24.8397	24.8063	24.2642	24.9903	24.7315	24.8195	24.4697	24.6173	24.8465	24.6394	24.2166	24.7218	24.3898	24.3133	23.7199	24.3153										+	9	9	9	36.4	36.4	36.4	24.307	0	159.38	1690600000	373	1	7	6
423		24.6924	24.9293	24.4059	24.5985	24.4639	24.5586	24.6711	24.8623	24.5831	24.642	24.7502	24.7449	24.5974	24.7216	24.7725	24.8102	24.8002	24.8217	25.317	25.0303	24.5685	24.52	25.0651	24.8474											19	19	19	27	27	27	90.09	0	184.9	1994200000	658	1	12	12
424		28.1462	28.0899	28.0772	28.1817	28.2126	28.0981	28.2297	28.187	28.1169	28.1896	27.9439	27.9386	28.0135	28.0284	28.1391	27.9441	28.4094	28.1588	28.3084	28.1882	28.2172	28.0443	27.8658	27.9014										+	10	10	4	59.1	59.1	22.8	14.445	0	56.655	20937000000	519	1	7	7
425		21.5212	21.8477	18.8611	22.0151	22.2561	20.5596	20.0721	22.3154	22.0833	22.3604	22.2572	22.3535	22.4874	22.2541	22.2118	22.44	22.4842	22.6939	22.1463	22.6084	22.5416	22.5169	22.6539	22.4128										+	8	8	8	20.9	20.9	20.9	54.306	0	24.513	329520000	84	1	3	1
426		27.3037	27.3151	27.3151	27.3365	27.2325	27.2017	27.1146	27.246	27.1434	27.1141	27.0588	27.0615	26.9246	27.0239	26.9555	27.0973	26.9805	27.174	27.0943	27.1263	26.8638	26.8972	27.1011	27.0848										+	33	33	33	55.2	55.2	55.2	89.802	0	323.31	11917000000	1654	1	21	23
427		30.4759	30.5753	30.5719	30.5576	30.5879	30.7083	30.643	30.6845	30.8073	30.808	30.9377	30.877	30.8993	30.7991	30.8093	30.8179	31.0058	30.9164	30.9487	30.8952	30.8911	30.8522	30.7026	30.811										+	67	67	67	77.2	77.2	77.2	102.55	0	323.31	129480000000	7161	1	60	59
428		22.9058	22.9936	22.9004	22.968	23.0573	23.4004	23.2864	22.9838	22.5882	21.597	22.3054	19.9991	22.7859	20.8437	21.3464	20.9247	22.9812	21.4412	21.0196	20.2061	21.5531	20.5506	22.6857	20.704										+	11	11	11	21.3	21.3	21.3	70.613	0	34.683	500350000	37	1	8	6
429		24.4539	24.4987	24.4777	24.5189	24.5728	24.5304	24.7018	24.7495	24.9668	25.1269	24.9328	25.1599	25.0296	25.0779	24.9504	25.2571	25.0915	25.1565	24.8738	24.9947	25.0582	25.111	25.1219	25.0644										+	7	7	7	44.3	44.3	44.3	21.964	0	57.784	2158900000	455	1	5	5
430		20.1702	22.0138	19.2729	20.4752	21.8749	22.0911	22.2393	22.0342	22.4984	19.9269	20.2014	19.4203	20.4076	20.8418	22.0943	20.6568	20.5591	20.2937	22.5395	22.2214	22.5037	19.8509	20.146	19.8153											4	4	4	9.9	9.9	9.9	52.174	0.00035436	5.0391	264790000	13	1	3	4
431		28.4014	28.4795	28.4646	28.4875	28.3468	28.4375	28.3884	28.4261	28.3075	28.252	28.2783	28.3026	28.0321	28.0101	28.1255	28.1346	28.3237	28.3028	28.3836	28.4177	28.1759	28.1117	28.2068	28.2109										+	33	33	33	64.9	64.9	64.9	69.212	0	323.31	23214000000	2471	1	29	29
432		25.2886	25.3747	25.3349	25.4176	25.3941	25.4708	25.515	25.3904	25.2954	25.36	25.4211	25.2792	25.224	25.1026	25.3472	25.187	25.4268	25.4389	25.4704	25.3651	25.2231	25.3303	25.3665	25.2753										+	30	30	30	45.9	45.9	45.9	83.803	0	191.93	3109300000	782	1	19	18
433		25.5767	25.606	25.4462	25.5958	25.767	25.6673	25.6783	25.7006	26.002	26.0616	26.0948	26.0712	26.0651	26.1504	26.1379	26.3373	26.466	26.5482	26.5364	26.5214	26.2981	26.2997	26.4124	26.4808										+	24	24	24	46.4	46.4	46.4	82.52	0	191.03	5021500000	1078	1	16	16
434		25.0121	20.6865	21.3523	20.198	19.9138	21.7193	21.3487	23.7668	21.1217	19.8517	20.7739	25.5715	20.7782	20.3285	25.447	19.8248	25.4221	21.3338	21.5092	20.561	24.8533	24.6803	25.1592	24.9193											7	7	7	10	10	10	115.55	0	5.8792	877640000	31	1	1	0
435		20.5595	20.0625	20.3927	20.4706	20.3332	21.0318	21.3522	20.7542	20.7934	20.8088	20.6667	21.1497	20.4836	20.725	20.823	20.4169	20.8131	21.077	21.2865	20.7651	20.1648	20.9507	20.5898	20.4834										+	3	3	3	12.1	12.1	12.1	26.264	0.00035261	4.9141	91546000	24	1	2	1
436		20.522	19.3481	19.6376	21.1817	20.3759	21.0826	21.4503	21.5103	21.2295	20.9238	20.8949	20.9579	21.4284	21.4148	21.1063	21.1737	21.4703	21.4894	20.9894	20.8233	21.4481	21.1518	20.8259	20.9814										+	4	4	4	6	6	6	79.292	0	22.596	143100000	26	1	3	2
437		25.0339	24.9189	25.0309	24.9812	25.0891	25.0383	25.0858	25.1189	25.2636	25.3807	25.2597	25.3562	25.1996	25.0311	25.2182	25.174	25.1904	25.1544	25.1011	25.1622	25.0491	25.0758	25.2704	25.173										+	21	21	21	30.5	30.5	30.5	84.116	0	191.52	2572400000	632	1	16	15
438		23.2392	23.3446	23.4604	23.5565	23.5063	23.4631	23.3573	23.437	23.6633	23.5699	23.6821	23.7011	23.2218	23.3503	23.4012	23.1692	23.6495	23.525	23.6215	23.6211	23.2668	23.7633	23.5723	23.5695										+	13	13	13	39	39	39	44.483	0	90.739	914960000	254	1	9	9
439		23.5647	23.5782	23.3472	23.6539	23.6505	23.7286	23.8331	23.7455	23.3863	23.5821	23.4021	23.4344	23.3021	23.321	23.3809	23.1522	23.5912	23.3888	23.5065	23.2578	23.2533	23.169	22.9662	23.1327										+	16	16	16	45.3	45.3	45.3	49.114	0	162.85	813100000	295	1	7	9
440		24.792	24.9247	24.7413	24.7638	25.1365	24.9733	25.0486	24.7879	24.9379	24.3087	25.0686	24.952	24.0146	24.324	24.9751	24.9432	24.5616	24.5971	24.7473	24.8694	24.6112	23.7907	24.9162	24.7534											6	6	6	15.6	15.6	15.6	52.438	0	29.647	2044800000	189	1	5	4
441		22.2213	22.0981	22.4222	22.0648	22.0071	22.0316	22.1522	22.2483	21.7072	20.9391	20.2086	22.7101	22.1578	22.7454	22.0567	21.9816	21.6744	21.6587	21.7107	21.7681	20.1077	20.1231	22.109	20.9025										+	5	5	5	9.1	9.1	9.1	66.566	0	24.508	268620000	88	1	4	4
442		22.7506	22.9617	22.8685	22.6033	22.846	22.3096	22.3483	22.789	23.1175	22.8422	22.5374	23.0438	23.0869	22.9437	22.9818	22.9616	22.9704	22.8244	23.0437	23.1021	22.4803	22.8222	22.8387	22.9706										+	5	5	5	70	70	70	8.8533	0	100.43	564540000	208	1	3	3
443		27.689	27.9444	27.5559	27.7489	27.4744	27.6822	27.5764	27.8045	27.8427	27.9151	27.4417	27.8675	27.6216	27.8154	27.7234	27.7509	27.7631	27.7772	27.9853	27.9602	27.3466	27.743	27.8595	27.6429											16	9	9	65.6	35.1	35.1	15.514	0	110.75	15621000000	902	1	15	13
444		26.6227	26.4569	26.7565	26.4598	26.8089	26.6287	26.7028	26.766	27.036	26.718	26.8393	26.5337	26.9318	26.5036	26.7223	26.1114	27.0544	27.0721	26.493	26.5612	26.7834	26.1588	26.0235	25.9212										+	10	10	10	93.8	93.8	93.8	12.043	0	64.005	7310500000	424	1	7	6
445		24.3197	24.0459	24.4186	24.3403	24.5272	24.4807	24.4668	24.3876	24.6288	24.431	24.5617	24.9025	24.703	24.731	24.6984	25.1046	24.7904	24.4536	24.8233	24.5807	24.4631	24.673	24.6851	24.5814										+	30	30	30	19.1	19.1	19.1	217.69	0	95.461	1718100000	258	1	17	13
446		21.4354	21.0255	21.5764	21.2443	21.2206	21.2754	21.4317	21.2927	21.0693	21.308	20.007	20.8983	21.0924	20.6516	20.1443	20.0209	21.1547	20.9632	19.9103	19.6313	20.7707	20.4174	18.7931	19.8118										+	2	2	2	19.2	19.2	19.2	6.0391	0.0023451	3.5201	131820000	81	1	2	2
447		22.0619	19.733	20.2546	22.3513	19.6071	22.2623	22.5548	22.253	22.5357	21.0131	22.4891	21.4016	20.9492	21.5013	21.9051	21.5649	21.9703	21.9283	21.9278	21.8335	20.9122	21.2148	21.995	22.0278											14	14	14	15	15	15	121.82	0	41.101	291650000	39	1	7	4
448		20.6516	23.9892	20.8684	19.4046	24.9913	23.6716	21.8383	23.6268	23.6404	24.1185	23.9373	24.3545	23.6589	23.8839	23.8163	24.3209	23.5617	24.1567	24.5259	24.4488	23.1259	23.3974	23.886	24.3129										+	3	3	3	33.3	33.3	33.3	10.444	0	7.0864	1179000000	97	1	2	2
449		27.8398	27.8553	28.0074	27.8115	27.9295	27.9137	28.1597	27.9948	28.2296	28.1457	27.8013	27.9894	27.9648	27.9166	27.4445	27.0612	27.875	27.8964	27.1178	27.5379	27.3425	27.1075	26.5502	26.421										+	8	8	8	59.9	59.9	59.9	17.543	0	166.4	15703000000	697	1	8	7
450		20.7341	19.9781	20.5368	20.9006	21.8321	21.9685	21.9315	21.8053	20.4928	21.8427	20.4221	20.7013	20.4394	20.3546	21.371	20.9399	22.2828	22.1695	22.1973	22.1081	19.8878	21.3596	20.0166	20.444										+	6	3	3	25.9	11.7	11.7	22.353	0	13.968	229970000	39	1	5	5
451		26.0921	26.1714	26.0853	26.0814	26.0447	26.0046	26.1506	26.0924	26.1646	26.1824	26.4281	26.0791	26.1783	26.0832	26.1489	26.0613	26.0397	25.9675	26.105	25.9864	25.8319	25.9283	25.9672	25.7662										+	29	28	28	43.3	43.3	43.3	105.76	0	295.42	4980200000	815	1	22	19
452		25.8707	25.8469	25.789	25.885	26.0631	26.0154	25.9643	25.9727	26.2511	26.0742	26.2399	26.1199	26.1814	26.0827	26.1254	26.1644	26.2313	26.1801	26.3753	26.2923	26.0573	26.0014	26.2565	26.1328										+	22	22	22	56.4	56.4	56.4	53.696	0	252.91	4998100000	977	1	18	16
453		27.2172	27.3992	27.3237	27.324	27.4292	27.4468	27.37	27.362	27.6091	27.6765	27.6231	27.6838	27.6824	27.6387	27.6443	27.7478	27.8311	27.7944	27.7723	27.7459	27.715	27.7446	27.6897	27.7137										+	38	38	38	68.2	68.2	68.2	63.304	0	323.31	14196000000	1874	1	27	27
454		23.9422	23.7991	24.1314	23.9533	23.9941	24.1981	23.9554	24.2359	23.9686	24.1122	24.1204	23.9628	23.6301	23.6209	23.9394	23.7511	23.4672	23.8323	23.7438	23.6066	23.7894	23.6531	23.7672	23.7606										+	7	7	7	27.6	27.6	27.6	35.974	0	118.36	1101400000	310	1	6	6
455		25.3392	25.391	25.3733	25.4264	25.4409	25.4636	25.5187	25.4606	25.6232	25.7006	25.6429	25.4581	25.5045	25.5403	25.4343	25.2933	25.4064	25.4272	25.4119	25.5192	25.1119	25.0153	24.999	24.8664										+	17	17	17	38.6	38.6	38.6	45.59	0	174.87	3087500000	769	1	13	11
456		21.1818	21.1635	21.3494	20.9352	21.4157	21.3434	21.5739	21.5368	21.6109	21.6799	21.4875	21.7426	21.3839	21.4286	21.7501	21.4829	21.6401	21.4307	21.9481	21.6535	21.915	21.4405	22.049	21.7613										+	6	6	6	33.7	33.7	33.7	18.83	0	148.2	214210000	169	1	4	2
457		20.7025	20.9616	20.7666	20.6507	20.9033	21.0867	21.1357	20.8665	21.3946	21.5415	20.7354	21.5594	20.6961	21.0279	21.3715	20.3285	20.3172	20.2116	21.134	19.4419	20.6627	20.7005	19.5133	21.7432											2	2	2	25	25	25	10.99	0	6.5516	75545000	23	1	2	2
458		25.5565	25.5059	25.5218	25.5295	25.7163	25.8404	25.564	25.6391	25.9522	26.0057	26.0486	26.0077	25.903	25.8817	25.8982	26.0978	26.0117	26.0352	26.3753	25.9223	25.9714	26.1216	26.0775	26.2165										+	16	16	16	51.4	51.4	51.4	45.066	0	280.21	4388300000	793	1	10	9
459		24.4852	24.8603	24.643	24.606	24.7256	25.0068	24.7296	24.9223	25.0112	25.2246	25.1111	25.312	25.3244	25.3812	25.227	25.5903	25.397	25.4365	25.1037	25.5757	25.3269	25.1753	24.6081	25.1805										+	26	26	26	39.4	39.4	39.4	100.13	0	229.86	2525800000	1136	1	16	16
460		25.7621	25.8827	26.0036	25.7432	26.3195	26.4945	25.9029	26.1586	27.4648	26.9922	27.6753	27.2069	27.7777	27.4181	27.6676	27.7086	28.2861	28.1496	28.3315	27.7952	27.9841	27.8884	28.1367	27.8636										+	26	13	13	85.1	50.1	50.1	35.674	0	222.39	12764000000	763	1	18	19
461		23.574	23.3585	23.5713	23.4568	23.4655	23.3853	23.7315	23.5037	23.9271	24.0386	24.036	24.002	24.1002	23.7382	24.1869	24.0289	24.0515	23.9891	23.713	24.1893	24.0756	23.9418	24.3322	24.0444										+	15	15	15	30.9	30.9	30.9	60.232	0	169.43	1048400000	271	1	10	9
462		22.534	22.4104	22.3098	22.5491	23.0792	22.9188	22.8199	22.7314	22.6115	22.8401	22.6751	22.4815	22.6855	22.2465	22.449	22.218	22.2154	22.2282	22.2694	22.153	20.2209	22.0461	20.6118	20.7422										+	11	11	11	37.4	37.4	37.4	46.319	0	34.521	408310000	137	1	5	5
463		26.5162	26.5756	26.4078	26.5361	26.6508	26.5923	26.7034	26.7617	26.3439	26.3866	26.4572	26.3025	25.9898	26.1904	26.1366	25.9176	26.1707	26.1672	26.2039	26.3723	25.8051	25.8865	26.0885	25.9646										+	15	15	15	63.8	63.8	63.8	32.744	0	184.24	5891600000	1200	1	14	14
464		24.773	24.8113	24.9805	24.8019	24.9805	24.8409	24.9184	24.8513	25.0258	24.6767	24.9077	24.8292	24.7776	24.6581	24.6352	24.6268	24.7483	24.8366	24.9155	24.7313	24.6043	24.5493	24.7307	24.6562										+	18	18	18	40.4	40.4	40.4	61.077	0	111.94	2101500000	517	1	13	14
465		23.5882	23.8444	23.6853	23.6742	23.7693	23.7395	23.8495	23.7834	23.8716	23.6976	23.7477	23.7432	23.6586	23.6256	23.7857	23.904	23.5836	23.6006	23.7057	23.7677	23.5291	23.5283	23.4223	23.5176										+	9	9	9	67.6	67.6	67.6	19.385	0	67.332	949930000	248	1	7	8
466		22.231	22.8029	22.0803	22.2132	22.2005	22.4471	22.166	21.9166	22.6848	22.36	22.7362	22.3823	21.1521	22.4485	22.7207	22.6593	20.044	20.9465	22.5749	22.4565	22.7443	20.9777	22.7426	22.5352											6	6	6	42.9	42.9	42.9	17.267	0	43.048	412490000	56	1	5	3
467		20.13	20.4491	20.8531	21.5975	22.2019	21.73	20.0867	21.6264	20.9814	22.3152	22.5015	20.2238	19.4533	22.2562	19.6922	22.3836	22.0693	21.7608	22.0206	21.8571	22.6718	21.3247	20.7836	20.0165											4	4	4	29.5	29.5	29.5	14.989	0	12.443	192890000	86	1	2	2
468		22.9216	23.0771	22.9762	23.0903	23.0393	22.708	22.9544	23.0748	23.1076	23.092	23.168	23.2103	22.9955	23.055	23.0211	23.1494	23.4576	23.0614	23.2022	23.4068	23.033	22.8448	22.8974	23.1723										+	12	12	12	42.6	42.6	42.6	37.195	0	30.696	626030000	185	1	6	5
469		23.6285	23.5954	23.3354	23.6044	23.3359	23.1469	23.3681	23.3358	24.0388	24.1297	24.1073	24.0027	23.7594	23.7587	23.7743	23.927	23.9303	23.9635	24.2208	24.0042	24.0705	24.1271	24.1522	23.6612										+	17	17	17	18.2	18.2	18.2	129.78	0	47.861	1006800000	219	1	6	9
470		20.6949	20.5866	19.498	19.1397	20.9203	20.2184	20.922	21.0063	19.9187	21.2529	21.0392	21.0566	20.5931	21.7486	20.5681	21.0911	21.1018	20.9545	21.3201	21.1449	19.805	20.8793	20.7996	21.3142										+	2	2	2	9.3	9.3	9.3	23.238	0.00035051	4.7889	124120000	20	1	2	1
471		22.8782	23.1839	22.9396	22.9501	23.1409	23.0195	23.1359	22.8186	23.2475	23.1321	22.8096	23.0249	23.331	23.1328	23.0909	22.87	22.824	23.0136	22.6674	22.8832	22.5368	22.7781	22.7614	22.4124										+	5	5	5	56.7	56.7	56.7	13.618	0	104.17	583960000	235	1	2	3
472		25.1904	25.1535	25.4112	25.1827	25.3434	25.149	25.3441	25.3656	25.4674	25.4654	25.0265	25.2855	25.271	25.1917	25.1926	25.0698	25.1133	25.266	24.7955	25.4528	24.9742	24.942	24.5784	24.804										+	9	9	9	45.7	45.7	45.7	25.334	0	119.32	2645000000	360	1	4	4
473		23.0794	23.1073	23.0264	22.9486	23.0748	23.273	22.9405	22.957	23.0461	22.8412	23.0326	22.8773	23.2214	23.173	23.3057	23.1335	23.0172	23.0971	23.0883	23.0892	23.0259	23.0458	23.1282	23.3886										+	16	16	16	20.4	20.4	20.4	95.005	0	45.777	607000000	114	1	8	6
474		24.5539	24.434	24.4725	24.5499	24.4375	24.5886	24.7051	24.7369	24.9522	25.0961	24.9939	25.0275	25.0725	25.1441	25.0944	25.2662	25.3707	25.39	25.3091	25.2996	25.2843	25.3223	25.2299	25.1738										+	18	18	18	45.5	45.5	45.5	53.29	0	98.773	2351600000	853	1	12	12
475		25.9427	25.918	25.7426	26.0334	26.1649	26.1064	26.0809	26.1617	26.2565	26.4262	26.5717	26.3387	26.2147	26.2928	26.4855	26.4877	26.6348	26.6757	26.9189	26.6012	26.4176	26.3269	26.6933	26.5602										+	13	13	13	43.2	43.2	43.2	38.317	0	95.799	6062500000	890	1	11	9
476		23.1144	23.0671	23.0129	22.9254	23.2247	23.2307	23.0737	23.3306	23.1657	23.4203	23.094	23.1364	23.1098	23.0582	23.189	22.9135	23.0898	23.2116	23.0768	23.2004	23.0623	23.2214	23.0871	23.2346										+	13	13	13	17.3	17.3	17.3	95.151	0	50.079	660380000	121	1	8	9
477		20.5235	20.4902	20.7017	20.0935	21.2479	20.9189	20.842	20.6765	22.6252	20.5591	22.0527	21.5819	21.0041	21.5365	21.526	21.6912	22.2402	21.8802	22.288	21.9949	22.7037	22.107	22.7177	22.2302										+	10	10	10	11	11	11	130.6	0	49.993	237660000	68	1	2	2
478		25.5223	25.6536	25.4777	25.4667	25.7154	25.5857	25.6867	25.5933	25.6204	25.694	25.7272	25.4379	25.3513	25.292	25.4214	25.0823	25.2522	25.1554	25.1939	25.37	24.6578	24.86	24.8792	24.707										+	15	15	15	53.8	53.8	53.8	36.608	0	138.75	3103100000	716	1	10	10
479		23.1413	23.1913	23.2382	23.2522	23.6381	23.5011	23.4772	23.372	23.7252	23.2555	23.4353	23.4324	23.3699	23.4747	23.6652	23.4257	23.6273	23.4143	23.4717	23.5477	23.5785	23.2577	23.3683	23.3357										+	16	16	16	31.8	31.8	31.8	90.756	0	134.38	799040000	314	1	6	6
480		27.4546	27.4502	27.4293	27.4793	27.5176	27.6238	27.4623	27.5593	27.5298	27.3427	27.5683	27.4212	27.1545	27.2705	27.2427	27.1854	27.3755	27.3913	27.3324	27.286	27.3565	27.3614	27.3449	27.1443										+	17	17	17	62.6	62.6	62.6	33.251	0	252.6	12350000000	782	1	12	11
481		22.1411	22.3082	22.2071	21.9185	22.2198	22.4631	22.1898	22.6601	22.8157	22.8063	22.8093	22.9313	22.4322	22.514	22.6555	22.8438	22.6348	22.5317	22.7838	22.5641	22.8138	22.5998	22.7943	22.8429										+	9	9	9	31.9	31.9	31.9	44.095	0	60.094	377750000	90	1	3	3
482		25.4763	25.4839	25.4805	25.4737	25.6203	25.7724	25.7587	25.7629	25.9841	26.2489	26.1307	26.0913	25.9981	26.1866	26.1016	26.0059	26.1807	26.3385	26.0966	26.0911	26.1002	26.2145	25.9922	25.8923										+	14	14	14	61.1	61.1	61.1	24.564	0	211.17	4608600000	857	1	9	8
483		23.9375	23.7543	23.8402	24.0122	23.7685	24.0323	23.9192	23.9757	24.4554	24.5739	24.75	24.4691	24.5675	24.784	24.8845	24.7743	24.785	24.8496	24.9592	24.674	24.9269	24.9049	25.1782	24.9274										+	32	32	32	24.1	24.1	24.1	217.63	0	109.38	1718000000	385	1	12	10
484		21.8791	21.8813	19.9456	20.4107	22.5026	23.0648	20.5822	21.7395	22.8915	22.8702	22.7435	22.8535	22.8433	22.8313	22.6728	22.9305	23.5436	23.3731	22.6989	23.1137	23.0154	23.0506	22.745	22.8693										+	12	12	12	28	28	28	63.132	0	38.801	475450000	123	1	6	3
485		23.1009	23.4292	23.0798	23.2183	23.1454	23.2415	22.8791	23.1612	23.2638	23.441	23.3858	23.552	22.9389	23.1121	23.3521	23.4936	23.1775	23.2925	23.7215	23.5252	22.8695	23.1963	23.6586	23.4191											4	4	4	20.6	20.6	20.6	18.816	0	41.973	670670000	176	1	4	4
486		22.0174	22.0369	21.7394	21.9882	21.679	21.8738	21.8825	21.8595	22.8644	22.8319	23.2557	23.141	23.3534	23.264	23.3106	23.4377	22.6985	22.9971	23.1279	22.8496	23.2529	23.3488	23.4608	23.3543										+	9	9	9	51.2	51.2	51.2	32.926	0	36.059	524870000	206	1	3	5
487		23.2385	22.8081	22.8264	23.0059	23.0023	22.9733	23.2832	22.9957	23.4174	23.4695	22.8622	23.5921	23.5321	23.2845	23.267	23.4974	23.3821	23.3867	23.2034	23.5244	23.4276	23.3416	22.8878	23.0389										+	14	14	12	29.5	29.5	26.4	71.732	0	85.673	686660000	255	1	8	9
488		25.8072	25.7734	25.7775	25.7402	25.6884	25.7026	25.781	25.8346	26.0437	26.1729	26.1283	26.2203	26.2357	26.0975	26.1962	26.346	26.3765	26.2711	26.3826	26.3305	26.3039	26.3178	26.3967	26.3642										+	29	29	29	46.7	46.7	46.7	76.681	0	218.82	5147000000	1363	1	25	25
489		21.1715	21.6093	21.4262	20.6534	19.7105	21.5081	21.668	21.3706	20.5957	21.7352	20.1643	21.1948	20.4153	19.2473	20.7185	20.435	19.5686	20.2393	21.2135	20.9897	19.6934	21.4147	20.4771	19.8307											1	1	1	10.7	10.7	10.7	12.394	0.0042567	2.925	120010000	81	1	1	1
490		25.8315	25.856	25.7581	25.8717	25.865	25.8375	25.8974	25.7295	26.5451	26.5527	26.7243	26.4282	26.5927	26.6509	26.7581	26.5247	26.7396	26.7928	26.7582	26.5387	26.5536	26.6433	26.7334	26.5647										+	26	26	26	63.3	63.3	63.3	60.78	0	211.13	6105400000	1030	1	18	16
491		21.9445	21.3126	21.6732	21.4828	21.5404	21.6648	21.4557	21.529	21.8886	21.6914	21.9898	21.9937	21.5018	20.7245	21.4906	21.0062	21.4772	21.7388	20.0191	21.7612	21.1815	21.1628	20.3781	20.5961										+	6	6	6	19.8	19.8	19.8	42.046	0	21.931	178010000	90	1	3	2
492		20.6222	20.5088	21.2529	20.9156	20.7821	21.4675	20.168	20.2358	21.3477	20.6066	20.2351	20.7514	20.1541	21.3529	21.3502	20.8482	21.3013	20.8138	19.9362	22.1533	20.7777	20.6463	21.0614	21.1039											4	4	4	10.5	10.5	10.5	45.36	0	6.3239	100640000	18	1	2	0
493		22.8979	22.5718	22.872	22.5623	22.662	22.8105	22.6309	22.4102	23.8818	24.2216	23.695	24.0253	23.9406	23.8586	23.9457	24.075	24.4575	24.1339	24.1996	24.1341	24.3101	23.839	23.5878	23.6352										+	7	7	7	39.2	39.2	39.2	31.736	0	54.187	907750000	196	1	3	3
494		23.8981	23.6266	23.4056	23.7433	23.7444	23.7145	23.6762	23.9599	23.3283	23.531	23.6571	23.5368	23.4401	23.3365	23.1864	23.318	23.3095	23.17	23.3623	23.6063	23.6577	23.3815	23.5438	23.4403										+	7	7	7	9.5	9.5	9.5	97.894	0	21.951	858990000	126	1	7	5
495		25.8221	25.6577	25.892	25.808	25.868	25.6755	25.9426	25.8247	25.7851	25.6493	25.6466	25.4461	25.8317	25.7207	25.7009	25.7771	26.0492	26.0967	25.821	25.8304	26.058	26.0823	25.6315	25.7806										+	13	13	13	47	47	47	46.182	0	124.06	4268500000	345	1	9	9
496		21.198	19.5062	19.9647	22.0165	19.8167	20.7521	19.907	19.7688	21.1534	19.5772	19.4518	20.3557	21.7176	19.6177	20.4657	20.5155	19.755	21.0636	21.7671	20.1191	21.025	21.8714	22.0993	21.7597										+	6	6	6	17.1	17.1	17.1	45.63	0.0023388	3.4257	134450000	19	1	1	0
497		22.5253	22.5367	22.2234	22.4403	22.7605	22.8717	22.5845	22.318	22.9562	23.0246	22.8606	22.9762	23.0217	22.7863	22.8465	22.8633	22.7649	22.7587	22.3546	22.5674	22.7186	22.3525	22.1689	22.167										+	6	6	6	60.9	60.9	60.9	13.276	0	71.136	454160000	141	1	2	4
498		25.2022	25.2443	25.1217	25.1357	25.3533	25.1818	25.3281	25.1499	25.4153	25.5269	25.4804	25.4755	25.5049	25.523	25.4582	25.6083	25.6406	25.7587	25.6096	25.6344	25.6138	25.6	25.7316	25.7221										+	25	25	25	40.5	40.5	40.5	83.761	0	174.73	3246700000	782	1	16	20
499		24.4102	24.6321	24.327	24.0885	24.4111	24.4178	24.2252	24.4727	24.5846	24.6238	24.6169	24.6754	24.3189	24.5792	24.5439	24.4682	24.3804	24.1024	24.6875	24.8152	24.0004	23.827	23.8925	24.388										+	8	8	8	63.1	63.1	63.1	11.57	0	82.853	1568100000	371	1	7	7
500		26.2708	26.1771	25.9913	25.9282	25.9159	25.9194	26.0638	26.3597	20.752	26.2085	20.5845	20.3066	25.9617	20.6379	20.5974	20.0198	26.2358	26.2391	25.5964	26.5838	26.4063	25.519	20.1292	19.0704										+	18	3	3	59.4	12.5	12.5	22.245	0	72.114	4779900000	134	1	16	17
501		23.5674	23.392	23.4427	23.5855	23.6565	23.4774	23.5462	23.5055	23.5656	23.5518	23.4823	23.4434	23.2663	23.262	23.4596	23.1961	23.2114	23.1737	23.2076	23.1247	23.0785	22.9708	23.3811	22.8649										+	11	11	11	26.7	26.7	26.7	53.229	0	41.559	776690000	267	1	8	9
502		23.9747	23.9116	23.8023	24.0662	24.2637	24.1972	24.2334	24.1062	23.9234	23.9458	23.7811	23.8913	23.871	23.8201	23.7463	23.5693	23.7051	23.8003	23.614	23.7385	23.5097	23.2215	23.6035	23.3927										+	7	7	7	39.8	39.8	39.8	19.044	0	110.57	1048200000	216	1	4	5
503		26.3875	26.5085	26.3914	26.4466	26.401	26.3995	26.4438	26.5406	26.6444	26.7251	26.7798	26.8294	26.6039	26.6826	26.824	26.9281	26.8295	26.8267	26.9731	26.7514	26.6435	26.6148	26.9394	26.9088										+	12	12	12	49.8	49.8	49.8	34.34	0	209.54	7485700000	922	1	9	11
504		24.4689	24.5345	24.5171	24.4347	24.6746	24.7651	24.5571	24.5833	24.6264	24.6419	25.1486	24.7753	24.7288	24.8663	24.9429	24.7241	24.4727	24.797	25.0309	24.7674	24.2321	24.6056	24.6994	24.554										+	8	8	8	38.9	38.9	38.9	38.22	0	83.461	1887800000	438	1	4	4
505		24.8435	24.8568	24.8069	24.7415	24.8935	24.9017	24.9049	24.9875	25.593	25.5483	25.6487	25.6435	25.7	25.85	25.7452	25.9486	25.9315	25.8967	26.1465	25.9713	25.8675	25.9456	26.1	26.1535										+	20	20	20	46.8	46.8	46.8	57.468	0	267.75	3506100000	754	1	10	11
506		23.0771	23.4746	23.1967	22.9781	23.6152	23.5982	23.7322	23.4657	23.5431	23.4823	23.1157	23.7302	23.7354	23.5124	23.3405	23.4522	23.922	23.7082	23.7424	23.9573	23.4364	23.2033	23.393	23.3885										+	9	9	9	15.4	15.4	15.4	59.169	0	33.214	842570000	80	1	4	3
507		25.9132	25.8753	25.7763	25.9358	26.0693	25.9	26.1521	26.0293	25.7197	25.8602	25.6343	25.6941	25.4132	25.5342	25.4886	25.3386	25.4893	25.4888	25.2596	25.567	25.2227	25.261	25.2997	24.9631										+	13	13	13	53	53	53	37.853	0	159.32	3707700000	897	1	12	12
508		23.6029	23.5921	23.6411	23.7298	23.9216	23.6961	23.8317	23.7774	24.095	24.3153	24.1472	24.1236	24.3645	24.2086	24.3508	24.2942	24.4641	24.5495	24.4827	24.5133	24.3826	24.5463	24.2476	24.3754										+	9	9	9	27.9	27.9	27.9	46.111	0	73.624	1302400000	330	1	9	8
509		21.5659	21.3236	19.3827	20.4557	19.7072	21.0169	20.6905	21.0639	22.4051	21.1493	19.9523	20.4563	22.1177	20.3892	22.1483	21.9928	22.321	22.1477	21.6496	22.104	21.422	22.5055	21.6234	20.6883										+	4	4	4	18.5	18.5	18.5	40.946	0	10.854	221100000	56	1	4	1
510		23.8206	23.7062	23.7591	23.738	23.9844	23.9492	24.0056	24.0526	24.1217	24.3066	24.1661	24.1022	24.0473	24.3925	24.3258	24.2777	24.3039	24.2771	24.2175	24.3048	24.327	24.2438	24.2358	24.0418										+	30	30	30	31.4	31.4	31.4	141.61	0	219.6	1275600000	367	1	18	16
511		21.4361	21.5795	21.6298	21.5582	21.6759	21.6838	21.5493	21.6361	22.0342	22.2497	21.9357	22.2737	22.04	22.1737	22.215	22.5697	22.2947	22.279	21.858	22.2055	22.4148	22.1495	22.4339	22.472										+	9	9	9	23	23	23	57.255	0	24.589	297260000	113	1	5	5
512		22.3379	22.177	22.3565	22.2228	22.1714	22.0728	22.3254	22.2281	22.8352	22.6417	22.5609	22.3727	22.6905	22.2929	22.6123	22.4153	23.0091	22.5538	22.4844	22.6352	22.7947	22.4293	22.2969	22.5513										+	8	8	8	27.2	27.2	27.2	42.961	0	47.313	425320000	93	1	5	4
513		22.4486	22.6588	22.3423	22.6682	22.7028	22.5996	22.5443	22.7064	22.3972	22.5836	22.4436	22.4526	22.6263	22.5339	22.5759	22.6911	22.831	22.7421	22.3503	22.6664	22.7255	22.3949	22.7405	22.5913											11	11	11	29.6	29.6	29.6	52.715	0	16.514	449200000	98	1	6	5
514		28.7374	28.6728	28.7304	28.631	28.6686	28.6382	28.7005	28.7903	28.9518	28.8445	28.6709	28.8831	28.9089	28.5942	28.5385	28.4671	28.8443	28.8345	28.5129	28.759	28.8216	28.7426	28.2375	28.3807											29	29	29	74.9	74.9	74.9	49.938	0	289.6	30905000000	2308	1	23	23
515		22.5867	22.8995	22.4586	22.8001	22.793	22.873	22.6678	22.5686	23.0964	23.0527	23.4517	23.9585	23.1109	23.1401	23.3797	23.3453	23.0433	23.0604	23.6742	23.5496	22.7418	22.9999	23.0675	23.5677										+	12	12	12	19.3	19.3	19.3	97.049	0	47.547	641350000	203	1	5	5
516		21.1412	21.1877	21.2278	21.17	20.8233	19.6699	21.151	20.9249	21.5376	21.2732	21.7195	21.1443	21.704	21.7649	21.5493	21.99	21.8711	21.9062	22.0805	22.0424	21.9201	21.9748	22.1753	22.0822										+	4	4	4	12.2	12.2	12.2	48.795	0	19.358	198130000	91	1	2	3
517		21.2909	21.0937	20.3697	20.8186	21.2248	21.355	19.8515	21.3466	22.1849	20.7748	20.8893	22.4666	21.5871	20.3565	20.5188	22.6366	22.2013	22.3362	20.0756	22.5382	20.0414	19.5146	22.2347	22.9977											3	3	3	7.5	7.5	7.5	41.81	0	14.325	261270000	34	1	2	3
518		20.6089	22.4825	22.03	22.238	22.1836	22.5261	22.5984	22.1967	22.443	22.3475	22.9218	22.6489	21.1506	22.1751	22.9227	22.3926	22.7105	22.7127	23.1918	22.531	23.0365	22.5203	23.1056	22.2993										+	8	8	8	60.1	60.1	60.1	17.186	0	22.78	420600000	122	1	6	4
519		19.7155	22.509	22.0896	21.1516	19.2225	22.5653	19.6847	23.1536	22.3298	22.388	21.9567	20.2572	19.4665	22.9697	20.694	20.3108	23.2631	22.4067	22.5266	22.1539	22.1229	19.5936	22.6676	22.6093											7	7	7	24.1	24.1	24.1	45.166	0	12.784	338810000	32	1	4	4
520		24.8088	24.9483	24.7879	24.9331	24.918	25.0112	25.0563	24.9706	25.3421	25.434	25.556	25.4987	25.321	25.4566	25.4794	25.4417	25.4916	25.4278	25.6931	25.47	25.3367	25.3696	25.5341	25.4475										+	24	24	24	49.3	49.3	49.3	63.214	0	185.42	2840700000	796	1	18	17
521		20.746	22.2597	20.7204	19.7724	22.1678	22.2324	22.0331	21.9056	22.1783	22.1655	22.3141	22.3288	22.1779	22.041	22.2021	22.3751	19.762	20.479	21.4718	21.8397	21.6975	21.5061	22.4994	22.1639										+	4	4	4	10.6	10.6	10.6	62.899	0.00035524	5.1303	275990000	71	1	2	2
522		26.1761	26.1665	26.2189	26.2762	26.4129	26.431	26.4043	26.236	26.4173	26.4732	26.5242	26.1292	26.2146	26.3084	26.2418	26.0514	26.4874	26.4383	26.263	26.0775	26.061	26.0735	25.6776	25.6229										+	14	14	14	84.4	84.4	84.4	17.405	0	323.31	5595800000	1061	1	12	13
523		24.6298	24.7229	24.7193	24.8128	24.8811	24.7044	24.8833	24.5912	24.939	24.7109	25.1926	24.867	24.9475	24.7862	25.2186	24.9355	24.8385	24.6311	25.1871	24.9151	24.9378	24.8979	25.2922	24.9188											11	11	11	36.1	36.1	36.1	42.139	0	73.536	2159800000	390	1	6	7
524		23.2743	23.0979	23.2288	23.112	23.294	23.6029	23.3355	23.4392	23.7911	23.9883	23.8942	23.8475	23.9415	24.012	24.088	24.184	24.0928	24.0951	24.107	23.996	24.1796	24.242	24.1388	24.3346										+	14	14	14	48.7	48.7	48.7	40.53	0	40.156	1056900000	193	1	7	8
525		19.5068	19.6911	19.6501	21.8579	20.9118	21.9849	21.32	20.3399	23.1557	23.1252	23.1528	23.1334	22.9243	22.9212	22.6124	22.5499	22.7713	23.067	21.8308	22.9102	22.701	22.8041	22.5893	22.5838										+	5	5	5	15.6	15.6	15.6	49.568	0	8.8089	359650000	67	1	2	2
526		23.6688	23.5951	23.5547	23.4914	23.5333	23.6678	23.6989	23.5723	23.6921	23.7269	23.5122	23.5954	23.6172	23.4431	23.7482	23.7556	23.5092	23.6298	23.725	23.6923	23.3806	23.3353	23.3767	23.3923										+	2	2	2	44.9	44.9	44.9	8.66	0	34.041	768790000	164	1	2	2
527		21.2187	23.087	19.9379	20.1727	22.2765	22.5053	22.4305	22.6965	22.5121	22.6341	21.9205	22.8296	22.8921	23.043	23.3382	23.9124	23.0277	23.2078	23.845	23.6525	22.5928	22.4123	23.8796	24.2583										+	6	6	6	21.4	21.4	21.4	45.335	0	121.41	595150000	64	1	3	3
528		27.4988	27.6167	27.6146	27.5384	27.6542	27.685	27.6802	27.6971	27.7352	27.6911	27.7427	27.7481	27.7678	27.5362	27.8213	27.5969	27.8231	27.6722	27.6591	27.75	27.5585	27.4689	27.8696	27.7005											28	28	28	65.4	65.4	65.4	64.041	0	323.31	14883000000	1421	1	21	21
529		25.1208	25.1736	25.0455	24.9767	25.1889	25.1837	25.1491	25.2251	25.228	25.0692	25.1993	25.1587	25.3171	25.0188	25.3312	25.2576	25.2036	25.1483	25.0936	25.1405	25.1659	24.9661	25.0521	25.0029										+	10	10	10	58.7	58.7	58.7	23.325	0	43.506	2541100000	297	1	7	6
530		19.6156	21.8715	21.678	22.0654	20.7521	20.3269	20.1856	20.4666	19.9886	22.426	21.881	22.2615	22.3206	22.1496	22.2855	22.2253	22.1899	22.359	20.855	22.2729	22.0527	22.1567	21.9873	22.1833										+	7	7	7	15.9	15.9	15.9	56.541	0	32.513	221420000	74	1	1	2
531		20.3002	21.8204	19.465	19.8204	21.9722	19.2412	19.2569	21.2208	21.3852	21.3727	21.6491	20.039	20.1442	21.9331	21.8075	20.4094	21.8687	21.6587	22.5054	21.8689	22.0265	21.8925	22.2051	22.0824										+	5	5	5	9.1	9.1	9.1	85.198	0	8.6522	171320000	32	1	2	1
532		28.5239	28.5592	28.3443	28.3515	28.4146	28.6053	28.4327	28.4979	27.7622	27.515	27.5109	27.4775	27.0773	27.043	26.9625	26.4642	26.822	26.6216	26.5752	26.9313	26.5358	26.3096	26.2368	26.0616										+	19	19	19	76.4	76.4	76.4	27.839	0	271.39	15455000000	889	1	17	16
533		23.2626	23.3086	23.273	23.3098	23.3312	23.2987	23.4705	23.3762	23.4184	23.5871	23.3769	23.5146	23.1438	23.1842	23.4491	23.3955	23.4653	23.4922	23.309	23.6379	23.0986	23.2476	23.355	23.4233										+	5	5	5	6.9	6.9	6.9	71.195	0	11.93	763650000	112	1	3	3
534		21.1207	20.7689	19.031	20.392	19.615	20.5913	20.8789	20.473	22.6173	22.501	22.3936	22.6822	22.5343	22.5715	22.4645	22.5888	22.4316	22.2818	22.339	22.6391	22.3361	22.6055	22.5637	22.3503										+	10	10	10	16.7	16.7	16.7	87.795	0	50.362	255690000	84	1	1	2
535		21.0366	20.1767	20.8909	20.8417	20.9707	21.473	20.839	21.5084	20.7356	21.1903	21.897	21.7528	20.6591	21.6264	20.6353	22.0179	21.4421	21.1346	21.7203	21.9914	21.1987	21.5594	22.7248	22.0354										+	3	3	3	7.8	7.8	7.8	43.225	0.0013619	3.9347	175300000	60	1	3	3
536		24.3536	24.3341	24.5964	24.3663	24.5107	24.3115	24.5977	24.6024	24.4916	24.2892	24.3602	24.1498	24.1388	24.079	24.0481	23.6664	24.1735	24.173	23.9539	24.1561	23.7902	24.1463	23.9794	23.7235										+	8	8	8	39.4	39.4	39.4	26.496	0	48.33	1414900000	340	1	6	8
537		22.437	22.4776	22.2521	22.634	22.6869	22.5222	22.6324	22.4986	23.0234	23.0654	22.9695	22.9323	23.3827	23.2127	23.3494	23.5664	23.3112	23.4986	23.7175	23.6287	23.3142	23.4447	23.463	23.5183										+	15	15	15	29.8	29.8	29.8	78.187	0	79.103	633100000	292	1	5	6
538		19.9589	27.6107	20.3448	19.9152	20.5134	20.7404	20.647	25.3132	25.362	23.0316	20.7735	25.4301	19.8003	25.4167	25.4291	25.4874	25.8827	19.851	20.7072	26.3162	20.7246	20.95	18.8565	24.9841											4	4	4	8	8	8	73.231	0	5.5927	4079300000	34	1	2	0
539		22.8009	22.7276	22.7693	22.8134	23.0726	23.1264	23.3351	22.9003	23.0252	23.0405	23.0471	22.6019	22.6466	22.6723	22.7743	23.0236	23.0892	22.8875	22.931	22.9873	22.8528	22.6765	22.8822	22.7545										+	2	2	2	6.3	6.3	6.3	45.108	0	28.629	551880000	167	1	1	2
540		24.9274	24.6865	24.7842	24.9208	24.9527	24.7372	24.9696	24.9283	25.5889	25.5558	25.4383	25.2799	25.2503	25.5057	25.0807	25.1081	25.5075	25.751	25.1569	25.4897	25.3053	25.3899	24.639	24.6854										+	8	8	8	37.5	37.5	37.5	28.031	0	120.35	2617300000	471	1	7	7
541		24.9581	24.9495	24.9162	24.8802	24.9007	25.0182	24.9055	25.0967	24.9435	24.9913	24.9417	25.0011	25.0662	24.7859	25.0811	24.6269	25.0118	25.0639	25.1689	25.1122	24.7527	24.8719	24.5409	24.675										+	7	7	7	41.4	41.4	41.4	21.716	0	132.87	2266500000	453	1	6	6
542		25.9376	25.7063	25.9264	25.9153	25.947	25.742	25.9721	25.8289	25.6128	25.5763	25.4839	25.6962	25.5766	25.346	25.2891	25.3135	25.4929	25.3641	25.0767	25.3286	25.206	25.0011	25.1038	24.7107										+	15	15	15	38.8	38.8	38.8	40.65	0	69.165	3474000000	357	1	12	13
543		22.8105	22.8829	22.7442	22.5235	23.3091	23.1768	23.2665	23.0167	23.1455	22.8452	22.8558	23.0242	22.9519	22.8514	22.921	22.6596	22.8405	20.1599	22.603	22.9649	22.5434	21.1364	20.7519	21.4791										+	3	3	3	6.7	6.7	6.7	69.695	0	98.585	501810000	55	1	3	2
544		21.8084	22.3658	22.0973	19.5914	22.3201	22.394	22.3562	22.3708	22.6395	22.5958	22.5219	22.6144	22.4332	22.5292	22.5305	22.5592	22.3673	22.4265	22.2382	22.5382	22.4043	22.4574	22.2123	22.5943										+	8	8	8	24.2	24.2	24.2	56.779	0	18.035	369430000	84	1	3	4
545		23.2244	23.061	23.287	23.0622	23.052	23.5591	23.247	23.337	23.3209	23.2754	23.2131	22.9739	23.6067	22.9616	23.0321	23.3689	23.1772	23.041	23.7716	23.1046	23.0435	23.3307	23.1133	23.0533											7	7	7	25.5	25.5	25.5	47.234	0	59.024	656980000	131	1	4	4
546		26.2408	26.3016	26.2086	26.2256	26.2898	26.2695	26.2081	26.2063	26.3984	26.3712	26.3536	26.4078	26.2229	26.3385	26.2857	26.4261	26.3424	26.4298	26.4992	26.4461	26.2222	26.3636	26.3678	26.4532										+	28	28	28	58.1	58.1	58.1	63.28	0	323.31	5943900000	1193	1	22	20
547		23.2172	23.3944	23.2567	23.1917	23.6026	23.7669	23.6868	23.5802	23.9231	23.9297	23.9468	23.9718	23.8386	23.7535	23.8611	23.5724	23.7673	23.8992	23.7433	23.9464	23.3328	23.5048	23.677	23.4059										+	11	11	11	44.9	44.9	44.9	35.048	0	68.125	934260000	446	1	7	7
548		21.7774	21.8044	21.9416	21.9084	22.1969	20.2338	22.1465	22.1655	20.6278	21.3447	20.6302	22.4295	20.5762	20.6973	22.5023	21.1474	22.7816	22.8587	20.76	22.7659	20.6637	21.7564	21.8211	22.4267											6	6	6	25.3	25.3	25.3	36.017	0	37.739	398070000	40	1	3	3
549		29.7548	29.5318	29.7258	29.7864	29.8809	29.8417	30.0715	29.7268	29.8267	29.764	29.4056	29.5726	29.6783	29.5806	29.3865	29.4891	29.908	29.9104	29.4556	29.6445	29.8615	29.6612	29.2689	29.2787										+	11	11	4	51.3	51.3	17.6	20.827	0	64.85	60242000000	1149	1	9	8
550		27.6674	27.582	27.7081	27.7016	27.6672	27.6774	27.7687	27.6389	27.9436	27.9526	27.8742	27.8573	28.0257	28.1167	27.8449	28.0397	28.1247	28.2831	28.0675	28.1788	28.1065	28.1674	27.8561	28.0577										+	22	22	22	54.7	54.7	54.7	44.347	0	316.91	17731000000	1188	1	11	13
551		20.9261	21.0338	21.1745	21.3933	21.5598	21.1254	21.2413	21.1733	21.6708	21.7658	21.8017	21.7107	21.7771	21.5232	21.3615	21.7463	21.0964	21.5376	21.327	21.547	22.2426	22.4585	22.3161	22.4351										+	7	7	7	26.3	26.3	26.3	39.576	0	70.46	231080000	78	1	2	4
552		22.9958	22.9075	22.6576	22.9073	23.3637	23.3977	23.386	23.3182	23.1342	23.2908	23.0452	23.2198	23.304	23.026	23.1025	23.2042	23.3547	23.3495	23.549	23.0142	23.2643	23.6085	23.3967	23.5393										+	20	20	20	20.5	20.5	20.5	138.03	0	72.244	710920000	84	1	10	10
553		28.0319	27.9948	27.9639	27.9687	28.0622	27.9596	28.1035	28.0703	27.8926	28.088	27.8658	27.9797	27.8404	27.9131	27.8163	27.8073	27.914	27.7978	27.9378	27.898	27.5943	27.4608	27.5535	27.5503										+	8	8	8	58.7	58.7	58.7	11.282	0	44.362	17305000000	785	1	8	7
554		25.1795	25.1583	25.2228	25.2772	25.2892	25.2333	25.2695	25.3719	25.1615	25.0717	25.1082	25.0381	24.8796	25.0354	24.7711	24.7102	24.9474	25.0857	24.9471	24.9661	24.7766	24.838	24.8209	24.7756										+	19	19	19	26.1	26.1	26.1	116.47	0	323.31	2577300000	938	1	15	15
555		28.0207	28.004	28.0073	27.9942	28.0664	28.0492	28.1533	28.1231	28.1726	28.2445	28.1927	28.218	28.144	28.2353	28.2331	28.2739	28.3587	28.4178	28.2921	28.3196	28.3054	28.3521	28.3083	28.244										+	60	60	60	55	55	55	142.61	0	323.31	21431000000	3568	1	51	44
556		23.7668	23.6834	23.6043	23.7491	24.1525	24.2921	24.0747	24.0955	24.1558	24.2561	24.285	24.2008	24.1616	24.3344	24.2408	24.4071	24.1466	24.234	24.2768	24.278	24.1917	24.0646	24.2365	24.2952										+	13	13	13	36.3	36.3	36.3	52.25	0	88.257	1300600000	441	1	7	7
557		25.0717	24.9922	25.1557	25.3012	25.208	25.1968	25.4083	25.1623	24.3108	24.4305	24.5914	24.5695	23.0879	23.4919	23.4091	22.9109	23.0498	23.2475	23.1378	23.523	22.6776	22.7723	22.8851	23.0184										+	8	8	8	19	19	19	60.857	0	68.293	1576000000	202	1	7	7
558		26.9166	26.7837	26.8933	27.033	27.1068	27.1678	27.1344	27.1249	27.1095	27.1838	27.1663	27.0827	26.9408	27.0311	26.7604	26.7334	27.0362	27.1704	26.958	26.9891	27.013	27.0377	26.641	26.7661										+	20	20	20	47	47	47	52.06	0	263.25	9536400000	1481	1	17	15
559		23.3553	23.5716	23.6524	23.7111	23.6659	23.7387	23.5697	23.6665	23.9259	23.7245	23.8661	24.1017	24.1182	23.996	24.1034	24.1392	24.1191	24.3998	24.462	24.1955	23.8521	23.9049	24.33	24.0604										+	16	16	16	23.4	23.4	23.4	90.382	0	60.784	1147400000	375	1	10	9
560		21.9883	21.9969	21.6219	21.861	22.2223	22.4616	22.4378	22.8371	22.48	22.5211	22.4824	22.4071	22.9633	20.2822	22.8723	23.0465	23.3258	23.4275	23.3115	23.3116	23.1439	23.0805	23.1079	22.8464										+	6	6	6	13.8	13.8	13.8	56.74	0	35	482960000	112	1	4	5
561		22.3597	22.1992	22.262	22.4181	22.2054	22.3125	22.6222	22.4989	22.4262	22.7162	22.4046	22.6486	22.1255	22.3365	21.8883	21.7379	22.3819	22.2964	22.1263	22.1744	21.8002	21.8741	21.0552	21.6367										+	5	5	5	32.6	32.6	32.6	19.889	0	8.7335	320630000	101	1	4	5
562		24.2745	24.3662	24.0374	24.2581	24.226	24.2656	24.2428	24.4026	24.4737	24.6599	24.5212	24.7407	24.5849	24.6997	24.4925	24.7299	24.7744	24.6889	24.5222	24.7689	24.7374	24.5947	24.4501	24.6691										+	11	11	11	44.9	44.9	44.9	32.219	0	78.72	1689200000	499	1	6	8
563		22.7081	23.4897	20.0473	21.2611	23.7834	19.879	23.8923	23.5918	24.6377	24.7246	24.9487	24.8531	23.6452	24.3257	20.8094	24.6227	24.8564	25.0901	24.857	24.9822	25.0742	24.8759	25.0708	25.2252										+	8	8	8	14.8	14.8	14.8	78.217	0	13.188	1705500000	52	1	2	2
564		26.7619	26.6899	26.6898	26.7137	27.1765	27.1202	27.155	27.0978	27.607	27.7509	27.8243	27.7594	27.5014	27.6387	27.6748	27.7283	27.7161	27.7841	27.7141	27.8128	27.6174	27.7447	27.727	27.7361										+	24	24	24	80.8	80.8	80.8	38.43	0	323.31	13120000000	1594	1	20	19
565		25.3759	25.3874	25.2709	25.3985	25.5581	25.7553	25.5838	25.5923	25.633	25.5331	26.1834	25.5117	25.3418	25.2553	25.6502	25.2823	25.409	25.3524	25.8844	25.7922	24.8431	24.8717	25.9192	25.5799											16	16	16	64.3	64.3	64.3	26.843	0	96.408	3453300000	435	2	11	12
566		22.9063	22.6393	22.9334	23.0111	22.887	23.0507	23.1447	22.8448	23.0174	23.1689	22.9519	22.8878	22.9439	23.2071	23.0953	22.7853	23.2275	23.1442	22.5944	22.9688	22.7438	22.2767	20.3221	20.1833										+	4	4	4	40.1	40.1	40.1	17.882	0	37.059	540020000	126	1	3	3
567		30.3406	30.3567	30.32	30.3602	30.4058	30.4322	30.403	30.4642	30.4743	30.5004	30.3757	30.4279	30.4316	30.3467	30.2509	30.2639	30.5051	30.4779	30.3526	30.4284	30.3337	30.4427	30.0605	30.2113										+	59	59	59	67.1	67.1	67.1	80.374	0	323.31	97321000000	5047	1	51	53
568		32.0872	32.1548	32.1499	32.0682	32.1647	32.2249	32.212	32.293	32.2924	32.3306	32.2837	32.3124	32.2673	32.2497	32.1909	32.1809	32.3255	32.304	32.1414	32.3416	32.0737	32.1317	31.9467	32.0951										+	62	62	36	85.2	85.2	50.2	70.232	0	323.31	349030000000	10716	1	53	50
569		26.0796	25.842	25.9537	25.9693	26.2171	26.1688	26.2787	26.2428	26.5076	26.8274	26.579	26.7347	26.643	26.578	26.7779	26.4802	26.8586	26.7868	26.6645	26.7813	26.6996	26.5074	26.3814	26.2286										+	11	11	11	63.9	63.9	63.9	18.06	0	91.738	6620800000	679	1	9	9
570		26.7389	26.7717	26.7823	26.7094	26.9788	26.7749	26.8409	26.8645	27.1295	26.9294	26.6481	26.9088	26.9245	27.0871	26.8092	27.0464	27.1147	27.1302	26.8869	26.8037	26.9096	26.8013	26.5003	26.8826											10	5	5	49.3	32.8	32.8	15.539	0	103.85	8850700000	961	1	9	8
571		26.9914	26.9816	26.9652	27.0321	27.0784	27.0989	27.1963	27.1294	26.9663	27.0199	27.1525	26.9938	26.8214	26.8729	26.9835	26.8457	26.9302	26.9956	26.888	26.9217	26.9281	26.8552	26.8312	26.8033										+	24	24	24	71.9	71.9	71.9	48.898	0	323.31	9428200000	1295	1	22	20
572		24.0233	24.0033	23.9805	24.143	24.2023	24.1291	24.2281	24.2987	24.2296	24.287	24.374	24.4199	24.2756	24.33	24.2898	24.3259	24.5642	24.6323	24.4762	24.4178	24.4668	24.5262	24.4284	24.4697										+	22	22	22	33.1	33.1	33.1	98.358	0	257.58	1465900000	664	1	16	13
573		27.7803	27.8763	27.7516	27.7436	27.9062	27.8706	27.8917	27.9412	28.3964	28.5153	28.5576	28.4793	28.4095	28.4506	28.5638	28.5607	28.5293	28.4281	28.714	28.5031	28.3015	28.4554	28.5041	28.5151										+	47	47	47	81.4	81.4	81.4	68.617	0	323.31	22940000000	2769	1	36	35
574		21.8321	21.9762	21.6305	21.6282	21.8477	22.0452	19.4619	21.6104	22.065	22.1728	22.1635	22.3445	22.2725	21.9783	22.2536	22.2612	22.6435	22.4248	22.6331	22.5736	22.4337	22.2226	22.751	22.4527										+	6	6	6	31.6	31.6	31.6	34.876	0	26.031	329740000	111	1	2	3
575		24.5166	24.3995	24.4894	24.5802	24.46	24.4756	24.45	24.4042	24.4162	23.9958	24.0931	23.9914	23.7536	23.7922	24.037	20.0955	23.8681	23.9075	23.7816	23.385	23.2953	23.2025	23.2096	23.6079										+	34	34	34	15.2	15.2	15.2	285.22	0	82.18	1230400000	223	1	17	19
576		21.6482	20.2084	20.0685	18.7088	18.8589	21.0395	20.9405	19.8589	21.3347	21.5028	21.3814	21.2792	21.552	21.7552	21.5552	22.4284	22.0927	22.1993	21.8267	22.0995	22.6231	22.3577	21.9231	22.3932										+	5	5	5	24.6	24.6	24.6	46.218	0	26.49	179350000	132	1	0	0
577		25.3726	25.2581	25.213	25.2253	25.3132	25.2437	25.3369	25.3693	24.8726	24.5597	24.8813	24.5763	24.6973	24.5065	24.6378	24.4581	24.6644	24.5197	24.5824	24.6388	24.2749	24.1806	24.3163	24.0957										+	20	20	20	41.5	41.5	41.5	72.822	0	323.31	2154600000	520	1	16	15
578		26.25	26.2009	26.3026	26.2337	26.3012	26.3808	26.2796	26.2688	26.202	26.176	26.23	26.0124	26.0098	25.8759	25.9006	25.6078	25.9711	26.0238	25.9808	25.8362	25.734	25.8773	25.5385	25.426										+	13	13	13	66.3	66.3	66.3	45.661	0	252.95	4933300000	843	1	11	13
579		23.1509	23.1573	23.4293	23.2018	23.3299	23.5123	23.5772	23.4874	23.7145	23.7896	23.9831	23.8825	24.0492	23.8379	23.9502	23.9809	24.0728	23.9895	24.0076	24.0197	24.0907	24.2499	24.2111	24.185										+	15	15	15	40.7	40.7	40.7	54.31	0	70.639	1030000000	186	1	9	9
580		22.2635	22.1024	22.2866	22.2724	22.2498	22.3793	22.473	22.4412	22.5541	22.735	22.7099	22.6848	22.601	22.6911	22.6869	22.5878	22.791	22.7718	22.7608	22.5553	22.6546	22.6349	22.7871	22.9269										+	6	6	6	19.9	19.9	19.9	37.665	0	40.772	429720000	172	1	5	5
581		25.9604	26.1458	26.0735	26.041	26.3433	26.3136	26.2359	26.1007	26.6199	26.4247	26.8608	26.444	26.6801	26.6385	26.8235	26.7358	26.8588	26.7982	27.0695	26.6362	26.8289	26.6271	26.8403	26.6827										+	21	21	21	70.3	70.3	70.3	46.096	0	201.88	7157100000	1200	1	15	17
582		22.5729	22.5555	22.3813	22.4807	22.6167	22.7226	22.6423	22.7265	22.8056	22.7856	22.6849	22.837	22.8336	22.7935	22.9093	23.0619	23.2378	23.2119	23.1585	23.1229	23.1756	23.0922	22.9857	22.8836										+	9	9	9	35.7	35.7	35.7	32.813	0	29.745	537680000	222	1	7	6
583		24.2815	24.3386	24.1935	24.2084	24.3139	24.3566	24.5066	24.4331	24.2698	24.1739	24.1812	24.0628	24.0015	23.8767	24.0304	23.9764	24.2113	23.7506	23.9522	24.0395	23.7729	23.8156	23.9902	24.0991										+	17	17	17	48.8	48.8	48.8	51.365	0	122.91	1296900000	366	1	14	11
584		23.2754	23.2332	23.0495	23.1894	22.7571	23.2782	21.2614	23.1249	23.3957	23.4461	23.6466	23.521	23.3838	23.5649	23.5406	23.3641	23.5748	23.7578	23.6952	23.8038	23.5121	23.5292	23.7139	23.5526										+	22	22	22	14.7	14.7	14.7	218.56	0	57.464	738240000	90	1	9	10
585		25.2056	25.0933	25.1149	25.2171	25.2633	25.1953	25.317	25.2721	25.4648	25.673	25.4432	25.5617	25.5334	25.5132	25.4743	25.5106	25.7931	25.8217	25.633	25.6727	25.8001	25.4832	25.2168	25.4971										+	14	14	14	76.6	76.6	76.6	22.651	0	46.122	3186900000	397	1	12	12
586		21.6644	21.7032	21.6915	21.642	21.6779	21.8678	21.7081	21.8849	21.2095	21.4118	21.0777	21.3372	21.5396	21.395	21.2076	22.4446	19.6225	21.5821	21.2232	20.785	20.8932	21.0622	20.0205	19.8268										+	5	5	5	20	20	20	22	0	8.2657	157410000	30	1	3	2
587		23.3582	23.3828	23.2907	23.2062	23.3123	23.4963	23.3294	23.469	23.5829	23.5674	23.6778	23.6278	23.6161	23.4403	23.6403	23.5629	23.7238	23.8871	23.8704	23.8417	23.7288	23.6788	23.6371	23.6204										+	15	15	15	41.5	41.5	41.5	48.905	0	31.523	864290000	181	1	8	7
588		28.4842	28.565	28.5205	28.6296	28.8714	28.82	28.83	28.7901	27.4985	27.4449	27.6006	27.4795	26.3381	26.4725	26.5445	26.4721	26.8056	26.8648	26.9324	26.8292	26.4985	26.6768	26.8017	26.7381										+	29	29	29	41.8	41.8	41.8	111.97	0	208.17	16836000000	772	1	16	19
589		24.8048	24.9394	24.6371	24.9338	24.5146	24.6167	24.6152	24.6636	24.9538	24.9488	24.7672	24.8203	24.6047	24.5296	24.5393	24.7378	24.7576	24.6715	24.8162	24.7809	24.5207	24.6852	24.6057	24.414										+	17	17	17	35	35	35	67.45	0	69.372	1934500000	288	1	13	13
590		23.7033	23.7425	23.6805	23.5458	23.546	23.9549	23.1676	23.4979	23.2715	21.9921	22.8171	23.7231	23.2314	19.7566	23.1735	21.2886	20.6769	20.4532	20.433	22.8744	20.0651	20.9671	20.203	23.1087										+	10	10	10	9.9	9.9	9.9	171.17	0	42.747	739820000	79	1	8	9
591		25.1899	25.3308	25.337	25.368	25.2029	25.2288	25.4607	25.3133	25.5072	25.5122	25.3593	25.4135	25.3641	25.4088	25.2409	25.2993	25.4948	25.5173	25.436	25.4962	25.287	25.3952	25.3	25.2497										+	23	23	23	58.3	58.3	58.3	48.549	0	177.06	3085000000	878	1	16	14
592		26.1119	26.1238	26.1253	26.1857	26.0588	26.2153	26.2514	26.3438	26.4011	26.3517	26.1618	26.3081	26.2859	26.1489	26.3051	26.2839	26.5209	26.4778	26.3222	26.4214	26.2935	26.4009	26.3598	26.4322										+	22	22	22	64.6	64.6	64.6	47.271	0	323.31	5724400000	1085	1	17	14
593		26.972	27.0709	27.0807	27.0899	27.0613	27.0349	27.049	27.0587	27.14	27.0534	27.0334	27.0934	27.1654	27.0302	27.2026	27.0977	27.0142	26.9872	27.0762	27.1449	26.8003	26.8968	26.883	26.9193										+	16	16	16	78.5	78.5	78.5	31.834	0	323.31	9577100000	1172	1	13	13
594		21.2498	21.2712	21.5916	21.4299	21.0778	21.2522	21.4644	21.2026	21.3625	21.5741	20.9731	21.2329	20.8886	21.2769	21.2014	21.1731	20.2237	20.0735	20.7142	21.5329	21.2523	19.9104	19.6997	20.643										+	3	3	3	19.3	19.3	19.3	20.032	0	8.3854	153500000	21	1	3	2
595		24.0358	24.015	24.015	24.0224	24.2314	24.151	24.0177	24.0274	24.4955	24.5564	24.6787	24.4588	24.3111	24.4491	24.669	24.5673	24.6112	24.5242	24.7326	24.3483	24.7225	24.5531	24.7157	24.4692										+	21	21	21	27.2	27.2	27.2	109.72	0	138.92	1554900000	390	1	9	12
596		21.6	21.7337	21.87	21.6047	21.7016	21.9696	21.9212	21.9231	22.1651	22.4096	22.1411	22.243	21.9704	21.9813	21.9763	22.0203	21.8767	21.758	21.6843	21.9674	21.7993	21.727	22.0407	21.7713										+	7	7	7	27.6	27.6	27.6	35.752	0	47.816	259050000	118	1	2	2
597		27.8331	27.8253	27.8258	27.7841	27.99	28.0122	27.9144	27.8355	27.7178	27.6693	27.7494	27.6162	27.5303	27.3863	27.7281	27.4563	27.5447	27.444	27.6769	27.5027	27.2638	27.4044	27.5222	27.3871										+	38	38	38	58.6	58.6	58.6	117.83	0	323.31	15099000000	2010	1	28	30
598		33.2469	33.2201	33.2912	33.2422	33.3223	33.28	33.4374	33.3326	33.7051	33.6824	33.6169	33.5697	33.5326	33.4048	33.3951	33.0828	33.6762	33.4394	33.2766	33.3213	33.3145	32.8508	32.7684	32.5535										+	47	47	47	90.6	90.6	90.6	43.963	0	323.31	742440000000	7653	1	41	41
599		26.5298	26.6024	26.5116	26.4982	26.6487	26.5833	26.6655	26.5702	26.7934	26.8071	26.7469	26.6919	26.8328	26.9121	26.7628	26.895	27.0055	27.1038	26.9366	26.9465	26.9808	26.9833	26.9566	26.8741										+	24	24	24	46.9	46.9	46.9	66.589	0	265.69	8380900000	1168	1	21	22
600		20.9703	19.297	21.8804	20.0852	21.9311	21.9194	22.105	21.891	22.3818	21.7743	22.0483	22.0696	21.904	22.1351	20.097	22.3821	22.169	22.2956	21.0186	22.2902	22.7049	19.7762	23.092	22.2183											12	12	12	11.5	11.5	11.5	142.36	0	53.064	283290000	48	1	6	6
601		28.8945	28.932	28.9395	28.9565	28.974	29.0005	28.9575	28.9408	29.1253	29.0519	29.1509	28.9486	29.0346	28.9301	29.0031	28.7285	28.9131	28.8958	28.8871	28.8584	28.6311	28.7554	28.7992	28.6443										+	35	35	35	75.7	75.7	75.7	54.307	0	323.31	35489000000	2772	1	31	33
602		21.6946	21.7065	21.6854	22.1631	21.6917	21.9977	21.8471	21.5791	21.8814	22.1139	22.1728	22.0268	22.0772	22.4122	22.3419	22.2361	21.8463	22.0517	22.5023	22.1098	20.6925	22.1923	22.4005	22.3395											10	10	10	18.4	18.4	18.4	67.001	0	42.904	299690000	98	1	6	4
603		23.1615	23.156	23.2691	23.5492	23.2053	23.0086	23.8003	23.6478	23.7348	23.9007	23.0952	23.4919	24.1562	24.307	23.9242	24.4273	24.4417	24.5302	24.5189	24.2362	24.6157	24.6306	24.5453	24.6013										+	15	15	15	38	38	38	58.666	0	68.32	1177900000	298	1	9	10
604		22.8566	23.0946	22.9481	22.6532	23.1817	23.2748	23.1865	23.4197	23.3359	23.3411	23.6742	23.4606	23.5449	23.4759	23.5554	23.6557	23.5933	23.6125	23.6914	23.5859	23.2183	23.07	23.5647	23.6261										+	9	9	9	39.7	39.7	39.7	32.822	0	76.578	785090000	250	1	7	4
605		19.6883	20.391	22.794	21.2633	22.5524	22.7509	22.2984	22.0243	22.1726	20.3496	20.7136	21.9403	20.3165	22.2548	22.1904	22.2934	22.8722	20.751	22.9357	19.7444	19.8397	22.4503	21.9977	20.4692											13	13	13	26	26	26	64.113	0	30.379	304810000	36	1	2	5
606		22.6064	22.5941	22.5624	22.7308	22.8492	22.7756	23.0419	22.9643	22.6709	22.7284	22.7683	22.768	22.5005	22.6577	22.3111	22.4013	22.8859	22.8927	22.4385	22.5568	20.0298	19.9919	22.4293	22.5021										+	7	7	7	14.2	14.2	14.2	59.726	0	78.525	453840000	172	1	2	3
607		22.2586	22.2173	22.1344	22.2531	22.2011	22.4286	22.3177	22.2697	22.5562	22.6783	22.6438	19.247	22.4434	22.4996	22.6431	22.3722	21.1721	21.2965	22.5657	22.5423	22.5156	19.9981	22.7222	22.6156											13	13	13	11.7	11.7	11.7	161.46	0	20.774	376890000	59	1	5	4
608		20.2524	19.5211	20.574	21.6176	19.7797	21.9583	20.9237	20.944	22.4615	22.3876	22.4436	22.0071	22.884	22.9893	22.9175	23.0231	23.0947	22.7686	22.5513	22.7537	23.0147	22.9331	22.9552	23.0378										+	8	8	8	35.8	35.8	35.8	33.25	0	119.78	356910000	136	1	3	3
609		26.3837	26.5072	26.2698	26.1997	26.4331	26.5602	26.3929	26.6051	26.7791	26.9246	26.8971	26.7745	26.8457	26.849	27.0175	26.9576	26.7737	26.8837	27.0992	27.2517	26.3578	26.5328	26.7229	26.7897										+	16	16	16	52	52	52	41.234	0	278.61	7766400000	1183	1	11	13
610		23.378	23.3457	23.3313	23.2109	23.5024	23.5148	23.4503	23.3188	23.6409	23.665	23.3585	23.4735	23.3181	23.1916	23.1559	22.9961	23.5074	23.3956	23.1825	23.4966	23.1598	23.0207	22.5331	22.753										+	11	11	11	38.7	38.7	38.7	39.274	0	59.879	724050000	354	1	8	8
611		24.6608	24.7491	24.4794	24.7798	24.7229	24.7502	24.6602	24.7155	24.8946	24.8654	24.8528	24.7578	24.7239	24.7299	24.6209	24.6544	24.8352	24.757	24.5846	24.7773	24.5411	24.7325	24.2252	24.5399										+	12	12	12	41.8	41.8	41.8	37.556	0	83.735	1899900000	448	1	10	9
612		23.3401	23.0934	23.3457	23.2795	23.5905	23.5425	23.4656	23.6152	23.3665	23.15	23.4235	23.1129	23.2027	22.8709	23.6033	23.1362	23.1846	23.1886	23.1288	23.2056	23.2616	21.7133	19.9532	23.1141										+	8	8	8	26.3	26.3	26.3	57.643	0	53.392	695090000	114	1	7	5
613		23.3481	23.4218	23.3317	23.4806	23.5345	23.4382	23.4344	23.3396	23.8732	23.757	23.687	23.6782	23.5661	23.4033	23.6145	23.483	23.7809	23.7278	23.6493	23.6815	23.602	23.6854	23.6252	23.5539										+	9	9	9	38.1	38.1	38.1	32.013	0	40.7	853590000	147	1	7	5
614		23.1943	23.0561	23.1165	23.222	23.2751	23.3717	23.3229	23.071	23.1759	22.9403	23.217	22.9776	23.0546	22.9941	23.2933	22.7583	23.1766	23.2901	23.1	23.1649	23.0059	23.0802	22.6137	22.8901										+	6	6	6	44.1	44.1	44.1	22.205	0	50.572	633960000	178	1	3	4
615		30.3629	30.3312	30.4096	30.3689	30.464	30.4376	30.5092	30.5054	30.4944	30.4876	30.4724	30.4968	30.6012	30.359	30.34	30.4104	30.5715	30.5321	30.5968	30.6478	30.5677	30.2975	30.2633	30.4008										+	23	23	23	84.3	84.3	84.3	27.553	0	320.34	105760000000	2785	1	18	17
616		20.9388	20.113	21.4706	19.5572	20.7991	21.0232	20.1247	21.2615	23.1061	23.1303	22.5173	22.9781	23.0402	23.0818	22.6911	23.313	23.4646	23.6214	24.1657	23.6359	23.4029	23.4913	23.1146	23.6422										+	15	15	15	28.2	28.2	28.2	71.173	0	71.261	522400000	209	1	3	1
617		27.6337	27.6072	27.7765	27.7423	27.7726	27.7321	27.8607	27.7874	28.0378	28.0045	28.1898	28.038	28.0381	27.9833	28.2243	28.1632	28.1461	28.2325	28.3914	28.2816	28.1895	28.1291	28.2332	28.1397										+	29	29	29	49.9	49.9	49.9	75.965	0	323.31	18971000000	1684	1	22	23
618		30.2953	30.3249	30.2432	30.249	30.2925	30.3796	30.4051	30.4127	30.3259	30.3099	30.3159	30.4537	30.2698	30.158	30.2134	30.3595	30.2972	30.1827	30.2286	30.4526	30.108	30.0589	30.0795	30.3138										+	21	17	17	68.5	64.5	64.5	28.73	0	323.31	91003000000	2004	1	19	17
619		21.3605	21.4313	21.4104	21.0701	21.6911	21.7349	21.6744	21.8143	21.0005	20.546	21.7889	20.1884	20.5732	20.56	21.8881	19.9096	20.8845	20.7336	21.3536	20.8827	20.6709	20.9616	21.6224	21.1658										+	3	3	3	20	20	20	20.568	0	11.823	148580000	23	1	2	2
620		17.7686	20.7044	20.0963	20.0057	19.214	20.3628	19.5154	21.0424	20.1963	20.6223	20.7902	19.872	21.0939	21.238	20.2958	20.0528	22.6135	22.3055	22.4665	22.3001	21.0406	20.9737	21.0519	20.8295										+	4	4	4	45.2	45.2	45.2	14.651	0.0003471	4.5315	104440000	41	1	0	0
621		28.3585	28.4045	28.4916	28.4522	28.6602	28.6643	28.5271	28.6674	28.6345	28.4489	28.7972	28.5049	28.4019	28.5364	28.5676	28.4148	28.4408	28.5306	28.6177	28.5016	28.163	28.3344	28.4675	28.3413										+	51	51	51	81	81	81	78.874	0	323.31	27146000000	3126	1	42	38
622		23.9497	23.9129	23.9175	23.8547	23.6952	23.7329	23.8961	24.0614	23.7355	23.5874	23.381	23.6104	23.408	23.5651	23.6341	23.7554	23.8574	23.6013	23.6581	23.5173	23.5577	23.4581	23.5605	23.4193										+	11	11	11	30.3	30.3	30.3	47.826	0	62.638	948950000	387	1	10	10
623		23.2686	23.3342	23.1433	23.2251	23.5728	23.3081	23.5913	23.5309	23.6414	23.6869	23.797	23.7168	23.8326	23.802	24.1923	24.0288	23.8954	23.8281	24.0172	23.8538	23.8807	23.5643	24.0449	23.6571										+	9	9	9	25.1	25.1	25.1	46.514	0	30.225	940310000	229	1	5	6
624		23.7732	23.8007	23.7397	23.7478	24.0484	23.9684	23.8715	23.947	24.2116	24.1847	24.3316	23.9226	24.2007	24.1645	24.3807	24.4072	24.2774	24.5309	24.4922	24.4731	24.3913	24.4354	24.5541	24.5356										+	17	17	17	34.9	34.9	34.9	79.121	0	135.78	1355300000	406	1	7	11
625		26.6944	26.5999	26.6133	26.6363	26.7174	26.6983	26.8253	26.8766	27.1383	27.203	27.2099	27.1693	27.1888	27.272	27.3656	27.4443	27.4904	27.4621	27.6345	27.5183	27.4546	27.3852	27.6007	27.3925										+	30	30	30	56.4	56.4	56.4	68.712	0	289.8	10759000000	1502	1	23	22
626		27.1209	27.1668	27.0892	27.0856	27.163	27.1049	27.0646	27.0498	26.9873	26.7348	27.0014	26.7772	26.5976	26.457	26.6269	26.4415	26.6385	26.6132	26.826	26.7884	26.4308	26.4431	26.6475	26.6457										+	25	25	25	60.3	60.3	60.3	56.812	0	241.41	8544500000	1194	1	18	18
627		24.8485	24.859	24.7065	24.8604	24.7958	24.8472	24.7993	24.9562	24.8372	24.8154	24.6557	24.9282	24.6753	24.8699	24.8732	24.9087	24.849	25.0305	24.8774	24.9816	24.8424	24.7569	24.8387	24.96											20	20	20	38.9	38.9	38.9	69.188	0	196.61	2106100000	587	1	14	15
628		23.769	23.9431	23.6511	23.6595	23.5927	23.5919	23.6876	23.8335	23.7806	23.7638	23.4024	23.6208	23.3669	23.4605	23.1318	23.2661	23.1184	23.1311	23.3242	23.3199	23.105	20.2729	20.0078	20.9281										+	11	11	11	77.7	77.7	77.7	19.443	0	72.384	785490000	170	1	7	8
629		22.9348	23.0924	22.7656	22.4984	22.8406	22.7952	22.5621	22.6909	23.3965	23.1592	23.2678	23.2893	23.5119	23.3149	23.3385	23.1873	23.1988	23.3055	23.3305	23.3363	23.3088	23.2964	23.3798	23.5135										+	9	9	9	16.6	16.6	16.6	72.984	0	81.288	628920000	109	1	5	5
630		21.6124	21.6888	21.3074	21.6679	21.6603	21.709	21.7036	21.882	22.2754	22.3171	22.4897	22.0987	22.3148	22.604	22.3238	22.6231	22.4452	22.4492	22.8324	22.7757	22.2497	22.2639	22.5618	22.5684										+	7	7	7	36.7	36.7	36.7	25.359	0	72.857	335510000	169	1	3	5
631		22.163	22.1574	22.4554	21.9913	22.5248	22.523	22.6215	22.386	22.5487	22.2879	22.4899	22.2465	22.2837	22.271	22.2953	22.0254	22.3698	22.5115	21.8909	22.1921	21.8624	21.7992	21.5656	21.5112										+	2	2	2	15.8	15.8	15.8	23.526	0	62.814	325800000	122	1	2	2
632		25.4779	25.195	25.3549	25.6999	25.5115	25.3592	25.8399	25.4351	20.8159	20.855	21.5466	24.6304	21.213	20.8972	24.3345	20.138	19.7648	21.1761	21.7983	24.4751	21.3162	23.9037	20.4057	20.7727										+	4	4	4	6.5	6.5	6.5	52.758	0.00034758	4.5695	2061100000	70	1	2	2
633		22.3387	22.435	22.5504	22.4963	22.7936	22.9984	22.7174	22.6658	23.0142	23.2074	23.3504	23.1934	23.1477	23.2541	23.3647	23.5349	23.4839	23.3461	23.643	23.3295	23.3809	23.1823	23.3597	23.4055										+	7	7	7	19.5	19.5	19.5	51.704	0	40.987	627390000	216	1	5	3
634		26.1243	26.0669	26.0225	26.1103	26.0398	26.0508	25.988	26.0154	26.3838	26.289	26.5078	26.3749	26.3712	26.3657	26.4285	26.3851	26.4337	26.3147	26.6491	26.4529	26.4882	26.3679	26.6547	26.5515										+	49	49	49	38.6	38.6	38.6	186.41	0	323.31	6011200000	1220	1	38	40
635		24.7821	24.7443	24.7121	24.7079	24.8185	24.7676	24.8752	24.8509	24.4598	24.3429	24.4106	24.4162	24.2353	24.2886	24.5416	24.4007	24.3239	24.2427	24.3572	24.5136	24.3267	24.3792	24.5321	24.2865										+	15	15	15	47.5	47.5	47.5	45.672	0	126.1	1742000000	329	1	12	9
636		25.0023	25.1567	24.9531	24.9829	25.0996	25.0154	25.1382	25.1467	25.1164	25.1416	25.0168	24.9743	24.9079	25.0416	25.0732	24.8299	24.9592	24.9983	24.7846	25.1231	24.762	24.771	24.5657	24.6285										+	11	11	11	60.8	60.8	60.8	22.564	0	61.636	2326500000	309	1	10	8
637		21.692	21.6424	21.8659	21.6517	21.7349	21.8293	22.1098	21.6932	20.0832	21.9372	21.8689	19.9205	21.8118	21.8012	20.4639	20.6337	21.1262	21.7432	21.2737	20.8972	20.0537	20.3014	22.0947	21.8874											11	11	11	18.2	18.2	18.2	103.49	0	18.484	193180000	56	1	4	4
638		22.6149	22.9431	22.4172	22.6026	22.7174	22.7224	22.9605	22.9978	22.3897	22.3941	22.4966	22.6614	22.2171	22.33	22.4562	22.3559	22.3328	22.3978	22.2469	22.36	22.3699	22.3311	22.7607	22.2879										+	12	12	12	13.3	13.3	13.3	121.52	0	77.063	421480000	168	1	5	6
639		24.889	24.7476	24.8366	24.826	24.6247	24.7353	24.5903	24.6757	24.7641	24.6331	24.5085	24.442	24.2504	24.3187	24.3572	23.7824	24.0216	24.3995	24.1074	24.073	23.6415	24.0934	23.6242	23.632										+	16	16	16	52.4	52.4	52.4	39.379	0	146.96	1575300000	404	1	10	11
640		23.1178	23.2681	23.378	23.3533	23.4362	23.35	23.1662	23.3826	23.0273	22.7618	23.2219	22.92	22.9578	22.9761	22.9484	22.8968	23.2628	23.2381	23.2644	23.1472	23.2831	23.1062	23.1322	22.9607										+	10	10	10	28.3	28.3	28.3	55.644	0	49.149	628320000	147	1	5	6
641		30.6267	30.8596	30.7516	30.7173	30.7652	30.8327	30.8462	30.9616	31.1553	31.2834	31.3106	31.295	31.2405	31.2491	31.269	31.4559	31.6126	31.5419	31.5203	31.2977	31.5097	31.4828	31.3516	31.5485										+	30	30	30	87.4	87.4	87.4	41.831	0	323.31	174430000000	5801	1	28	27
642		21.9351	22.0756	22.0313	22.2578	21.9101	22.0412	22.0611	22.2229	21.886	21.9326	21.8242	20.4783	21.022	23.0059	22.3449	21.0273	22.0259	21.9994	21.9234	20.0024	22.1936	20.747	21.7343	21.4723											5	5	5	12.2	12.2	12.2	73.378	0	8.8528	285070000	37	1	2	1
643		25.2559	25.2763	25.2489	25.2256	25.336	25.292	25.355	25.3147	25.2758	25.1806	25.4362	25.2091	25.2191	25.1816	25.3087	25.3582	25.424	25.3391	25.33	25.289	25.3389	25.0731	25.2346	25.1669											17	17	15	50.1	50.1	45.8	50.214	0	142.47	2972200000	561	1	12	12
644		27.1717	27.3614	27.1359	27.1665	26.9988	27.1144	27.122	27.3404	27.3694	27.3239	26.8428	27.4759	27.4651	27.1684	27.1314	27.5691	27.5638	27.5864	27.0201	27.3804	27.4299	27.5161	26.8838	27.2369											5	5	5	42	42	42	9.8194	0	21.466	11452000000	457	2	4	3
645		29.847	29.8731	29.8251	29.8631	30.0404	30.0712	29.9863	30.01	29.8851	29.9615	29.8796	29.6895	29.8017	29.7505	29.7132	29.5701	29.9211	29.9584	29.7432	29.8326	29.7212	29.6647	29.2908	29.3222										+	11	11	11	67.8	67.8	67.8	23.484	0	309.45	67636000000	1614	1	9	10
646		23.7073	24.0039	23.9138	23.6568	24.0225	23.9043	24.0659	24.1399	24.1946	24.1568	23.7994	24.1924	24.0248	23.9075	23.8137	23.9474	23.9518	24.0292	23.5736	24.1488	23.5933	23.5362	23.3661	23.5295										+	11	11	11	72.2	72.2	72.2	12.162	0	274.35	1098100000	470	1	5	6
647		29.28	29.3596	29.4046	29.4921	29.4592	29.3857	29.6292	29.576	29.5516	29.5113	29.3678	29.5328	29.4431	29.4203	29.2353	29.3448	29.5336	29.502	29.401	29.496	29.384	29.5027	29.0998	29.2396										+	13	13	13	55.8	55.8	55.8	23.529	0	65.247	50440000000	1414	1	11	10
648		25.1549	25.0031	24.9458	25.0346	25.4002	25.4487	25.3065	25.2991	25.5222	25.671	25.7107	25.683	25.6377	25.7996	25.6505	25.8339	25.6981	25.869	26.2488	25.8347	25.6964	25.7899	25.8486	25.8138										+	9	9	9	28.4	28.4	28.4	44.591	0	147.83	3543800000	641	1	7	8
649		20.2198	19.7135	21.8392	22.0879	22.3146	20.5983	19.6602	18.7604	21.7653	21.7905	21.8268	21.6642	20.2896	20.3308	21.8567	20.725	20.1016	21.982	20.4857	21.9745	21.9666	21.9676	21.9538	22.0973											5	5	5	18.2	18.2	18.2	35.132	0	13.043	236080000	30	1	3	4
650		26.4864	26.4448	26.4792	26.5853	26.4907	26.4835	26.6046	26.5861	26.6933	26.7192	26.3732	26.6185	26.6674	26.5671	26.3675	26.5588	26.8461	26.7841	26.4244	26.6527	26.68	26.6484	26.2684	26.4211											14	14	14	44.6	44.6	44.6	39.301	0	235.24	6952600000	857	1	12	11
651		30.0111	30.0828	30.0778	30.1463	30.1469	30.1606	30.1953	30.167	30.1667	30.1059	30.1763	30.1493	30.1283	30.0009	29.9706	29.9484	30.0105	29.9716	30.3016	30.1293	29.7212	29.6848	29.7126	29.8932										+	21	21	21	67.7	67.7	67.7	33.459	0	323.31	78938000000	3057	2	20	20
652		20.9601	20.0364	19.4834	20.0492	20.7326	20.1661	20.3845	20.7324	20.2174	21.9634	21.1721	20.6532	22.5394	20.5437	21.3041	22.2579	21.0635	20.5917	21.1821	22.4455	21.8303	21.7666	21.9194	22.0599										+	3	3	3	8.2	8.2	8.2	59.641	0	40.541	185690000	13	1	1	2
653		22.3658	22.4924	22.4045	22.5087	22.4109	22.3777	22.2142	22.8428	22.5689	22.583	22.4552	22.3832	22.7105	22.4289	22.5988	22.4057	22.4666	22.5296	22.6254	22.5564	20.1825	22.0868	22.4189	22.265										+	6	6	6	18.5	18.5	18.5	46.314	0	29.233	410580000	87	1	6	5
654		24.6218	24.6181	24.5536	24.6857	24.6447	24.8874	24.7571	24.7211	25.0458	24.6832	24.8462	24.6832	24.7199	24.8729	24.726	24.7635	24.8529	24.8962	24.6809	24.7273	24.8813	24.6417	24.7472	24.857											17	17	17	35.9	35.9	35.9	68.967	0	268.55	2034400000	477	1	11	13
655		23.0479	22.6512	23.1756	23.3852	20.9754	23.6173	23.6664	23.1671	23.1209	23.2607	23.8019	23.4957	20.5578	22.3036	20.8231	23.1463	23.1429	22.9136	23.3629	22.9752	23.1105	22.9841	23.4732	23.1673										+	13	13	13	30.2	30.2	30.2	72.25	0	39.681	660420000	87	1	6	9
656		24.1227	23.9935	24.1376	24.0408	24.2166	23.9871	23.8571	23.9255	24.5235	23.8143	23.6401	23.6469	23.8726	23.225	23.5242	22.8975	23.5047	23.3516	22.7349	23.2637	23.4609	23.641	22.7918	23.0109										+	6	3	3	62.2	43.2	43.2	15.871	0	107.76	972300000	236	1	6	6
657		21.9998	19.7957	21.1552	20.274	22.2728	20.4093	20.9292	20.3764	20.9109	22.1717	22.4731	22.487	21.3656	19.8296	20.8704	22.7901	22.6034	22.4085	23.1551	22.5077	20.2968	21.4169	22.8744	22.8257										+	7	7	7	24.9	24.9	24.9	21.403	0	8.776	342160000	39	1	5	3
658		27.6214	28.0855	27.9353	28.1058	27.7774	28.0089	28.1889	28.2281	27.6511	28.1527	27.8609	28.2553	27.5706	27.6302	27.9813	28.1304	28.1335	28.1451	27.7652	27.8744	27.9854	27.904	27.7689	27.9977											4	4	4	51.8	51.8	51.8	6.6575	0	16.191	18405000000	456	1	4	3
659		27.061	27.1228	27.4147	27.294	27.5246	27.4696	27.4779	27.3154	27.4101	27.7011	27.0028	26.9248	27.4251	27.0083	27.2887	26.8118	27.3692	27.375	26.883	27.248	27.3674	27.2874	27.0663	26.8596											6	6	6	50.6	50.6	50.6	9.1718	0	56.796	11741000000	804	1	4	5
660		22.8926	23.5236	22.8783	23.2687	23.4057	23.1872	23.111	23.3456	23.1266	23.1095	23.8669	23.7143	22.7856	23.3324	23.3469	23.9546	22.2992	22.6688	24.5159	24.2924	22.9747	22.8675	23.8597	24.1453											5	5	5	24.6	24.6	24.6	20.273	0	15.382	816440000	174	1	4	4
661		21.0381	20.2783	20.8573	22.4749	21.7621	20.5645	20.7635	20.3203	21.9932	20.8651	21.2642	21.3055	20.2715	22.4659	20.1686	22.4289	22.5041	22.7919	20.2337	20.885	22.2545	21.2937	22.351	20.7241											7	7	7	23.8	23.8	23.8	40.975	0	7.2983	221210000	22	1	1	1
662		22.7246	22.6368	22.4838	22.7443	22.8841	22.85	22.9074	23.1177	23.0384	23.1087	23.1791	23.0496	22.9407	23.1218	23.1203	22.9651	23.0262	23.0513	22.8138	23.0995	22.9648	22.621	22.9191	22.9727										+	16	16	16	30.4	30.4	30.4	78.116	0	41.452	550810000	123	1	7	8
663		23.0214	22.7812	22.7679	22.8762	23.0914	22.8687	22.9531	23.1267	23.3307	23.3604	22.9362	22.9368	23.0391	23.1306	22.9579	22.8084	22.9695	22.8575	23.3727	22.8726	22.6738	22.6562	22.7112	22.5515										+	8	8	8	25.7	25.7	25.7	49.994	0	79.016	576900000	125	1	3	6
664		26.8781	26.9209	26.8057	26.8589	26.9883	27.0499	27.0357	27.0478	27.0073	27.0454	26.9421	26.9895	26.9825	27.0247	27.0263	27.1064	27.1794	27.1706	27.14	27.1924	27.2272	27.3363	27.2178	27.2912										+	32	32	32	71.6	71.6	71.6	58.48	0	246.32	9908700000	1205	1	23	23
665		23.2666	23.3748	23.3578	23.3865	23.4409	23.5222	23.4737	23.5202	23.4464	23.35	23.001	23.3747	23.0682	23.2045	22.7827	23.1042	23.2766	22.9904	22.9096	23.158	22.6783	22.9684	22.9024	22.7017										+	18	18	18	37.6	37.6	37.6	76.437	0	59.177	648730000	154	1	13	12
666		24.7842	24.7721	24.7759	24.7847	24.6236	24.6843	24.6403	24.6074	24.6493	24.359	24.6506	24.348	24.4267	24.2327	24.7814	24.2187	24.0229	24.1835	24.4764	24.2816	24.2288	24.2554	24.5309	24.6146										+	24	24	24	20.6	20.6	20.6	184.37	0	170.3	1664700000	329	1	20	18
667		25.5114	25.5814	25.4552	25.4576	25.3934	25.2771	25.3927	25.6015	25.7461	25.7993	25.7417	25.8135	25.6631	25.8974	25.7818	25.9119	26.0421	26.0954	25.8085	25.9749	25.9042	26.0702	25.804	26.0159										+	20	20	20	58.5	58.5	58.5	55.543	0	237.79	3919100000	745	1	15	15
668		24.7588	24.774	24.6364	24.6787	24.8375	24.9805	24.8439	24.8866	24.7698	24.7501	24.9406	24.7963	24.6083	24.8402	24.6742	24.7037	24.5632	24.6033	24.7007	24.6478	24.5934	24.5072	24.6024	24.3314										+	15	15	15	30.5	30.5	30.5	51.391	0	81.533	1963300000	343	1	10	10
669		21.7535	21.7311	21.7407	21.657	21.8901	22.0839	21.9102	22.1974	21.7434	21.7186	21.8051	21.6082	21.4868	21.4227	21.6079	21.4369	21.4124	21.7075	21.0018	21.7451	20.7132	20.8784	20.1118	20.1765										+	6	6	6	11.4	11.4	11.4	65.977	0	8.3222	218560000	48	1	4	4
670		21.3179	21.3398	21.4714	21.3888	21.6601	21.391	21.7186	21.1809	21.8168	21.9382	20.5352	20.1855	20.8813	21.9207	20.7012	22.1786	21.9652	21.1628	21.2924	20.5937	19.8755	21.1714	20.312	19.9815										+	6	6	6	7.9	7.9	7.9	104.49	0.002649	3.2101	129900000	32	1	2	2
671		21.3801	21.5334	21.4792	21.4971	21.5178	21.3571	21.7183	21.5816	21.2979	22.035	21.4244	21.9648	21.7841	21.9379	21.6176	21.8128	21.591	21.5331	21.5616	21.5034	20.9209	21.5211	21.0081	21.2645										+	6	6	6	20.4	20.4	20.4	38.92	0	21.676	182130000	66	1	4	4
672		21.6359	21.7519	21.8637	21.7767	21.7541	21.9985	22.0062	21.8863	21.7848	21.8524	21.6693	21.8256	21.9441	21.7495	21.7366	21.8155	22.2309	22.315	22.2934	22.2178	22.2753	21.8674	21.7421	22.1341										+	6	6	6	15.3	15.3	15.3	48.345	0	7.957	270600000	87	1	3	5
673		27.5919	27.5693	27.5489	27.5204	27.6101	27.6812	27.6322	27.662	29.1149	29.2356	29.3117	29.2571	29.3349	29.2586	29.368	29.4156	29.5484	29.4491	29.4889	29.5087	29.3565	29.313	29.3001	29.2155										+	35	35	35	74	74	74	60.598	0	323.31	35155000000	2851	1	24	23
674		23.0316	23.0887	22.7687	23.0436	23.4208	23.1887	23.2496	22.9914	21.6705	20.929	20.2409	23.1125	21.1891	20.4464	20.4615	23.8518	23.7674	22.0965	24.2808	23.6562	21.6461	20.7036	19.157	23.7419										+	2	2	2	10.4	10.4	10.4	17.922	0	7.6075	758820000	83	1	2	2
675		25.978	26.0076	25.9719	26.0088	26.1417	26.065	26.1079	26.124	26.6585	26.8006	26.9756	26.7671	26.8244	26.8917	26.9259	27.0693	27.1438	27.0713	27.3104	27.0443	27.1539	27.0876	27.2053	27.1247										+	37	37	37	49.5	49.5	49.5	114.16	0	307.69	7873700000	2027	1	22	23
676		25.711	25.7125	25.6994	25.7239	25.7032	25.7918	25.6749	25.6128	25.6834	25.6774	26.1217	25.5286	25.6864	25.4559	25.6934	25.4519	25.6189	25.5679	25.4412	25.5183	25.1404	25.2188	25.1796	25.1191										+	13	13	13	67.1	67.1	67.1	32.411	0	323.31	3564000000	726	1	11	11
677		19.7093	20.5514	20.0257	20.2019	20.58	19.9332	21.89	21.3002	21.6613	20.2045	19.7534	21.1087	21.3709	20.0745	21.3135	21.3441	21.3615	21.0826	20.6683	21.3371	20.8163	20.9723	21.2968	20.9891											3	3	3	13.7	13.7	13.7	28.172	0	9.9987	104200000	12	1	2	2
678		21.2618	20.8982	21.1246	20.9875	21.2989	21.1283	21.0771	21.2312	20.7883	20.3695	21.9823	20.9527	20.2216	20.6486	19.357	21.784	21.9767	21.5913	21.7593	21.6269	19.9317	20.4928	22.4451	21.8579											5	5	5	21	21	21	28.877	0.00034638	4.468	192440000	74	1	3	4
679		25.0726	24.8806	24.883	24.9891	24.6018	24.5871	24.7401	24.8871	24.491	24.5865	24.4007	24.4334	23.9512	24.1365	23.9643	24.0126	24.7414	24.8426	24.6918	24.7648	24.1749	24.1038	23.8089	23.7689										+	8	2	2	43.3	6.4	6.4	15.767	0.008379	2.5896	1629900000	106	1	8	8
680		22.6717	22.4006	22.6274	22.2818	22.4688	22.4921	22.5959	22.5342	20.4683	21.7726	22.6917	20.431	22.3627	22.6098	22.3242	22.5515	22.6747	22.9002	22.8564	22.6276	22.3276	22.4385	22.558	22.3674										+	12	12	12	23.5	23.5	23.5	73.249	0	24.193	430840000	62	1	5	5
681		23.6242	23.7469	23.7447	23.8674	23.9709	23.7265	24.008	24.1712	23.6545	23.3668	23.5426	23.4396	23.31	23.0561	23.4074	23.1449	22.7291	22.4951	22.9427	23.2747	22.3549	22.5715	22.6986	22.5057										+	8	8	8	16.5	16.5	16.5	68.155	0	52.252	782250000	204	1	5	6
682		22.0055	21.8086	21.8761	22.0563	21.7646	22.0367	21.9301	22.2432	22.6354	22.766	22.6773	22.738	20.2018	22.1855	20.4284	20.6735	22.1375	21.8602	22.0888	22.0804	22.2774	22.2644	22.1853	22.0655										+	7	7	7	15.4	15.4	15.4	65.553	0	21.363	299910000	94	1	2	5
683		19.2846	21.3904	21.3028	20.3221	19.9975	20.0425	21.1762	20.8036	23.4614	23.639	23.5713	23.6817	23.7769	23.7231	23.8943	23.8021	23.8529	24.0899	23.6677	24.0081	23.6353	23.5982	23.5072	23.448										+	11	11	11	24.9	24.9	24.9	49.03	0	39.657	648560000	290	1	1	1
684		24.1942	24.1015	24.0092	24.2003	24.3384	24.1491	24.2434	24.2274	24.1747	23.9262	23.8956	24.1186	23.7236	23.8156	23.7283	23.5975	23.7324	23.5258	23.7594	23.7957	23.721	23.5725	23.4566	23.6311										+	17	17	17	34.5	34.5	34.5	82.944	0	93.486	1143600000	378	1	10	10
685		23.1941	23.1945	23.3145	23.1913	23.409	23.4707	23.591	23.4285	23.3919	23.4203	23.0996	23.0672	22.7123	22.7115	22.7679	22.6737	22.5338	22.7096	22.6262	22.845	22.9325	22.9304	23.0032	22.7455										+	14	14	14	24.2	24.2	24.2	77.033	0	83.099	647850000	162	1	5	9
686		24.2014	24.1547	24.1615	24.2505	24.2423	24.2804	24.408	24.4232	24.3914	24.6677	24.5095	24.5101	24.4137	24.7506	24.7695	24.8566	24.6853	24.8791	24.8529	24.873	24.7607	24.7064	24.8324	24.9172										+	12	12	12	28.1	28.1	28.1	54.625	0	61.165	1767700000	525	1	10	10
687		25.5621	25.6636	25.5659	25.506	25.4702	25.5223	25.5301	25.5256	25.6477	25.5332	25.5757	25.4765	25.2735	25.3709	25.5073	25.2397	25.3082	25.374	25.3963	25.4968	25.1865	25.2434	25.2251	25.214										+	29	29	29	46.7	46.7	46.7	90.153	0	295.87	3260800000	731	1	23	22
688		27.623	27.6663	27.5689	27.6415	27.6285	27.6141	27.6988	27.7432	27.619	27.6326	27.5689	27.62	27.3354	27.4084	27.4015	27.4661	27.5747	27.5008	27.5649	27.5708	27.4071	27.4421	27.379	27.4209										+	36	36	36	67.6	67.6	67.6	66.67	0	323.31	13876000000	2041	1	27	27
689		24.6767	24.8989	24.9338	24.6671	24.8706	25.0145	24.8721	25.0252	25.5603	25.4458	25.3228	25.5467	25.2365	25.2148	25.0002	25.2004	25.1148	25.0429	24.9984	25.2432	24.8946	25.1125	24.8511	25.0304										+	13	13	13	59.8	59.8	59.8	33.61	0	75.977	2466600000	596	1	10	10
690		26.2981	26.3987	26.1661	26.345	26.4385	26.3731	26.5133	26.5896	26.1017	26.1316	26.0545	26.1404	25.9676	26.0731	25.8115	25.7793	25.882	25.9172	25.5725	25.992	25.5579	25.6821	25.1219	25.5687										+	15	15	15	43.3	43.3	43.3	42.324	0	134.89	4924600000	650	1	14	13
691		19.9546	21.0614	22.0169	20.3774	21.275	20.394	20.2836	20.4045	20.3962	20.5969	20.5301	20.6305	20.4539	19.0643	20.6029	20.8749	21.958	20.8855	21.4028	21.1253	20.7626	21.2497	21.3816	20.6553											4	4	4	18.6	18.6	18.6	26.828	0	24.685	86835000	54	1	2	2
692		24.951	24.8827	24.8492	24.8855	25.0764	24.987	25.0349	25.1002	25.2371	25.1114	25.1125	25.1043	25.2645	25.1992	25.1467	25.1425	25.1547	25.0961	24.7865	25.1909	24.8125	24.5201	24.3705	24.6653										+	21	21	21	59	59	59	52.624	0	189.8	2429600000	718	1	12	11
693		26.5779	26.5436	26.477	26.4607	26.5787	26.5263	26.5117	26.5906	25.7688	25.6964	25.8906	25.7686	25.5524	25.4848	25.775	25.4871	25.4465	25.5842	25.7231	25.5804	25.4987	25.4996	25.7399	25.5992										+	33	33	33	42.3	42.3	42.3	109.85	0	158.66	4959400000	873	1	26	25
694		22.9942	22.7767	22.8521	22.792	23.1243	23.0354	22.9673	22.8094	22.9965	23.0336	23.0829	21.037	22.7503	22.6573	22.7194	22.6391	23.2564	23.1044	23.2574	22.9054	22.6747	22.5973	23.1491	22.6056											8	8	8	28.1	28.1	28.1	30.826	0	12.218	539890000	83	1	7	7
695		23.9051	23.968	23.9445	23.9567	24.1073	24.0695	23.9746	23.9987	24.0666	24.0682	23.8717	24.0218	23.9191	24.1002	23.8692	23.993	24.1638	24.1393	23.8958	24.082	23.7533	23.4499	23.5185	23.7263										+	15	15	15	41.2	41.2	41.2	79.75	0	192.87	1122700000	477	1	9	11
696		23.3156	23.2718	23.3148	23.2261	23.4344	23.5683	23.3975	23.5331	23.9893	24.0295	24.0114	24.2545	23.814	23.9865	23.8919	24.0772	24.1077	24.1151	24.0826	23.9937	24.0794	24.1192	24.0644	24.1182										+	36	36	36	24.9	24.9	24.9	211.46	0	186.02	1079600000	323	1	11	11
697		23.9844	24.0705	23.8235	23.9281	23.8312	23.8229	23.8791	23.9727	24.3165	23.9859	24.317	24.2684	24.3439	24.2067	24.2168	24.1684	24.1401	24.2282	24.3395	24.129	24.2857	24.0429	24.6147	24.4088										+	15	15	15	43.8	43.8	43.8	51.389	0	84.297	1379300000	257	1	10	11
698		24.5796	24.4759	24.5849	24.535	24.6397	24.6846	24.6237	24.6723	24.6538	24.738	24.7345	24.7217	24.5969	24.5462	24.7657	24.641	24.8267	24.8633	24.7821	24.7328	24.7603	24.7566	24.7574	24.6403										+	24	24	24	29.1	29.1	29.1	105.68	0	88.628	1876900000	603	1	15	15
699		19.6208	21.6146	21.5583	20.8175	19.4197	19.9994	18.9194	20.0701	19.2269	21.892	20.757	21.4037	20.6957	21.0337	21.7074	20.5757	19.5354	20.6579	20.1791	21.4634	21.4806	19.1848	21.6932	21.2928											6	6	6	16.3	16.3	16.3	54.38	0	8.1891	119900000	13	1	2	1
700		23.6431	23.2646	23.1148	23.3229	23.1522	23.4154	23.5237	23.5545	23.014	22.3091	22.3993	22.9481	22.3022	20.3912	20.0922	22.5302	22.9271	23.3386	22.5674	23.1724	20.733	22.4635	22.2792	22.5232										+	15	15	15	15.2	15.2	15.2	148.78	0	69.044	662700000	127	1	9	8
701		24.5473	24.7392	24.3756	24.6139	24.7513	24.6606	24.8006	24.6988	25.3672	25.5484	25.4073	25.4784	25.4053	25.7508	25.4054	25.9469	25.9935	26.0076	25.9141	25.8658	25.7448	26.0797	25.7904	26.0036										+	15	15	15	52.8	52.8	52.8	34.352	0	143.69	3223900000	783	1	11	11
702		25.4216	25.3184	25.1301	25.142	25.3858	25.2932	25.1668	25.343	25.3029	25.1374	25.413	25.3886	25.0012	25.0776	25.0516	25.2711	24.9392	24.9426	25.3118	25.4013	24.891	24.8066	25.2508	25.2088											5	5	5	73.1	73.1	73.1	7.7996	0	102.74	2758900000	267	1	4	4
703		22.8766	23.0968	22.9857	22.8889	23.0885	22.8031	23.0752	23.0543	23.2064	23.2053	22.9937	23.1439	23.2433	23.2203	22.7757	23.2196	23.1724	23.3359	22.9625	23.703	23.0856	23.0154	23.0047	23.175											10	10	10	48.9	48.9	48.9	20.47	0	17.227	620880000	176	1	6	8
704		25.6879	25.623	25.5017	25.6695	25.8639	25.7628	25.7686	25.6972	25.7101	25.7336	25.8376	25.7199	25.5434	25.5872	25.717	25.6899	25.7125	25.6274	25.7387	25.5909	25.5429	25.4605	25.5658	25.5732										+	22	22	22	47.4	47.4	47.4	67.859	0	323.31	3810200000	914	1	18	18
705		25.7903	25.7696	25.5674	25.6376	25.9349	25.8873	25.6845	25.7725	25.6995	25.4527	25.5925	25.5847	25.5704	25.3366	25.5772	25.3127	25.7073	25.4251	25.5888	25.4297	25.5241	25.3353	25.6037	25.2581										+	15	15	15	60.3	60.3	60.3	33.047	0	108.41	3584600000	593	1	13	11
706		26.4493	26.4399	26.5184	26.4489	26.4478	26.5235	26.5605	26.453	26.6902	26.6968	26.7179	26.5599	26.5922	26.626	26.6585	26.5499	26.6678	26.8316	26.8522	26.6424	26.5212	26.6454	26.7032	26.671										+	14	14	14	71	71	71	35.595	0	250.4	7141100000	999	1	11	12
707		21.4062	21.2406	21.6311	21.3124	21.7632	22.5793	19.4684	21.6322	22.0164	22.0264	22.2119	22.0943	22.5044	22.5	22.4793	22.776	22.3369	22.1664	22.4277	21.9573	22.0174	22.1985	22.0036	21.7162										+	8	8	8	24.3	24.3	24.3	51.581	0	36.096	298200000	88	1	4	5
708		26.4991	26.5564	26.5131	26.576	26.628	26.6798	26.6402	26.6242	26.6679	26.7317	26.6971	26.6756	26.5819	26.5724	26.7121	26.6964	26.7329	26.7213	26.5958	26.6197	26.5624	26.6403	26.5942	26.5873										+	29	29	28	71.4	71.4	68.3	43.608	0	304.83	7282000000	1049	1	19	19
709		23.3805	23.229	23.4028	23.3008	23.3944	23.6343	23.5364	23.431	23.4002	23.526	23.7098	23.6778	23.5796	23.2807	23.6605	23.593	23.5417	23.4677	23.6482	23.768	23.1394	22.9908	23.4278	23.2832										+	6	6	6	19.1	19.1	19.1	44.641	0	54.924	816400000	127	1	4	4
710		21.337	21.5389	21.4679	21.5412	21.9151	21.9159	21.6652	21.7738	21.399	20.5311	21.5851	21.1635	21.0829	21.9178	21.518	20.9737	21.1425	20.1624	20.4297	20.7502	20.5561	20.2502	21.1188	21.3739										+	5	5	5	10.9	10.9	10.9	63.036	0	46.905	154490000	44	1	1	2
711		22.6445	22.5991	22.6243	22.6649	22.6845	22.3974	22.8576	22.7884	23.5032	23.6595	23.7902	23.7713	23.7313	23.7639	23.5993	23.8289	23.9622	23.8042	23.8113	23.6244	23.7956	23.1677	23.5605	23.3556										+	9	9	9	53.1	53.1	53.1	19.773	0	124.09	767080000	258	1	4	4
712		23.3361	23.3846	23.1394	23.2273	23.3762	23.3885	23.4795	23.3936	24.3821	24.3821	24.5191	24.4163	24.504	24.491	24.5574	24.4129	24.6565	24.4521	24.5598	24.5808	24.0127	23.9341	24.1637	24.028										+	13	13	13	30.5	30.5	30.5	60.393	0	183.37	1233200000	379	1	8	7
713		24.143	23.9974	24.0198	19.9483	22.346	22.3901	19.7259	23.2755	25.4678	25.7137	25.346	25.5011	24.1388	23.9487	23.839	24.1736	23.1555	20.462	23.2833	23.0428	24.5118	24.6125	24.6838	24.5719										+	7	7	7	26.4	26.4	26.4	37.709	0	28.13	1414600000	89	1	4	4
714		23.8081	23.8129	23.6756	23.8411	23.7408	23.8712	23.9319	23.8261	23.9856	24.1624	24.2127	24.2072	24.1613	24.2251	24.2719	24.3717	24.2838	24.1587	24.3858	24.2877	24.3772	24.3076	24.5361	24.4162										+	19	19	18	22.9	22.9	22	117.6	0	102.87	1277400000	498	1	15	12
715		26.2328	26.264	26.2166	26.2857	26.367	26.2968	26.379	26.4295	26.4179	26.4413	26.293	26.2644	26.0708	26.092	26.104	25.9319	26.2376	26.1479	25.9563	26.1794	25.8015	25.5539	25.4868	25.4623										+	18	18	18	70.8	70.8	70.8	28.351	0	194.61	5193000000	995	1	15	15
716		23.1213	22.9459	22.8598	23.0422	23.1933	23.1878	23.1604	23.186	23.4692	23.781	23.5438	23.5193	23.4642	23.5293	23.5439	23.6116	24.0859	23.7836	23.837	23.6989	23.665	23.698	23.828	23.7182										+	12	11	11	52.4	49.7	49.7	32.736	0	49.132	835640000	206	1	8	7
717		22.0905	22.0364	22.2175	22.0093	22.2621	22.241	22.319	22.2034	21.3298	21.6082	21.7008	21.0846	21.0005	20.6822	19.9849	21.9591	21.7213	21.9191	21.8113	21.7814	19.3966	20.8641	19.7088	21.7891										+	3	3	3	15	15	15	20.521	0.00034941	4.7031	272790000	44	1	2	3
718		21.9411	20.2833	22.5064	19.0854	20.2177	21.7473	21.7235	20.6851	22.3493	20.2377	22.2461	22.1799	22.1904	22.2344	22.0599	22.4315	22.7968	22.8142	22.639	22.622	22.8079	22.5636	22.7816	22.7825										+	3	3	3	17	17	17	23.853	0	6.643	309580000	56	1	2	2
719		23.4649	23.2744	23.3475	23.4161	23.2846	23.3648	23.421	23.5298	23.607	23.5341	23.409	23.5063	23.5362	23.3732	23.5822	23.4838	23.8303	23.7894	23.7477	23.69	23.6303	23.9052	23.8297	23.6194										+	16	16	16	41.4	41.4	41.4	50.272	0	81.821	854430000	269	1	9	10
720		22.8572	22.991	22.9064	22.9383	23.2613	23.2102	23.177	23.1889	23.0231	23.0727	22.7275	23.1363	22.7584	22.7686	22.796	23.0477	23.1138	22.5678	22.6614	22.9714	22.0322	22.6961	22.2764	22.3841										+	16	16	16	34.2	34.2	34.2	57.978	0	146.79	539640000	246	1	8	9
721		22.9799	23.0801	22.9288	22.979	23.4028	23.4317	23.5987	23.2345	23.2359	23.2517	23.2387	23.389	23.3529	23.0963	23.4684	23.1425	23.2452	23.4004	23.209	23.259	23.1292	23.3546	23.5359	23.4244										+	10	10	10	32.5	32.5	32.5	54.711	0	53.711	713240000	118	1	7	5
722		23.3656	23.6688	23.3791	23.4352	23.7995	23.5129	23.5499	23.6265	23.912	23.8775	23.9242	23.7101	23.5114	23.9464	23.3266	23.5696	23.7547	23.9122	23.483	23.7368	23.4798	23.5743	23.3503	23.4903										+	3	3	3	30	30	30	15.199	0	48.932	920990000	183	1	3	2
723		21.9625	21.8298	21.8201	21.9942	21.8777	21.8778	21.9335	22.1184	22.7856	23.1319	23.0682	23.2287	23.0752	23.0109	23.1759	23.4076	23.3859	23.1196	22.9288	23.3684	23.5843	23.4276	23.2164	23.5005										+	4	4	4	19.9	19.9	19.9	37.074	0	50.611	540690000	250	1	4	3
724		27.2958	27.3217	27.2899	27.2487	27.3782	27.3454	27.3735	27.3968	28.1768	28.3175	28.3235	28.3214	28.3115	28.4673	28.467	28.7391	28.7071	28.7532	28.8778	28.665	28.7624	28.6584	28.828	28.831										+	73	73	67	41.2	41.2	37.8	225.18	0	323.31	22501000000	3262	1	49	48
725		26.5154	26.4316	26.2944	26.4347	26.6019	26.5997	26.5379	26.5472	26.397	26.4373	26.5694	26.3789	26.2624	26.3347	26.4713	26.4744	26.4639	26.4836	26.7179	26.4537	26.4979	26.5656	26.6285	26.658										+	28	28	28	35.9	35.9	35.9	121.87	0	280.25	6613700000	1077	1	21	19
726		26.0518	25.9944	25.8557	26.0249	25.9599	26.0032	25.957	26.021	26.0455	25.9234	25.9007	26.0688	25.9144	25.9139	25.705	25.7459	25.8275	25.7502	25.7799	25.8858	25.6233	25.6368	25.4756	25.545										+	27	27	27	54.5	54.5	54.5	65.494	0	258.99	4311000000	1006	1	21	18
727		25.2478	25.2461	25.2164	25.1914	25.3552	25.3179	25.4384	25.247	25.3256	25.3265	25.3136	25.0807	25.0817	25.0993	25.2491	24.796	25.2697	25.0077	25.0209	25.1558	24.9413	24.4923	24.5903	24.434										+	5	5	5	31	31	31	23.988	0	139.91	2577400000	358	1	4	4
728		22.6911	22.2568	22.46	22.5415	22.4172	22.4509	22.754	22.3306	22.4541	22.3737	22.2795	22.1755	22.1963	22.0741	22.4526	22.2967	22.5044	20.4344	21.308	20.4489	22.2427	22.4158	22.3296	22.3499										+	7	7	7	25.6	25.6	25.6	37.435	0	20.325	360510000	63	1	4	5
729		21.833	21.8382	21.8522	22.0522	22.2294	22.2193	22.2386	21.795	21.4599	21.5842	21.4697	21.63	21.5245	21.4567	21.5485	21.4981	21.2686	21.3963	21.9102	21.4875	21.3493	21.3803	21.7431	21.6126										+	9	9	9	19.3	19.3	19.3	64.714	0	9.1966	218530000	83	1	5	4
730		22.6441	22.6125	22.5395	22.3825	22.5078	22.5671	22.4298	22.2326	22.6952	22.4672	22.7132	22.3542	22.4417	22.703	22.3032	22.3302	22.8407	23.089	20.7432	22.8949	22.7762	22.7098	22.1833	22.3457											3	3	3	46.8	46.8	46.8	10.563	0	26.733	424840000	131	1	3	3
731		27.5101	27.4961	27.6006	27.4735	27.4482	27.5508	27.5128	27.5232	27.8241	27.6129	27.6608	27.6349	27.6702	27.449	27.5829	27.5009	27.7271	27.5853	27.6247	27.6924	27.5088	27.5797	27.5236	27.451										+	18	18	18	70.2	70.2	70.2	39.718	0	323.31	14162000000	1566	1	17	15
732		25.5479	25.6022	25.5516	25.4153	25.8094	25.6858	25.8367	25.7008	25.8025	25.7588	25.6382	25.8048	25.677	25.6495	25.7175	25.6541	25.9416	25.8644	25.5929	25.7708	25.7655	25.95	25.6888	25.5577										+	16	16	16	69.6	69.6	69.6	34.947	0	323.31	3837900000	619	1	12	10
733		22.1508	22.4656	22.2017	22.1312	22.5721	22.669	22.8581	22.5716	23.0283	22.7242	22.7529	22.5123	22.3922	22.885	22.4173	22.2468	22.5023	22.6868	22.5309	22.53	22.093	21.9951	22.4911	21.9388										+	4	4	4	14.1	14.1	14.1	38.139	0	48.447	398800000	89	1	3	2
734		24.358	24.1889	24.1366	24.1505	24.0824	24.1999	24.2056	24.3124	24.7617	24.5337	24.2646	24.5513	24.726	24.6425	24.1665	24.8439	24.7519	24.8571	24.5418	24.5511	24.7997	25.0021	24.4374	24.5363										+	10	10	10	31.7	31.7	31.7	27.097	0	64.831	1623200000	338	1	8	7
735		19.9996	19.7348	20.8276	19.2052	21.2288	18.611	21.1114	20.1392	21.5649	20.9203	20.1573	22.4035	20.5438	19.96	20.197	22.3503	20.723	20.5422	21.4868	22.1449	20.6664	21.127	22.1589	22.391											5	5	5	16.9	16.9	16.9	48.67	0	13.227	167640000	39	1	3	1
736		25.4491	25.4944	25.5727	25.0072	25.0636	25.2934	25.1366	25.2865	25.4041	24.6918	25.1541	25.1642	24.7339	24.4885	24.6556	24.7005	24.5339	24.6622	24.3961	25.0679	24.1461	24.1272	24.0498	24.2505										+	6	6	6	69.9	69.9	69.9	12.474	0	26.657	2256200000	191	1	6	5
737		24.7108	24.7252	24.6173	24.6865	24.7828	24.8293	24.8428	24.8875	24.3106	24.2587	24.0628	24.0941	23.8806	23.9293	23.9634	23.422	23.7177	23.8345	23.7026	23.9686	23.1588	23.1348	23.1608	23.0502										+	22	22	22	39.5	39.5	39.5	80.252	0	132.28	1356100000	336	1	18	18
738		21.1671	21.1238	20.9236	21.3634	20.0047	20.9502	21.5602	20.0076	21.4432	21.5427	21.5839	21.5888	22.0751	21.9973	22.1511	22.0453	22.0598	21.8928	22.0026	22.0162	22.0871	22.134	22.5425	22.016										+	9	9	9	9.2	9.2	9.2	132.87	0	34.84	226120000	74	1	3	4
739		22.9196	20.8889	22.902	19.7019	22.9992	20.7174	21.5485	22.7911	25.0057	25.1465	25.3046	25.0122	25.1649	25.4014	25.361	25.4257	25.5492	25.5812	25.6075	25.4312	25.376	25.4505	25.5107	25.3874										+	30	30	29	27.3	27.3	26.7	141.51	0	166.55	2136100000	492	1	9	8
740		25.3328	25.2232	25.1481	25.2313	25.3901	25.3729	25.4397	25.2853	25.54	25.8924	25.4241	25.7318	25.6801	25.6172	25.5342	25.3348	25.7208	25.6314	25.1147	25.4301	25.3111	24.888	24.3574	24.7713										+	17	17	17	70.4	70.4	70.4	26.651	0	144.09	3042900000	590	1	11	11
741		23.3794	23.4611	23.345	23.296	23.5744	23.5174	23.7533	23.5724	23.7373	23.8392	23.5818	23.8111	23.7375	23.715	23.4962	23.7356	23.8707	23.8454	23.4889	23.7558	23.549	23.8441	23.4538	23.5451										+	16	16	16	24.1	24.1	24.1	88.748	0	118.19	901040000	557	1	9	11
742		23.717	23.694	23.6219	23.5683	23.5499	23.6668	23.6684	23.9239	23.7676	23.942	24.4254	24.0184	23.8256	23.8612	24.0768	24.0044	23.7355	23.8063	23.9405	24.2114	23.695	23.3521	23.7796	23.8058										+	10	10	10	25.6	25.6	25.6	54.866	0	116.84	1034900000	546	1	6	8
743		26.4859	26.5703	26.5474	26.6402	26.9192	26.9668	26.8728	26.9056	26.6068	26.6832	26.921	26.5379	26.4839	26.4172	26.6772	26.5669	26.7497	26.6475	27.0044	26.7696	26.5176	26.4261	26.9167	26.7157										+	21	21	21	37.6	37.6	37.6	94.966	0	322.53	7706400000	955	1	16	16
744		23.5386	23.6976	23.6399	23.6718	23.71	23.6225	23.4914	23.4273	23.1495	23.4482	23.5261	23.2814	23.263	23.2382	23.4136	22.9168	23.3135	23.2797	23.5122	23.0959	22.689	22.8796	22.9246	22.592										+	9	9	9	62.5	62.5	62.5	16.323	0	52.316	754080000	173	1	6	5
745		24.1597	24.1454	24.0139	24.1359	24.3849	24.3764	24.3348	24.2189	23.951	23.8375	24.0561	24.0086	23.8603	23.9249	24.1166	23.9145	24.2781	24.1406	24.1516	24.1589	23.9406	23.8597	24.1655	23.984										+	17	17	17	32	32	32	77.086	0	131.76	1278700000	365	1	14	11
746		21.0131	24.3361	23.9542	23.2784	23.5496	23.3215	20.791	23.6665	23.7255	24.1685	23.5626	24.2182	23.9223	23.9435	23.8518	24.2487	23.8505	23.9835	23.7272	24.2852	23.6327	23.7071	23.7738	24.0537											6	6	6	53.3	53.3	53.3	10.674	0	59.921	874180000	241	1	2	3
747		26.4268	26.5703	26.363	26.4986	26.6151	26.7375	26.6505	26.7536	26.6879	26.5911	26.6994	26.5797	26.348	26.3813	26.2296	26.2208	26.2391	26.3382	26.4486	26.3617	25.9911	26.2118	26.2019	26.1842										+	29	29	29	68.3	68.3	68.3	55.812	0	323.31	6393700000	1036	1	16	19
748		23.0203	23.2013	22.8792	23.065	23.2019	22.8964	23.0313	23.0401	23.5375	23.637	23.6435	23.5916	23.5006	23.3355	23.4855	23.2929	23.0898	23.265	23.2414	23.2027	23.2935	23.4112	23.6734	23.3514										+	8	8	8	14.2	14.2	14.2	85.909	0	20.084	724260000	78	1	7	7
749		23.0709	22.6745	22.9489	23.0974	23.0638	22.9496	23.0896	22.9321	23.9754	23.5412	23.6449	23.2515	23.417	23.3281	23.2253	23.0385	23.3671	23.4847	23.1554	23.3051	23.241	23.4464	23.4081	23.1225										+	5	5	5	28.8	28.8	28.8	29.688	0	24.51	697270000	201	1	4	3
750		25.7699	25.7166	25.7909	25.7482	25.7002	25.7315	25.5602	25.8987	26.0267	25.8249	25.9304	25.9393	25.6739	25.6877	25.916	25.3632	25.574	25.5074	25.4271	25.4989	25.0485	24.9369	24.9798	24.8574										+	10	10	10	73	73	73	16.03	0	102.09	3710300000	655	1	7	9
751		24.7806	24.8554	24.807	24.8022	24.9792	24.9152	24.9764	24.9368	25.3772	25.5032	25.5727	25.3304	25.4576	25.4669	25.4863	25.6591	25.7555	25.7601	25.7091	25.6483	25.7731	25.6823	25.8061	25.7106										+	23	23	23	53.2	53.2	53.2	71.664	0	166.23	3090300000	677	1	13	13
752		22.3906	22.2338	22.4544	22.4548	22.2433	22.1728	22.2806	22.19	22.7776	22.8735	22.6135	22.5212	22.6788	22.2557	22.2783	22.4833	23.1258	23.0853	23.0121	22.6577	22.7587	23.0515	22.5262	22.5214										+	12	12	12	20.1	20.1	20.1	77.224	0	44.483	433610000	210	1	4	8
753		24.2108	24.162	24.2924	24.0894	24.3272	24.4639	24.479	24.3035	24.5792	24.605	24.6634	24.5689	24.5008	24.6612	24.5298	24.7629	24.5555	24.6069	24.7035	24.6514	24.4874	24.4509	24.7493	24.5709										+	16	16	16	34.7	34.7	34.7	65.995	0	179.72	1668500000	518	1	12	12
754		26.7351	26.7993	26.8538	26.7543	26.7251	26.8088	26.8891	27.0284	26.9135	26.8628	26.8089	26.945	26.8099	26.8651	26.873	26.8563	26.8564	26.911	26.8271	26.9275	26.8394	26.6765	26.7038	26.7378										+	8	4	4	52.2	27.9	27.9	15.305	0	105.82	8259200000	587	1	8	8
755		21.6269	21.5336	21.3407	21.5721	21.9137	21.8521	21.9494	21.8702	21.5791	21.586	22.0028	21.5368	21.4861	21.3789	21.8074	21.5193	21.6421	21.4852	21.8898	21.9	21.4299	21.4444	21.7697	21.6941										+	3	3	3	8.9	8.9	8.9	35.591	0	9.7401	213540000	71	1	3	3
756		24.0504	24.4715	24.0844	24.2093	24.0742	24.2092	24.1771	24.3177	24.1948	24.1978	24.4932	24.2054	23.9688	24.0963	24.2097	23.8058	23.9311	23.8795	23.7508	24.1354	23.546	23.7133	23.4933	23.2613										+	13	13	13	63.5	63.5	63.5	33.805	0	74.516	1203500000	403	1	10	9
757		27.7476	27.7706	27.8045	27.7896	27.7927	27.7488	27.87	27.766	27.9319	27.8831	27.9978	27.9429	27.6704	27.6604	27.7841	27.444	27.687	27.808	27.5976	27.6437	27.5239	27.6002	27.4789	27.2096										+	25	25	25	74.8	74.8	74.8	47.509	0	323.31	15506000000	1811	1	22	20
758		20.3441	20.6898	19.0395	20.5644	20.9429	20.9201	21.2095	19.9962	20.9829	21.3388	20.735	20.3741	20.1211	21.3126	20.6572	20.3727	20.8252	20.6375	20.9402	19.7378	21.3569	20.42	21.4991	20.7525											2	2	2	18.1	18.1	18.1	20.062	0.0058651	2.8057	81040000	21	1	0	1
759		22.9161	23.1988	22.8968	22.7882	23.2173	22.9873	22.8055	23.2195	23.7391	23.8488	24.1377	24.0695	23.1547	23.7469	23.8131	23.594	23.1772	23.1889	24.2971	23.7854	22.6379	22.6458	23.9183	24.0728										+	10	10	10	41.2	41.2	41.2	26.889	0	29.986	837680000	156	1	7	6
760		23.979	23.9801	23.8055	23.818	24.0261	24.1345	24.0129	24.1047	24.6093	24.5283	24.6786	24.439	24.8655	24.7817	24.8127	24.9032	24.7833	24.7819	25.1141	24.9091	24.6693	24.6346	25.1372	24.9341										+	22	22	21	31.9	31.9	30.4	96.407	0	92.418	1736700000	482	1	11	12
761		19.4519	20.5439	22.3226	22.4162	20.7089	22.2414	21.5735	22.0309	22.8765	20.4197	22.3215	22.9733	22.9175	22.161	22.4575	22.6264	22.6984	22.2032	22.5227	22.3712	23.4386	22.4538	20.6958	22.4721											7	7	7	24.8	24.8	24.8	37.212	0	6.5674	347820000	32	1	3	3
762		22.7119	22.6586	22.7835	22.6536	22.4938	22.442	22.8219	22.9757	22.7289	22.7767	22.671	22.9875	23.209	22.9193	22.8894	22.9311	23.0619	23.0284	22.2818	22.9154	23.3086	23.2122	22.5156	22.6641											7	7	7	16.2	16.2	16.2	63.621	0	41.572	512600000	245	1	4	4
763		26.2934	26.2669	26.2372	26.1987	26.4245	26.3862	26.4791	26.438	26.313	26.4872	26.3863	26.4249	26.3364	26.4347	26.4386	26.4929	26.7341	26.7757	26.8666	26.6175	26.4248	26.435	26.284	26.3489										+	20	20	20	67.4	67.4	67.4	33.723	0	149.64	6439300000	959	1	17	17
764		22.6368	22.8069	22.8367	22.8263	23.3965	23.2174	22.9443	23.2548	23.2919	22.9309	23.3633	22.4603	23.3042	23.6504	23.6637	23.2956	23.1559	23.2721	22.8668	22.6957	23.3328	23.1183	23.7671	23.3943										+	6	6	6	33.1	33.1	33.1	34.385	0	102.06	678350000	192	1	3	3
765		22.1526	21.9484	22.0194	22.1001	22.388	22.4549	20.6183	22.4344	23.0212	21.5549	20.3994	20.6428	21.5637	21.4924	21.6436	21.4551	20.8864	22.315	20.8421	21.688	23.5489	20.3127	20.9835	20.3201											12	12	12	17.9	17.9	17.9	78.052	0	35.268	294290000	33	1	4	4
766		22.5353	22.575	22.0593	22.4378	22.5005	22.418	22.4658	22.3861	22.6296	22.4386	22.6534	22.4356	22.5034	22.4677	22.436	22.3139	22.4115	22.5113	22.6719	22.4566	22.1999	22.5132	22.545	22.5851											6	6	6	20.2	20.2	20.2	38.286	0	51.001	406220000	125	1	4	3
767		24.0477	24.1472	24.0411	24.1602	24.3426	24.3898	24.2821	24.2395	23.3366	23.4299	23.563	23.4514	23.319	23.3576	23.4467	23.2531	23.1937	23.0634	23.1629	23.1403	22.9223	22.9453	23.0921	22.9876										+	8	8	8	38.4	38.4	38.4	32.614	0	108.01	940000000	345	1	5	5
768		23.5297	20.7326	20.7483	21.1567	21.9997	19.4234	21.9559	23.4685	23.3828	24.4356	20.5201	23.7102	20.3878	24.1994	21.1538	20.9704	23.3119	23.7088	21.3954	23.9457	23.1082	23.3984	23.0522	23.2624											8	8	8	5	5	5	327.14	0.0058689	2.8145	755940000	35	1	5	6
769		21.5905	21.6927	21.3954	21.4769	22.0606	22.1493	19.4473	22.135	21.8233	21.7822	21.6319	21.0614	21.6453	21.6704	21.5515	21.487	21.7832	21.7066	21.6928	21.8805	21.6935	21.6425	21.6589	21.6017											5	5	5	26.8	26.8	26.8	27.991	0	35.253	210650000	86	1	4	5
770		24.1716	23.9668	23.8878	23.9447	24.0719	24.0283	24.1868	24.3268	24.7234	24.7836	24.6111	24.8457	24.6332	24.7158	24.7513	24.9382	25.1305	25.0572	24.8378	25.0924	24.9353	24.836	24.8499	24.9131										+	24	24	24	35	35	35	93.772	0	166.35	1808300000	681	1	10	13
771		26.8158	26.7886	27.4105	27.0537	26.8145	27.2913	27.1173	26.4372	26.5105	26.898	26.5091	26.4841	26.5631	26.2027	26.8418	26.3155	26.1253	26.263	25.9778	26.1618	25.8959	26.2362	25.9356	25.7747										+	2	2	2	27.2	27.2	27.2	13.535	0	17.077	6936900000	204	1	2	2
772		26.9896	27.0228	26.9365	27.005	27.0345	27.0949	27.0884	27.1476	27.3729	27.3512	27.2773	27.3531	27.1653	27.2236	27.1453	27.3857	27.4238	27.5237	27.3557	27.4348	27.3527	27.3216	27.2571	27.2992										+	44	44	44	65.1	65.1	65.1	72.555	0	323.31	10964000000	2353	1	29	30
773		23.5548	23.2635	23.4099	23.2874	24.1334	23.9405	23.5841	24.0331	23.3943	23.4437	23.3044	23.209	23.2591	23.3884	23.3736	23.678	23.3266	23.5512	23.9287	23.7674	23.0607	23.5318	24.0566	24.0538										+	7	7	7	22.4	22.4	22.4	47.74	0	61.749	852390000	93	1	5	5
774		23.2818	23.2544	23.3484	23.5177	23.6072	23.4544	23.5146	23.3691	23.9386	23.8438	23.8398	23.9882	24.0163	24.0682	24.0448	24.2561	24.1908	24.2964	24.3326	24.2131	24.1203	24.1038	24.3344	24.1709										+	9	9	9	37.6	37.6	37.6	38.724	0	107.47	1093700000	278	1	5	6
775		23.5265	23.4291	23.5179	23.3331	23.3284	23.3956	23.2452	23.5259	23.9436	24.0249	23.9721	23.69	23.7209	23.7259	23.9136	23.8533	24.0269	23.9401	23.9807	24.0489	23.7886	23.8707	23.7636	23.7141										+	22	22	22	20.5	20.5	20.5	160.3	0	72.434	978710000	310	1	11	11
776		21.7441	21.8742	21.7752	21.8009	21.9343	22.0136	20.8338	22.2066	21.1736	20.7686	19.5588	21.9652	20.4238	21.9181	20.8173	22.2007	20.9396	21.4027	22.0727	21.1887	21.5029	20.8196	20.6248	21.5835											4	4	4	19.7	19.7	19.7	27.688	0	5.4514	229340000	36	1	4	4
777		20.6203	20.9524	21.2489	19.2622	20.0727	19.6861	21.2133	20.7644	23.1622	23.2532	23.3376	23.4347	23.6091	23.8458	23.6424	23.9161	23.957	23.89	24.4563	23.908	23.8558	23.9366	24.2026	24.026										+	10	10	10	24.5	24.5	24.5	46.4	0	24.812	659730000	130	1	0	0
778		23.3474	19.6248	19.9403	19.0914	23.9376	22.6159	19.0555	23.4424	20.1749	21.2192	20.725	24.6065	23.7387	23.6279	23.586	21.3682	20.5799	20.9815	21.0601	24.3896	20.8292	20.6816	19.1906	23.217											4	4	4	9.6	9.6	9.6	39.24	0.0023577	3.6825	874980000	22	1	3	3
779		23.0375	22.8908	22.6835	22.9506	23.048	23.2123	21.5825	22.9496	23.4896	23.5517	23.4619	23.221	23.4775	23.7202	23.4635	23.6447	23.7201	23.5181	23.7308	23.6615	23.9737	23.8053	23.7085	23.6561										+	16	16	16	22.6	22.6	22.6	89.45	0	58.81	779360000	88	1	6	7
780		22.2491	22.1755	22.2128	22.5352	22.3306	22.249	22.3143	22.2981	22.6882	22.6133	22.7847	22.5952	22.4457	22.2959	22.4714	22.6422	22.8972	22.5328	22.7131	22.417	22.7811	22.6991	22.7057	22.7081										+	6	6	6	28.6	28.6	28.6	33.701	0	10.92	425420000	115	1	4	4
781		25.5066	25.409	25.4913	25.4384	24.6768	24.7355	24.8227	25.0312	25.0906	25.1693	25.383	25.3701	25.4585	25.392	25.5257	25.4969	25.608	25.6495	25.6222	25.3356	25.2987	25.3782	25.3443	25.2468										+	10	10	10	27.9	27.9	27.9	56.317	0	50.661	2824200000	363	1	7	8
782		24.465	24.4757	24.1878	24.2853	24.6459	24.7925	24.3488	24.4761	24.3821	24.5526	24.7176	24.4116	24.311	24.4317	24.9556	24.4831	24.6987	24.3411	24.8847	24.9044	24.0962	24.4041	24.7049	24.3684											8	8	8	34.6	34.6	34.6	27.653	0	74.467	1691800000	295	1	5	4
783		24.6338	24.5489	24.6545	24.5299	24.4666	24.4482	24.7265	24.8672	24.9095	24.9089	24.6227	24.9925	24.8611	25.0111	24.5656	25.0169	25.0331	25.1422	24.9	25.0593	25.0417	24.9813	24.5962	25.0788										+	15	15	15	42.8	42.8	42.8	48.99	0	106.74	2054100000	373	1	10	10
784		21.6529	19.0488	20.3664	19.1261	21.9519	19.6603	19.8683	21.7202	21.892	20.2678	21.2282	19.8997	21.578	21.5674	21.5968	21.7467	21.9544	21.9012	21.8144	21.7901	21.7678	20.8024	21.3968	20.599										+	6	6	6	36.8	36.8	36.8	24.609	0.00034722	4.5424	198580000	19	1	2	3
785		21.0783	20.8474	21.1947	21.1017	21.2835	21.4002	20.4324	21.5497	22.2317	22.5809	22.5518	22.6141	22.4561	22.4813	22.6594	22.9845	22.8504	22.91	22.8271	22.7821	22.9273	22.6008	22.6821	22.7205										+	10	10	10	31.1	31.1	31.1	42.497	0	64.255	351310000	160	1	2	3
786		28.1129	28.273	28.3277	28.2097	28.2019	28.2446	28.21	28.3066	28.2804	28.3566	28.2526	28.4663	28.3786	28.3432	28.419	28.4498	28.6075	28.5581	28.4407	28.3809	28.2667	28.4669	28.2115	28.3963										+	21	21	21	64.6	64.6	64.6	44.821	0	323.31	23711000000	1752	1	21	21
787		24.3008	24.1443	24.2215	24.153	24.5176	24.547	24.3924	24.4038	24.999	20.0791	24.688	19.9347	24.8211	24.303	24.4704	20.6662	24.5761	24.7023	24.4371	24.4013	24.6462	24.3973	21.5842	20.3233											6	6	6	32.9	32.9	32.9	33.577	0	25.68	1578100000	118	1	4	4
788		22.545	22.3264	22.5857	22.5293	22.4073	22.3961	22.2105	22.586	22.455	22.2418	22.5639	22.4605	21.979	22.3439	22.5164	22.2833	22.1517	19.9777	21.2538	21.4729	21.7218	21.9648	22.4176	22.0654										+	14	14	14	14.8	14.8	14.8	132.88	0	52.689	377480000	134	1	10	7
789		27.9089	27.9648	27.9228	27.9439	27.9792	28.0541	27.9623	28.14	28.2396	28.2106	28.2282	28.2515	28.1985	28.1491	28.1802	28.223	28.3042	28.2985	28.3414	28.2766	28.2408	28.2835	28.1705	28.1984										+	59	59	59	66.4	66.4	66.4	107.07	0	323.31	20830000000	3088	1	44	42
790		22.4855	22.3423	22.5219	22.6107	22.3431	22.6157	22.4194	22.2187	22.5823	22.5157	22.2336	22.3394	22.8007	22.5604	22.5322	22.4402	22.6172	22.6105	22.4229	22.5507	22.8167	22.7916	22.6575	22.6569										+	5	5	5	14.6	14.6	14.6	53.053	0	20.122	414550000	121	1	5	5
791		26.9176	26.9772	26.814	26.8364	26.9655	27.0481	26.9812	27.0793	27.5028	27.5929	27.6516	27.6666	27.7654	27.7615	27.9138	27.9941	27.9335	28.0014	28.1683	27.9503	27.825	28.0047	28.2585	28.1992										+	48	48	48	59.6	59.6	59.6	107.28	0	323.31	14896000000	2573	1	34	33
792		23.0118	23.0471	23.1007	22.8572	23.3124	23.0604	23.1719	23.1584	23.7475	23.8203	23.6143	23.738	23.9741	23.9505	23.8914	24.1231	24.2199	24.1124	24.0552	23.901	24.0921	24.0992	23.9554	23.9693										+	14	14	14	48	48	48	47.742	0	91.561	950650000	324	1	6	5
793		21.4974	21.7099	21.4621	21.4649	21.648	21.6012	21.5818	21.6648	21.8849	22.0935	22.4298	21.9879	22.016	22.285	22.2219	22.3418	22.2916	22.1485	22.5485	21.9446	22.4866	22.263	22.4656	22.3763										+	10	10	10	20.3	20.3	20.3	68.741	0	23.358	317400000	138	1	4	4
794		29.2628	29.4051	29.3312	29.2964	29.3358	29.3695	29.3078	29.4503	29.4688	29.4172	29.5727	29.5074	29.267	29.2276	29.2786	29.2465	29.3405	29.3007	29.4634	29.4122	29.1158	29.1407	29.2515	29.3231										+	36	36	36	64.2	64.2	64.2	60.218	0	323.31	47396000000	3050	1	29	29
795		25.9429	25.8856	25.9815	25.9498	26.0146	26.0558	26.0414	26.1112	26.4633	26.3042	26.2589	26.2658	26.493	26.3638	26.4751	26.4497	26.5825	26.6195	26.2544	26.4507	26.6667	26.6882	26.4998	26.4629										+	16	16	16	81.9	81.9	81.9	31.774	0	231.94	5794900000	698	1	12	11
796		22.8948	23.0347	22.963	23.0698	23.0633	23.087	23.1541	22.974	23.5932	23.5272	23.7523	23.6313	23.2798	23.4004	23.7288	23.6317	23.7279	23.7578	23.883	23.643	23.5485	23.3545	23.413	23.4126										+	8	8	7	60.3	60.3	51.4	17.094	0	49.463	772740000	234	1	6	5
797		22.7253	22.6018	22.74	22.7466	22.9712	22.6269	22.8287	22.993	23.2663	23.2139	23.2075	23.0064	23.2634	23.3069	23.2775	23.2248	23.536	23.4404	23.4629	23.3362	23.4638	23.1613	23.6766	23.0359										+	11	11	11	12.7	12.7	12.7	109.74	0	54.39	648860000	273	1	7	7
798		22.924	23.0376	22.7315	22.9741	22.9054	22.7285	22.9924	22.9844	22.7675	22.7576	22.8243	22.6378	23.0129	23.0872	23.0638	20.9014	22.6291	22.8547	22.9209	22.5429	22.6728	22.6733	23.0924	22.5215											10	10	10	18.8	18.8	18.8	66.016	0	16.218	526300000	136	1	7	7
799		19.2169	19.8609	20.3753	21.0095	20.7662	20.9955	20.8277	21.5606	21.4496	20.3406	20.0772	20.9655	19.5258	20.0556	21.2965	21.5734	20.5462	22.2057	20.3533	20.6927	21.7386	20.3332	21.967	21.8214											7	7	7	19.7	19.7	19.7	61.804	0	15.407	135040000	39	1	1	1
800		24.8693	24.8164	24.7516	24.8554	25.5161	25.4274	25.7326	25.6448	25.7634	25.7028	25.7649	25.6657	24.8425	24.6707	24.6196	24.7855	25.4346	25.2666	25.5898	25.4072	25.4615	25.2439	25.4564	25.425										+	11	11	11	37.3	37.3	37.3	38.587	0	136.19	2893500000	199	1	7	7
801		23.3019	23.1897	23.1733	23.2852	23.2797	23.2721	23.544	23.5811	23.5142	23.3446	23.6183	23.4099	23.3938	23.3973	23.4721	23.532	23.7947	23.6744	23.7661	23.6643	23.8094	23.6381	23.8566	23.6331										+	11	11	11	39.4	39.4	39.4	31.775	0	25.55	826090000	185	1	6	6
802		28.3679	28.3636	28.4269	28.4704	28.485	28.5065	28.5495	28.4666	28.7311	28.7169	28.7462	28.6511	28.5434	28.5429	28.5797	28.5505	28.712	28.6807	28.7097	28.6145	28.5472	28.5105	28.5103	28.4465										+	43	43	43	76.9	76.9	76.9	70.689	0	323.31	27607000000	2697	1	37	36
803		21.9176	22.1844	22.136	21.9857	22.0406	22.1938	22.3303	22.2103	22.8489	23.1942	23.0553	22.9954	23.1111	23.2158	23.1708	23.4457	23.4022	23.3873	23.3258	23.4725	23.4699	23.4359	23.4728	23.5552										+	9	9	9	34.2	34.2	34.2	34.082	0	66.77	583290000	277	1	5	6
804		25.9924	26.0557	25.9298	25.9938	25.8457	25.9354	25.9579	26.1048	26.3892	26.4498	26.4562	26.4721	26.4285	26.4682	26.4735	26.709	26.5542	26.7142	26.7313	26.6939	26.5716	26.5609	26.7352	26.7657										+	27	27	27	34.9	34.9	34.9	102.76	0	323.31	6094200000	1041	1	19	18
805		26.4832	26.3112	26.5283	26.4494	26.4506	26.4511	26.5522	26.4011	26.5953	26.5334	26.4046	26.3123	26.5303	26.414	26.4602	26.1962	26.721	26.6176	26.4592	26.4015	26.4538	26.4581	26.1925	26.2395											10	10	10	62.3	62.3	62.3	27.099	0	224.71	6406400000	619	1	9	9
806		25.64	25.8295	25.6952	25.7093	25.7176	25.8446	25.7263	25.8579	25.5397	25.5065	25.5358	25.3895	25.3458	25.1432	25.4305	25.1121	25.2317	25.2205	25.1823	25.1836	25.208	25.0022	25.0504	25.0322										+	20	20	20	52.8	52.8	52.8	52.434	0	190.85	3227400000	557	1	15	11
807		23.196	23.5029	23.2914	22.856	23.6753	23.9815	23.4013	23.4534	24.4975	23.6643	23.9114	23.7486	23.7492	24.1323	23.4508	23.6729	24.0532	23.8558	23.7121	23.3458	23.4327	23.5619	20.9018	22.3599										+	7	7	7	54.3	54.3	54.3	19.59	0	17.448	865020000	177	1	5	5
808		23.1848	23.2905	23.1665	22.978	23.2296	23.1034	23.2441	23.2074	23.2253	23.42	23.2933	23.2626	23.084	23.0147	22.9757	23.0574	22.989	22.9604	23.0699	23.3199	22.4085	22.5622	22.532	22.5736										+	6	6	6	37.6	37.6	37.6	17.662	0	46.931	604450000	258	1	6	3
809		21.6245	20.6829	21.2731	21.1772	21.1224	21.251	20.9351	20.9663	21.9528	21.9769	22.0757	22.0182	22.3161	22.1883	22.3334	22.2425	22.9251	22.8242	22.7683	22.6639	22.7629	22.4704	22.781	22.5836										+	11	11	11	20.8	20.8	20.8	72.731	0	67.068	322880000	186	1	3	4
810		23.6888	23.5881	23.4854	23.5623	23.9609	24.1174	23.8401	23.7569	23.9968	23.7423	24.0953	23.6998	23.5794	23.8598	24.183	23.9295	24.1069	24.0784	24.2754	23.935	24.0969	23.8607	24.1205	24.063										+	12	12	12	34.5	34.5	34.5	53.701	0	87.507	1172800000	331	1	6	7
811		22.8953	22.6904	22.9636	22.9234	22.9573	23.0875	23.1526	23.0241	23.1156	19.9986	21.2893	21.9625	21.2828	21.0746	22.2335	20.371	20.3502	20.6837	23.294	20.9704	20.9818	21.0154	22.0905	19.8653										+	8	8	8	37.9	37.9	37.9	29.549	0	16.805	409240000	67	1	4	3
812		23.7723	23.8277	23.806	23.627	23.8055	23.9967	23.9765	24.0548	23.7262	23.8023	23.7071	23.8133	23.8192	23.9061	23.7372	23.9321	24.1385	23.9675	24.1173	24.0515	23.9746	24.0344	24.1334	23.9859										+	16	16	16	45.7	45.7	45.7	47.934	0	115.19	1107800000	358	1	9	9
813		25.7531	25.6732	25.7965	25.8091	25.7921	25.7787	25.8962	25.9373	26.1516	26.0874	25.6948	25.9334	26.0907	26.0952	25.8437	26.0208	26.329	26.1615	25.8164	26.1528	25.9833	25.5937	25.3935	25.4719										+	11	11	11	32.6	32.6	32.6	40.135	0	163.77	4362800000	732	1	10	9
814		21.7415	21.4533	21.9656	21.7164	21.4528	21.7351	21.8392	21.7842	21.7037	21.6217	21.185	21.508	21.2222	21.3099	20.9342	21.067	21.2296	21.7949	20.1227	20.5331	19.9212	20.4382	21.1245	21.1588										+	4	4	4	33.3	33.3	33.3	11.637	0	8.8737	191680000	62	1	2	3
815		20.779	21.0148	20.8065	21.0578	21.053	20.9828	21.2828	21.2618	20.1976	21.4553	21.5268	21.6148	20.4986	21.6651	21.7879	21.6649	21.534	21.5969	21.4078	21.7292	21.4951	20.8122	21.561	21.7306											3	3	3	16.6	16.6	16.6	24.506	0	10.187	163110000	62	1	0	2
816		22.9088	22.9737	23.0341	23.0366	23.2267	23.2432	23.1593	23.2191	23.7179	23.6701	23.8234	23.5595	23.9878	23.9104	23.9891	23.8175	23.7071	23.7362	23.495	23.7937	23.6585	23.822	23.876	23.8085										+	12	12	12	38.8	38.8	38.8	42.927	0	102.3	867910000	296	1	6	5
817		21.3132	21.2681	20.8295	21.0579	21.2689	21.4818	21.5358	21.4577	21.5133	21.6842	22.1296	22.0517	21.7425	21.5984	22.3652	21.8785	21.5483	21.5525	22.6723	22.4709	21.1512	21.2459	22.952	22.2032										+	3	3	3	27.9	27.9	27.9	15.252	0	51.329	261620000	117	1	2	2
818		24.0768	24.0655	23.9341	23.8222	24.251	24.1622	24.1003	24.1633	23.7114	23.6704	23.35	23.4536	23.5547	23.7216	23.5502	23.426	23.694	23.6131	23.1888	23.5956	23.6383	23.2135	23.1017	23.1055										+	9	9	9	55.2	55.2	55.2	31.534	0	122.61	953810000	223	1	7	4
819		22.0304	21.9945	21.9124	21.913	22.0522	22.1322	22.0367	22.0024	22.3648	22.3803	22.3327	22.3659	22.4211	22.3148	22.5215	22.5401	22.3321	22.4605	22.4916	22.2947	22.3241	22.1889	22.4979	22.5479										+	6	6	6	20.5	20.5	20.5	35.01	0	20.845	348880000	101	1	4	4
820		22.9913	22.9969	23.0694	22.8915	23.0255	23.1692	23.2282	23.0129	22.9837	22.8855	23.1707	22.7302	22.7354	22.7651	22.8281	22.7302	22.7808	22.8336	22.7847	22.8405	22.7234	22.5353	22.7594	22.3201										+	5	5	5	48.1	48.1	48.1	15.361	0	123.91	542350000	83	1	5	5
821		21.9618	21.675	21.8951	21.7249	21.2606	21.6213	21.8326	21.7462	21.8993	22.1348	20.5596	19.7776	20.7883	20.8505	21.3193	20.4425	22.0754	21.4656	20.5342	20.146	20.2368	21.1039	21.3293	19.7638											7	7	7	34.7	34.7	34.7	24.397	0	46.398	182910000	70	1	3	3
822		23.5536	24.5628	23.4352	22.8254	23.1721	23.9541	22.7197	23.9472	24.502	23.7739	24.7091	24.1787	24.0425	23.5841	24.5177	24.2504	23.9768	24.1913	25.3318	24.5462	23.6235	23.7198	24.7586	24.8171										+	6	6	6	38.5	38.5	38.5	24.767	0	110.56	1678600000	200	1	4	4
823		23.097	23.238	23.3184	23.149	23.1507	23.2754	23.3612	23.391	23.3677	23.1467	22.7281	23.1132	23.0256	22.7224	22.6803	22.9964	22.9058	22.9927	22.9439	23.0463	22.8392	22.8877	22.5795	22.6344										+	11	11	11	20.2	20.2	20.2	77.753	0	22.127	611320000	168	1	9	6
824		27.9556	27.8763	27.945	27.9126	27.9995	28.0908	27.8354	27.9029	28.342	28.0901	28.3285	28.2593	28.223	28.0515	28.1865	28.3016	28.244	28.1962	28.6426	28.1799	28.1353	28.084	28.2055	28.331										+	18	18	16	79.1	79.1	74.5	25.503	0	292.01	22558000000	1546	1	15	14
825		20.6839	23.0963	20.8986	20.5201	23.2377	22.6871	23.0576	23.3973	23.0097	22.9102	22.7907	22.8028	23.0448	23.0491	23.302	23.3443	22.9547	22.9016	23.109	22.919	22.9107	23.0037	23.1909	22.8894										+	4	4	4	17.1	17.1	17.1	36.705	0	10.484	596310000	69	1	3	3
826		26.4501	26.4083	26.3345	26.4314	26.4288	26.4998	26.451	26.4805	26.6776	26.5686	26.6455	26.6256	26.4868	26.5506	26.5379	26.5291	26.6572	26.5089	26.6462	26.6324	26.3952	26.44	26.5663	26.4597										+	57	57	57	40.8	40.8	40.8	187.52	0	323.31	6726900000	1987	1	42	41
827		28.6018	28.8873	28.8523	28.6732	28.6292	28.8996	28.6908	28.9378	28.7597	28.83	29.0893	28.9904	28.7407	28.6876	28.8782	28.9065	29.0356	29.2126	29.4963	29.1094	28.6295	28.6501	28.9725	28.9685										+	17	17	10	58.8	58.8	35.6	23.917	0	306.76	35546000000	2265	1	10	11
828		21.3525	21.346	19.3083	21.2869	21.8477	19.9437	21.1168	21.5505	20.9807	20.1642	22.3862	22.4678	22.4501	22.964	22.6349	22.7292	20.7771	21.5334	22.8483	22.7936	20.3233	21.2475	22.4615	23.0737										+	2	2	2	38.5	38.5	38.5	11.962	0	26.959	322020000	107	1	1	1
829		21.6589	21.5601	21.6069	21.4817	21.6649	21.8304	21.6637	21.9235	20.3494	22.8431	20.8962	20.4581	21.346	22.438	21.0335	20.2966	21.0509	20.1847	21.172	22.4055	20.9911	19.4208	20.8183	21.3473											10	10	10	10.7	10.7	10.7	114.27	0	13.133	187330000	37	1	6	3
830		22.8907	23.0322	22.9641	23.2426	22.9558	23.1539	23.0451	23.076	23.4225	23.3461	23.316	23.332	23.4196	23.3333	23.4072	23.4202	23.6634	23.3182	23.4403	23.2782	23.7646	23.7996	23.7757	23.8963										+	17	17	17	16	16	16	143.67	0	60.3	794050000	260	2	9	13
831		19.4608	21.9852	21.2451	20.9813	22.2202	20.7065	20.7878	20.9614	20.3821	19.3952	21.6815	22.8812	21.2365	21.9935	20.5434	20.8467	22.8622	22.6971	21.108	22.7032	19.9727	20.4981	22.711	22.1256											4	4	4	14.2	14.2	14.2	62.758	0.0098947	2.4514	364670000	14	1	2	3
832		24.1005	24.2379	23.9571	23.7496	24.2151	24.3382	24.0212	24.139	24.4659	24.0531	24.4935	23.7757	23.9375	23.8266	24.6115	23.6641	24.0483	23.971	24.559	24.0201	20.6834	19.7942	24.3365	20.6693										+	6	6	6	62.4	62.4	62.4	16.055	0	36.617	1236800000	226	1	5	5
833		23.5627	24.0164	23.6227	23.9276	23.8119	24.0638	23.7229	23.7473	24.184	24.3654	24.5106	24.4014	24.2272	24.4366	24.5233	24.7785	24.494	24.606	24.8935	24.6637	24.1238	24.3348	24.7114	24.5937										+	10	10	10	38	38	38	39.485	0	59.61	1432400000	251	1	6	6
834		23.3373	23.1463	23.3701	23.4828	23.1581	23.0624	23.4047	23.2683	23.4983	23.6337	23.5799	23.6678	24.2196	24.1459	24.2876	24.1867	23.7436	23.8883	23.7852	23.9493	24.5841	24.7083	24.4956	24.495										+	12	12	12	35.1	35.1	35.1	56.003	0	43.147	1133900000	210	1	7	6
835		23.6069	23.5328	23.6041	23.6176	23.6156	23.7812	23.743	23.7146	23.7413	23.6664	23.5982	23.8638	23.8635	23.7952	23.5595	23.9504	23.9835	24.0755	24.0026	24.1762	24.2741	24.2257	24.1517	24.1635										+	8	8	8	37.9	37.9	37.9	37.533	0	10.689	1061500000	168	1	3	4
836		22.7548	22.2306	22.8029	22.5703	22.9355	22.8592	22.9985	22.3601	22.7193	22.7748	22.2122	22.6656	22.4343	22.4769	22.2402	22.1831	22.16	22.2636	21.7333	22.3141	22.0731	21.9014	21.5771	21.4827										+	3	3	3	43.1	43.1	43.1	11.856	0	101.91	366640000	166	1	2	2
837		23.0407	22.9762	22.9796	23.0124	22.8887	23.0449	22.8739	23.0635	23.0746	23.2673	23.279	23.3225	23.2656	23.3756	23.3897	23.702	23.6783	23.4862	23.6759	23.5676	23.2251	23.5811	23.6215	23.4368										+	13	13	13	55.4	55.4	55.4	29.638	0	77.363	715170000	242	1	8	9
838		22.8234	22.7707	22.501	22.6429	22.8141	22.5437	22.7538	22.8871	23.1769	23.2795	23.2035	23.4664	23.1209	23.3279	23.262	23.4586	23.3962	23.4935	23.8361	23.711	23.2577	23.5342	23.5862	23.7199										+	9	9	9	27.6	27.6	27.6	47.498	0	19.078	686550000	236	1	4	6
839		29.672	29.7405	29.6477	29.7032	29.8736	29.8178	29.7677	29.7265	29.7746	29.4822	29.8243	29.7417	29.7616	29.4794	29.4994	29.5936	29.679	29.5962	29.4831	29.6274	29.5605	29.6498	29.2202	29.3473										+	10	10	10	48.4	48.4	48.4	33.565	0	303.73	59306000000	2165	1	8	9
840		23.4504	23.5413	23.6997	23.6235	23.4723	23.304	23.6424	23.5463	23.0106	23.3952	23.2144	23.2895	23.2211	23.4032	22.9786	22.7701	23.4803	23.1763	21.1263	23.0404	21.5477	22.526	20.8768	22.4778										+	10	10	10	33.7	33.7	33.7	37.04	0	50.161	581460000	114	1	5	5
841		24.2731	24.3007	24.1834	24.1907	24.3947	24.2433	24.242	24.4011	24.5052	24.5884	24.3318	24.5489	24.2284	24.4677	24.1346	24.2426	24.2709	24.2977	24.0469	24.415	24.0525	24.3556	24.2822	24.2634										+	10	10	10	73.6	73.6	73.6	18.913	0	42.422	1488100000	315	1	7	10
842		23.0445	23.024	22.9221	22.9991	23.2341	23.2423	23.2172	23.3744	23.5629	23.7111	23.4376	23.4935	23.2317	23.0861	23.3655	23.329	23.4601	23.2911	23.403	23.5234	23.6341	23.6916	23.4534	23.6419										+	12	12	12	30.3	30.3	30.3	55.357	0	28.112	746220000	164	1	7	5
843		23.5413	23.5989	23.4945	23.3964	23.5923	23.6629	23.8293	23.7927	23.8015	23.8708	23.5177	23.8033	23.788	23.6296	23.7578	23.7206	23.7941	23.6736	23.4283	23.8311	23.4324	23.0602	22.7921	23.1024										+	11	11	11	40.8	40.8	40.8	26.781	0	101.22	877650000	217	1	6	6
844		25.9729	25.8987	25.8651	25.914	26.0367	26.0547	26.0726	26.0145	26.3397	26.2569	26.4169	26.2424	26.4036	26.3764	26.3576	26.3932	26.6306	26.6881	26.5963	26.5225	26.6414	26.5305	26.524	26.49										+	24	24	23	48.4	48.4	46.8	84.844	0	323.31	5826300000	1352	1	19	17
845		23.9619	23.869	23.8681	23.8041	23.8845	23.9342	23.9555	23.9359	24.9033	24.973	24.9312	24.7332	25.0283	25.0021	24.9119	25.1129	25.1685	25.2302	25.0212	24.9976	25.2434	25.1747	25.0402	25.1315										+	17	17	17	35.9	35.9	35.9	76.455	0	323.31	1945900000	578	1	12	12
846		19.3533	21.9936	21.512	21.7772	21.2069	22.6011	21.6509	21.8059	23.6484	23.1973	23.3051	23.1649	22.7632	22.8733	22.7927	23.0402	22.9043	23.1383	22.812	22.8648	23.259	23.1121	23.0292	23.227										+	5	5	5	52.4	52.4	52.4	16.336	0	46.358	609880000	60	1	2	2
847		20.3021	20.0949	21.3734	20.5437	21.866	21.5925	19.5839	21.5881	21.6365	20.7852	20.2928	20.3851	21.7589	21.839	21.6279	22.0807	22.1153	21.9262	22.0624	21.9435	22.2227	22.0556	21.9249	21.7997										+	6	6	6	12.6	12.6	12.6	43.098	0	8.3506	201970000	39	1	3	2
848		23.5738	23.5671	23.3422	23.4681	23.8097	23.734	23.844	23.5537	23.6969	23.6626	23.8352	23.5746	23.7218	23.6836	23.849	23.7831	23.8242	23.8687	23.9207	23.7989	23.6484	23.4911	23.9602	23.6104										+	9	9	9	25.9	25.9	25.9	53.277	0	23.602	961280000	334	1	8	8
849		23.7811	23.8138	23.8587	23.8412	23.9258	24.0459	23.9551	23.7981	24.1535	24.0229	23.9642	24.0696	23.8686	23.9384	23.8348	23.7329	24.0475	24.2034	24.0716	24.1862	24.2121	24.046	23.9061	23.9197										+	14	14	14	29.7	29.7	29.7	72.238	0	55.454	1163700000	295	1	8	9
850		24.2277	24.1043	23.6694	23.8993	24.003	23.8943	23.6799	23.7282	24.5088	21.6144	24.6025	24.6368	19.5662	19.8979	21.448	24.2395	24.0976	23.6475	24.6378	24.4639	23.8897	19.5853	24.5165	24.5403										+	3	3	3	27.2	27.2	27.2	20.136	0.0010281	4.1388	1255400000	103	1	2	2
851		22.3536	22.1478	22.2155	22.3044	22.4532	22.2839	22.5094	22.225	22.5978	22.4785	22.4771	22.3003	22.3383	22.397	22.3615	22.4249	22.4733	22.3522	22.4108	22.5235	22.5426	21.8944	22.261	22.0681										+	8	8	8	37.2	37.2	37.2	27.385	0	28.54	371890000	193	1	5	6
852		28.8551	28.8069	28.8024	28.8003	28.8254	28.7757	28.6712	28.9526	28.9462	28.7678	28.6881	28.8506	28.6683	28.8243	28.6619	28.7567	28.7792	28.7517	28.877	29.0036	28.8261	28.5784	28.8754	28.5767											11	11	11	40.3	40.3	40.3	16.836	0	66.355	32614000000	673	2	9	9
853		29.5323	29.7134	29.8733	29.7244	29.9311	29.9749	30.0534	30.0586	30.3854	30.3407	30.4732	30.4079	30.5072	30.3011	30.3794	30.4828	30.7945	30.6545	30.6168	30.4914	30.7966	30.6586	30.5533	30.6748										+	12	12	12	75.5	75.5	75.5	21.191	0	256.57	93021000000	2442	1	11	11
854		24.2414	24.3416	24.0977	24.1419	24.0603	24.4512	24.121	24.3818	24.4943	24.6344	24.8432	24.6695	24.3943	24.7773	24.5098	24.5285	24.5919	24.6301	25.2605	24.8368	24.5091	24.5304	25.0146	24.7787										+	9	9	9	37.4	37.4	37.4	21.686	0	60.074	1723800000	391	1	7	7
855		29.7256	29.864	29.8821	29.7812	29.8668	29.8496	29.9102	29.8116	29.8995	29.8455	29.6159	29.8016	29.8154	29.6876	29.6414	29.8402	30.032	29.8003	29.7351	29.9002	29.8544	29.7155	29.6392	29.8199											18	18	18	63.2	63.2	63.2	27.637	0	237.34	66220000000	1896	1	13	12
856		28.5709	28.5571	28.6722	28.5785	28.6161	28.6008	28.7464	28.761	28.6485	28.5772	28.2773	28.62	28.6924	28.4232	28.4567	28.3791	28.6998	28.7203	28.4544	28.4421	28.5567	28.4778	28.4135	28.2317										+	8	8	8	60.2	60.2	60.2	13.544	0	102.83	27227000000	892	1	7	7
857		26.5191	26.5402	26.509	26.4723	26.5521	26.6659	26.5734	26.6724	26.7576	26.7547	26.6622	26.7124	26.8128	26.8185	26.9131	26.7704	26.8559	26.9718	26.8586	26.8126	26.8454	26.7887	26.7534	26.7077										+	27	25	25	85.6	80.7	80.7	43.552	0	323.31	7863400000	1208	1	18	23
858		26.0248	25.9862	26.0194	26.0724	26.0892	26.3763	26.1384	26.2388	25.6472	26.0234	26.2433	26.104	25.7445	25.9162	26.1309	25.9471	26.1723	25.9938	26.1901	25.9293	26.0227	25.7505	25.7066	25.7984										+	13	1	1	56.7	6	6	23.806	0	19.69	4705700000	297	1	11	10
859		20.644	19.9529	19.7141	19.9715	23.2999	20.1718	19.5628	20.9583	23.2402	23.0303	23.2373	23.1248	21.0554	21.1151	23.4063	22.8909	21.4412	18.4891	20.5454	23.2164	19.0602	20.7693	21.2583	21.6135										+	4	4	4	27.4	27.4	27.4	24.557	0	34.025	571450000	63	1	1	2
860		24.6871	24.629	24.6635	24.6608	24.6777	24.7804	24.8075	24.4921	24.837	24.8442	24.7451	24.9309	24.8912	24.7435	24.9142	24.9898	25.0279	24.9384	24.9764	24.898	24.862	24.8115	24.9269	24.9767										+	9	9	9	37.1	37.1	37.1	32.043	0	76.325	2051700000	424	1	7	7
861		23.6334	23.6859	23.3015	23.6081	23.3324	23.6197	23.4944	23.3318	24.0637	23.8043	23.7069	23.8895	24.0346	23.6487	23.5798	23.488	23.4668	23.0907	23.7645	23.7301	23.3414	23.1383	23.3927	23.1932										+	6	6	6	15.9	15.9	15.9	22.475	0	10.876	819900000	91	1	3	4
862		28.3099	28.2647	28.3183	28.3546	28.2283	28.354	28.5049	28.4878	28.3739	28.4247	28.1126	28.3303	28.3153	28.2505	28.2218	28.3033	28.5292	28.493	28.2185	28.3551	28.5122	28.4388	27.9976	28.0271											10	10	10	48.4	48.4	48.4	14.302	0	152.78	23497000000	853	1	7	7
863		27.1385	27.4383	27.1767	27.2631	27.2129	27.2799	27.1917	27.2741	27.4867	27.0779	27.5177	27.2569	27.3455	27.2668	27.494	27.0699	27.0819	27.1942	27.4527	27.3295	26.5783	26.7521	27.3791	27.1493											9	4	4	49.7	20.6	20.6	21.382	0	174.7	11113000000	520	1	9	9
864		23.5078	23.4687	23.3814	23.566	23.6797	23.5681	23.6203	23.339	23.8629	23.8142	23.8542	23.8006	23.6695	23.5051	23.7957	23.7308	24.0053	24.1361	23.9925	24.0618	24.0037	24.1352	23.7904	23.777										+	10	10	10	66	66	66	32.368	0	101.38	1021500000	359	1	7	5
865		22.9093	22.6618	22.6926	22.8387	22.7893	22.8646	22.9375	22.9913	22.5122	22.8907	22.8353	22.5536	22.3747	22.2933	22.6227	22.4092	22.6088	20.7268	20.0458	22.6065	22.3954	20.3731	20.4675	19.1587										+	12	12	12	33.8	33.8	33.8	44.283	0	7.627	410950000	60	1	7	6
866		22.3747	22.431	22.5376	22.5963	22.2538	22.3363	22.298	22.2279	19.5084	20.6436	22.1557	21.2359	20.4195	22.1185	21.6479	20.4744	22.2349	22.0188	20.9966	22.1143	21.0364	21.0721	21.0037	22.2712										+	7	7	7	37.5	37.5	37.5	32.378	0	15.946	317100000	61	1	4	3
867		26.2748	26.2352	26.2719	26.37	26.3879	26.354	26.3206	26.3423	26.276	26.2339	26.3444	26.1617	26.1463	26.1124	26.0931	26.0171	26.1993	26.2035	26.225	26.0638	26.0983	26.0189	26.0069	26.1161										+	17	17	17	52.8	52.8	52.8	43.377	0	223.48	5462500000	967	1	15	16
868		23.0373	22.8432	22.8198	22.9618	23.1685	22.852	23.1259	23.1195	25.0747	25.0655	25.2505	25.1509	25.251	25.2194	25.2417	25.3426	25.3583	25.3863	25.2786	25.3974	25.1575	25.0037	25.1184	25.0828										+	8	8	8	15.2	15.2	15.2	68.086	0	126.48	1936200000	344	1	2	3
869		21.5635	21.2274	20.69	21.485	21.7493	21.7345	19.3609	21.4661	21.7525	21.8759	21.7228	21.7266	21.1632	21.5279	22.2181	20.3483	22.1183	21.9036	20.8901	22.0833	22.3446	22.0813	22.2355	21.898											9	9	9	12.1	12.1	12.1	103.72	0	11.46	242490000	54	1	3	4
870		24.905	24.9722	24.9572	24.9036	25.0588	25.1684	25.1727	25.1083	24.944	24.7975	25.1231	24.9604	24.6768	24.8739	25.0632	24.8998	24.8107	24.6599	24.7483	24.8008	24.9077	24.8533	24.7882	24.8866										+	25	25	25	50.9	50.9	50.9	72.139	0	269.59	2340600000	676	1	13	19
871		29.2728	29.3195	29.3301	29.2888	29.3244	29.3804	29.3344	29.4171	29.2685	29.216	29.3211	29.0939	29.0202	29.0433	29.0986	28.8287	29.1486	29.1613	29.1415	29.1083	28.91	29.1061	28.9191	28.7498										+	42	42	42	78.3	78.3	78.3	64.123	0	323.31	42815000000	3643	1	39	38
872		23.5464	23.4457	23.5007	23.5541	23.473	23.4944	23.7528	23.5288	23.9834	24.1403	24.0038	24.0232	23.8291	23.9492	23.8396	24.1663	23.9653	23.9292	24.0938	24.0703	24.0096	24.0413	24.0945	24.1443										+	19	19	19	32	32	32	79.519	0	75.113	1070500000	416	1	7	7
873		22.3327	22.6799	22.2503	22.7593	19.8353	20.2728	20.5924	22.5169	22.2999	22.3628	20.8984	22.3778	21.0561	22.1772	21.6701	22.2726	22.5913	22.2348	20.0982	19.199	21.9618	22.2284	22.1844	21.8222										+	10	10	10	17.4	17.4	17.4	69.047	0.0026394	3.0961	312260000	30	1	3	2
874		25.2737	25.2528	25.167	25.1725	25.1442	25.274	25.2132	25.3706	25.2643	25.2641	25.2041	25.239	25.1357	25.2406	25.3528	25.3793	25.2748	25.4329	25.5045	25.4945	25.3574	25.2544	25.4458	25.3389										+	6	6	6	36.2	36.2	36.2	29.329	0	54.834	2836500000	385	1	5	5
875		23.1181	22.9273	22.9896	23.211	23.1889	23.1121	23.1898	23.2673	23.6477	23.7673	23.6973	23.6422	23.7399	23.8703	23.7352	23.9547	23.7986	23.9003	23.9319	23.8656	23.9024	23.8987	24.0363	23.9552										+	19	19	19	21.6	21.6	21.6	112.13	0	87.385	908840000	312	1	8	8
876		20.1163	20.1736	19.3574	22.6067	22.144	22.3155	22.2302	22.3638	20.7181	22.6344	21.7258	19.5559	21.2332	20.6207	23.0443	20.3056	20.6054	21.9955	21.036	21.2732	20.9756	22.2048	20.5219	19.6219											9	9	9	18.5	18.5	18.5	64.184	0	9.7602	281180000	29	1	5	7
877		22.0368	22.0445	22.1317	22.0498	22.3008	22.0817	22.2013	22.1293	22.5083	22.4414	22.0985	22.6705	22.2856	22.2882	22.2323	22.379	22.327	22.0357	22.0226	22.6508	22.3862	22.1071	22.2329	22.1367										+	4	4	4	42.2	42.2	42.2	12.584	0	78.646	346340000	138	1	3	3
878		22.4102	22.008	21.9398	22.0135	22.0042	22.0692	21.6228	22.6032	22.0487	22.1934	22.6437	22.1543	21.7609	20.5415	21.3063	22.5448	22.0336	22.0873	22.2088	21.9815	21.9467	22.002	22.259	21.9123											6	6	6	17	17	17	50.188	0	23.098	330310000	99	1	2	4
879		21.3339	20.3521	21.3871	19.9483	21.7549	21.5658	21.5587	21.8158	22.0342	22.3266	21.0574	22.3644	22.5514	22.5869	22.2587	22.4292	22.214	22.3406	22.5436	22.4695	22.2731	21.9562	21.8329	21.828										+	5	5	5	8.7	8.7	8.7	78.258	0	10.617	294720000	67	1	4	2
880		22.1058	21.9916	21.9264	21.8917	22.0093	22.1495	22.0661	22.3201	20.3927	22.3656	22.3164	22.3116	21.1372	21.6063	21.6303	21.2319	22.0069	21.9576	21.7614	22.0176	19.977	20.1235	21.1745	21.5889										+	6	6	6	16.6	16.6	16.6	54.538	0	8.6876	269930000	62	1	4	4
881		25.8241	25.8174	25.6029	25.6453	26.0434	25.9844	25.8839	25.7749	26.5036	26.5286	26.5294	26.6185	26.8899	26.6828	26.7141	27.1221	27.0766	26.8858	26.939	26.918	27.2074	27.0877	27.1278	27.0645										+	15	15	15	53.4	53.4	53.4	38.513	0	211.49	7065500000	812	1	13	13
882		28.007	28.0318	27.9882	28.0514	28.3684	28.2951	28.3352	28.2521	28.4763	28.4425	28.313	28.3426	28.3636	28.4561	28.4813	28.3047	28.514	28.6819	28.4493	28.4724	28.3638	28.2944	28.1283	28.029										+	16	16	16	61	61	61	39.805	0	286.8	23105000000	1734	1	13	13
883		23.4446	23.3469	23.2213	23.3707	23.5532	23.4893	23.3342	23.5803	23.7385	23.7673	24.0242	24.0539	23.9524	23.9622	24.0551	24.1312	24.1711	24.2701	24.3769	24.0568	24.2782	24.3112	24.4051	24.3637										+	14	14	14	44.7	44.7	44.7	44.861	0	82.689	1109000000	208	1	10	9
884		22.452	22.3858	22.3134	22.2003	22.4708	22.3636	22.3177	22.6115	22.9934	23.2821	21.0179	19.7776	22.503	22.631	22.1836	22.2637	22.4136	22.2502	22.3222	22.1454	22.1866	22.354	21.812	22.4302											10	10	10	14.8	14.8	14.8	90.131	0	12.918	352270000	105	1	8	6
885		25.7042	25.6393	25.6488	25.676	25.847	25.7766	25.7457	25.7839	26.3992	26.3068	26.4506	26.2675	26.0557	26.0086	26.1046	26.1707	26.1417	26.2116	26.2211	26.0382	25.8659	25.8015	25.8356	25.8279										+	25	25	25	47.2	47.2	47.2	63.496	0	323.31	4652500000	1063	1	19	17
886		20.3251	19.5742	21.5704	21.4727	21.5333	19.3112	20.5987	20.5703	23.0603	21.6773	19.8741	20.8063	21.7933	19.8198	21.1771	21.4808	20.4226	22.2495	20.3678	19.9235	21.6736	21.9624	22.1272	21.3461											3	3	3	31.2	31.2	31.2	8.6039	0	21.813	202650000	71	1	1	1
887		20.889	21.4502	21.2085	21.1431	21.1946	21.3938	21.2285	21.2823	21.1674	21.0769	21.3779	20.9728	21.1719	21.1684	21.564	21.1985	21.0059	20.987	21.1775	21.0687	19.2878	20.799	20.9614	21.0168										+	6	6	6	26.5	26.5	26.5	28.339	0	46.768	148140000	107	1	1	2
888		24.3158	24.3305	24.1978	24.177	24.3649	24.5543	24.5049	24.5835	24.4087	24.0952	24.4326	24.3545	24.4538	24.5979	24.5709	24.4784	24.1874	24.3639	24.1473	24.2397	24.3277	24.2962	24.3944	24.5113										+	8	8	8	23.7	23.7	23.7	58.845	0	106.68	1544500000	468	1	8	6
889		24.9243	25.0598	24.8588	24.8986	24.8514	25.0794	24.9879	24.9707	25.1009	25.1063	25.1974	25.1883	24.999	24.9885	25.3396	25.1771	25.1361	24.9089	25.2551	25.0613	24.9096	24.9383	25.0528	25.071										+	24	24	24	52	52	52	71.246	0	172.93	2460900000	670	1	13	14
890		23.2086	23.3995	23.1953	23.2829	23.3857	23.1602	23.4153	23.3932	23.1643	23.1896	22.9543	23.1864	23.0748	22.9208	23.1302	23.0199	23.3065	23.4073	23.4526	23.2995	23.273	23.0958	23.2805	23.228										+	15	15	15	26.8	26.8	26.8	75.651	0	59.167	699260000	217	1	8	7
891		24.2224	24.2243	24.2542	24.3623	24.2602	24.3354	24.3071	24.3915	24.6153	24.2652	24.3309	24.2019	24.1331	24.3604	24.2841	24.2822	24.5399	24.5614	24.467	24.3403	24.3938	24.2157	24.301	24.2263										+	15	15	15	51.9	51.9	51.9	41.75	0	107.63	1478400000	435	1	8	10
892		27.3901	27.4288	27.4019	27.4127	27.6143	27.6155	27.7292	27.8105	27.6746	27.6188	27.5647	27.6577	27.5739	27.4017	27.5292	27.4022	27.652	27.6366	27.6024	27.6025	27.5239	27.444	27.5428	27.2918										+	26	26	26	59.2	59.2	59.2	56.274	0	276.98	13677000000	1290	1	20	21
893		23.2459	23.3556	23.3427	23.4113	23.691	23.4585	23.3878	23.5344	23.42	23.358	23.5218	23.5599	23.4228	23.2661	23.3425	23.3663	23.495	23.4666	23.3309	23.3533	23.8966	23.6669	23.7946	23.4865										+	10	10	10	19.3	19.3	19.3	68.792	0	48.579	844760000	174	1	5	5
894		23.6881	23.9128	23.5116	23.758	24.0849	23.7858	23.8857	23.9249	23.8256	23.7384	24.0248	23.5501	23.4558	23.7735	23.6941	23.5504	24.1362	23.8041	24.1764	23.8043	23.803	23.3873	23.8335	23.5979										+	8	8	8	34.4	34.4	34.4	31.404	0	33.338	1016000000	180	1	6	6
895		24.2181	24.1209	24.1219	24.2418	24.2983	24.2541	24.4287	24.3959	24.5431	24.675	24.4269	24.5105	24.1586	24.3613	24.1272	23.7754	24.5231	24.3631	23.9631	24.3964	24.4507	23.8997	23.5124	23.5855										+	7	7	7	51.1	51.1	51.1	15.554	0	29.913	1378200000	421	1	7	6
896		26.2641	26.1869	26.1496	26.2347	26.2296	26.1808	26.2827	26.2618	26.477	26.5865	26.5414	26.4802	26.4902	26.4474	26.5271	26.5939	26.6913	26.6667	26.6659	26.6424	26.648	26.6626	26.5602	26.642										+	32	32	32	51.9	51.9	51.9	83.677	0	323.31	6502100000	1183	1	20	21
897		25.6805	25.6298	25.4418	25.638	25.8545	25.7837	25.7983	25.8951	25.8673	25.8168	26.2577	25.868	25.5734	25.7888	26.0747	25.9384	25.8639	25.9752	26.1254	26.1391	25.5374	25.633	26.2966	26.2007										+	11	11	11	50	50	50	20.735	0	92.152	4397300000	537	1	8	7
898		24.3449	23.8758	24.3157	24.0572	24.0228	24.1013	24.4485	24.4275	25.8866	25.9299	25.2599	25.9257	25.6822	25.8151	25.2905	25.5517	26.043	25.7398	25.228	25.8506	25.6149	24.9952	24.4102	24.6281										+	7	7	7	92.2	92.2	92.2	8.5515	0	20.497	2584500000	261	1	4	5
899		18.6387	18.9873	19.2996	20.7501	19.8698	20.8039	21.8593	19.6709	20.5674	21.1608	20.7656	21.155	21.781	21.2028	20.6765	20.881	21.3167	21.4394	20.4788	22.2649	21.1761	21.2668	21.4487	21.3985										+	5	5	5	47.9	47.9	47.9	13.3	0	11.816	86110000	34	1	1	0
900		20.5915	21.628	20.0704	20.7076	21.9119	20.5392	19.8081	20.3159	21.3918	21.0841	21.5447	21.0138	20.5592	21.3088	20.1208	21.9143	22.3259	20.7939	22.0187	21.6935	22.3114	20.6646	21.288	20.1144											6	6	6	9.8	9.8	9.8	84.471	0	13.327	182460000	13	1	3	2
901		23.8284	23.7604	23.7623	23.7612	23.7525	23.5886	23.7874	23.8383	23.8885	23.9281	24.093	23.8909	23.9167	24.0847	23.9822	24.0718	24.2891	24.478	24.3643	24.1402	24.1988	23.9222	24.0305	24.1028										+	18	18	17	30.5	30.5	29.5	85.621	0	46.875	1173900000	280	1	4	7
902		23.0417	22.9273	23.1241	22.8453	23.0317	23.0767	23.1444	23.0311	23.0504	22.8218	23.1741	22.5863	22.7731	22.691	23.0401	22.6234	22.5604	22.4879	22.7335	22.8423	22.0528	22.3147	23.1946	22.7251										+	6	6	6	41.6	41.6	41.6	20.884	0	23.282	529530000	136	1	5	4
903		28.5395	28.5733	28.4975	28.5566	28.6669	28.6576	28.6447	28.6819	28.6292	28.6849	28.6948	28.6498	28.4584	28.4802	28.4858	28.477	28.6605	28.5736	28.5696	28.6159	28.5264	28.561	28.4669	28.4986										+	52	52	52	63.7	63.7	63.7	111.32	0	323.31	28210000000	3568	1	45	46
904		27.3699	27.4429	27.2724	27.3694	27.4148	27.5271	27.5163	27.5044	27.5921	27.5901	27.6054	27.5322	27.4628	27.6102	27.6535	27.5347	27.659	27.7352	27.5523	27.5743	27.5546	27.5446	27.331	27.4388										+	29	29	29	63.1	63.1	63.1	62.635	0	259.62	13456000000	1546	1	26	21
905		28.7107	28.8391	28.6556	28.8503	28.9152	28.7653	28.7406	28.729	29.1561	28.9611	28.768	28.9144	29.2388	28.758	28.8762	28.9093	28.9756	29.0178	29.054	28.9506	28.6311	28.7715	29.1062	28.8621											10	10	10	59	59	59	15.21	0	71.653	35228000000	1193	1	10	8
906		20.2213	21.9512	20.0402	20.6905	21.8853	21.8079	21.8138	21.999	22.0274	22.1367	22.3589	21.9207	21.2588	21.1611	20.7083	22.3188	22.1243	22.2621	21.222	21.8095	21.3404	21.1067	21.7163	22.3679										+	4	4	4	10.9	10.9	10.9	48.434	0	46.717	281570000	50	1	3	2
907		25.0772	25.1635	25.0946	25.0863	25.0549	25.1514	25.0373	25.2428	25.7413	25.8487	25.8514	25.9145	25.9106	25.8603	25.9006	26.0357	26.1287	26.1484	26.1328	26.1023	25.9639	26.0871	26.0483	25.9956										+	14	14	14	47	47	47	32.66	0	127.55	3824200000	704	1	10	9
908		26.1735	25.9954	26.0427	26.2027	26.1267	25.9854	26.1881	26.3506	26.1196	25.89	26.2118	26.2458	25.8339	25.7869	25.9032	25.7894	25.9118	25.7955	26.0467	26.1331	25.4084	25.519	25.5059	25.1989										+	52	52	52	12.3	12.3	12.3	537.78	0	140.86	4798000000	231	1	20	16
909		28.3635	28.4344	28.3418	28.4286	28.331	28.3126	28.3818	28.4571	28.3223	28.4332	28.4707	28.452	28.0556	28.1765	28.1304	28.2027	28.1873	28.2021	28.3506	28.3375	27.8352	27.9957	28.1573	28.1898										+	24	24	24	56.1	56.1	56.1	37.009	0	313.2	23227000000	1603	1	22	20
910		22.0424	22.0561	22.1511	21.9949	22.3952	22.4659	22.213	22.4166	22.7464	22.792	22.5599	22.5558	23.2011	23.3836	23.2598	23.4366	23.5838	23.4788	23.5092	23.3184	23.2488	23.4895	23.3863	23.5302										+	8	8	8	34.2	34.2	34.2	35.855	0	81.749	575020000	122	1	4	5
911		24.011	23.9049	23.9153	23.881	23.8218	24.0755	23.8458	23.9874	24.1484	24.1371	24.0994	24.1667	24.0133	23.8596	24.0807	24.0331	24.1966	24.0512	24.2022	24.1967	23.773	23.9896	24.301	23.8774										+	16	16	16	20.7	20.7	20.7	110.11	0	94.926	1196700000	353	1	11	12
912		21.7562	22.1215	22.385	22.0399	22.2767	22.4186	22.4943	20.1925	22.1038	21.7632	21.1369	20.3536	22.0341	22.0384	22.1164	22.0527	22.2499	22.0132	22.2369	22.6031	22.3099	21.3169	20.4904	20.5474											5	5	5	16.2	16.2	16.2	37.808	0	11.906	238500000	43	1	1	4
913		24.6394	24.6478	24.7264	24.6529	25.0198	24.9908	25.0626	24.9874	24.9296	24.9563	24.6478	24.9368	24.9603	24.8827	24.8768	24.6814	24.8954	24.908	24.7066	24.9677	24.7468	24.7046	24.2346	24.6954										+	13	13	13	46.3	46.3	46.3	47.972	0	271.99	2066200000	580	1	8	7
914		20.6379	20.5373	20.988	20.2892	20.4953	20.7177	20.7735	20.7752	20.4299	20.443	20.7983	21.679	21.2402	21.178	22.0826	20.7831	21.4387	21.4593	21.4304	20.7593	21.4453	18.7228	21.0252	20.5699											4	4	4	9.3	9.3	9.3	53.163	0	21.446	124000000	33	1	2	3
915		24.0182	23.9308	24.077	23.9629	24.1459	24.1042	23.9775	23.8016	24.3124	24.1993	24.2258	24.118	24.3524	24.0693	24.3673	24.1787	24.3084	24.2921	24.3497	24.1499	24.3801	24.5377	24.4897	24.3437										+	15	15	15	36.4	36.4	36.4	55.753	0	38.534	1343400000	451	1	11	13
916		28.5613	28.5719	28.5637	28.5189	28.6179	28.5267	28.5313	28.643	27.9306	27.7157	27.962	27.675	27.4961	27.4305	27.6574	27.2046	27.3361	27.4006	27.5548	27.4861	26.9854	27.2453	27.505	27.2044										+	28	28	28	59.3	59.3	59.3	61.354	0	323.31	19046000000	1896	1	25	25
917		25.9947	26.0292	25.8431	25.9433	26.0029	26.0406	26.0357	26.0741	26.765	26.6811	26.7768	26.7565	26.7338	26.7581	26.8717	26.8541	26.7709	26.7507	27.0088	26.7619	26.7723	26.9528	27.1156	26.9184										+	48	48	48	52.7	52.7	52.7	116.45	0	323.31	7044500000	1563	1	29	32
918		24.7747	24.8725	24.7186	24.7856	24.9703	24.9747	25.1396	25.0741	24.9319	25.1549	25.0453	25.0655	24.985	24.9118	25.135	25.0949	25.3508	25.149	25.1328	25.1562	25.1029	25.1602	25.1384	24.9593										+	20	20	20	36.3	36.3	36.3	68.934	0	143.19	2483900000	651	1	12	11
919		22.5657	22.6212	22.6424	22.5357	22.7574	22.5044	22.5845	22.7242	22.7951	22.4202	22.5578	22.435	22.5766	22.6336	22.7107	22.3021	22.5116	22.2203	22.691	22.6003	22.5471	22.0969	22.5724	22.3011											7	7	7	17.8	17.8	17.8	58.081	0	27.727	434450000	163	1	6	6
920		19.592	21.9126	20.7146	20.779	21.9931	21.9436	21.7594	21.7637	21.2879	20.2371	19.966	22.4488	22.4989	22.2031	22.3655	22.4207	22.6634	22.6787	22.2749	22.3718	20.5623	20.7027	20.4663	22.4582										+	2	2	2	14.6	14.6	14.6	24.724	0.0089686	2.5038	338630000	90	1	2	2
921		20.1267	19.1247	20.214	21.1612	19.959	21.8128	20.7313	19.608	22.0124	21.947	21.7914	22.0071	22.6808	22.5246	22.2632	22.7271	22.6005	22.4884	22.5078	22.2596	22.8822	22.93	22.6896	22.6829										+	2	2	2	23.1	23.1	23.1	14.155	0	18.398	303410000	37	1	2	2
922		27.6703	27.7519	27.7163	27.7876	27.7436	27.7273	27.7481	27.7303	28.2895	28.356	28.5002	28.2652	28.3433	28.5072	28.4033	28.4438	28.6276	28.6181	28.4239	28.5676	28.4306	28.3428	28.2611	28.255										+	11	11	11	70.6	70.6	70.6	22.156	0	234.23	21618000000	1062	1	10	8
923		21.6137	21.5035	21.7336	19.7561	21.7696	21.7017	21.7959	21.6866	22.2172	20.4751	22.3545	19.5772	20.5525	21.6016	22.162	21.6049	22.0772	20.1885	21.0122	20.2267	21.3849	21.288	20.2607	21.2978											3	3	3	19.1	19.1	19.1	27.489	0	11.389	207390000	80	1	1	2
924		23.6246	23.8296	23.7315	23.9063	23.7214	23.7383	23.8218	23.776	24.0474	24.1359	24.3155	24.1497	24.3204	24.2714	24.1433	24.129	24.3893	24.3647	24.6469	23.9995	24.238	24.3558	24.4794	24.2785										+	17	17	17	30.4	30.4	30.4	80.598	0	77.285	1285700000	261	1	10	10
925		23.4011	23.1168	23.1918	23.335	23.2891	23.3508	23.3273	22.8244	23.5745	23.5286	23.7529	23.3785	23.5262	23.492	23.8186	23.6838	23.7302	23.5107	23.8829	23.45	23.5524	23.4196	23.6805	23.4336										+	6	6	6	48.3	48.3	48.3	19.909	0	10.063	820900000	168	1	4	4
926		24.8273	25.0228	24.5819	24.6863	24.9722	24.8523	24.5701	24.7447	25.1884	25.0366	25.3788	25.3349	25.1944	25.2144	25.3237	25.4582	25.1696	25.2786	25.7252	25.2683	24.99	25.115	25.7966	25.4773										+	9	9	9	32.9	32.9	32.9	43.097	0	99.768	2657400000	433	1	7	8
927		27.9894	28.0364	28.1911	28.0604	28.3662	28.3767	28.3605	28.2967	28.2482	28.0324	28.2837	28.0929	28.0758	27.8408	28.0556	28.1024	28.1999	28.0014	28.2033	28.1723	28.1326	27.9342	28.1016	28.1098										+	24	24	24	68.2	68.2	68.2	51.574	0	323.31	21090000000	2035	1	22	21
928		22.6011	22.0733	22.0685	22.2525	22.4614	22.4667	22.2781	22.028	22.6982	22.5811	22.7202	19.502	22.9142	22.6497	22.3576	20.7852	22.8427	22.4987	22.5513	22.2728	22.5345	22.5562	22.5238	22.505											6	6	6	43.3	43.3	43.3	23.242	0	7.3936	405450000	56	1	3	4
929		23.3339	23.3196	23.1772	23.2088	23.3503	23.3303	23.4383	23.5351	23.5908	23.7875	23.288	23.532	23.3558	23.452	23.1587	23.2488	23.4174	23.2532	23.0726	23.5065	23.0936	23.4078	23.099	23.2148										+	9	9	9	56.2	56.2	56.2	20.936	0	38.326	779640000	396	1	6	7
930		24.1614	24.8324	24.2928	24.4715	24.2401	24.5347	24.0687	24.4043	24.7941	24.8736	25.0707	25.0732	25.0248	24.7924	25.0723	25.0217	24.7909	24.985	25.0351	25.4062	24.5329	24.4725	24.7582	24.8792										+	15	15	15	24.5	24.5	24.5	85.099	0	26.917	2132800000	113	1	8	7
931		23.6069	23.5959	23.4609	23.528	23.7339	23.5246	23.5292	23.6083	23.6479	23.456	23.3797	23.6204	23.708	23.3444	23.7144	23.27	23.5334	23.494	23.6724	23.5945	23.4717	23.6441	23.6164	23.5266											14	14	14	29	29	29	79.221	0	152.4	864360000	296	1	6	8
932		21.9574	21.9676	21.969	22.0351	21.7022	21.9214	21.8655	22.046	21.5489	21.0478	21.7974	21.7984	21.5707	21.8918	22.1752	21.5656	20.6515	20.1341	20.3496	21.7909	21.9657	22.5834	21.2287	19.9462										+	5	5	5	28	28	28	16.961	0	14.753	240040000	61	1	4	3
933		20.3717	19.469	23.0727	19.7843	23.7458	23.9343	20.9419	20.0439	23.322	23.0767	23.317	20.4539	23.8684	23.7459	23.8803	23.905	23.9545	23.8671	24.1971	23.928	24.057	23.6634	24.0162	23.9867										+	18	18	18	19.1	19.1	19.1	142.38	0	37.013	919100000	64	1	6	6
934		23.8559	23.8778	23.9368	23.8463	23.9852	23.9012	23.8286	24.1003	23.8589	23.5744	23.945	23.6516	23.6133	23.3623	23.6523	23.7328	23.9302	23.6271	23.9902	23.8611	23.9332	23.4986	23.9481	23.4911										+	7	7	7	29	29	29	34.19	0	15.468	1030900000	195	1	7	7
935		25.0187	24.8952	24.9973	24.9833	24.939	24.9792	25.0424	24.9482	24.9098	24.9124	25.0913	24.7675	24.7643	24.8052	24.7402	24.9264	24.8796	24.9052	24.9491	24.9445	24.6577	24.5561	24.7894	24.8256										+	10	10	10	16.8	16.8	16.8	68.562	0	140.51	2214600000	546	1	8	9
936		26.6481	26.5958	26.6326	26.6827	26.7462	26.6648	26.7786	26.7628	27.014	26.9955	27.1041	26.9708	26.6529	26.7516	26.8701	26.5935	26.7178	26.8473	26.7389	26.8403	26.5015	26.6185	26.7796	26.6143										+	30	30	30	59	59	59	59.399	0	256.53	7884300000	1150	1	22	21
937		25.9238	26.0642	26.0643	26.0514	25.9953	26.1119	26.116	26.0969	26.2787	26.3735	26.2572	26.1829	26.0915	26.1066	25.9808	25.9001	26.3105	26.3252	25.9547	26.2199	25.9884	26.0624	25.6707	25.7119										+	20	20	20	86.2	86.2	86.2	41.623	0	211.33	4972700000	1027	1	17	14
938		23.7143	23.7929	23.898	23.993	23.9995	23.9892	23.9545	23.8186	24.229	24.0107	24.192	23.8775	24.2315	23.9047	24.2061	23.8772	24.2826	24.0599	24.3507	24.089	24.0127	23.8334	23.6383	23.7057										+	6	6	6	50.6	50.6	50.6	16.774	0	145.33	1166800000	266	1	6	6
939		21.8179	21.6334	20.9372	19.7077	22.064	21.6716	21.8944	21.4812	22.2569	22.3704	20.3665	19.5223	22.3434	22.2963	22.5683	22.3675	22.7309	22.7027	22.7115	22.6956	22.774	22.6425	22.5586	22.6171										+	10	10	10	32.5	32.5	32.5	48.657	0	107.88	351430000	108	1	6	3
940		22.398	22.6933	22.5269	22.5943	22.353	22.3405	22.5875	22.4127	22.3395	22.8476	22.4196	22.5707	22.597	22.6751	22.3451	22.6297	22.5084	22.7022	22.4024	22.6993	22.3038	22.5959	22.1329	22.2088											3	3	3	23.3	23.3	23.3	20.532	0	9.4543	416990000	106	1	3	3
941		23.2963	23.194	23.2564	23.2929	23.7732	23.5432	23.5198	23.6562	23.3111	23.331	23.2757	23.1069	23.5285	23.1668	22.9638	23.3885	23.2088	23.0899	23.0385	23.2544	22.4399	22.3392	22.613	22.8285										+	13	13	13	23.9	23.9	23.9	62.824	0	81.352	700070000	168	1	8	9
942		29.3302	29.3144	29.3277	29.3637	29.3815	29.3451	29.4554	29.4105	29.3715	29.4684	29.5037	29.3572	29.0971	29.2291	29.1947	28.9177	29.1079	29.1809	29.1974	29.1845	28.8455	28.9811	28.8206	28.6742										+	69	68	68	65.9	65.3	65.3	127.48	0	323.31	44049000000	4417	1	58	58
943		23.5664	23.3644	23.5144	23.5359	23.6225	23.3549	23.7768	23.653	23.5243	23.7786	23.5713	23.7563	23.7591	23.4788	23.5097	23.3729	23.9624	23.9522	23.8135	23.986	23.7851	23.8992	23.7563	23.4864										+	7	7	7	31.5	31.5	31.5	33.261	0	88.311	917870000	216	1	7	5
944		25.0411	25.1164	25.057	25.0242	25.2196	25.1126	25.1183	25.2591	25.3616	25.4907	25.6046	25.4629	25.2196	25.2145	25.4004	25.1669	25.3834	25.3005	25.3854	25.3389	25.0816	25	24.8261	24.7856										+	19	19	19	69.3	69.3	69.3	33.922	0	273.15	2714900000	796	1	12	15
945		24.2379	24.0755	24.2935	24.3645	24.5807	24.7519	24.559	24.4281	24.0146	23.8525	24.148	24.0309	23.8371	23.7973	24.1338	23.8496	23.9771	24.203	23.933	23.9755	23.9297	23.9958	24.0293	23.7789										+	24	23	23	31.4	30.4	30.4	111.31	0	92.604	1334400000	379	1	16	17
946		25.4109	25.1939	25.3472	25.0937	25.5702	25.6666	25.4199	25.6316	25.8742	25.8159	25.9961	25.7948	25.8422	25.8375	25.9807	25.591	25.9161	26.0493	25.8964	25.8659	25.8151	25.813	25.9253	25.8861										+	18	18	18	62.6	62.6	62.6	32.568	0	224.53	3906400000	676	1	12	11
947		26.2168	26.2037	26.1956	26.2693	26.2137	26.3035	26.2383	26.3094	26.3566	26.4376	26.4926	26.3139	25.9152	26.0228	26.09	25.6789	25.9081	25.8067	25.8183	25.9648	25.3176	25.4114	25.4806	25.3034										+	21	20	20	46.9	45.1	45.1	48.243	0	227.53	4867600000	1070	1	20	19
948		24.1121	24.0242	24.0893	24.2315	24.418	24.3318	24.4389	24.3534	24.0082	24.1933	23.9697	24.0067	24.0425	23.8993	23.8009	23.8044	23.9136	23.6814	23.5567	23.8229	23.6986	23.587	23.493	23.3855										+	9	9	9	33.9	33.9	33.9	32.55	0	57.076	1173400000	295	1	8	9
949		21.6673	21.3658	21.2512	21.1454	22.2781	21.7753	20.0992	21.9597	22.775	23.1292	23.541	23.2539	22.7249	23.0626	23.2353	23.5337	23.4596	23.5953	23.9648	23.374	23.7657	23.6348	24.0912	23.7397										+	11	11	11	44	44	44	29.272	0	34.213	610230000	189	1	4	4
950		21.2597	21.4903	21.1181	21.2625	21.7224	21.6239	20.7765	21.701	21.9785	19.6577	19.7048	19.4963	21.1191	21.2443	21.3542	22.616	21.5832	21.982	21.4023	19.3321	21.6761	20.5573	20.6246	20.9353											5	5	5	12.8	12.8	12.8	55.148	0	14.963	115600000	42	1	1	2
951		22.8258	22.9321	22.814	22.8921	23.1316	23.06	23.0123	23.0716	22.4852	22.7703	22.6922	22.7018	22.6259	22.7342	22.7853	22.5698	22.4898	22.4426	22.7327	22.6444	22.5944	22.3821	22.6462	22.4575										+	10	10	10	22.3	22.3	22.3	70.864	0	101.51	499000000	173	1	5	5
952		23.3355	23.3918	23.1054	23.1596	23.2581	23.4391	23.2087	23.3295	24.4874	24.4613	24.8275	24.5133	23.8512	24.114	23.9009	24.1689	24.4129	24.3479	25.3838	24.6191	23.7417	24.1192	24.9223	24.9753										+	5	5	5	48.8	48.8	48.8	18.388	0	25.514	1369600000	92	1	3	3
953		26.6126	26.7335	26.4095	26.4057	26.5652	26.5976	26.4488	26.4927	26.7199	26.758	26.6978	26.8664	26.6536	26.6894	26.6402	26.6481	26.7307	26.5832	26.9087	26.8551	26.552	26.6112	26.597	26.4358										+	15	15	15	56.3	56.3	56.3	23.716	0	229.94	7320600000	808	1	12	12
954		26.0782	26.1255	26.3331	26.0036	26.37	26.3634	26.1811	26.2546	26.4725	26.3662	26.6738	26.6523	26.322	26.3527	26.6264	26.5809	26.3169	26.2635	26.7234	26.3726	25.9431	26.1351	26.5418	26.5876										+	21	21	21	34.2	34.2	34.2	84.973	0	232.27	6097700000	941	1	14	13
955		26.3777	26.5072	26.4316	26.3664	26.5685	26.5484	26.3282	26.3247	26.6991	26.4744	26.6492	26.4298	26.5244	26.5275	26.4803	26.3928	26.7153	26.5542	26.7327	26.4995	26.5352	26.4043	26.5574	26.4047										+	15	15	15	65.7	65.7	65.7	38.811	0	244.35	6616700000	627	1	12	13
956		23.5724	23.4685	23.6395	23.548	23.792	23.8052	23.8891	23.9102	23.86	23.9574	23.6942	23.5287	23.47	23.3557	23.1866	23.0455	23.2004	23.166	23.1512	23.3935	22.898	23.1299	23.0989	23.2015										+	8	8	8	57.1	57.1	57.1	18.478	0	71.458	832680000	285	1	8	6
957		21.5241	21.6849	21.7894	21.6586	21.7499	21.6284	21.6992	21.7973	22.0915	22.125	21.8218	22.2296	21.8108	21.7155	21.754	21.7114	21.7031	19.5279	21.6359	21.8461	21.2984	21.3409	21.5209	21.8091											5	5	5	21.7	21.7	21.7	23.967	0	10.762	227630000	53	1	3	3
958		23.2921	23.3468	23.0779	23.2717	23.56	23.4459	23.691	23.4251	24.0129	23.8718	23.9337	23.7127	23.8645	23.8873	23.8886	23.7752	24.1036	24.1558	23.8547	23.917	23.8011	23.8411	23.5652	23.6505										+	8	8	8	23.1	23.1	23.1	47.287	0	124.46	994510000	287	1	6	6
959		22.2379	22.0428	19.252	20.6374	22.3277	22.2936	22.2036	22.5248	22.2838	22.1609	21.989	20.2013	20.5851	20.5756	20.5412	22.0937	22.8038	21.923	22.053	20.5847	22.1583	21.4408	20.1938	21.8307											6	6	6	19.6	19.6	19.6	36.093	0.0003499	4.7427	270310000	37	1	3	3
960		21.5575	21.2982	21.0455	20.4908	21.0294	21.2672	18.5604	19.8235	21.5253	21.6379	21.4987	21.6927	21.5864	21.4224	21.7157	21.5172	21.3089	21.6549	21.6437	21.7073	21.3333	21.5569	21.5192	21.5919										+	4	4	4	8.7	8.7	8.7	53.644	0	9.4086	136460000	73	1	2	1
961		24.7618	24.8701	24.7131	24.6963	24.7456	24.7347	24.8377	24.8912	25.5548	25.4406	25.5293	25.5478	25.5385	25.5955	25.4987	25.5889	25.1145	25.1404	25.2371	25.2549	25.2513	25.4046	25.3827	25.5827										+	15	15	15	61.5	61.5	61.5	42.773	0	163.37	2741400000	777	1	10	9
962		21.6158	19.75	23.6676	19.7307	18.8288	21.4453	23.4705	20.4863	24.059	23.4255	24.0053	23.6993	24.4489	23.5653	24.2562	24.019	24.3406	24.0271	24.3635	24.14	24.9596	23.9287	24.2048	24.4096										+	3	3	3	40	40	40	12.762	0	47.049	1525900000	137	1	2	2
963		28.384	28.4837	28.6059	28.4872	28.5304	28.4951	28.6116	28.5689	28.702	28.9696	28.9212	28.9226	28.713	28.742	28.8454	28.8456	28.9694	29.0103	28.8666	29.0137	28.7158	28.8084	28.6387	28.6611										+	25	25	25	73.7	73.7	73.7	46.084	0	323.31	31256000000	1599	1	17	18
964		20.3937	20.6393	19.2702	21.2503	18.0717	20.6887	21.3873	19.6622	21.4036	21.2704	19.8249	22.6817	22.5173	22.62	22.5087	23.0967	23.0966	23.0479	22.85	22.746	23.6165	23.4121	22.9476	23.1791										+	9	9	9	15.7	15.7	15.7	71.163	0	30.908	308030000	65	1	1	1
965		22.4228	19.4976	20.8016	18.9798	21.9625	21.7572	20.3023	22.1969	23.526	23.4194	23.488	23.3724	23.4562	23.5261	23.5471	23.6851	24.0419	24.0239	24.3467	23.9242	23.5951	23.5691	24.0858	23.7953										+	9	9	9	37.1	37.1	37.1	24.744	0	141.09	642830000	162	1	3	1
966		23.5139	23.5591	23.5052	23.4386	23.7599	23.5988	23.6903	23.6938	23.9969	23.7973	24.1264	23.9639	24.3078	24.2923	24.4248	24.5577	24.3723	24.3268	24.607	24.3598	24.5356	24.386	24.6878	24.4235										+	10	10	10	28	28	28	41.354	0	79.719	1290100000	391	1	8	6
967		24.6554	24.5777	24.7664	24.6801	24.8074	24.722	24.6338	24.7318	24.9443	25.0174	25.1688	24.9147	24.8709	24.9981	25.2578	25.0121	25.0141	25.0801	25.1746	24.9368	24.8977	24.8917	25.3046	24.9786										+	20	20	20	60.1	60.1	60.1	44.461	0	146.07	2250500000	575	1	13	12
968		23.7397	24.0347	24.1315	24.0599	24.3968	24.4563	24.0806	24.0975	24.9376	24.7158	24.8321	24.8891	25.1985	24.8544	25.0511	25.4796	25.555	25.3519	25.5848	25.1153	25.2895	25.3315	25.6525	25.7565										+	7	7	7	54.1	54.1	54.1	20.515	0	118.25	2274500000	291	1	5	3
969		24.1588	24.1472	23.9948	24.2023	24.2797	24.3126	24.2475	24.2581	24.3844	24.2454	24.5089	24.2064	24.4666	24.4127	24.4634	24.3855	24.4056	24.3817	24.4654	24.3462	24.4161	24.416	24.329	24.2314										+	16	16	16	41.7	41.7	41.7	54.111	0	217.53	1467500000	536	1	12	12
970		24.3869	24.3945	24.2891	24.2921	24.5183	24.4933	24.3679	24.5329	24.31	24.2114	24.417	24.5351	24.134	24.3763	24.3791	24.3688	24.2428	24.1045	24.8148	24.5118	24.0724	24.1945	24.2741	24.4284											9	9	9	33.6	33.6	33.6	37.372	0	63.123	1557300000	350	1	8	8
971		24.3547	24.5446	24.1127	24.4052	24.6574	24.5268	24.4479	24.3456	23.7873	23.5467	23.9304	23.4078	23.5753	23.1359	23.7205	23.6728	23.3672	23.4223	23.4875	23.5893	23.2895	23.0659	23.4553	23.4308										+	11	11	11	55.1	55.1	55.1	31.025	0	53.962	1106300000	192	1	7	7
972		25.9267	25.9797	25.8336	25.9757	26.0132	25.8822	25.9562	26.0196	26.1173	25.988	26.0459	25.9606	25.9094	25.7749	25.8806	25.8778	26.1586	25.9877	25.8187	26.1249	25.9295	25.6592	25.6667	25.6986										+	12	12	12	53.7	53.7	53.7	26.7	0	149.31	4514400000	540	1	10	10
973		25.7081	25.647	25.7578	25.6091	25.7906	25.664	25.5901	25.6679	25.9068	25.8605	26.0304	25.9059	26.026	25.9534	26.0551	26.0185	26.1155	26.0556	26.1235	26.0268	26.1133	26.1408	26.0963	25.9788										+	15	15	15	44.5	44.5	44.5	59.852	0	233.88	4454800000	591	1	11	9
974		22.8913	22.7304	22.8615	22.5607	23.2711	23.1799	22.9394	23.3013	22.9429	22.8904	23.2871	23.0662	22.8631	22.7968	23.9292	22.8326	22.745	22.8709	23.412	23.1415	23.0099	22.6412	23.0668	22.9881											5	5	5	50	50	50	10.872	0	26.955	595770000	97	1	3	3
975		21.9952	22.2114	22.1572	22.4358	22.2836	22.2822	22.5088	22.5701	23.1263	23.2847	23.0991	23.2469	23.2153	23.1229	23.5237	23.43	23.1229	23.239	22.84	23.4157	23.0235	22.7343	22.9497	22.9978										+	20	20	20	26.4	26.4	26.4	93.285	0	66.114	522900000	158	1	8	8
976		22.4099	22.1158	22.5379	22.3446	22.349	22.3126	22.2502	22.3688	22.3799	22.8328	22.2625	22.2604	22.4931	22.2198	22.3544	22.4678	22.4821	22.4627	22.5031	22.7719	22.4847	22.4344	22.4902	22.5935											13	13	13	12.1	12.1	12.1	140.52	0	47.289	393250000	75	1	5	7
977		21.8501	22.372	22.1371	21.9817	21.5956	21.6705	22.3093	22.8315	22.2707	22.2041	22.0297	22.1291	22.1106	20.6858	22.0552	22.2895	22.513	21.2148	22.9173	22.5966	21.709	21.9539	22.2532	22.2419											7	7	7	33.6	33.6	33.6	35.117	0	36.839	273870000	73	1	1	3
978		24.1815	24.2278	24.3001	24.2722	24.2989	24.0741	24.5052	24.3989	24.4612	24.5126	24.4739	24.3296	24.4443	24.4658	24.5235	24.6933	24.6363	24.7653	24.7944	24.6499	24.4879	24.6039	24.6454	24.5795										+	26	26	26	27.3	27.3	27.3	139.58	0	152.69	1655300000	513	1	18	15
979		24.4857	19.7477	21.2404	20.397	19.7858	21.7642	24.2744	20.3448	24.0721	24.3864	23.4251	24.4485	19.733	20.5002	19.2448	23.6801	20.8142	21.1786	20.7279	24.1088	21.1453	21.5685	21.4098	23.586											6	6	6	3.4	3.4	3.4	222.21	0.0077369	2.5979	1149700000	24	1	2	2
980		21.4366	20.9236	21.5907	21.9087	21.3057	21.1501	21.0623	21.3676	21.6877	21.9887	21.6722	21.5193	20.8778	21.1762	20.2461	21.9691	21.1362	21.1522	21.1981	21.1175	20.9778	20.817	20.652	21.4962										+	5	5	5	14.4	14.4	14.4	45.297	0	14.181	141150000	80	1	1	1
981		22.7313	22.667	22.589	22.8358	22.9158	22.8348	22.9803	22.755	22.9882	22.976	22.7136	23.1237	22.6171	22.8014	22.9035	22.6987	22.7734	22.5836	22.5401	23.0361	22.5044	22.4398	22.0071	22.4095										+	7	7	7	38.2	38.2	38.2	24.069	0	161.88	487360000	135	1	3	3
982		26.0636	26.1332	26.0463	26.1335	26.1476	26.1185	26.2423	26.2297	26.2345	26.1694	26.0596	26.1181	26.0055	26.0711	26.0656	25.9351	26.2516	26.1634	25.8889	26.1562	25.9155	25.8589	25.7559	25.6826										+	11	11	11	58.9	58.9	58.9	19.138	0	105.62	4911300000	577	1	10	11
983		24.867	25.2049	25.0512	25.0442	25.1982	25.1585	25.0702	25.1848	25.6821	25.5205	25.7366	25.6025	25.4707	25.5758	25.7626	25.6902	25.0888	25.5035	25.6123	25.7372	25.1709	25.4324	25.8679	25.9271										+	5	5	5	65.3	65.3	65.3	13.91	0	111.83	3198300000	413	1	3	3
984		22.7098	22.5331	22.4305	22.444	22.7684	22.7712	22.6706	22.569	22.6123	22.7915	22.3782	22.4826	22.5649	22.6481	22.5652	22.3597	22.9683	22.7534	22.5081	22.5558	22.1061	22.0596	22.0661	21.8881										+	6	6	6	31	31	31	23.891	0	61.553	439840000	144	1	5	4
985		24.4481	24.4653	24.3742	24.5553	24.4755	24.4323	24.7668	24.4962	24.2888	24.3435	24.0481	24.1594	23.8181	23.9378	24.0965	23.8166	24.2303	24.3512	24.0427	24.0109	21.2433	20.5302	23.977	23.9556										+	12	12	12	26.4	26.4	26.4	60.323	0	67.557	1362500000	102	1	8	6
986		22.7058	22.6961	22.7702	22.7222	22.8973	23.031	22.9487	22.7819	22.754	22.9439	23.1459	22.824	22.6134	22.8668	22.8873	22.9534	22.6405	23.0774	23.1135	22.9238	22.6131	22.3709	22.7807	22.7076										+	8	8	8	33.6	33.6	33.6	31.028	0	91.162	512710000	125	1	4	6
987		25.3141	25.2678	25.2594	25.2108	25.2887	25.2564	25.4149	25.3451	25.1595	25.2722	25.2171	25.1675	24.9874	25.1467	25.0323	24.7755	25.0501	24.9948	24.8117	24.8941	24.8149	24.8343	24.8272	24.4991										+	18	18	18	62.5	62.5	62.5	36.78	0	192.95	2498300000	745	1	16	14
988		24.8372	24.8468	24.9248	24.843	24.8953	24.8708	24.6853	24.8008	24.8112	24.9738	25.2609	25.2422	25.0564	24.9092	25.1971	25.0506	25.1232	25.1451	25.2545	25.2804	25.0426	25.06	25.2458	25.2651										+	12	12	12	55.1	55.1	55.1	35.128	0	185.74	2390800000	431	1	7	7
989		22.847	22.7559	22.6976	22.9006	22.7436	22.7753	23.111	22.9015	22.9506	23.0921	22.8532	22.8713	22.8518	22.7746	22.9586	22.8238	22.8727	22.8103	22.96	22.9051	22.673	22.5518	22.5432	22.4869										+	4	4	4	23	23	23	19.765	0	28.832	579080000	155	1	3	3
990		22.1603	21.9243	22.0957	22.2239	22.0969	21.8588	22.0126	21.5836	22.3076	21.0712	22.8823	19.5567	21.6099	22.6672	20.7993	20.5711	22	21.9827	22.0094	22.0415	21.2102	21.6294	21.758	21.6234											7	7	7	32.4	32.4	32.4	29.85	0	17.738	246850000	62	1	1	3
991		23.8039	23.6882	23.7556	23.7681	23.8748	23.5194	23.9233	23.8499	24.0072	23.9532	23.8387	23.8369	24.0349	23.9069	23.872	23.8737	24.1911	23.9711	23.5739	23.966	23.8603	23.9898	23.6974	23.3537											7	7	7	44.6	44.6	44.6	23.5	0	47.75	1066300000	251	1	7	7
992		24.4777	24.3979	24.3717	24.4625	24.672	24.6444	20.7706	24.2775	25.3542	25.3086	25.2218	25.5169	20.505	20.1912	21.6106	25.2858	25.275	25.3473	25.3511	25.4208	24.2017	24.5773	24.6414	24.8641										+	5	5	5	52.1	52.1	52.1	10.989	0	6.7463	1521400000	61	1	3	3
993		25.6575	25.6637	25.6923	25.7226	25.6398	25.5709	25.7574	25.6521	25.8979	26.0862	25.9763	26.0786	25.9061	26.0099	25.937	25.976	26.1838	26.3368	26.0957	25.9777	26.0847	26.1836	25.8791	25.7173										+	17	17	17	52.6	52.6	52.6	34.779	0	125.15	4449900000	909	1	14	12
994		21.4422	20.972	19.7448	20.0065	21.5884	21.6158	21.4593	21.7464	21.3959	21.5212	21.3962	21.6431	20.7078	21.0459	21.1366	21.3236	21.5675	20.9196	21.3056	20.721	21.2358	21.2005	20.8111	21.1023										+	6	6	6	25.1	25.1	25.1	37.436	0	93.725	131170000	116	1	1	2
995		24.8827	24.6592	24.7318	24.7974	24.658	24.7455	24.8846	24.8595	24.8898	24.9166	24.556	24.8288	24.5175	24.6409	24.5734	24.6764	24.6544	24.7008	24.4401	24.7006	24.4679	24.5991	24.547	24.5641										+	16	16	16	40	40	40	47.287	0	72.984	1916100000	578	1	13	13
996		21.1375	21.0587	20.7882	21.3306	21.1442	21.3302	21.2899	21.1819	22.5577	22.5087	21.1671	21.0923	21.8844	21.9846	22.1106	22.2232	22.0854	22.1799	22.0278	22.0898	22.1343	22.1486	22.2956	22.1951										+	5	5	5	9.8	9.8	9.8	61.611	0	26.956	231850000	84	1	2	2
997		23.3211	23.3376	23.3917	23.368	23.5188	23.6407	23.5392	23.5264	24.0061	24.0465	24.1046	24.1826	24.109	24.0549	24.1465	24.345	24.3826	24.3259	24.3052	24.3938	24.4233	24.4686	24.553	24.5003										+	27	27	27	32.2	32.2	32.2	97.563	0	152.62	1218500000	455	1	13	14
998		21.0834	19.5989	21.3034	20.7013	20.0816	21.6096	20.0725	20.5998	20.8748	21.7186	21.5076	21.7619	21.6376	21.6246	21.6862	21.7219	22.0395	21.752	22.1076	21.9214	22.138	21.5855	22.2462	21.6979										+	6	6	6	11.2	11.2	11.2	72.733	0	24.381	209470000	45	1	0	1
999		22.8431	22.8476	22.7451	22.659	22.959	22.7579	22.8647	22.786	23.0139	23.0618	22.9374	23.1305	22.7156	22.9212	22.9988	22.9334	22.7037	22.603	22.5821	22.716	22.4336	22.5599	22.5329	22.4253										+	6	6	6	27.4	27.4	27.4	34.622	0	10.24	498210000	84	1	4	4
1000		23.5466	23.4963	23.6824	23.6532	23.6328	23.8157	23.673	23.7954	23.6113	23.8519	23.7054	23.7958	23.3561	23.687	23.8126	23.4695	23.7242	23.677	23.724	23.7094	23.2214	23.1117	23.1814	23.0868										+	9	9	8	31.9	31.9	31.6	44.535	0	33.19	898690000	264	1	7	5
1001		24.2834	24.1244	23.9432	24.2811	24.363	24.2468	24.1624	24.3654	24.7283	24.589	24.67	24.6144	24.7595	24.9482	25.2104	24.8571	24.9006	24.7475	25.2853	24.7356	20.4371	20.9768	24.9506	24.4306										+	16	16	16	40.3	40.3	40.3	52.818	0	70.976	1791900000	179	1	6	8
1002		23.6812	23.9408	23.8526	23.9891	24.1881	24.262	24.1099	23.9848	24.1447	24.1451	24.3331	23.9465	24.1127	24.2105	24.5167	24.3518	24.3718	24.3598	24.5365	24.2041	23.9256	24.0988	24.5671	24.4671										+	13	13	13	65.8	65.8	65.8	27.521	0	119.07	1336500000	360	1	6	7
1003		23.0578	23.4113	23.2584	23.0905	23.3019	23.273	23.292	23.324	23.3335	23.3307	23.6069	23.5624	23.0081	23.3363	23.3956	23.3965	23.1945	23.3243	23.4782	23.4909	23.0151	22.9325	23.489	23.649											8	8	8	46.1	46.1	46.1	27.638	0	167.17	732580000	172	1	3	5
1004		21.2221	22.0236	20.314	20.2576	20.1902	22.0601	20.1212	19.9725	21.9113	21.7933	22.2041	21.7989	20.8657	20.8401	22.377	20.2434	20.0453	22.2225	22.4475	22.3473	21.4346	20.0233	21.1236	22.3187											4	4	4	20	20	20	30.749	0	17.822	234250000	18	1	2	3
1005		30.1516	30.1245	30.2309	30.1143	30.0728	30.0619	30.1581	30.1794	30.1288	30.0326	29.9164	30.1062	30.1166	30.0303	29.9027	30.0238	30.2134	30.1641	30.0798	30.1795	30.2503	30.0384	29.8528	29.9604											21	21	12	64.7	64.7	44	28.521	0	314.55	80410000000	1950	1	18	19
1006		22.5136	22.5306	22.4673	22.3872	22.7572	22.7235	22.9248	22.8527	22.2179	22.1552	22.3037	22.356	20.0023	22.4807	22.452	22.653	22.8258	22.5709	22.5237	22.6453	22.6656	22.6955	22.6617	22.7423											14	14	14	17.4	17.4	17.4	98.306	0	40.005	437310000	116	1	7	6
1007		22.2674	22.3703	22.0501	22.1191	22.3013	22.2541	22.4064	22.4525	22.2315	22.3275	22.0395	22.3404	22.388	22.3723	22.2406	22.0074	22.3737	22.6319	21.92	22.4149	22.3497	22.3085	22.28	22.0719											3	3	3	11.7	11.7	11.7	34.261	0	50.809	350880000	143	1	3	3
1008		19.1153	22.5345	20.1689	22.647	22.8356	22.7906	22.7046	22.847	23.187	22.9294	22.5767	23.22	23.0121	22.7356	22.9628	23.0067	23.1088	23.4201	23.2262	23.0804	23.1617	23.0158	23.1399	22.8733										+	8	8	8	16.5	16.5	16.5	71.47	0	14.031	536850000	76	1	5	4
1009		24.9037	25.2153	24.9037	24.9314	25.1534	25.1543	25.2937	25.235	25.2522	25.4769	25.4334	25.2908	25.2207	25.5839	25.2735	25.4528	25.665	25.7163	25.9193	25.4746	25.275	25.5267	25.5422	25.2999										+	6	6	6	23.5	23.5	23.5	27.14	0	126.54	3183400000	338	1	4	4
1010		24.3875	24.5589	24.32	24.4585	24.4817	24.5229	24.5065	24.6374	24.4015	24.2821	24.6755	24.2866	24.3162	24.4806	24.6656	24.6866	24.3911	24.4614	24.6367	24.4007	24.2633	24.3104	24.5921	24.3623											15	15	15	36.1	36.1	36.1	56.087	0	127.06	1635600000	381	1	13	13
1011		22.9308	23.0448	23.0353	23.0227	23.1626	23.0847	23.1586	23.3119	23.4085	23.3897	23.2319	23.3623	23.2725	23.3251	23.2801	23.3653	23.4449	23.6398	23.4906	23.5505	23.4481	23.6739	23.4046	23.4665										+	12	12	12	46.2	46.2	46.2	37.654	0	44.767	781760000	252	1	7	7
1012		23.2677	22.9573	23.2869	23.0607	23.0158	23.223	22.9507	22.9885	23.6291	23.0323	23.2505	23.2116	23.3023	23.0792	23.2886	23.3772	23.4158	23.5496	23.2529	23.4746	23.0212	23.0484	23.5709	23.0879										+	7	7	7	20.2	20.2	20.2	56.6	0	46.763	708790000	202	1	3	3
1013		21.9213	21.8083	21.604	21.6786	22.3041	22.2922	22.1754	22.2288	20.1608	22.7029	22.7257	18.8072	22.2099	22.2543	22.4767	22.7161	22.5312	22.2695	22.6212	22.2513	22.2795	22.2035	22.4059	22.4842											10	10	10	38.2	38.2	38.2	31.1	0	26.182	358110000	139	1	4	4
1014		19.6335	20.0224	21.084	20.2293	23.4974	20.0021	20.117	22.8478	20.8129	21.7483	21.0478	23.1263	21.6883	21.197	21.0523	22.987	21.4043	20.3453	21.6457	21.7795	20.3351	21.819	20.9612	22.1189											3	3	3	13	13	13	35.625	0.00035511	5.1153	293530000	18	1	1	1
1015		24.028	24.2226	24.1168	24.1427	24.4847	24.2495	24.0542	24.1447	24.4832	24.6068	24.5788	24.7464	24.786	24.8261	24.829	24.7075	24.7763	24.6648	24.7111	24.6905	24.704	24.6777	24.5727	24.5722										+	14	14	14	56.4	56.4	56.4	45.176	0	139.67	1699000000	459	1	10	11
1016		24.7186	24.7457	24.5835	24.5376	24.6531	24.7991	24.6834	24.6496	25.0387	24.9892	25.1906	25.0341	24.9067	24.823	25.0685	24.9109	24.6834	24.7157	24.7842	24.9914	24.3215	24.6368	24.7579	24.7201										+	8	8	8	66	66	66	23.698	0	136.25	2058200000	322	1	5	5
1017		20.5869	22.2124	20.6912	20.3414	22.136	22.2509	20.2352	22.4203	20.9558	20.8032	21.535	20.1454	21.64	21.7219	21.6709	21.6856	21.9483	21.7255	21.9575	21.7789	19.4739	19.9262	22.1285	19.4868										+	8	8	8	12.3	12.3	12.3	81.068	0	6.6872	188690000	39	1	2	2
1018		22.8351	22.944	22.7498	22.9905	22.825	22.8662	22.7807	22.8414	23.2387	23.1411	23.0919	23.0026	23.2222	23.1006	23.2494	23.1749	23.0376	23.3191	23.3294	23.1536	23.4846	23.4344	23.4092	23.2912										+	11	11	11	45.8	45.8	45.8	31.625	0	27.053	638850000	202	1	8	6
1019		23.7185	23.8607	23.8081	23.6926	23.9964	23.774	23.8492	24.0626	24.4585	24.5585	24.3873	24.465	24.7338	24.66	24.619	24.8874	25.025	24.9358	24.7911	24.8352	24.8481	24.6875	24.6148	24.6466										+	19	19	19	34.2	34.2	34.2	76.678	0	81.676	1620000000	288	1	11	12
1020		19.8074	19.2715	19.3382	19.0491	20.6135	21.2488	19.7024	21.0091	20.9291	20.7059	20.8355	20.9557	19.4198	21.0131	21.8105	20.4735	22.261	19.9591	19.2556	20.4017	21.4344	20.5741	21.0825	20.2032										+	5	5	5	14.9	14.9	14.9	43.683	0.00035211	4.8896	71519000	29	1	1	1
1021		20.6318	20.6107	20.7345	20.6123	20.1213	21.5709	20.7601	21.0047	20.7627	21.8702	21.481	21.6691	21.3287	21.2278	21.6429	21.6232	21.4784	19.7282	21.6541	21.4088	21.243	20.9424	21.2651	20.9082											3	3	3	10.5	10.5	10.5	38.482	0	7.6094	145500000	47	1	2	2
1022		25.3821	25.551	25.3779	25.2391	25.3368	25.5877	25.3072	25.4047	25.4189	25.5716	25.2362	25.3987	25.5237	25.3453	25.4243	25.4358	25.3848	25.2719	25.2143	25.507	25.2595	25.2776	25.1629	25.3319											9	9	9	55.3	55.3	55.3	26.232	0	191.85	3117800000	539	1	6	7
1023		23.8708	23.5964	23.6178	24.0426	23.4162	23.3393	23.3464	23.5403	23.1073	21.05	20.1801	21.68	23.9192	23.6921	23.8556	23.9882	20.4138	19.936	20.9985	24.0615	23.9917	20.2713	20.2693	21.9275										+	19	19	19	16.5	16.5	16.5	175.15	0	48.018	825270000	45	1	5	6
1024		31.2999	31.3686	31.4205	31.3712	31.482	31.507	31.4813	31.5566	31.5036	31.4691	31.5105	31.4924	31.4862	31.357	31.4872	31.4021	31.6326	31.5854	31.6055	31.5509	31.5273	31.5155	31.4327	31.5432										+	77	77	77	83.6	83.6	83.6	115.8	0	323.31	214530000000	8453	1	63	65
1025		24.9954	25.0079	24.8753	24.8955	24.9644	24.8166	24.9368	25.108	25.7298	25.8425	25.5556	25.8373	25.6934	25.7599	25.5852	25.564	25.847	25.5365	25.3464	25.8627	25.3749	24.9482	24.8516	25.2707										+	23	23	23	62	62	62	65.328	0	191.78	2978400000	688	1	13	12
1026		27.7525	27.8526	27.8783	27.7884	27.8672	27.9461	27.7898	27.8688	28.1197	28.1041	28.1738	27.9574	28.2201	28.1208	28.2791	28.2624	28.2506	28.2693	28.2815	28.1652	28.2619	28.2796	28.1188	28.1675										+	35	35	35	76.4	76.4	76.4	60.046	0	323.31	19982000000	2157	1	29	28
1027		23.7351	23.7075	23.5955	23.9636	23.6579	23.4535	23.9709	23.7649	20.3041	19.6182	22.561	20.0744	23.6898	23.6716	23.4718	23.3485	23.6244	23.5311	23.7395	23.6137	18.6271	23.3569	21.2101	19.528										+	8	8	8	45.1	45.1	45.1	15.079	0	11.584	856230000	98	1	6	6
1028		26.4706	26.8422	26.6587	26.717	26.9239	26.8584	26.641	26.9515	27.1581	27.0808	27.2859	26.9696	26.9077	27.1477	27.0529	26.9488	27.1439	27.0227	27.3038	27.0525	26.443	26.7037	26.8225	26.9805										+	20	20	20	68	68	68	38.747	0	323.31	8948000000	1055	1	15	15
1029		22.9501	22.68	22.5616	23.1215	22.7391	22.694	22.6477	22.8765	23.1512	23.1171	23.6834	23.3008	22.7954	22.8005	23.1262	22.7922	22.893	23.1113	22.8286	22.9702	22.9649	22.924	23.4516	23.0373										+	21	21	21	21	21	21	148.37	0	55.029	534000000	123	1	9	12
1030		25.7238	25.827	25.5191	25.7048	25.8676	25.8606	25.77	25.7366	26.0333	26.2955	26.5318	26.387	26.0705	26.4583	26.4438	26.7061	26.5508	26.5882	27.1402	26.7507	26.4274	26.4326	27.1446	26.9673										+	17	17	17	40.7	40.7	40.7	34.64	0	95.397	6006200000	708	1	11	10
1031		24.374	24.4944	24.3574	24.5249	24.725	24.6366	24.5682	24.5456	24.9487	24.9584	24.945	24.9185	25.023	25.0501	24.9961	25.3336	25.2409	25.248	25.2613	25.2163	25.2728	25.1344	25.3059	25.1828										+	19	19	19	46.3	46.3	46.3	58.691	0	133.78	2277700000	680	1	12	12
1032		26.974	27.2139	27.2759	27.0962	27.1959	27.1594	27.007	27.2103	27.5365	27.3352	27.573	27.4991	27.4323	27.409	27.5705	27.4751	27.3636	27.5153	27.5064	27.4424	27.1538	27.2508	27.3801	27.458										+	23	23	23	57.9	57.9	57.9	57.114	0	323.31	11752000000	1634	1	19	17
1033		27.6875	27.6872	27.6512	27.661	27.7363	27.7657	27.7474	27.8194	27.6422	27.5764	27.5598	27.6018	27.5111	27.4346	27.4631	27.4019	27.5441	27.4025	27.5452	27.5194	27.4086	27.3447	27.4579	27.3081										+	30	30	30	72.4	72.4	72.4	55.388	0	323.31	14205000000	2095	1	22	21
1034		26.7777	26.7809	26.7862	26.742	26.9465	26.8744	26.8938	26.8524	27.0445	26.995	26.9575	26.956	26.9859	26.9454	27.0565	27.0353	27.216	27.1325	27.0366	27.0099	27.0299	27.0581	27.0577	26.9748										+	21	21	21	52.9	52.9	52.9	58.548	0	323.31	9160500000	1428	1	16	16
1035		26.0853	26.1633	26.0892	26.0856	25.9122	25.9054	25.8123	25.9005	26.0643	25.9808	26.4767	26.1363	26.2086	26.3335	26.3566	26.4399	25.7478	26.0153	26.1348	25.6772	25.7137	25.6629	25.8217	25.5538										+	7	7	7	23.1	23.1	23.1	43.104	0	12.502	4809100000	74	1	4	3
1036		26.7257	26.6291	26.6316	26.7451	26.7016	26.6557	26.76	26.6421	26.8758	26.9351	26.7695	26.7203	26.5183	26.5521	26.5486	26.2943	26.7667	26.9238	26.6508	26.7651	26.415	26.4826	26.3007	26.1054										+	18	18	18	84.8	84.8	84.8	26.539	0	170.9	7291000000	727	1	17	14
1037		22.8307	22.5724	22.698	22.5641	22.4741	22.5735	22.4879	22.9095	23.2047	23.4736	23.4342	23.2801	23.1368	23.3644	23.1442	23.2879	22.9049	23.1007	23.0454	23.2006	23.2585	23.162	23.5807	23.5709										+	8	8	8	46.6	46.6	46.6	21.551	0	51.034	633940000	220	1	4	3
1038		20.3311	19.8927	18.9158	22.0534	21.7301	21.6264	22.0203	21.7677	21.9884	21.9415	21.808	21.9047	22.1935	22.0129	21.9359	22.1025	22.5136	22.5605	22.2787	22.3496	22.2385	22.1866	21.8703	21.9464										+	8	8	8	25.1	25.1	25.1	44.008	0	9.8421	270610000	84	1	6	3
1039		28.1266	28.0618	28.2442	28.0805	27.9773	28.0325	27.9089	27.871	27.7811	27.8402	27.9335	27.7986	27.6775	27.7553	27.9051	28.0409	28.0785	28.0917	28.3155	28.089	27.7691	27.8365	27.9935	28.1716										+	19	19	19	54.9	54.9	54.9	54.438	0	262.89	19363000000	1381	1	14	15
1040		21.5497	21.6839	21.8115	21.8755	22.2827	22.2595	22.3753	22.2235	22.3217	22.4229	22.2095	22.2199	22.4773	22.6587	22.4473	22.5062	22.7413	22.7568	22.5693	22.7845	22.9786	22.6804	22.9136	22.8376										+	7	7	7	27.8	27.8	27.8	37.055	0	32.09	385380000	91	1	3	3
1041		25.6497	25.753	25.5721	25.5983	25.7124	25.7459	25.7806	25.7807	25.66	25.6388	25.6884	25.6632	25.624	25.6783	25.7648	25.5742	25.5328	25.5271	25.5632	25.5241	25.4339	25.3233	25.6662	25.5614										+	18	18	18	50.8	50.8	50.8	57.456	0	193.38	3623200000	531	1	11	12
1042		22.259	21.9965	21.8577	22.0615	21.8756	22.0933	22.1453	22.2833	22.1429	22.5969	22.4241	22.4311	22.355	22.5135	22.2991	22.4557	22.6234	22.5195	22.5279	22.6104	22.6198	22.7365	22.6576	22.73										+	7	7	7	18.4	18.4	18.4	44.773	0	9.0597	375480000	145	1	5	6
1043		23.6918	23.6392	23.4002	23.4823	23.7111	23.6341	23.8696	23.7752	23.3142	23.632	23.6385	23.4903	23.0224	23.3529	23.4017	23.1845	23.405	23.2784	23.4904	23.3076	23.1791	22.9682	23.4389	23.1188										+	17	17	17	29.5	29.5	29.5	84.948	0	99.56	812180000	366	1	9	8
1044		22.533	22.7038	22.6051	22.6026	22.6528	22.7168	22.7953	22.5371	22.5577	22.5184	22.3814	22.5081	22.7823	22.2783	22.0201	22.342	19.5723	22.4992	21.0714	20.2136	19.4645	22.2749	22.0784	21.8556										+	10	10	10	14.6	14.6	14.6	89.445	0	66.67	394390000	87	1	3	6
1045		20.2911	22.4167	20.7298	21.4675	21.3042	22.7541	21.5893	22.3831	22.633	20.2032	20.4315	22.0706	21.7911	20.1458	21.3847	22.8489	22.6099	22.6214	21.2584	22.5174	20.1501	22.5054	22.5233	22.4531											17	17	17	16.1	16.1	16.1	149.88	0	17.36	351840000	40	1	8	4
1046		23.2271	22.6892	17.5854	23.0911	22.3126	22.1762	22.4679	22.5077	19.839	20.2536	22.5549	21.3432	20.8061	21.3934	23.2018	20.5429	19.5785	21.2269	21.219	21.0974	19.9237	22.8406	20.7192	19.792											5	5	5	25.8	25.8	25.8	24.4	0	6.4191	337380000	35	1	3	3
1047		25.1711	25.1982	25.1762	25.2014	25.3338	25.3663	25.1542	25.2695	25.3825	25.2576	25.5059	25.1951	25.3886	25.1654	25.3092	25.1557	25.2025	25.2196	25.3195	25.3119	25.1612	24.9086	24.9428	24.8722										+	18	18	18	36.4	36.4	36.4	69.521	0	166.57	2713700000	724	1	13	12
1048		23.23	20.7299	19.9182	20.0687	23.4235	21.1062	20.5328	20.641	23.3725	20.4944	20.9354	20.6221	20.7318	23.674	20.1575	19.6446	23.178	19.7191	23.2456	22.7157	20.6371	21.6862	20.3881	23.3512											5	5	5	6.6	6.6	6.6	112.93	0	38.4	477920000	34	1	3	3
1049		23.4918	23.5438	23.6158	23.8241	23.6943	23.5241	23.5719	23.715	23.5037	23.6927	23.76	23.5959	23.996	23.7712	24.345	23.9641	24.0465	24.0629	24.1771	24.0915	23.9308	23.97	24.1345	23.9717										+	15	15	15	36.9	36.9	36.9	66.135	0	40.811	1087700000	167	1	4	7
1050		23.2411	23.2585	23.201	23.1262	23.2755	23.2422	23.033	23.4269	24.0087	24.0466	24.0272	23.8892	24.1255	24.0655	24.3859	24.0543	24.46	24.3331	23.8761	24.4895	24.1165	24.0086	24.1124	23.8161										+	13	13	13	40.4	40.4	40.4	50.886	0	161.16	1070300000	287	1	8	8
1051		24.6464	24.812	24.7335	24.7412	25.0233	25.1396	25.0155	24.8929	24.8362	24.8766	24.9978	24.9684	25.0677	24.8065	24.8541	24.7109	24.9766	24.757	24.8539	24.7647	24.8275	24.4991	24.5705	24.7199										+	12	12	12	56.2	56.2	56.2	32.338	0	130.67	2112300000	428	1	11	11
1052		25.9606	26.0677	26.1435	25.916	25.9874	25.8711	25.7943	26.0061	26.3149	26.3878	26.5239	26.2815	26.2353	26.3842	26.2086	25.9132	26.0703	26.3377	25.8946	26.2122	25.4729	25.7884	25.7619	25.609										+	14	14	14	46.5	46.5	46.5	56.321	0	194.36	4857400000	706	1	9	10
1053		23.2087	23.0889	23.0173	22.9943	22.963	23.1852	23.0938	23.4021	24.6181	24.6879	24.7775	24.6323	23.3069	23.3416	23.5291	23.539	23.5156	23.5788	23.657	23.3628	23.4021	23.4285	23.7688	23.5859										+	11	11	11	32.9	32.9	32.9	49.532	0	21.801	961390000	196	1	5	6
1054		22.9511	22.9533	23.0052	22.7822	22.69	22.9795	23.0258	22.946	23.7957	23.7314	23.6834	23.772	23.5301	23.5866	23.6798	23.782	23.8969	23.8453	23.7272	23.7772	23.7341	23.8204	23.8349	23.7349										+	16	16	16	38.1	38.1	38.1	69.494	0	142.92	833020000	292	1	8	8
1055		22.7174	22.55	22.6688	22.7474	22.8674	22.8037	23.0757	23.0301	23.1143	23.1696	23.0886	23.2611	23.1307	23.1846	23.0003	23.0331	23.1215	23.1665	22.9207	22.9765	22.8192	22.4329	22.4364	22.3762										+	8	8	8	47.2	47.2	47.2	21.164	0	28.066	549110000	168	1	5	4
1056		26.4384	26.4367	26.2826	26.3341	26.2987	26.2524	26.4635	26.3921	26.1796	26.4571	26.4742	26.4538	26.1453	26.221	26.3608	26.2234	26.3237	26.4844	26.3825	26.4908	25.6246	26.1531	26.0639	26.0412										+	19	19	19	58.9	58.9	58.9	37.806	0	141.48	5867100000	631	1	14	12
1057		27.9551	27.9969	28.1496	28.0227	28.0776	27.9725	28.0358	28.055	28.0928	27.9998	28.153	28.0411	27.8295	27.8521	27.9934	27.8976	27.8588	27.8548	28.0641	27.9493	27.6866	27.6662	27.9329	27.8877										+	29	29	29	69.4	69.4	69.4	63.869	0	323.31	18598000000	1554	1	26	27
1058		22.3455	22.4095	22.3423	22.4829	22.6116	22.7727	22.7643	22.7189	23.0881	23.2193	23.2089	23.1755	22.7575	22.7829	22.7881	22.6099	23.0459	22.8221	22.7578	22.8689	22.5706	22.5408	22.7419	22.3996										+	6	6	6	19.7	19.7	19.7	37.658	0	31.329	492110000	175	1	3	2
1059		22.8876	22.7855	22.725	23.0306	23.0677	23.0257	22.8936	22.9213	22.9147	22.8174	22.6666	22.7329	22.7586	22.6241	22.6057	22.9173	23.4026	23.1566	22.928	23.3047	22.9197	22.6564	22.8683	22.9835										+	8	8	8	52.5	52.5	52.5	20.036	0	41.33	550250000	248	1	5	6
1060		25.5921	25.891	25.6667	25.7328	25.8712	25.9214	25.6993	25.8436	26.0855	25.9756	25.9639	25.9503	25.9468	25.9699	25.9383	25.6365	25.8629	26.0212	25.9183	25.7214	25.5601	25.6716	25.4727	25.341										+	13	13	13	71.4	71.4	71.4	26.404	0	261.85	4072300000	710	1	10	8
1061		24.4199	24.4744	24.3835	24.2274	24.5284	24.4559	24.5439	24.6357	24.7249	24.5496	23.9362	24.4168	24.4451	24.5703	24.4011	24.3728	24.5315	24.4199	24.2896	24.6429	24.3027	24.0256	23.7131	24.0518										+	5	5	5	51.2	51.2	51.2	10.264	0	24.923	1555500000	240	1	4	4
1062		25.9094	26.0111	25.9048	25.9636	26.0806	25.9458	25.9716	26.0658	26.0198	26.0512	25.9059	26.1133	25.7702	25.7398	25.9495	25.8321	25.8136	25.8792	25.9573	25.9188	25.5789	25.718	25.8542	25.8604										+	27	27	27	57.7	57.7	57.7	54.959	0	243.37	4394300000	1050	1	16	18
1063		25.1593	25.083	25.1009	24.9946	24.8641	24.9371	25.2051	25.0556	25.0179	25.0862	24.9318	25.2038	25.1168	24.8708	24.9589	24.8146	25.2985	24.9848	24.848	25.2887	24.9479	24.5992	24.431	24.57										+	5	5	5	66.2	66.2	66.2	14.58	0	76.802	2307800000	374	1	4	4
1064		22.3233	22.3811	22.3086	22.2358	22.8633	22.6469	22.9699	22.6095	22.6396	22.8292	22.8573	22.7415	22.6816	22.5002	22.6989	22.6909	23.0953	23.066	22.9003	22.9839	22.9403	22.8858	23.1635	22.8352										+	12	12	12	21.6	21.6	21.6	79.637	0	66.304	492290000	129	1	3	4
1065		22.7786	21.2194	19.175	21.4373	22.1275	22.0175	22.0557	21.6016	22.436	20.2905	23.0361	22.0718	22.903	22.2042	22.839	22.6001	22.9301	22.257	22.4837	22.3191	23.0142	23.0483	22.9236	22.7396										+	12	12	12	12.8	12.8	12.8	124.76	0	36.12	411380000	74	1	4	4
1066		23.8485	23.7416	23.7142	23.8206	24.0802	24.1592	24.1155	24.1407	24.0232	23.9834	24.3464	23.5529	23.4914	23.9748	23.9395	23.6821	23.5663	23.6881	23.8951	23.7389	23.4492	23.1381	23.5329	23.4826										+	12	12	12	53	53	53	35.518	0	184.32	1068200000	282	1	8	8
1067		27.522	27.5074	27.5128	27.4849	27.6699	27.6935	27.7585	27.7384	27.821	27.8379	27.8422	27.7622	27.686	27.7204	27.7074	27.7236	27.8979	27.8892	27.702	27.8407	27.7718	27.8135	27.7595	27.6484										+	48	48	48	61.5	61.5	61.5	112.95	0	323.31	15391000000	2865	1	37	36
1068		21.8896	21.6574	21.841	22.0855	22.1553	22.2205	22.1778	22.1129	22.7358	22.3627	21.0371	19.9149	21.0028	20.8263	20.2368	22.4885	22.7043	22.7062	22.4996	22.5623	22.3914	22.3244	22.4019	22.3106										+	7	7	7	14.9	14.9	14.9	67.266	0	12.541	325960000	86	1	2	4
1069		24.0249	24.2611	24.1073	24.0696	24.3835	24.3911	24.2802	24.3545	25.0853	25.1892	25.1443	25.3438	25.5162	25.3937	25.3706	25.8137	25.5883	25.7276	25.5869	25.5014	25.9479	25.8979	25.7957	25.9054										+	24	24	24	59.2	59.2	59.2	70.015	0	232.36	2970400000	450	1	7	7
1070		24.7461	24.9067	24.7327	24.7041	24.8663	24.7914	24.5576	24.9244	25.1277	25.0859	25.298	24.911	24.9406	24.8041	24.9947	25.1037	24.901	24.7638	25.314	25.0986	24.6212	24.7941	25.0632	25.0763										+	19	19	19	46.6	46.6	46.6	54.652	0	73.235	2262500000	633	1	11	13
1071		25.1144	25.1386	25.1803	25.1996	25.3139	25.3484	25.3551	25.2244	25.0881	25.1638	25.2456	25.0759	24.9587	25.1277	25.3068	24.8305	24.9077	25.0021	25.264	25.1453	25.0641	24.9616	25.1446	25.0478										+	13	13	13	47.7	47.7	47.7	39.154	0	82.655	2605300000	675	1	10	13
1072		21.2955	21.2983	21.0983	21.2507	21.406	21.7437	21.4513	21.5934	21.9754	22.0373	22.014	22.3472	21.4872	19.3822	23.14	20.5539	22.1072	20.3661	21.6442	22.1181	21.0412	19.6332	21.0435	23.0214											6	6	6	16.4	16.4	16.4	53.121	0	29.437	186300000	82	1	2	2
1073		23.8986	23.8837	23.668	24.1224	23.7285	23.9639	23.8677	24.0686	23.3201	23.4806	23.9681	23.5892	23.3066	23.6483	23.7815	23.7431	23.4279	23.6338	23.7429	23.5463	23.507	23.2037	23.7385	23.6747										+	8	8	8	36.8	36.8	36.8	25.568	0	36.261	1015800000	175	1	7	8
1074		22.5322	22.5836	22.4755	22.7838	22.5939	22.4321	22.4785	22.4269	22.825	22.5892	22.729	22.5678	21.557	22.5206	22.5582	22.3644	22.4682	20.6413	22.3876	21.3066	21.5063	21.6415	20.2827	21.6714										+	9	9	9	33.5	33.5	33.5	37.427	0	74.591	387370000	79	1	5	6
1075		21.6012	21.8123	21.6734	21.5343	21.9624	21.8855	21.981	21.9938	19.9756	21.7304	22.5484	20.4146	21.0682	21.5265	18.8019	21.564	20.1473	22.1856	22.1892	22.2754	21.8676	21.8078	22.0398	21.8387											9	9	9	36.7	36.7	36.7	41.552	0	21.635	256590000	106	1	1	3
1076		22.4306	22.6309	22.4392	22.6032	23.0356	22.9451	22.8154	22.8722	22.3015	22.3249	22.3377	22.0526	22.1732	22.298	22.285	22.2317	22.5216	22.5255	22.5136	22.5399	20.9775	21.2259	20.992	22.9238										+	7	7	7	26.9	26.9	26.9	43.117	0	75.955	398040000	66	1	3	4
1077		24.188	24.1846	23.8804	23.9424	23.9776	24.2234	23.7622	24.0795	24.5112	24.1927	24.4264	24.4002	24.1982	24.143	24.3637	24.1429	24.2235	24.1224	24.6566	24.3297	23.9118	24.3762	24.6899	24.4201										+	14	14	14	59.9	59.9	59.9	39.803	0	159.78	1398100000	225	1	10	9
1078		23.538	23.6642	23.6534	23.5683	23.8085	23.7776	23.9034	23.857	23.7899	24.2507	24.17	24.0933	24.3311	24.2054	24.1905	24.5855	24.5778	24.6031	24.7078	24.7412	24.5774	24.5884	24.5112	24.6895										+	18	18	18	52.2	52.2	52.2	42.383	0	103.12	1375700000	486	1	10	11
1079		22.3001	22.3494	22.4138	22.4922	22.4667	22.2878	22.3002	22.2296	22.5586	22.683	21.2538	19.7777	20.8117	22.2163	21.3959	20.8732	19.9963	22.3033	22.1945	22.1621	22.3325	22.6647	20.7913	20.3429											4	4	4	17.1	17.1	17.1	29.286	0	6.3318	310960000	74	1	3	3
1080		24.0941	24.0653	23.8198	23.9929	24.0865	24.1315	24.0943	24.2655	24.1923	23.9645	24.1086	23.9934	23.7026	24.1096	23.8174	23.7461	24.1212	23.9308	23.9234	23.9363	23.8035	23.9388	23.7505	23.7076										+	11	11	11	48.6	48.6	48.6	31.71	0	99.179	1222900000	140	1	9	7
1081		26.8379	26.7745	26.8167	26.8326	26.8684	26.8473	26.9183	26.8772	26.9369	26.8341	26.6971	26.7489	26.5386	26.5782	26.6831	26.4884	26.6245	26.5875	26.479	26.6944	26.3556	26.4658	26.421	26.3626										+	27	27	27	58.2	58.2	58.2	66.543	0	314.04	7574600000	1377	1	21	21
1082		21.6132	21.6077	21.3941	21.6343	21.7591	21.4877	21.6143	21.6581	21.6288	20.4295	20.6467	21.3418	21.6213	21.283	21.9953	20.0899	21.6378	21.4557	20.8243	21.5764	20.5118	21.7721	20.7303	21.0473											3	3	3	6.4	6.4	6.4	53.589	0.00035753	5.3477	165100000	31	1	3	3
1083		22.0472	22.0365	21.7213	21.7811	22.0252	22.4476	22.1658	22.1847	22.4619	22.1677	22.4639	22.4584	22.2742	22.5037	22.424	22.5786	22.7297	22.5726	22.2883	22.3723	22.433	22.7104	22.6541	22.4476										+	7	7	7	26.3	26.3	26.3	37.515	0	44.808	360290000	119	1	2	3
1084		23.1364	23.8269	22.72	22.7543	23.0083	23.6596	22.6465	23.227	23.0579	20.5918	20.0474	19.7139	22.6678	20.0177	22.8794	20.6946	21.933	19.6318	20.1058	19.7758	20.7336	20.1292	20.8522	20.6299										+	4	4	4	16.4	16.4	16.4	45.271	0	5.9638	342330000	49	1	3	3
1085		20.1665	21.0774	20.4221	21.1558	20.9902	21.0117	21.2673	20.9894	21.3449	21.7572	21.4215	21.103	20.961	20.9237	21.0607	21.0904	20.1939	21.1135	21.5012	20.4537	21.2201	20.8818	21.6278	21.3735										+	4	4	4	10.3	10.3	10.3	53.442	0	14.484	135820000	67	1	2	2
1086		27.3069	27.3333	27.2201	27.2756	27.4266	27.4695	27.4089	27.3959	27.436	27.5179	27.5054	27.4375	27.349	27.3838	27.4572	27.4351	27.5836	27.6048	27.6094	27.526	27.5701	27.6642	27.6142	27.5189										+	51	51	51	60.7	60.7	60.7	100.51	0	323.31	12989000000	2163	1	35	32
1087		24.0432	24.1901	24.1164	24.082	23.9381	24.0211	24.03	24.1513	24.3571	24.1186	24.3828	24.3477	23.8574	24.1733	24.1427	24.3386	23.9801	23.8699	24.4483	24.4102	23.5961	23.682	24.1909	23.8817										+	14	14	14	40.6	40.6	40.6	43.603	0	58.612	1270600000	331	1	8	9
1088		21.6705	21.8001	21.7276	21.5013	21.7711	21.8886	21.9372	21.6946	21.8101	22.1624	21.7025	21.7577	21.6273	22.0598	20.4297	22.0534	22.5213	22.3135	22.2808	22.3557	22.2863	22.0855	21.7831	22.025										+	5	5	5	23.6	23.6	23.6	29.56	0	25.86	265320000	91	1	4	3
1089		24.8343	24.7163	24.6877	24.8533	24.848	24.951	24.7378	24.6582	25.0056	25.0256	25.012	25.0538	24.9651	24.7211	24.8524	24.7844	25.0898	24.835	25.0038	24.8514	24.7959	24.8054	24.9987	24.73										+	25	25	25	27.4	27.4	27.4	127.64	0	126.73	2367000000	429	1	14	11
1090		24.4078	24.4881	24.4054	24.3166	24.6481	24.59	24.7472	24.6597	24.5185	24.4964	24.6516	24.4796	24.6373	24.6354	24.7536	24.8109	24.6286	24.6068	24.7997	24.7907	24.7005	24.6773	24.7122	24.6008										+	11	11	10	63.9	63.9	59	22.994	0	111.46	1878500000	418	1	7	7
1091		24.3084	24.362	24.3357	24.3387	24.9971	24.4376	24.9502	24.8196	24.616	24.8239	24.5679	24.0867	24.8916	25.0344	24.6927	24.982	25.1655	25.1711	25.1615	25.0112	24.5565	24.448	24.7558	24.5817										+	9	9	9	28.8	28.8	28.8	46.126	0	48.175	2072400000	104	1	5	8
1092		28.7285	28.7581	28.7901	28.7145	28.7315	28.7691	29.0027	29.0076	28.8538	28.9418	28.6608	28.9294	28.9465	28.9058	28.8042	28.882	29.069	29.0636	28.6378	29.0128	29.058	29.0048	28.5804	28.7309											7	7	7	44.4	44.4	44.4	11.263	0	114.1	34150000000	807	2	6	6
1093		26.4918	26.4587	26.3938	26.3897	26.4917	26.3849	26.3472	26.493	26.3557	26.4304	26.4094	26.4072	26.3325	26.2295	26.2662	26.2506	26.1481	26.0803	26.2589	26.2632	26.0272	25.9629	26.0584	25.9924										+	31	31	31	55.9	55.9	55.9	72.798	0	269.81	5886800000	1428	1	21	22
1094		23.1359	23.1084	23.0606	23.1148	23.2351	23.3697	23.2691	23.192	23.7255	23.9868	24.0226	24.0628	23.794	23.9668	23.7929	23.8665	24.1311	24.3005	24.3563	24.0648	24.1924	24.0734	24.0929	23.8539										+	6	6	6	28.6	28.6	28.6	30.421	0	66.474	997440000	260	1	4	4
1095		21.3112	21.1616	23.1775	21.2925	22.6394	21.8128	22.2448	22.0033	22.0892	22.0588	21.8512	22.032	20.5472	20.5162	21.4041	21.0564	21.9581	22.2104	22.0695	21.8621	21.1744	21.3878	21.2073	20.2684										+	2	2	2	10.7	10.7	10.7	25.915	0.0010288	4.1437	266750000	56	1	2	2
1096		22.6781	22.4672	22.8277	22.632	23.2257	22.8703	22.6695	22.4949	21.8623	19.7833	21.286	20.7385	21.9098	22.522	20.2617	19.5159	20.3836	23.1528	20.3362	20.8213	20.751	23.1897	19.7277	21.1064										+	13	13	13	12.6	12.6	12.6	157.56	0	51.821	446890000	48	1	6	7
1097		22.7415	22.6465	22.684	22.6933	23.2886	23.0188	23.0967	22.9045	24.0854	24.0767	24.0992	23.966	22.8181	22.8212	22.8378	22.9012	22.8585	22.9837	22.9385	22.9106	22.9313	22.7906	22.7091	22.5666										+	9	9	9	19.5	19.5	19.5	63.679	0	53.477	655550000	289	1	6	7
1098		22.5871	22.7195	22.7955	22.8039	22.9761	23.0298	22.8753	23.0142	23.4238	23.4569	23.4958	23.3545	23.61	23.6189	23.7972	23.9496	23.6228	23.8421	23.9538	23.7018	23.8363	23.8	23.9357	23.8378										+	13	13	13	36.5	36.5	36.5	48.422	0	101.2	797030000	242	1	8	6
1099		28.6276	28.7023	28.6429	28.6571	28.612	28.6501	28.7277	28.7848	28.8775	28.9138	28.7863	28.8832	28.7649	28.6962	28.6952	28.4197	28.8002	28.7208	28.496	28.7719	28.3957	28.3729	28.202	28.1759										+	24	24	24	75	75	75	40.037	0	323.31	29350000000	2182	1	22	22
1100		25.0468	24.9384	25.0405	25.0712	24.9989	25.0262	25.1254	25.1321	25.5176	25.5039	25.4145	25.507	25.4394	25.4484	25.4117	25.5882	25.7226	25.7894	25.6333	25.5742	25.6255	25.6434	25.6281	25.5472										+	24	23	23	39.7	38.2	38.2	85.381	0	283.12	3104500000	838	1	17	20
1101		25.39	25.5663	25.6324	25.5778	25.6646	25.7043	25.6653	25.6993	25.7067	25.5683	25.46	25.4056	25.458	25.5478	25.4236	25.4479	25.4903	25.4622	25.4193	25.5547	25.0774	25.3507	25.1032	25.3565										+	10	10	10	31.6	31.6	31.6	30.616	0	150.72	3318300000	348	1	9	8
1102		24.2608	24.205	24.1096	24.1941	24.2498	24.1547	24.2691	24.1424	24.2891	24.2817	24.2618	24.2066	24.2183	24.2249	24.2373	24.1442	24.1217	24.2394	24.1896	24.1233	24.2802	24.1765	24.4216	24.2909										+	19	19	19	20.4	20.4	20.4	126.08	0	179.35	1366500000	350	1	14	13
1103		21.8988	22.2794	22.1163	21.8918	22.1885	20.9289	19.5036	20.677	22.1798	20.094	22.0302	20.9774	20.6742	20.4015	22.3061	19.7068	20.1649	22.4671	21.5517	20.4689	21.7754	22.301	22.2713	21.9001											13	13	13	23.4	23.4	23.4	77.326	0	24.898	301990000	35	1	5	6
1104		20.5185	20.4334	20.8672	20.2802	20.8356	20.2649	20.1744	20.6322	20.8997	20.783	21.2586	21.3243	21.6283	21.4873	21.8133	21.7307	22.008	21.7386	22.0846	21.7574	22.0969	21.6777	22.0376	21.7791										+	7	7	7	6.1	6.1	6.1	131.32	0	8.7156	180130000	52	1	3	2
1105		19.5578	20.2202	19.9472	21.9177	21.9227	21.8291	21.7611	22.0725	22.3334	20.9871	21.6677	19.8395	21.7726	20.886	20.3908	21.229	21.427	20.5357	22.1196	22.3116	21.4813	20.4747	22.1695	20.634											8	8	8	14.1	14.1	14.1	70.832	0	16.242	205660000	29	1	6	3
1106		24.8895	24.7636	24.9585	24.8781	24.9765	24.9583	25.0813	24.9285	25.0249	24.8762	24.9512	24.9772	25.0114	24.7599	25.1294	25.0697	25.1846	25.1681	25.2097	25.0255	25.0736	25.077	25.1405	25.1415										+	8	8	8	21.2	21.2	21.2	48.964	0	132.95	2394300000	357	1	6	7
1107		22.3363	22.3149	22.2664	22.2665	22.5169	22.5619	22.4755	22.5136	22.4685	22.3121	22.3059	22.2652	22.1714	21.9699	22.0885	22.0143	22.6976	22.5267	22.5572	22.6485	19.6515	19.9696	21.1913	21.4534										+	6	6	6	28.2	28.2	28.2	27.974	0	10.276	320720000	76	1	6	5
1108		24.3372	24.4822	24.2931	24.3833	24.5823	24.4848	24.7044	24.6593	25.0902	25.1704	24.9978	25.134	25.172	25.2712	25.1156	25.0651	25.1278	25.1438	24.9945	25.2303	24.7691	24.9185	24.824	24.7135										+	20	20	20	29.7	29.7	29.7	91.118	0	110.28	2184700000	586	1	12	13
1109		24.4754	24.6966	24.7872	24.5972	24.4344	25.115	24.8867	24.9186	24.6662	24.8085	25.2003	24.8805	24.8447	24.8951	25.3608	24.9552	25.1016	24.8457	25.1301	24.9722	24.9978	24.8024	24.7194	24.9487											6	2	2	44.7	26.6	26.6	10.38	0	61.492	2142200000	182	1	5	5
1110		26.1846	26.2281	26.1086	26.2321	26.2527	26.1756	26.3169	26.3061	26.4034	26.565	26.3492	26.3376	26.2679	26.4413	26.2755	26.2199	26.439	26.5136	26.3219	26.438	26.2789	26.4005	26.1668	26.3201										+	30	30	30	58.3	58.3	58.3	51.561	0	194.93	5844500000	1485	1	21	20
1111		23.033	22.8927	23.0731	22.9423	23.0381	23.0836	23.2942	23.0393	23.1786	23.4423	23.4223	23.5247	23.1089	23.1456	23.2572	23.2636	23.753	24.0285	23.7666	23.7278	23.3541	23.4578	23.3302	23.1092										+	5	5	5	37	37	37	21.528	0	20.602	734470000	194	1	4	4
1112		22.8874	23.0196	23.1892	23.0971	22.9264	22.8792	22.8366	23.0075	22.9806	23.2927	23.6037	23.2754	22.8889	23.054	23.1084	23.0166	23.0779	23.1178	23.1121	22.9902	22.7921	22.9709	23.2147	22.9716										+	9	9	9	31	31	31	40.403	0	47.524	595860000	137	1	6	6
1113		24.0246	23.9198	23.861	24.0302	23.9519	24.0171	24.1862	24.0056	24.0239	24.0357	24.0464	23.8954	24.1561	24.1132	24.1409	24.0252	24.3121	24.2906	24.2401	24.3083	24.2434	24.2418	24.3248	24.1015										+	12	12	12	34.1	34.1	34.1	43.767	0	33.078	1432800000	367	1	8	6
1114		24.0188	24.1391	23.9572	24.0229	24.3131	24.4037	24.3415	24.2187	24.5793	24.6506	24.5962	24.6391	24.7492	24.5841	24.6903	24.6784	24.7149	24.7045	24.9418	24.4936	24.7171	24.7234	24.7722	24.7923										+	13	13	13	28.2	28.2	28.2	63.484	0	132.97	1697400000	567	1	10	9
1115		25.9038	25.9812	25.8815	25.9605	25.9877	25.9338	25.9814	26.273	26.052	26.12	25.772	26.1461	26.0156	25.998	25.7813	25.9268	25.926	25.8979	25.618	26.0664	25.7475	25.3221	25.0029	25.4062										+	12	12	12	68.2	68.2	68.2	15.979	0	68.254	4291400000	656	1	11	10
1116		25.2887	25.3907	25.2162	25.2406	25.3189	25.1955	25.2519	25.2049	25.3588	25.3568	25.5651	25.3221	25.1925	25.1942	25.3675	25.3219	25.2282	25.324	25.2437	25.3247	25.0569	25.062	25.1264	25.2557										+	9	9	9	14.8	14.8	14.8	91.841	0	116.89	3183300000	454	1	8	8
1117		21.9065	21.6495	22.1456	22.0092	22.0809	21.6956	21.9986	22.1905	22.6219	22.2661	22.0409	22.4182	22.0903	22.357	22.409	21.9407	21.9785	22.5182	20.3429	20.4227	22.0123	20.4207	19.3485	20.3989										+	3	3	3	37	37	37	13.116	0	70.579	262950000	84	1	2	2
1118		25.9004	25.812	25.8684	25.9562	25.8606	25.8858	25.8585	25.8671	25.8394	25.8502	25.8866	25.8374	25.6862	25.7293	25.7653	25.5652	25.7808	25.8375	25.6801	25.6781	25.5456	25.5584	25.5784	25.5473										+	24	24	24	64.9	64.9	64.9	50.883	0	224.3	3984600000	833	1	19	19
1119		21.8514	18.9817	18.9791	20.0501	22.468	19.9525	20.7669	21.7467	22.4432	19.8864	20.6568	21.1894	20.5311	20.932	22.3526	20.4619	20.4169	22.9274	20.9855	21.3865	21.9181	21.9994	21.9537	22.042											5	5	5	17.7	17.7	17.7	55.962	0	7.3349	231110000	11	1	2	3
1120		25.929	25.8883	26.0764	26.072	25.8183	25.9497	26.2206	26.4557	26.3979	26.4372	25.7355	26.4242	26.3079	26.2543	26.0193	26.3748	26.4678	26.4936	25.7232	26.4884	26.4288	26.2209	25.3899	26.0192											8	3	3	73.9	15.7	15.7	17.519	0	65.31	5313700000	356	1	8	8
1121		20.6797	21.2548	20.3325	21.7412	21.6199	20.4527	20.5242	20.6688	20.0513	20.5507	20.0206	22.8488	21.1273	20.6606	20.0202	22.8032	22.7816	20.3277	23.2093	22.9253	22.3659	20.2089	23.2507	21.6983											3	3	3	4	4	4	94.517	0.0095877	2.4784	306880000	26	1	2	2
1122		22.814	22.815	22.5988	22.7782	22.895	23.0139	23.0248	23.0088	23.5512	23.3534	23.5082	23.3815	23.5539	23.7794	23.7449	23.9588	23.6456	23.6432	23.805	23.5919	23.3819	23.6283	23.8054	23.8558										+	9	9	9	49.8	49.8	49.8	24.688	0	78.927	776400000	259	1	4	5
1123		21.0314	20.9036	20.8211	20.5621	20.9506	21.0538	20.3985	20.9449	21.0045	21.1092	20.8302	21.2792	20.7755	21.1504	20.8014	21.2706	20.9797	21.0012	20.8622	21.0162	20.968	20.4241	20.9012	21.1813											3	3	3	17.8	17.8	17.8	22.698	0	8.036	124680000	71	1	2	1
1124		20.1085	20.1893	20.9836	20.8657	19.5787	17.4828	20.719	20.3489	21.7574	21.3096	20.3237	21.686	21.5695	21.7856	21.8984	22.517	22.1143	22.5367	21.3987	22.1457	22.7611	22.23	22.0048	22.267										+	4	4	4	39.8	39.8	39.8	12.054	0	7.2119	161820000	39	1	2	2
1125		24.4723	24.4335	24.199	24.1896	24.4631	24.3441	24.3965	24.4308	24.4096	24.2352	24.4967	24.223	24.1785	24.1581	24.3278	23.9942	24.3161	24.1374	24.3613	24.2128	23.9099	23.9325	23.9161	23.7686										+	14	13	13	35.5	33.5	33.5	50.117	0	47.95	1400400000	255	1	9	8
1126		20.7872	20.4178	19.3937	20.3921	20.8016	20.9476	20.1317	20.1268	20.4661	21.1818	21.9934	21.1773	20.7497	21.5945	21.4455	22.2865	21.5614	22.4536	22.1769	22.1129	22.3178	22.2811	22.1948	22.3742										+	6	6	6	16	16	16	50.787	0	19.942	181320000	46	1	2	3
1127		21.7558	22.3442	21.8786	22.1005	22.2509	22.4887	22.144	21.7474	23.0235	23.0966	22.9091	23.0515	22.8073	23.0606	23.0406	23.1128	23.4981	23.1873	23.3753	23.1556	23.1912	22.8953	23.1493	22.6567										+	7	7	7	47.8	47.8	47.8	20.178	0	18.111	506170000	118	1	2	2
1128		24.8447	24.8303	24.8985	24.8196	25.0182	25.1234	25.1702	25.1027	25.332	25.3294	25.2188	25.3246	25.3483	25.2379	25.329	25.2527	25.4925	25.3426	25.3409	25.358	25.0589	24.8375	25.0769	24.8909										+	20	20	20	62.2	62.2	62.2	52.553	0	283.12	2715300000	755	1	13	12
1129		24.0889	23.9731	23.9825	23.8115	24.0566	24.144	24.3528	24.4027	24.4052	24.606	24.5688	24.4904	24.3581	24.6151	24.5874	24.4705	24.7909	24.6779	24.6439	24.6154	24.5896	24.3431	24.3776	24.4083										+	12	12	12	28.3	28.3	28.3	55.577	0	35.862	1662400000	347	1	10	9
1130		24.6398	24.4549	24.5237	24.541	19.1766	24.6396	20.4125	21.1296	20.5054	24.1497	20.747	20.3193	20.4884	23.3433	20.347	19.2296	20.9388	19.4844	20.6611	21.2048	20.438	22.0079	23.4527	21.0818										+	5	5	5	18.1	18.1	18.1	49.218	0	59.881	1137700000	42	1	2	3
1131		26.9269	26.7316	26.7372	26.6788	26.8413	26.7437	26.8121	26.8829	27.1206	27.1437	26.5303	27.0527	27.1273	27.0058	26.674	26.9489	27.2289	27.2428	26.9363	26.9369	27.0742	26.7873	26.4826	26.6925											12	12	12	66.1	66.1	66.1	12.021	0	127.76	8668600000	751	1	10	9
1132		32.0682	32.1115	32.1126	32.0756	32.1516	32.1302	32.1339	32.1551	32.3336	32.3333	32.1876	32.3155	32.2148	32.031	31.9629	31.837	32.2637	32.195	31.6732	32.0739	31.825	31.8209	31.3495	31.6136										+	24	24	24	72.3	72.3	72.3	37.396	0	323.31	316450000000	5439	1	21	21
1133		24.4509	24.2677	24.3113	24.1874	24.3836	24.4539	24.5163	24.6581	24.1416	24.4226	24.1338	24.2438	24.0931	24.0699	24.2249	24.1894	24.2729	24.2274	24.2121	24.3369	24.1183	24.1496	24.0882	24.1139										+	14	14	13	53.9	53.9	51.2	34.358	0	87.557	1470200000	513	1	10	9
1134		26.9828	26.9608	27.0857	27.0567	27.1344	27.2239	26.9349	27.0444	27.2594	26.986	27.4863	27.043	27.066	27.0401	27.1898	27.0957	27.2201	27.07	27.506	27.2013	27.0268	27.0051	27.2875	27.1656											23	23	10	64.8	64.8	32.3	51.152	0	323.31	10562000000	1502	1	17	15
1135		24.8	25.0686	24.9015	24.8501	24.7866	24.8583	24.7639	24.8952	24.9286	25.0855	25.0662	24.9479	24.6506	24.7587	24.7914	24.8116	24.6524	24.522	24.9583	24.916	24.5499	24.8686	25.0386	25.1153											21	8	8	51.7	20.7	20.7	50.535	0	46.548	2120800000	469	1	14	13
1136		27.4561	27.5378	27.5579	27.5499	27.4845	27.5537	27.469	27.5054	27.8398	27.5194	27.5381	27.4998	27.2859	27.4155	27.3458	27.0104	27.3177	26.9492	26.8548	27.2672	26.955	26.3965	26.7893	26.4845										+	6	6	5	40.9	40.9	40.9	13.878	0	35.344	10995000000	340	2	5	3
1137		28.0536	28.1352	28.0109	27.9986	28.218	28.1577	28.4171	28.378	28.2539	28.1922	27.97	28.1022	27.9952	28.0002	27.9902	27.9703	28.1047	27.9256	27.6887	28.1304	27.7612	27.6029	27.4765	27.5855										+	5	5	5	35.7	35.7	35.7	13.819	0	49.254	19069000000	528	1	5	5
1138		27.7567	27.7823	28.0043	27.9552	28.2424	28.2072	28.0664	27.9156	28.1909	28.036	28.2972	28.0345	28.0003	27.9953	28.0592	27.9416	28.1536	28.1415	28.3459	28.122	28.0994	28.0889	28.0476	28.05										+	20	20	18	49.3	49.3	47.1	49.471	0	323.31	19894000000	1518	1	16	17
1139		23.4593	23.6778	22.7511	23.3515	23.1492	23.7241	22.9816	23.2182	23.6046	23.4152	23.6662	23.8535	23.1263	23.5491	23.0346	23.606	22.8004	22.9437	23.578	23.782	22.6624	20.3579	23.3399	23.5085											3	3	3	7	7	7	43.736	0	6.1711	720430000	125	1	3	2
1140		26.3754	26.4357	26.5513	26.6024	26.8112	26.3432	26.5586	26.6732	25.9766	26.15	25.1124	26.215	26.3086	26.4115	25.2506	25.833	26.5842	26.5754	26.0971	26.7948	26.4562	26.6458	25.0155	25.2768										+	4	4	4	37.4	37.4	37.4	10.087	0	17.566	5783600000	225	2	4	4
1141		28.7153	29.0555	28.9581	28.8819	28.871	28.8724	29.082	29.1576	28.8721	28.919	29.3626	28.9769	28.888	29.0852	29.195	29.0071	29.2854	29.297	29.1051	29.1012	29.0271	28.8626	28.8105	29.1949											18	18	6	54.9	54.9	16.1	22.723	0	267.75	41596000000	2232	1	17	14
1142		29.502	29.5611	29.5308	29.6631	29.6945	29.5797	29.7621	29.6435	29.5407	29.5236	29.5692	29.4003	29.4522	29.3731	29.5617	29.3087	29.7395	29.7543	29.6389	29.4959	29.7006	29.533	29.391	29.4901										+	16	16	1	55.2	55.2	7.1	27.499	0	315.58	57559000000	2924	1	14	13
1143		29.092	28.9934	29.0418	28.8767	29.0242	28.8217	28.8851	28.9005	29.0093	28.921	28.9447	28.7354	28.7833	28.8328	28.4832	28.0961	28.9385	28.8414	28.3768	28.5333	28.5877	28.4002	27.8606	27.6038										+	6	6	6	79.3	79.3	79.3	9.6166	0	118.48	31910000000	562	1	6	6
1144		26.8132	27.0085	27.0223	27.0474	27.2525	27.532	27.0875	27.4739	27.0853	26.9278	27.4343	27.178	27.0045	26.9779	26.8544	27.1837	27.1353	27.1686	27.2946	27.1372	27.1109	26.9364	26.6523	26.7421										+	2	2	2	39.2	39.2	39.2	6.3084	0	31.929	10822000000	311	1	2	2
1145		26.0896	25.9929	26.1085	26.0709	26.0884	26.061	26.1594	26.2588	26.2767	26.3216	26.1553	26.3547	26.1198	26.3306	26.2412	26.2484	25.7635	26.1379	26.1876	26.5285	25.4581	25.803	25.6444	26.0658										+	12	12	12	68.7	68.7	68.7	16.905	0	210.42	5201300000	564	1	11	10
1146		25.4483	25.3925	25.7146	25.4805	25.6862	25.5877	25.6565	25.0291	26.0228	25.7414	25.9675	25.8613	25.5497	25.5614	26.0429	25.8154	25.6663	25.7769	25.7351	25.5737	25.8011	25.6979	25.7952	25.9948										+	2	2	2	8.6	8.6	8.6	59.411	0	50.056	3894900000	252	1	2	2
1147		28.6712	28.7848	28.6849	28.6951	28.6036	28.658	28.8846	28.887	29.043	29.62	29.6675	29.581	29.0332	29.4418	29.6121	29.2575	29.4573	29.5064	29.6303	29.4393	29.3562	29.1236	29.2245	29.3794										+	27	27	27	95.2	95.2	95.2	27.227	0	323.31	43755000000	2506	1	23	23
1148		22.6745	22.8846	22.4887	22.6362	23.0338	22.8837	22.9885	22.6335	23.5655	23.5086	23.6136	23.3991	23.7096	23.6713	23.6763	23.8368	23.9538	23.9151	23.9905	23.7169	24.0412	23.8863	24.1785	23.8995										+	16	16	15	21	21	19.4	93.979	0	54.607	835900000	254	1	5	5
1149		25.4149	25.2866	25.4109	25.3473	26.0056	25.8002	25.6671	25.4866	24.8974	24.4039	24.7381	24.628	24.6183	24.0562	24.4903	24.0034	24.5288	24.2893	24.1495	24.3142	24.8259	23.7721	23.6412	23.4										+	7	7	7	23.4	23.4	23.4	50.557	0	192.28	2294600000	318	1	4	5
1150		27.344	27.4672	27.1149	26.7929	27.0448	27.4822	27.0983	27.7264	27.3268	27.4224	27.6491	27.5146	27.3663	27.3948	27.906	27.6125	26.6824	26.9125	28.0503	27.908	25.7783	26.6909	27.9045	27.7341											7	5	5	80.9	69.1	69.1	11.158	0	169.9	12382000000	498	1	7	7
1151		23.7471	24.0055	23.946	23.9929	24.1666	24.1462	24.1888	24.0187	24.0312	23.8685	23.8254	23.9077	23.7777	23.8213	23.8614	23.8026	23.9561	23.8573	23.8493	23.8677	23.9391	23.8333	23.7519	23.7427										+	25	25	25	19.9	19.9	19.9	167.89	0	95.914	1167500000	273	1	16	14
1152		23.0826	23.0363	23.1131	22.9975	23.0378	22.9437	23.122	22.9317	22.9514	22.9471	22.5014	22.83	22.6948	22.903	22.247	22.4438	22.8587	22.6652	22.4744	22.6805	22.3897	22.464	21.9451	22.1252										+	5	5	5	62.8	62.8	62.8	13.446	0	22.106	499970000	246	1	4	5
1153		24.1764	24.1981	24.1116	24.1846	24.3061	24.2129	24.3115	24.0981	24.4978	24.6286	24.5183	24.7697	24.62	24.8023	24.6748	24.7373	24.7384	24.6298	24.586	24.7612	24.815	24.7841	24.5802	24.6771										+	6	6	6	41.6	41.6	41.6	24.734	0	127.93	1679800000	354	1	5	6
1154		21.0614	20.6621	19.9415	21.6425	21.2889	20.9524	19.9904	19.6084	22.7536	22.9069	22.734	22.8388	23.1081	23.2263	22.9748	23.5112	23.5371	23.6698	23.5374	23.5497	23.8863	23.7127	23.5327	23.3846										+	11	11	11	18.4	18.4	18.4	82.676	0	40.87	535620000	112	1	1	2
1155		27.6252	27.683	27.5909	27.5356	27.5705	27.4527	27.689	27.6773	27.3317	27.359	26.9877	27.2397	27.0596	26.8876	27.0168	26.827	27.252	27.0527	27.0299	27.1937	26.8949	26.7655	26.4875	26.7749										+	9	9	9	60.2	60.2	60.2	11.423	0	46.785	11255000000	695	1	8	9
1156		31.3285	31.5503	31.5357	31.4776	31.3984	31.4343	31.5363	31.5616	31.4169	31.3522	31.5627	31.4768	31.3417	31.3541	31.3891	31.5433	31.4942	31.4939	31.6199	31.5676	31.4828	31.3796	31.6031	31.6107											46	46	38	47.9	47.9	41	99.883	0	323.31	211520000000	5602	1	42	36
1157		25.861	25.7369	26.138	26.0491	26.0373	25.5559	26.1247	26.1338	25.3197	25.3491	25.1234	25.366	24.9741	25.0144	25.0755	24.7624	25.122	24.9709	24.9716	24.9381	24.8644	24.7625	24.7707	24.7558										+	2	2	2	14.7	14.7	14.7	15.357	0.00035651	5.2731	3045100000	130	2	1	1
1158		29.272	29.2257	29.373	29.2135	29.177	29.2697	29.382	29.3317	29.6639	29.5448	29.1478	29.5953	29.6158	29.5224	28.9912	29.2884	29.509	29.443	29.0506	29.3366	29.3126	29.2291	28.7333	28.8428										+	14	14	8	56.7	56.7	25.3	17.215	0	211.5	46133000000	2447	3	12	11
1159		23.08	23.1252	23.0993	23.1802	23.3446	23.2949	23.4022	23.2354	23.8325	23.8016	23.5348	23.3254	23.7624	23.9686	23.6152	23.6267	23.8798	23.7688	23.5048	23.4827	23.5593	23.3206	22.9255	23.3492										+	5	5	5	39.2	39.2	39.2	16.838	0	56.406	808700000	308	1	5	5
1160		21.0293	21.3116	20.7969	20.279	21.1328	21.2274	19.9233	21.4294	20.7003	20.6819	20.7958	21.4827	21.4307	21.1448	20.9231	21.5248	21.0701	21.4073	20.8001	21.5733	20.9223	22.2932	19.681	20.7137											8	2	2	45.3	8.6	8.6	14.595	0	5.9318	159930000	28	2	7	7
1161		20.918	22.9086	19.5161	21.4981	23.1424	20.9839	21.4359	19.2288	20.2742	20.7288	19.7918	24.1381	23.2463	23.2019	21.4879	21.7361	22.9365	22.8054	22.5745	22.6447	23.1503	23.1905	22.7008	23.2027											6	6	6	6.5	6.5	6.5	155.06	0.00035474	5.0881	445300000	27	11	3	1
1162		32.8713	33.1273	32.9859	33.0843	33.109	33.0913	33.1597	33.1077	33.2976	33.308	33.4368	33.3477	33.3547	33.1893	33.1989	33.3347	33.3966	33.5623	33.37	33.2642	33.3141	33.4562	33.1877	33.2983										+	26	26	1	65.4	65.4	6.3	49.66	0	323.31	717820000000	9920	1	21	20
1163		28.6936	29.0123	28.7659	28.6687	28.8167	28.818	28.8921	28.9776	28.9411	29.01	28.7877	28.794	28.7798	28.8678	28.8434	28.7381	28.864	28.9847	28.8953	28.8523	28.3872	28.8056	28.861	28.9424											14	14	14	75.5	75.5	75.5	14.699	0	293.52	33672000000	1671	2	10	9
1164		28.5164	28.4279	28.5294	28.4551	28.7493	28.5476	28.6587	28.718	28.8069	28.7024	28.6948	28.9579	28.8418	28.5148	28.5938	28.8758	28.8937	28.7023	28.6171	28.8604	28.7677	28.4765	28.443	28.7442										+	12	12	12	72.3	72.3	72.3	14.76	0	175.06	30422000000	998	2	9	9
1165		27.9146	27.9882	28.0308	27.8955	28.2637	27.8707	27.9856	27.8851	27.9077	27.4465	27.8211	27.5761	28.3526	27.7482	27.8768	27.5186	28.1857	28.0571	27.9857	27.8215	28.0967	27.6658	27.5943	27.346											11	11	11	67.6	67.6	67.6	14.882	0	172.26	17735000000	724	2	10	9
1166		27.1542	27.1375	27.2021	27.5396	27.7279	27.4298	27.9443	27.5145	27.3917	27.386	27.7236	27.0833	27.3229	27.4525	27.4981	27.1225	27.7158	27.4529	27.7015	27.1266	27.7889	27.379	27.122	26.9771											4	4	4	36.1	36.1	36.1	6.9101	0	20.555	12590000000	502	2	4	3
1167		29.3831	29.3906	29.5188	29.3985	29.5121	29.3687	29.4627	29.5663	29.2855	29.0175	29.2212	29.2369	29.063	28.9983	29.1003	29.0415	29.4276	29.3873	29.3701	29.5095	28.9633	29.0669	29.3376	29.2074										+	14	14	14	74.3	74.3	74.3	15.395	0	143.08	46255000000	1017	2	11	10
1168		30.0307	29.9818	30.1512	30.1475	30.0397	30.0842	30.3107	30.2875	30.0885	30.1715	29.9403	30.1487	30.0519	30.1236	30.0152	29.9644	30.319	30.2897	30.0407	30.0373	30.2473	30.2569	29.8885	29.904											13	13	13	59.2	59.2	59.2	17.435	0	116.36	81462000000	1479	2	13	13
1169		29.5929	29.6995	29.6335	29.7147	29.6119	29.6658	29.8441	29.8829	29.8559	29.879	29.6805	29.9736	29.6496	29.6823	29.6367	29.7658	29.8483	29.8827	29.6062	29.7763	29.6912	29.3968	29.3867	29.5444										+	18	18	18	70.5	70.5	70.5	20.599	0	193.58	60848000000	2041	2	18	17
1170		28.9667	29.1464	29.1769	29.1481	29.173	29.2128	29.3209	29.2431	29.3635	29.2547	29.2026	29.4313	29.4589	29.2643	29.2217	29.2944	29.5801	29.6159	29.0214	29.2481	29.6139	29.5482	28.8436	29.2363											11	11	11	54.5	54.5	54.5	27.1	0	226.75	45239000000	908	3	8	8
1171		29.7212	29.8389	29.7219	29.703	29.8582	29.9287	29.8948	29.9691	29.8375	29.7994	29.6437	29.7788	29.7001	29.7361	29.7212	29.703	29.9672	29.9394	29.7635	29.8962	29.8416	29.6793	29.5172	29.6958										+	13	13	13	67.1	67.1	67.1	17.5	0	152.06	64561000000	1791	2	11	10
1172		28.4556	28.519	28.5503	28.452	28.5145	28.5667	28.5125	28.6597	28.7156	28.7122	28.4755	28.773	28.4889	28.6963	28.4724	28.6833	28.579	28.5838	28.3992	28.6549	28.4721	28.3462	27.9502	28.3192										+	8	8	8	51	51	51	15.655	0	88.785	26810000000	739	2	6	4
1173		29.4958	29.4654	29.5098	29.4333	29.6176	29.5831	29.5138	29.6371	29.5712	29.448	29.5415	29.3886	29.6867	29.368	29.4066	29.3819	29.6657	29.4751	29.6002	29.4561	29.3892	29.3932	29.2804	29.294										+	10	10	10	62.1	62.1	62.1	19.891	0	131.06	56656000000	2099	2	9	9
1174		29.2117	29.2639	29.1607	29.2316	29.221	29.1714	29.293	28.9495	29.3043	29.1822	29.1426	29.0953	29.0772	29.0996	29.0537	29.0044	29.0811	29.2906	29.0205	29.2091	29.022	28.9047	28.812	28.8157										+	7	7	7	63.2	63.2	63.2	7.6638	0	99.942	40783000000	880	2	4	4
1175		28.2848	28.5555	28.5534	28.335	28.3831	28.4748	28.3515	28.6068	28.6742	28.5253	28.558	28.651	28.6696	28.468	28.5898	28.6179	28.7048	28.5985	28.5374	28.7247	28.4575	28.4602	28.3698	28.5395										+	13	13	13	72.7	72.7	72.7	17.666	0	237.8	27081000000	1309	2	11	12
1176		26.7986	26.8169	26.8853	26.8071	26.8037	26.8684	26.8123	26.9089	27.2588	27.2996	27.42	27.3744	27.3702	27.4326	27.4603	27.6653	27.602	27.5347	27.7579	27.5165	27.3971	27.4986	27.8859	27.6487										+	31	31	31	72.7	72.7	72.7	51.618	0	323.31	11669000000	1485	2	22	23
1177		22.1008	22.3046	22.2685	22.238	22.307	19.5067	21.0814	22.3193	24.3081	24.2769	24.4358	24.4958	24.4685	24.4643	24.3386	24.541	24.5743	24.5055	24.6816	24.4067	24.3666	24.5364	24.3979	24.3809										+	13	13	13	37.1	37.1	37.1	55.609	0	46.053	1100400000	276	1	5	6
1178		30.3921	30.5127	30.5625	30.546	30.7671	30.6527	30.722	30.6586	30.925	30.9396	31.033	30.9081	31.0649	31.266	30.9991	31.3115	31.4491	31.6016	31.3244	31.2999	31.325	31.3895	31.2307	31.3642										+	25	25	25	77.6	77.6	77.6	41.764	0	323.31	158240000000	5764	1	21	23
1179		27.418	27.3789	27.4338	27.4111	27.4209	27.4395	27.3616	27.6012	27.7087	27.4974	27.7949	27.6774	27.677	27.6524	27.47	27.7569	27.8389	27.8758	27.8155	27.921	27.7912	27.6584	27.7505	27.8184										+	14	14	13	70.4	70.4	65	22.816	0	176.12	15393000000	880	1	12	12
1180		20.8818	20.3167	19.5038	21.2891	19.2538	21.2929	20.1462	20.7739	21.6086	21.5235	22.0545	21.5718	21.2698	21.291	19.6317	20.6343	21.4404	21.5872	21.5299	21.4162	21.4581	21.618	21.643	21.6039										+	6	6	6	9.6	9.6	9.6	86.58	0	22.351	164170000	42	1	1	2
1181		25.0473	25.0519	24.9899	24.9713	25.0126	24.9849	24.9635	25.163	25.6019	25.6155	25.7497	25.6748	25.7573	25.6956	25.6704	25.8684	25.972	25.9606	26.0531	25.9155	25.7129	25.8033	26.1074	25.8699										+	14	14	13	55	55	52.3	37.636	0	191.64	3523600000	667	1	10	11
1182		26.1626	26.2106	26.0143	26.1703	26.3338	26.2729	26.3019	26.3451	26.6425	26.7434	26.934	26.846	26.8942	26.9095	26.9763	27.0467	27.1301	27.1456	27.4913	27.2428	27.0634	27.1674	27.4411	27.24										+	34	34	34	38	38	38	123.57	0	323.31	8310500000	1308	1	25	26
1183		25.6937	25.6439	25.5285	25.4934	25.7041	25.5976	25.8442	25.5946	25.8725	25.924	25.6407	25.9488	25.524	25.6032	25.4473	25.217	25.6225	25.6331	25.33	25.6478	25.0813	24.8291	24.6916	24.7354										+	19	19	19	72.7	72.7	72.7	29.361	0	83.204	3374200000	690	1	15	14
1184		25.5018	25.5389	25.4234	25.5295	25.6102	25.6362	25.5717	25.6471	25.4616	25.45	25.3256	25.4499	25.1882	25.213	25.3316	25.0732	25.372	25.4019	25.2165	25.2221	24.9566	24.9895	24.8881	24.826										+	44	44	43	34.7	34.7	34.2	189.24	0	186.99	3033000000	836	1	25	27
1185		26.834	26.8734	26.8148	26.9107	26.8149	26.9196	26.9382	26.9457	26.8298	26.9892	26.8484	26.8682	26.6414	26.7188	26.7505	26.6164	26.6499	26.6923	26.718	26.7619	26.5465	26.6481	26.5338	26.5631										+	27	27	27	49.6	49.6	49.6	60.013	0	323.31	8092700000	1199	1	22	22
1186		29.2567	29.135	29.4115	29.4027	29.5297	29.5028	29.5198	29.3733	29.242	29.1341	29.376	28.719	28.983	28.7306	28.8506	28.3264	29.0455	29.233	28.9221	28.6048	28.5671	28.765	28.1938	27.9197										+	5	5	2	78.2	78.2	35.5	11.171	0	135.64	41857000000	533	1	3	3
1187		25.3253	25.6026	25.3642	25.4616	25.7128	25.6025	25.7884	25.6854	25.4341	25.4435	25.918	25.4974	25.2931	25.4113	25.5577	25.5376	25.2357	25.4133	25.5332	25.7494	25.1005	25.1286	25.5322	25.4392										+	6	5	5	81.8	70	70	11.12	0	87.688	3361800000	334	1	5	5
1188		24.5093	24.5309	24.5794	24.6035	24.8002	24.8507	24.772	24.8062	25.0208	25.0286	24.9903	25.0891	25.0694	25.1971	25.0971	25.277	25.2672	25.1623	25.2955	25.1633	24.973	25.2974	25.3159	25.2501										+	10	10	10	47.8	47.8	47.8	23.136	0	41.536	2547400000	300	1	3	5
1189		24.7309	24.7142	24.6593	24.6586	24.9557	24.9687	24.8472	24.823	25.3066	25.3189	25.6404	25.1797	25.5219	25.5003	25.5621	25.4593	25.7566	25.8477	25.8732	25.6006	25.6836	25.6192	25.7799	25.7038										+	11	10	10	68.5	63	63	22.755	0	258.14	3045400000	529	1	8	8
1190		25.8541	26.0433	25.8201	25.9204	26.0218	26.0333	26.1621	26.0052	26.5436	26.5576	26.4889	26.5259	26.5835	26.6476	26.4535	26.81	26.9025	26.9637	26.6901	26.8345	26.6302	26.8025	26.6346	26.7415										+	12	12	12	61.7	61.7	61.7	23.861	0	159.26	6539300000	716	1	10	10
1191		22.7396	22.6457	22.8125	22.8065	22.7472	22.7195	22.6014	22.562	23.1223	23.2901	23.3221	23.4306	23.3612	23.2257	23.0401	23.1618	22.9809	23.3061	23.1819	23.4396	22.9972	23.2926	23.1826	23.5017										+	5	5	5	28.6	28.6	28.6	25.442	0	25.146	612130000	166	1	3	4
1192		25.4519	25.4981	25.3574	25.3334	25.574	25.6408	25.5051	25.5612	25.5038	25.349	25.5253	25.5078	25.1822	25.1544	25.5324	25.1059	25.2873	25.2204	25.8825	25.5814	24.9681	24.9911	25.1928	25.2628										+	11	11	11	54.2	54.2	54.2	29.165	0	111.12	3086700000	518	1	8	7
1193		29.7316	29.8274	29.8321	29.743	29.8875	29.8476	29.931	29.8565	29.8529	30.0508	29.934	30.0661	29.6364	29.6462	29.9459	29.6662	29.9942	29.6111	29.6947	29.8897	29.4485	29.0066	28.9279	29.3379										+	12	12	12	78.4	78.4	78.4	17.402	0	227.96	63067000000	2779	1	10	10
1194		28.3513	28.4909	28.4097	28.4411	28.4759	28.4399	28.3768	28.5037	28.6653	28.4867	28.4186	28.4819	28.2906	28.2488	28.0943	27.8349	28.3815	28.1045	27.9817	28.2638	27.7542	27.6053	27.3726	27.4031										+	23	23	23	69.5	69.5	69.5	39.732	0	323.31	22392000000	1539	1	18	17
1195		29.5373	29.5668	29.6739	29.611	29.6957	29.6421	29.6439	29.5993	29.7199	29.692	29.7449	29.6934	29.7138	29.4353	29.3839	29.1865	29.739	29.5324	29.2857	29.4513	29.294	29.0814	28.5449	28.7483										+	19	19	19	81.7	81.7	81.7	32.467	0	323.31	53898000000	1897	1	15	15
1196		28.0104	28.0929	28.0811	28.0165	28.057	28.0967	28.0958	28.1146	27.8333	27.7557	27.8091	27.7071	27.4687	27.4798	27.5612	27.3388	27.4988	27.5623	27.5335	27.559	27.2232	27.2819	27.2975	27.1546										+	37	37	37	61.9	61.9	61.9	85.23	0	323.31	15919000000	2494	1	31	31
1197		25.81	25.7739	25.6736	25.7912	25.6983	25.9086	25.5859	25.7843	25.9128	26.0095	26.0081	26.09	25.8549	25.8639	25.967	26.2893	25.9807	25.8141	26.3311	26.2187	25.7376	25.9459	26.2631	26.1818										+	6	6	6	30.6	30.6	30.6	28.121	0	51.011	4447300000	258	1	6	6
1198		21.7488	21.8007	20.0981	21.2999	21.7693	21.7768	21.7367	21.9071	21.7945	19.8969	20.057	21.8496	20.4211	21.3095	19.8136	22.2878	22.0047	21.9633	21.9718	21.8739	21.9058	21.0173	22.1416	21.8314											8	8	8	34.8	34.8	34.8	25.348	0	35.093	238460000	48	1	2	4
1199		25.3673	25.3197	25.3746	25.343	25.4139	25.5519	25.4724	25.5838	25.6446	25.6756	25.6856	25.6068	25.5261	25.6176	25.5669	25.5185	25.644	25.5948	25.575	25.6498	25.4473	25.46	25.5824	25.3611										+	17	17	17	39.7	39.7	39.7	56.697	0	231.52	3389500000	765	1	14	10
1200		29.3549	29.3651	29.3913	29.4329	29.7048	29.6921	29.5584	29.5873	29.7849	29.7666	29.6428	29.7681	29.7527	29.6282	29.6414	29.6419	29.8178	29.6221	29.61	29.7102	29.757	29.5491	29.4007	29.4698										+	27	27	27	86	86	86	41.995	0	323.31	57338000000	3583	1	24	24
1201		25.7923	25.8536	25.7261	25.7725	25.9185	26.0351	25.8943	25.8196	26.2982	26.1831	26.2252	26.1525	26.1211	26.1613	26.284	26.2101	26.6017	26.3661	26.3252	26.3017	26.2896	26.1785	26.1099	26.2205										+	11	11	11	36.7	36.7	36.7	31.425	0	101.03	5125900000	727	1	10	11
1202		29.8049	29.8599	29.864	29.8554	29.9376	30.0196	30.0095	29.9543	30.1027	30.1762	30.2308	30.0436	30.0983	30.0807	30.0607	29.9307	30.2984	30.3816	30.1776	30.136	30.1193	30.0935	29.9008	29.7871										+	32	32	32	81.1	81.1	81.1	56.875	0	323.31	77697000000	3804	1	27	28
1203		22.9379	22.9093	22.8548	22.9331	22.8798	20.8635	21.1253	23.0953	19.242	21.0534	19.7306	22.1318	20.6601	20.1202	20.1686	22.332	24.5281	20.8775	19.4169	21.1935	23.7325	23.7347	20.7057	23.2853										+	6	6	6	24	24	24	41.538	0	8.2247	639960000	44	1	2	3
1204		24.3316	24.2336	24.3416	24.2849	24.5287	24.3177	24.4892	24.2851	24.3405	24.4105	24.0988	24.3253	24.1067	24.0236	24.2622	23.7073	24.2159	23.961	23.827	23.8634	24.0444	23.94	23.8404	23.4857										+	14	14	14	49.4	49.4	49.4	38.066	0	104.56	1484800000	350	1	9	10
1205		29.8035	29.8423	29.8586	29.8151	29.8007	29.9278	29.9152	30.0163	29.9811	30.0445	29.9657	29.8934	29.9331	29.9818	29.9475	29.8429	30.1079	30.1272	30.0654	30.0387	29.8951	30.0295	29.832	29.7371										+	52	52	52	70.9	70.9	70.9	72.976	0	323.31	71068000000	4106	1	43	40
1206		23.2419	23.5127	22.9627	23.5293	23.4209	23.4688	23.3461	23.0388	23.6065	23.6382	23.7829	23.8922	23.98	23.9626	24.0201	24.2554	24.4113	24.3727	24.2365	24.231	24.3809	24.4411	24.4051	24.354										+	16	16	16	19.4	19.4	19.4	98.748	0	30.132	1159100000	143	1	5	6
1207		22.2675	20.8613	21.063	19.4358	21.4112	21.4622	20.7959	21.053	22.2414	22.3063	19.5428	21.7161	20.0485	21.958	21.9808	21.4369	21.8217	21.9805	21.7946	22.2748	22.5934	21.7748	22.6045	22.6211											5	4	4	29.1	24.6	24.6	35.29	0	36.373	204390000	90	1	2	2
1208		24.6997	24.6272	24.6014	24.6334	24.4772	24.6503	24.7389	24.7175	25.366	25.1189	25.1303	25.0538	25.2286	25.1006	25.0019	25.2102	25.3782	25.3311	25.2575	25.4208	24.9045	25.1169	25.0935	25.3258										+	13	13	12	63.7	63.7	59.3	36.489	0	153.16	2379600000	454	1	6	8
1209		24.3103	24.3003	24.2485	24.2576	24.2404	24.3068	24.2518	24.2597	24.705	24.6805	24.545	24.7165	24.7871	24.7208	24.8347	25.0223	24.8831	24.7233	24.8437	24.9774	24.7221	24.7233	24.7242	24.6569										+	14	13	12	52.5	49.7	49.7	36.829	0	102.41	1957700000	436	1	10	10
1210		28.6604	28.6511	28.6105	28.6838	28.7414	28.6471	28.8402	28.8069	28.8373	28.9749	28.9	28.8636	28.8148	28.8018	28.8358	28.7283	28.9881	28.992	28.882	28.9244	28.9165	28.9487	28.7578	28.6022										+	32	32	32	63.1	63.1	63.1	58.587	0	323.31	32931000000	2672	1	27	27
1211		27.1582	27.1918	27.1018	27.1661	27.3217	27.3435	27.3511	27.2993	27.9662	28.0657	27.9685	27.9586	28.0178	28.1636	27.8923	28.216	28.4565	28.5101	28.2893	28.2822	28.3453	28.4398	28.1786	28.2674										+	43	43	42	66.7	66.7	66.7	61.547	0	323.31	18141000000	2453	1	32	35
1212		20.2845	20.5073	20.0816	19.9082	20.3249	20.4435	20.0029	19.6638	19.4978	21.7179	22.0848	19.8981	20.1359	22.0203	21.9568	22.1308	21.7515	18.8384	22.5506	21.6473	21.8838	21.8598	22.4344	22.3787										+	4	4	4	15.5	15.5	15.5	49.965	0	27.166	172650000	28	1	1	0
1213		29.3669	29.3986	29.2966	29.318	29.3703	29.3416	29.3946	29.4481	29.2254	29.255	29.3073	29.2676	29.1165	29.0965	29.1484	29.2059	29.1101	29.0758	29.1149	29.269	28.9483	28.8543	29.0512	29.0707										+	23	23	19	74	74	70	28.449	0	312.67	43901000000	2218	1	21	20
1214		20.5722	21.9081	22.5789	21.3938	20.7275	19.4408	20.1653	22.9148	23.6953	23.9005	23.7997	23.771	23.8531	23.7734	24.0121	23.8505	24.2123	24.1096	24.1719	24.1767	24.1562	24.0356	24.2924	24.0444										+	21	21	21	18.7	18.7	18.7	159.35	0	60.21	883730000	246	1	7	6
1215		29.2546	29.1135	29.111	29.2073	29.3225	29.2946	29.3358	29.3236	29.2677	29.2379	29.3403	29.2285	29.1984	29.1578	29.2739	29.0022	29.4718	29.2228	29.2373	29.3144	29.2258	28.601	28.887	28.8389										+	11	11	11	57	57	57	16.953	0	114.64	42873000000	2154	1	10	10
1216		24.175	24.4057	24.0533	24.1423	24.1917	24.3753	24.3018	24.3172	24.1378	24.0664	24.2753	24.1639	23.7971	23.7752	24.1078	23.8065	23.7418	23.6575	23.9327	23.8709	23.5658	23.5687	24.0039	23.8727										+	15	15	15	31.9	31.9	31.9	58.349	0	61.571	1234200000	358	1	10	10
1217		28.5189	28.4471	28.6983	28.585	28.5683	28.4766	28.497	28.65	28.6576	28.7494	28.5472	28.6316	28.5054	28.6725	28.4783	28.6441	28.9269	28.7596	28.6516	28.7162	28.7714	28.6678	28.6532	28.7049										+	12	12	12	59.3	59.3	59.3	24.555	0	78.047	29467000000	658	1	10	10
1218		26.3098	26.612	26.3849	26.3312	26.7605	26.3065	25.8327	26.2485	27.0185	26.7671	25.285	26.5925	26.7354	27.0713	25.7116	26.5528	26.816	27.1897	25.61	26.3831	26.3255	27.1531	25.339	26.5089											8	8	8	63.6	63.6	63.6	15.912	0	229.21	6506000000	571	1	6	5
1219		23.7064	23.6263	23.3171	23.5304	23.6175	23.6929	23.7908	23.7355	23.7006	23.9411	24.1151	23.9343	23.9198	23.8169	23.9292	23.9661	24.0918	24.0686	24.1295	24.0495	24.0378	24.1227	24.2013	23.9842										+	26	26	26	30.6	30.6	30.6	103.73	0	115.21	1098200000	466	1	12	10
1220		23.5743	23.2763	23.3569	23.2302	23.5796	23.4357	23.5392	23.6806	23.2982	23.5019	23.5097	23.2304	23.3842	23.6547	23.7315	23.462	24.0988	24.2941	23.1269	24.4325	24.1777	23.8834	24.0301	23.9898										+	21	21	21	22.9	22.9	22.9	123.57	0	67.112	967230000	146	1	9	7
1221		25.2057	25.2849	25.0909	25.2185	25.2972	25.2614	25.4142	25.4107	25.6294	25.7717	25.5942	25.7421	25.6034	25.6367	25.6579	25.7725	25.6939	25.7192	25.6577	25.7469	25.4996	25.4281	25.6117	25.6616										+	16	16	16	61.8	61.8	61.8	29.986	0	161.28	3370700000	655	1	10	12
1222		25.0081	25.0285	24.9133	25.0108	25.1105	25.1675	25.1804	25.0136	25.5567	25.5748	25.6611	25.5812	25.6758	25.54	25.6938	25.625	25.668	25.6579	25.7914	25.6364	25.8479	25.8695	26.0336	25.8867										+	27	27	27	34.6	34.6	34.6	97.48	0	133.36	3325800000	686	1	19	17
1223		27.7377	27.8503	27.741	27.8644	28.6221	28.7383	28.4135	28.321	28.8027	28.6755	28.8577	28.5904	28.7579	28.5377	28.5561	28.1799	28.6359	28.3374	28.5202	28.5507	28.4178	27.9367	27.963	28.0007										+	10	10	10	94.1	94.1	94.1	21.898	0	264.64	24838000000	1109	1	8	8
1224		29.7078	29.6947	29.8326	29.7849	29.8121	29.8272	29.9196	29.961	29.9146	29.7957	29.7217	29.7478	29.8188	29.7098	29.7916	29.6969	29.8988	29.8664	29.5702	29.7608	29.7976	29.7683	29.3894	29.4859										+	39	39	39	69.1	69.1	69.1	71.512	0	323.31	63525000000	3497	1	34	36
1225		25.2912	25.2446	25.263	25.2113	25.4613	25.3702	25.4359	25.3915	25.3747	25.3771	25.5159	25.2146	25.2541	25.157	25.1771	24.995	25.2626	25.2739	25.1064	25.2034	24.879	24.7839	24.7679	24.6999										+	14	14	14	60.9	60.9	60.9	36.119	0	252.11	2790300000	711	1	8	10
1226		27.5116	27.5175	27.4986	27.5966	27.6321	27.6913	27.6881	27.6317	27.7979	27.7409	27.7272	27.7146	27.7085	27.6952	27.6136	27.6745	27.7871	27.8019	27.6769	27.8241	27.6517	27.705	27.5985	27.6132										+	39	39	39	53.2	53.2	53.2	97.704	0	323.31	14936000000	1954	1	32	30
1227		27.6077	27.665	27.653	27.6619	27.7437	27.7856	27.8317	27.759	28.0461	28.0216	28.1162	28.0729	27.9136	27.9196	27.9623	27.9423	28.1063	28.0836	28.0429	28.0734	27.8587	27.8959	27.917	27.8883										+	37	37	37	63.7	63.7	63.7	68.805	0	323.31	17468000000	2356	1	32	30
1228		27.906	27.8393	27.9356	27.9303	27.9548	27.9949	27.9807	28.0069	27.8631	27.805	27.7521	27.7573	27.5713	27.5362	27.5146	27.3063	27.6248	27.681	27.3937	27.6473	27.3966	27.4359	27.2459	27.1613										+	30	30	30	81.7	81.7	81.7	55.841	0	323.31	15300000000	1966	1	27	26
1229		24.9587	25.1318	24.941	24.8891	25.072	25.0363	25.0735	24.9778	25.2222	25.1798	25.3533	25.3593	25.3059	25.2462	25.349	25.379	25.1742	25.3731	25.4797	25.2606	25.1699	25.2527	25.4292	25.4276										+	22	22	22	56.3	56.3	56.3	40.848	0	157.95	2699000000	524	1	12	15
1230		26.7985	26.7041	26.7704	26.8049	26.8168	26.7833	26.8368	26.8958	27.094	27.0862	26.9259	27.0381	27.0302	27.0345	27.0657	27.008	27.1846	27.2028	26.9852	27.0538	27.1157	27.0593	26.8865	26.9076										+	24	24	24	67.9	67.9	67.9	47.373	0	307.57	9099300000	1171	1	18	17
1231		26.527	26.4304	26.4916	26.5112	26.5787	26.699	26.6935	26.6442	26.8216	26.7471	26.6857	26.671	26.7203	26.6734	26.7371	26.6705	26.8627	26.6495	26.833	26.7129	26.6259	26.6082	26.7824	26.6356										+	21	21	21	64.1	64.1	64.1	48.295	0	275.25	7593700000	1107	1	18	18
1232		23.2132	23.4939	23.2283	23.4727	23.4279	23.7792	23.5038	23.2385	23.3372	22.9968	23.5999	23.2885	22.8604	23.316	23.2519	23.1018	23.0752	23.4667	23.1527	23.1937	23.0154	22.8566	22.9908	23.033										+	2	2	2	6.4	6.4	6.4	56.852	0	98.575	694670000	137	1	1	1
1233		28.2484	28.4674	28.3689	28.4027	28.4775	28.5797	28.4926	28.5356	28.4886	28.548	28.527	28.4449	28.3216	28.3022	28.4329	28.1715	28.1223	27.9301	28.4076	28.3981	27.5795	27.6449	27.9234	27.8296										+	22	22	22	84.5	84.5	84.5	24.375	0	323.31	23497000000	2175	1	19	18
1234		24.2104	24.2578	24.0898	24.1746	24.0277	24.2645	24.222	24.4152	21.2542	19.3713	20.5838	22.7071	20.8426	21.7963	21.4758	21.9433	21.7397	21.6416	22.1682	22.0594	20.4821	20.2116	20.9546	21.698										+	3	3	3	5.7	5.7	5.7	58.484	0	9.8021	700940000	111	1	3	3
1235		23.8055	23.6436	23.6147	23.6521	23.5444	23.5699	23.6645	23.6638	23.225	23.3604	23.265	23.2037	23.1608	23.0589	23.2924	22.9766	23.2513	23.2143	23.1198	23.1041	23.1383	23.322	23.2925	22.8226										+	15	15	15	30.6	30.6	30.6	64.762	0	147.17	752880000	336	1	11	11
1236		27.261	27.3358	27.1533	27.2107	27.2814	27.3692	27.1821	27.2477	27.2624	27.0856	26.9759	27.1994	27.132	27.0156	26.8533	27.2329	27.219	27.0054	27.0493	27.3006	27.148	26.9903	26.9913	27.2111										+	17	17	17	64.6	64.6	64.6	32.04	0	259.71	10634000000	1183	1	13	14
1237		25.7489	25.7924	25.708	25.6409	25.9281	26.0149	25.8895	25.79	26.313	26.2246	26.4129	26.3918	26.2342	26.2911	26.359	26.33	26.4094	26.2718	26.4694	26.3835	26.1319	26.2043	26.4705	26.3592										+	25	25	25	60	60	60	56.152	0	250.81	5229700000	1097	1	19	18
1238		29.6799	29.6578	29.7425	29.6882	29.6921	29.7881	29.8261	29.7343	29.8659	29.7297	29.6544	29.5924	29.839	29.5723	29.7341	29.4539	29.8144	29.7351	29.6994	29.634	29.7539	29.5728	29.533	29.2791											24	8	8	58.7	20.9	20.9	39.767	0	323.31	59823000000	1257	1	24	24
1239		23.4233	23.2473	23.3312	23.3652	23.2428	23.1586	23.2981	23.3647	23.3741	23.5308	23.2436	23.2084	23.1257	23.2698	23.2575	23.2686	23.3155	23.4645	23.2811	23.5175	23.0409	23.0869	23.0084	23.2134										+	4	4	4	11.7	11.7	11.7	52.545	0	22.374	714330000	173	1	3	4
1240		28.8646	28.9146	28.864	28.9274	29.1118	29.0824	29.0503	28.9416	29.2255	29.2207	29.302	29.3716	29.4057	29.305	29.1377	29.5556	29.4002	29.4425	29.7554	29.4998	29.5213	29.4461	29.656	29.6047										+	16	16	16	85	85	85	20.618	0	323.31	46784000000	1894	1	15	13
1241		32.3549	32.5173	32.6355	32.5571	32.611	32.7163	32.6559	32.6137	32.866	32.8612	33.007	32.8206	32.742	32.683	32.6771	32.5798	32.911	32.7897	32.6794	32.7068	32.6659	32.6734	32.3191	32.4065										+	28	28	28	88.8	88.8	88.8	39.57	0	323.31	502960000000	8804	1	23	23
1242		27.7708	27.9856	27.798	27.7867	27.8216	27.8425	27.9351	27.9721	27.993	28.051	28.0913	28.1084	27.9371	28.1297	28.1742	28.3613	28.2144	28.381	28.442	28.296	28.0984	28.1909	28.2746	28.4836										+	18	18	18	39.8	39.8	39.8	63.465	0	277.72	20259000000	1467	1	14	15
1243		22.8124	22.6618	22.6327	22.7768	22.645	22.6694	22.6133	22.6259	23.3235	23.1533	23.4697	23.2465	23.1768	22.9172	23.2856	23.3496	23.3178	23.4701	23.2256	23.2495	23.2891	23.4262	23.2977	23.462										+	16	16	16	24	24	24	111.78	0	71.211	601620000	119	1	8	7
1244		22.7006	22.5046	22.4239	22.5815	22.9962	23.1969	22.3556	22.7736	22.8432	22.9819	22.908	22.6786	23.0034	22.8351	22.9054	22.6349	23.2119	23.1908	23.2539	23.0701	22.914	22.7277	22.9433	22.8212										+	10	10	10	10.3	10.3	10.3	116	0	59.076	516700000	68	1	6	5
1245		29.2557	29.2613	29.1867	29.1947	29.2918	29.2808	29.2605	29.3996	29.2168	29.0834	29.0233	29.0391	29.0377	29.0852	28.9985	28.8631	29.1079	29.1018	29.0977	29.1744	29.2099	29.028	28.5483	28.7377										+	11	11	4	57.4	57.4	23.6	16.653	0	100.07	40200000000	1015	1	9	7
1246		25.2227	25.3385	25.1905	25.204	25.4541	25.5669	25.3051	25.4634	25.4422	25.3545	25.6698	25.5267	25.133	25.1598	25.2397	24.9855	25.0669	25.1223	25.3158	25.3536	24.7664	24.8715	25.0057	24.9729										+	11	11	11	68.2	68.2	68.2	22.985	0	252.42	2786500000	393	1	7	7
1247		25.3982	25.4462	25.3698	25.463	25.3478	25.545	25.4414	25.4332	25.7731	25.863	25.8474	25.8707	25.9655	25.9698	25.9823	26.1136	26.0131	25.9617	26.2738	25.9738	26.1409	26.0851	26.3003	26.23										+	28	28	28	49.4	49.4	49.4	76.774	0	265.33	4233800000	957	1	20	20
1248		19.5345	20.4725	19.6005	21.2807	21.6757	19.5047	21.0327	21.0282	22.1119	21.9849	22.2655	22.0575	22.6914	22.1664	22.4217	22.2578	22.3747	22.4044	22.6452	22.1593	22.6344	22.6477	22.7912	22.4475										+	4	4	4	22.9	22.9	22.9	24.249	0	9.4142	358580000	68	1	2	2
1249		27.3561	27.4605	27.1785	27.3028	27.3935	27.4632	27.2525	27.4407	27.7421	27.6944	27.8434	27.76	27.6257	27.7927	27.7525	27.9193	27.7523	27.8687	28.0278	27.8445	27.385	27.5867	27.9052	27.7876										+	30	30	30	79.2	79.2	79.2	51.522	0	323.31	14613000000	1403	1	17	19
1250		25.0445	25.0272	24.8939	25.0152	25.2613	25.2037	25.3159	25.1595	25.4278	25.4854	25.5152	25.4207	25.4912	25.4663	25.6566	25.6108	25.8443	25.818	25.8857	25.6533	25.607	25.6749	25.7479	25.6153										+	37	36	36	23.8	23.3	23.3	194.16	0	242.39	3271800000	935	1	20	20
1251		23.3875	23.2754	23.3477	23.5605	23.496	23.5894	23.3757	23.3894	23.5071	23.5399	23.4289	23.3763	19.5487	23.2443	23.3272	23.0333	23.4569	23.6005	22.9666	23.109	23.1342	22.9582	22.2166	22.3074											4	4	4	35.9	35.9	35.9	15.728	0	28.852	694180000	122	1	3	3
1252		25.9541	26.2687	26.0645	25.981	26.2524	26.3067	26.2181	26.3817	26.507	26.6328	26.7239	26.6323	26.5861	26.6418	26.7823	27.1141	26.7567	26.9498	27.0698	27.1115	26.5219	26.7412	27.2842	27.263										+	31	31	31	66.1	66.1	66.1	53.321	0	323.31	7340700000	1148	1	19	19
1253		31.8672	31.7956	31.9131	31.854	32.0427	31.9833	32.0695	32.1336	30.1244	29.9775	30.2508	30.0707	29.2494	29.1965	29.5572	29.0186	28.9669	28.9714	29.0296	29.2797	28.6527	28.8986	28.8615	28.6547										+	30	30	30	81.8	81.8	81.8	38.965	0	323.31	144290000000	2275	1	21	21
1254		19.6984	20.8367	19.8339	19.5365	21.6252	19.9655	20.8606	20.206	21.1283	19.0906	23.1979	20.6286	22.1156	21.8649	22.0113	21.9415	22.104	22.0817	22.2626	22.1068	22.6034	22.7091	22.8348	22.5037										+	6	6	6	25.1	25.1	25.1	38.65	0	25.912	251160000	30	1	1	1
1255		23.7771	23.7808	23.7269	23.8759	24.0424	24.0557	23.928	23.9078	24.3793	24.3298	24.44	24.1377	24.1828	24.1395	24.5208	24.3444	24.5583	24.634	24.6414	24.5203	24.4908	24.4849	24.5553	24.4791										+	13	13	13	42.5	42.5	42.5	46.468	0	134.39	1398900000	489	1	9	9
1256		21.0386	19.4545	19.9866	21.5221	20.1575	20.8203	19.8359	20.0859	22.1206	21.8871	21.7927	21.726	22.1854	22.0484	22.2916	22.8219	22.3558	22.6099	22.2262	22.2726	21.7723	22.9057	21.7685	22.1333										+	5	5	5	21.9	21.9	21.9	39.823	0	23.679	223330000	49	1	1	2
1257		27.961	28.0231	27.9591	27.8847	27.9864	28.0548	27.978	28.0784	29.9723	30.1435	30.3739	30.2134	30.3	30.2929	30.2038	30.4532	30.5162	30.5933	30.5446	30.3838	30.448	30.5193	30.305	30.45										+	47	47	47	63.6	63.6	63.6	91.998	0	323.31	67849000000	3815	1	33	34
1258		27.2431	27.3699	26.9952	26.98	27.1254	27.3348	26.9861	27.2844	27.5849	27.6167	27.8445	27.6826	27.5134	27.657	27.6315	27.7657	27.3397	27.3031	28.0229	27.9117	26.7	27.3824	27.8401	27.8924										+	36	36	36	78.8	78.8	78.8	45.405	0	323.31	13118000000	2003	1	25	25
1259		29.2077	29.3332	29.2858	29.2351	29.272	29.3479	29.3734	29.4052	29.5692	29.6774	29.629	29.6626	29.6974	29.8081	29.7964	29.9844	29.9832	30.0363	30.0234	29.991	29.8994	29.947	29.891	29.946										+	42	41	41	52.9	51.3	51.3	73.226	0	323.31	60129000000	3823	1	38	36
1260		26.2802	26.2293	26.1519	26.2148	26.2814	26.3474	26.3325	26.3938	26.207	26.2491	26.2199	26.1923	25.8546	25.898	26.0525	25.9721	26.0196	25.8662	25.9791	26.1671	25.6698	25.6824	25.7937	25.7745										+	17	17	17	48.2	48.2	48.2	42.733	0	95.801	5092300000	855	1	16	13
1261		26.3369	26.3566	26.3453	26.3545	26.5862	26.5704	26.6851	26.6834	26.9646	27.0095	26.9208	26.9736	26.9901	27.015	27.0594	27.2426	27.3192	27.3093	27.333	27.1505	27.2314	27.2891	27.1158	27.0025										+	28	28	27	66.3	66.3	64.7	50.06	0	323.31	9146900000	1274	1	22	21
1262		24.7084	24.8144	24.6056	24.7285	24.8364	24.84	24.6596	24.7478	25.0121	25.0394	25.0109	25.0164	24.9351	25.0276	25.0936	25.0211	25.0673	25.0261	24.9983	25.0792	24.86	24.9618	24.9647	25.0765										+	12	12	11	47.5	47.5	44.9	35.259	0	135.59	2257600000	547	1	10	9
1263		23.3217	23.0773	23.2713	23.0304	23.3574	23.2904	23.4718	23.6041	23.6953	23.4935	23.0277	23.2003	23.5907	23.5444	23.5664	23.0113	23.8363	23.8505	23.298	23.3202	23.6989	23.8568	23.4801	23.2646											14	14	14	13.4	13.4	13.4	149.63	0	58.877	807060000	155	1	9	7
1264		28.4416	28.376	28.4788	28.4954	28.3862	28.4647	28.4097	28.3892	28.425	28.4147	28.3713	28.2701	28.166	28.1995	28.0961	27.9379	28.0629	28.1065	28.1168	28.0474	27.8823	27.9138	27.8663	27.6034										+	33	33	33	57.5	57.5	57.5	73.193	0	323.31	21956000000	2223	1	27	26
1265		26.5103	26.6652	26.5505	26.5678	26.5449	26.5275	26.4149	26.7147	27.2207	27.3597	27.5091	27.4686	27.2178	27.3268	27.5351	27.4445	27.4222	27.3714	27.5417	27.5753	27.1805	27.3194	27.3943	27.4639										+	33	33	33	63.7	63.7	63.7	60.243	0	316.19	10436000000	1661	1	21	22
1266		32.5528	32.5119	32.7659	32.6094	32.7232	32.6797	32.8268	32.6749	32.7782	32.7773	32.7169	32.7316	32.7331	32.4506	32.3437	32.0027	32.6465	32.4669	32.1954	32.5044	32.1279	31.7335	31.4496	31.4182										+	33	33	33	89.6	89.6	89.6	23.765	0	323.31	427580000000	5265	1	27	27
1267		25.1586	25.0912	25.4837	25.3567	25.2703	25.1016	25.3209	25.4129	24.9145	25.0469	23.9849	25.1702	24.7818	24.5867	24.2255	24.2103	24.7669	24.504	23.5403	24.6121	24.3884	24.0558	23.0431	23.4315										+	9	9	9	69.8	69.8	69.8	19.342	0	150.23	2069800000	490	1	7	7
1268		25.9142	26.0832	25.5883	25.8349	25.4283	25.6224	25.2471	25.6758	26.0221	25.9765	25.915	25.7736	26.0393	26.5777	26.3126	26.3938	25.9001	25.9766	26.2363	26.2431	25.1928	25.4535	26.1057	25.9659										+	14	14	14	37.5	37.5	37.5	58.932	0	82.777	4492400000	333	1	10	11
1269		24.6333	24.5656	24.4061	24.5491	24.4981	24.5425	24.5285	24.5692	24.2533	24.1806	24.1286	24.2868	24.0066	24.0543	24.2512	24.1235	24.0079	24.0146	24.1749	24.085	23.7639	23.7885	24.123	24.1582										+	22	22	22	28.1	28.1	28.1	110.14	0	73.241	1419300000	519	1	13	14
1270		23.1564	23.2138	23.528	23.4606	23.9185	23.8247	23.6638	23.4436	23.6315	23.6799	23.5518	23.2272	23.6397	23.8322	23.622	23.5472	23.7465	23.7052	23.6263	23.5123	23.6199	23.7911	23.5008	23.5784										+	9	9	9	52.9	52.9	52.9	33.716	0	77.046	898120000	182	1	4	4
1271		20.2604	20.3081	20.6882	20.2773	20.1653	19.9292	21.2032	24.2826	20.2452	24.5061	20.7264	20.6338	20.5126	20.54	21.2321	21.0336	21.9288	19.9204	21.6426	25.5108	24.5533	24.4277	24.2171	24.1056										+	7	3	3	21.1	10.5	10.5	35.72	0.0026324	3.0316	1694100000	26	1	4	4
1272		22.3523	22.4829	22.5825	22.3543	22.4887	22.3037	22.778	22.5193	22.863	22.5941	22.4142	22.4975	22.6029	20.2319	22.4163	22.5413	23.1277	23.1345	22.7486	22.9493	22.8305	22.895	22.8758	22.6793										+	7	7	7	25.5	25.5	25.5	42.866	0	32.225	435960000	137	1	4	2
1273		26.8191	26.7748	26.6702	26.5579	26.8008	26.8796	26.5854	26.7054	26.9357	26.548	26.7338	26.5853	26.8186	26.4838	26.5172	26.4086	26.9509	26.3804	26.4284	26.6524	26.8044	26.4314	26.1495	26.2574											4	4	4	71.7	71.7	71.7	13.411	0	117.65	7407600000	388	1	4	4
1274		21.6301	21.3158	21.4427	21.5244	21.6896	21.7546	21.6297	21.7357	21.6762	21.5329	19.8614	21.0622	21.0471	22.7297	20.3048	19.8888	21.9646	22.0347	22.1689	21.9822	21.3693	21.1136	21.373	20.7604											7	7	7	10.3	10.3	10.3	86.843	0	13.802	229590000	46	1	3	3
1275		25.8296	25.9713	25.8249	25.8542	25.966	25.9637	25.8386	25.9788	25.895	25.8761	25.9414	25.8026	25.7989	25.8501	25.908	25.7842	25.9815	25.924	26.1627	25.9725	25.8094	25.9759	25.9578	25.9496										+	22	22	22	66.9	66.9	66.9	39.527	0	234.83	4431800000	896	1	16	13
1276		23.6209	23.9213	24.2196	24.2095	23.8599	23.969	23.9881	24.4043	23.7658	23.5228	23.6114	23.4145	23.182	23.2718	23.3782	22.9436	23.3817	23.5847	23.1554	23.3222	23.1862	22.8793	23.3221	23.1884										+	5	5	5	42	42	42	26.677	0	43.652	879880000	150	1	3	3
1277		23.1147	23.1599	23.094	23.0977	23.2011	23.4214	23.2299	22.9992	24.0055	23.8636	23.9774	24.01	23.7888	23.6458	23.8141	23.7946	23.8543	23.7682	23.5634	23.7429	23.7429	23.691	23.3538	23.7019										+	12	10	10	33.9	29.6	29.6	50.424	0	111.18	889580000	253	1	8	9
1278		24.996	24.9712	24.8738	25.0474	25.0011	25.027	25.0421	25.1058	25.4444	25.5574	25.5882	25.576	25.4608	25.6967	25.5786	25.823	25.7081	25.8041	25.9673	25.6819	25.5933	25.6241	25.849	25.8125										+	14	13	12	43.6	41.1	37.8	42.45	0	122.35	3310600000	675	1	8	9
1279		21.8793	22.1885	21.868	21.7002	22.0373	22.0136	22.1554	22.3308	22.6211	22.2051	22.8971	22.4953	22.5244	22.6221	22.7642	22.7585	22.8777	22.9752	23.2707	22.734	22.7884	22.6935	23.2521	22.9285										+	8	7	7	27	24	24	45.831	0	24.01	437960000	156	1	4	5
1280		23.207	23.3016	23.2584	23.1141	23.5818	23.3961	23.3633	23.3884	23.5927	23.4241	23.6337	23.4823	23.5044	23.2942	23.5961	23.0023	23.26	23.2512	23.1692	23.3543	23.2608	23.4654	23.4037	23.2747										+	13	11	11	36.2	34.1	34.1	51.738	0	100.45	750920000	205	1	8	11
1281		33.8511	33.8965	34.064	33.9068	34.0106	34.1699	34.1742	34.0898	34.2043	34.1269	34.3768	34.3048	34.1234	33.8348	33.992	33.8449	34.1434	33.8417	33.8916	34.0291	33.7469	33.348	33.2493	33.4026										+	32	32	32	84.1	84.1	84.1	47.435	0	323.31	1183900000000	13667	1	26	25
1282		23.021	22.9506	22.9627	22.9589	23.1319	23.0953	23.1972	23.1858	23.5241	23.6409	23.5752	23.6084	23.437	23.4878	23.5356	23.6628	23.964	23.7394	24.0712	23.8125	23.6237	23.6581	23.8561	23.7504										+	14	14	14	49	49	49	38.676	0	90.862	836060000	275	1	7	6
1283		30.5219	30.6055	30.6351	30.643	30.7029	30.7345	30.7713	30.8651	30.6194	30.7294	30.739	30.7572	30.6367	30.5824	30.5466	30.6717	30.8397	30.8874	30.6564	30.8225	30.6853	30.5479	29.9629	30.5588										+	34	34	1	68.6	68.6	7	43.802	0	323.31	120680000000	3499	1	26	27
1284		27.3821	27.4755	27.4219	27.3646	27.4875	27.5604	27.3968	27.3312	27.2771	27.2409	27.3819	27.2711	27.2697	27.1075	27.1938	27.048	27.0335	27.0149	27.137	27.1091	26.7976	26.7786	26.9131	26.8035										+	22	22	22	70.3	70.3	70.3	34.029	0	323.31	10942000000	1250	1	19	19
1285		20.9862	22.7462	20.1669	21.4196	19.7745	20.7146	19.6848	19.5653	22.1925	22.4111	22.8884	22.4887	22.2233	22.1983	23.0623	22.1627	21.0343	21.1995	23.512	23.0588	20.3588	20.4866	23.4386	23.0902										+	3	3	3	12	12	12	23.52	0	22.84	300060000	49	1	1	0
1286		29.6372	29.6906	29.6047	29.5467	29.8614	29.8944	29.7632	29.8784	29.9429	29.7079	29.7971	29.6827	29.6688	29.3938	29.6331	29.1274	29.6243	29.3364	29.3558	29.5232	29.1481	28.69	28.7931	28.6432										+	38	38	37	79.5	79.5	78.4	62.534	0	323.31	54455000000	3446	1	33	33
1287		23.5495	23.1631	23.407	23.3769	23.6362	23.4521	23.5082	23.5998	23.7802	23.6064	23.6858	23.697	23.7198	23.7348	23.6916	23.7125	23.8837	23.8991	23.7579	23.6766	23.7177	23.811	23.7989	23.5987										+	9	9	9	26.2	26.2	26.2	57.577	0	82.886	907600000	262	1	8	8
1288		22.9772	23.2469	23.0233	23.2399	23.2464	23.1486	22.9372	23.0409	22.9795	23.0565	22.7752	22.4707	21.0352	22.817	22.8742	22.7788	22.633	22.5444	21.0876	22.6646	22.6344	22.7294	22.5453	22.3269										+	15	14	14	24.3	22.5	22.5	92.83	0	36.406	510350000	116	1	9	9
1289		20.2254	19.2914	19.6569	19.9441	19.9759	21.0227	20.3933	19.8432	22.9541	23.2617	22.929	23.5795	23.376	23.1852	23.047	23.2988	23.5051	23.5255	23.0618	23.4939	23.2919	23.2541	23.2866	23.2215										+	9	9	9	19.8	19.8	19.8	49.955	0	18.626	457120000	169	1	0	0
1290		25.1516	25.1231	24.9065	25.0248	25.1804	25.0709	25.1758	25.0538	25.3264	25.2772	25.1483	25.3011	25.5179	25.5305	25.5881	25.621	25.5585	25.3837	25.5297	25.4379	25.5151	25.4639	25.5883	25.582										+	34	34	34	29.9	29.9	29.9	152.59	0	202.95	2918800000	980	1	21	24
1291		28.3933	28.503	28.4644	28.4273	28.4964	28.5045	28.4983	28.5225	28.0122	27.9685	28.1099	27.9993	27.596	27.5396	27.6205	27.4813	27.4845	27.5565	27.576	27.734	27.266	27.4293	27.3178	27.4107										+	32	32	32	79.2	79.2	79.2	55.565	0	323.31	19015000000	2422	1	28	29
1292		26.8651	26.8805	26.8635	26.9728	27.1248	27.079	27.0298	27.0277	27.518	27.5412	27.8525	27.7125	27.7581	27.7988	27.8545	28.0211	27.9843	28.0332	28.0793	27.8757	27.9905	28.0469	28.0831	28.1322										+	25	25	25	66.1	66.1	66.1	58.493	0	323.31	14899000000	1316	1	16	15
1293		21.575	21.3577	21.5696	21.3295	21.7345	21.8056	21.6259	21.6334	21.5378	21.7115	21.29	21.5503	21.5358	21.4996	21.9937	21.4301	21.705	21.1803	21.2246	21.4035	21.5912	21.6651	21.6461	21.6544										+	7	7	7	28.7	28.7	28.7	34.534	0	19.784	212140000	68	1	5	5
1294		26.1233	26.0995	26.0961	26.105	26.2525	26.3071	26.2963	26.3828	26.0782	26.1156	25.807	25.9328	25.9557	25.8717	25.7467	25.7777	25.8952	25.868	25.6833	26.0095	25.5598	25.4583	25.3158	25.3224										+	14	14	14	63	63	63	29.127	0	238.67	4517900000	866	1	12	11
1295		23.5101	23.5603	23.5183	23.2963	23.6592	23.5584	23.5389	23.6376	23.5046	23.4259	23.258	23.5702	23.2385	23.3279	23.4819	23.0507	23.1273	23.063	23.2224	23.1246	23.4857	22.978	23.1955	23.188										+	19	19	18	24.9	24.9	24.1	112.37	0	52.322	762220000	233	1	10	9
1296		24.1282	24.0207	23.943	24.0341	24.0288	24.1249	24.0018	24.1707	23.8619	23.4964	23.6086	23.4839	23.3159	23.3008	23.3247	23.0049	23.2356	22.7658	22.9724	23.1652	22.5236	22.9571	22.9325	22.7932										+	8	8	8	25.2	25.2	25.2	43.81	0	41.198	881970000	288	1	7	7
1297		24.4092	24.4329	24.365	24.4178	24.7335	24.7336	24.6894	24.7014	25.9734	25.9537	26.0459	25.9912	26.0575	26.32	26.0349	26.56	26.3394	26.4814	26.432	26.4264	26.5038	26.4086	26.3484	26.7645										+	11	11	11	37	37	37	49.366	0	155.85	4320800000	638	1	6	7
1298		30.6969	30.7918	30.7461	30.6717	30.7361	30.8429	30.733	30.7626	31.1446	31.1268	31.1737	31.2332	31.0841	31.0813	31.127	31.3705	31.3883	31.393	31.4974	31.3524	31.343	31.2955	31.422	31.5089										+	24	24	24	63.8	63.8	63.8	45.786	0	323.31	163320000000	2709	1	21	21
1299		20.5644	19.753	19.6278	20.0367	21.4716	20.1863	20.2891	18.9338	23.0892	23.1262	22.9336	22.9066	23.2848	23.1742	23.2832	23.1027	23.4493	23.0988	23.149	23.504	22.9104	22.3994	22.5933	22.7588										+	6	6	6	27.4	27.4	27.4	23.156	0	138.43	381920000	102	1	3	3
1300		28.926	28.9814	28.9448	28.9225	28.9728	29.0087	28.9694	29.0236	29.02	29.0542	29.0924	29.106	28.9665	28.8668	29.024	28.9002	28.9693	28.9347	28.9819	29.0257	28.8305	28.9548	28.9233	28.9188										+	73	73	73	71.5	71.5	71.5	156.89	0	323.31	36832000000	4700	1	65	60
1301		21.9763	22.144	21.8501	22.3515	22.5226	22.1683	20.4639	21.8794	21.7435	21.2148	20.5609	22.237	21.9537	20.0699	20.6746	22.2839	21.1624	22.4453	22.3402	22.0345	20.7084	20.045	22.2999	21.5012											3	3	3	31.2	31.2	31.2	17.989	0	16.641	244520000	26	1	2	3
1302		32.9864	32.9074	33.0121	33.0385	32.9916	32.9365	33.0414	32.9379	31.8747	31.8866	32.0939	31.7509	31.1028	31.4541	31.0838	30.7252	30.9693	31.3454	30.8686	31.194	30.3488	30.9564	30.3289	30.4284										+	21	21	21	74.4	74.4	74.4	35.274	0	323.31	342280000000	5874	1	20	18
1303		19.6332	21.9763	20.736	21.795	23.5362	22.5221	22.8187	22.528	22.6738	22.6603	22.789	22.9187	23.1433	22.5336	22.7737	22.85	23.0478	23.2985	23.4005	23.176	23.0262	23.1756	23.2998	22.8307										+	16	16	16	15.6	15.6	15.6	150.65	0	97.702	493860000	90	1	6	5
1304		23.5839	23.3535	23.3425	23.4196	23.494	23.7549	23.6262	23.8064	23.8588	23.7854	23.9932	23.7656	23.8268	24.032	24.0336	23.9693	24.0588	23.9514	24.1932	23.8095	23.8674	23.9947	24.112	23.8761										+	22	22	21	41.7	41.7	39.6	80.099	0	99.357	1061100000	411	1	10	12
1305		26.5923	26.5631	26.5503	26.6278	26.6109	26.6065	26.6445	26.6821	26.6338	26.6053	26.6752	26.5803	26.2969	26.3457	26.5239	26.3151	26.4102	26.4131	26.5587	26.4351	26.2347	26.2501	26.2957	26.2691										+	26	26	26	54.8	54.8	54.8	59.831	0	323.31	6617400000	1184	1	20	17
1306		26.1548	26.2329	26.1978	26.1562	26.1385	26.2147	26.1174	26.118	26.9302	26.8881	26.9707	26.9021	26.9669	26.9568	26.9316	27.1528	27.2505	27.188	27.2807	27.1249	27.107	27.1951	27.2521	26.9833										+	23	23	23	54.7	54.7	54.7	43.235	0	323.31	8167800000	1067	1	17	18
1307		25.4119	25.7767	25.5136	25.3853	25.9616	26.0737	26.0333	26.0979	26.0309	25.9562	26.0406	26.0126	25.7445	25.88	25.9064	25.8778	25.9322	25.8788	25.9609	25.8851	25.9162	25.5788	25.9176	25.8846										+	39	39	39	34.2	34.2	34.2	171.75	0	323.01	4467400000	1197	1	22	22
1308		24.7907	24.8753	24.8709	24.8586	24.8276	24.8551	24.9858	24.9679	25.2897	25.193	25.1832	25.1238	25.3641	25.2878	25.4831	25.5425	25.5517	25.741	25.5251	25.5382	25.5216	25.5244	25.6579	25.5338										+	15	15	15	47.2	47.2	47.2	45.352	0	199.04	2846700000	645	1	12	11
1309		26.3156	26.285	26.426	26.29	26.3762	26.3962	26.521	26.39	26.8151	26.8641	26.9123	26.7862	26.7682	26.9749	26.7701	26.8791	27.0425	27.1293	27.1212	26.9552	26.9033	26.988	26.8243	26.7385										+	26	24	24	62.5	57.8	57.8	45.069	0	323.31	7872400000	1192	1	19	22
1310		23.8577	23.9209	23.8705	24.0083	24.0894	24.0784	24.1408	24.1197	24.3424	24.5139	24.4722	24.3292	24.24	24.4992	24.2959	24.0483	24.1124	24.2392	24.0489	24.0875	23.9666	23.9211	23.9384	23.7645										+	10	10	10	42.3	42.3	42.3	38.626	0	202.82	1287700000	609	1	9	9
1311		25.277	25.3522	25.2324	25.3333	25.2051	25.3204	25.2347	25.2135	25.7471	25.8165	25.8169	25.7085	25.5786	25.7807	25.6652	25.5932	25.8949	25.9976	25.8922	25.7704	25.7434	25.8498	25.7368	25.6791										+	13	13	13	54.2	54.2	54.2	34.572	0	110.94	3583600000	737	1	12	11
1312		32.3673	32.3507	32.4188	32.435	32.4183	32.3029	32.4288	32.4227	32.3119	32.4024	32.3452	32.3995	32.3396	32.2778	32.266	32.2902	32.4702	32.4966	32.5597	32.4075	32.3048	32.4662	32.2852	32.3036										+	66	66	66	83.1	83.1	83.1	80.595	0	323.31	394660000000	8155	1	54	54
1313		23.9964	24.0989	24.1866	23.8631	23.9563	24.3704	24.2991	24.1732	23.566	23.509	23.7511	23.3444	23.3747	23.4127	23.8729	23.3675	23.3177	23.2024	23.5793	23.1716	23.1537	23.2168	23.3358	23.37										+	9	9	9	25.3	25.3	25.3	64.235	0	32.337	957360000	147	1	7	6
1314		26.2104	26.4955	26.3971	26.2832	26.3934	26.4546	26.3224	26.5038	26.2259	26.3279	26.0506	26.4376	26.2415	26.295	25.8929	26.1042	26.2363	26.0391	26.0142	26.2398	26.2613	26.0152	25.4649	25.9847										+	15	15	15	30.4	30.4	30.4	52.987	0	205.66	5506700000	1259	1	14	14
1315		22.6057	22.8122	22.4695	22.6107	23.1247	23.2034	22.8696	22.8061	22.8647	22.9044	22.8674	22.8314	22.7782	22.9065	22.9968	22.5543	22.8936	23.0221	22.8362	22.7785	22.6315	22.398	22.5024	22.4959										+	3	3	3	23.7	23.7	23.7	17.391	0	44.565	500240000	85	1	3	3
1316		29.8272	30.0543	29.9991	29.8955	29.928	30.0434	29.9868	30.0996	30.0598	30.2256	30.194	30.2515	30.2027	30.171	30.0976	30.3284	30.3044	30.4686	30.3972	30.3446	30.1567	30.3373	30.0839	30.3245										+	26	26	23	82.2	82.2	79.3	30.082	0	323.31	84850000000	2722	1	25	25
1317		27.4827	27.5007	27.5029	27.4521	27.5853	27.5903	27.6286	27.6735	27.9113	27.9184	27.776	28.0875	28.0018	27.9849	28.0656	28.2461	28.3137	28.3561	28.6036	28.5045	28.1659	28.408	28.6834	28.684										+	25	22	22	75.2	72.2	72.2	30.369	0	323.31	19558000000	1909	1	24	23
1318		25.0954	25.1584	25.0847	25.1705	25.3201	25.2557	25.193	25.2228	25.6527	25.0496	25.0876	25.1309	25.4347	24.9178	25.3766	25.155	25.6218	25.373	25.0872	25.2564	25.2205	25.391	25.1359	25.0869											4	4	4	43.5	43.5	43.5	16.476	0	58.842	2780400000	306	1	3	4
1319		20.8246	21.3178	21.2202	19.4607	20.8536	20.6291	19.7754	19.6884	20.1497	19.9612	21.2883	22.094	21.3728	20.9474	20.619	22.2362	20.4786	20.0951	21.1909	22.2042	19.9976	21.6494	21.9632	21.9004											4	4	4	19	19	19	35.092	0	85.931	117210000	23	1	1	1
1320		30.3548	30.4068	30.41	30.4746	30.5784	30.6407	30.5709	30.5361	30.646	30.7196	30.5327	30.488	30.4594	30.5324	30.2395	30.2723	30.5115	30.5585	30.1871	30.359	30.275	30.5481	30.0488	30.1718										+	28	28	26	82.7	82.7	76.3	44.436	0	323.31	105770000000	3487	1	26	26
1321		20.0822	23.7293	20.7431	19.2965	23.0639	19.317	19.5712	20.6483	23.282	23.3695	22.6959	23.2669	23.3464	23.3302	21.043	20.5964	24.092	24.171	21.8875	23.8124	21.1679	20.0915	19.6566	23.7971										+	5	4	4	46.8	41.7	41.7	15.025	0	21.968	587600000	39	1	3	4
1322		25.0215	24.9034	25.1033	25.0119	24.9166	24.9797	25.084	25.0389	24.9452	24.9757	24.8188	24.8363	25.0318	24.8957	24.9556	24.8569	24.6811	24.8605	24.6778	24.686	24.7534	24.8728	24.5883	24.6084										+	13	13	13	40.5	40.5	40.5	46.66	0	110.67	2143200000	387	1	10	11
1323		22.2925	22.2401	22.1528	22.1573	22.0338	22.3236	22.282	22.5179	22.2949	22.5077	22.0351	22.4831	22.0725	22.135	22.3113	22.1856	22.0334	22.2646	21.4353	22.1856	19.2625	21.5018	21.9684	22.2085										+	4	4	4	9.5	9.5	9.5	44.773	0	23.61	321930000	74	1	3	4
1324		23.5614	23.7197	23.5496	23.439	23.6388	23.6405	23.7337	23.6465	23.6905	23.8073	23.6727	23.4375	23.4341	23.5881	23.5341	23.5053	23.4836	23.5377	23.5515	23.6806	23.0858	23.0937	23.1315	22.8994										+	14	14	14	44.4	44.4	44.4	32.734	0	72.853	852950000	294	1	7	6
1325		22.2054	22.0019	22.0936	22.3208	23.8227	24.1803	24.1646	24.0467	21.5842	22.4288	21.8429	22.1318	22.0493	22.0178	22.443	21.908	22.0559	22.1417	21.8302	21.9001	21.7228	21.763	21.9872	21.6602										+	13	13	13	17.6	17.6	17.6	99.549	0	55.676	444490000	127	1	6	6
1326		24.7875	24.6836	24.4756	24.6454	24.782	24.639	24.6257	24.7714	25.1563	25.2856	24.95	25.107	24.8168	25.1059	24.9301	24.9279	24.8712	24.7692	24.5352	25.0955	24.3975	24.3296	24.3591	24.6219										+	8	8	8	64.2	64.2	64.2	17.012	0	132.28	2031000000	377	1	8	8
1327		22.8316	23.0353	22.7583	22.8208	22.9325	22.908	23.0618	22.8788	23.5707	23.4026	23.1762	23.5558	23.344	23.1604	23.2907	23.0393	23.7568	23.4887	23.2905	23.4385	23.1896	22.9158	22.5752	22.3678										+	9	9	9	60.4	60.4	60.4	20.685	0	52.185	640700000	190	1	5	6
1328		22.5789	22.7755	22.7524	22.5067	22.8468	22.9319	22.9909	22.6183	22.4258	22.9028	22.8022	22.6595	22.3288	22.4711	22.8817	22.6812	23.1256	19.6306	20.4382	20.2823	22.83	19.4642	22.6967	22.5735										+	10	10	10	23.2	23.2	23.2	59.839	0	46.249	405430000	107	1	4	3
1329		27.6025	27.6583	27.7633	27.7389	27.8378	27.8307	27.9295	27.8682	28.0536	28.0653	28.0803	28.1676	27.9255	27.9578	27.9163	28.0638	27.9472	27.8652	27.8547	27.9324	27.8015	27.9411	27.7926	27.8899										+	34	34	32	68.3	68.3	66.1	51.571	0	323.31	17588000000	1870	1	25	27
1330		20.1157	20.2012	21.2865	22.6799	22.4635	19.3478	20.9958	20.9964	21.0252	21.3692	20.3864	23.9198	20.2917	21.1024	19.919	23.9952	23.276	23.5575	24.0738	23.5324	23.3418	23.4373	23.6527	23.7895										+	1	1	1	11.2	11.2	11.2	16.325	0	5.7762	647570000	82	1	1	1
1331		25.7547	25.5153	25.6678	25.5656	26.1473	26.1779	25.9972	26.1753	26.3002	26.4324	26.0085	26.682	25.811	26.0075	25.8292	25.7592	25.8363	25.9005	25.1464	26.364	25.7115	25.3146	24.4723	25.4306										+	6	6	6	60.3	60.3	60.3	7.5031	0	42.51	4285900000	379	1	6	6
1332		30.2959	30.3367	30.4611	30.3687	30.5208	30.818	30.3913	30.3122	30.8513	30.515	30.8293	30.5218	30.6434	30.3609	30.5667	30.1344	30.5889	30.3272	30.5024	30.5212	30.2038	29.8716	29.7869	29.7522										+	34	34	34	84.6	84.6	84.6	50.92	0	323.31	102340000000	3917	1	28	27
1333		22.9382	23.2519	22.8173	23.3762	23.6948	24.1713	23.237	23.225	23.482	23.1425	24.0133	22.9322	22.7731	22.4177	24.2732	23.0627	23.2207	23.2666	23.9921	23.2388	23.1754	23.3003	23.5193	23.0283											3	3	3	32.6	32.6	32.6	10.467	0	23.417	859310000	102	1	3	3
1334		26.1599	26.202	26.2001	26.1707	26.4198	26.3446	26.3157	26.3677	26.3334	26.2234	26.4227	26.1083	26.2873	26.2028	26.2531	26.2181	26.304	26.4419	26.5574	26.3479	26.2891	26.3192	26.559	26.4048										+	13	13	13	51.1	51.1	51.1	30.899	0	267.43	5885000000	778	1	11	12
1335		23.1633	23.3723	23.4161	23.2487	23.1742	23.4509	23.2808	23.5325	23.5473	23.2598	23.46	23.1595	19.9149	23.1664	23.1281	23.1813	23.1836	23.1497	23.0167	23.1909	22.733	22.7924	23.1165	22.9811											10	10	10	23.4	23.4	23.4	72.357	0	52.185	689360000	90	1	5	5
1336		22.6913	22.4111	21.4203	20.3402	20.7498	22.3385	19.6502	22.376	22.8633	22.9932	23.0098	22.8541	23.0714	22.7465	22.6278	22.8566	23.1499	23.1129	23.1295	23.0121	23.2055	23.1779	23.041	23.0513										+	12	12	11	19	19	18.9	77.301	0	56.227	482500000	91	1	5	3
1337		25.3797	25.139	25.1871	25.4012	25.3447	25.255	25.2506	25.4078	25.4166	25.3929	25.3504	25.3482	25.2049	25.2201	25.1879	25.3605	25.2964	25.2867	25.4097	25.1979	25.0525	25.2127	25.2068	25.0966										+	15	15	14	27.2	27.2	25.7	78.594	0	53.205	2883200000	168	1	4	6
1338		23.8994	23.9595	23.8047	24.0822	23.8261	24.0339	24.241	24.2725	23.8862	23.7876	24.054	23.9595	23.7904	23.5034	23.5469	23.8397	23.5949	23.7987	23.9581	23.9354	23.8883	23.576	23.763	23.8039										+	5	5	5	13.2	13.2	13.2	49.304	0	36.496	1082900000	259	1	5	3
1339		25.3073	25.3158	25.2809	25.0943	25.3879	25.3275	25.3518	25.1925	25.5008	25.404	25.5269	25.4245	25.3919	25.3995	25.4676	25.4781	25.416	25.2672	25.6529	25.5338	25.3176	25.287	25.6963	25.3754										+	23	23	23	32	32	32	95.886	0	263.74	3092200000	441	1	15	15
1340		27.1195	27.2093	27.1425	27.1176	27.1398	27.2095	27.2596	27.3338	27.1244	27.2309	27.1792	27.0922	27.0717	27.1611	27.2571	27.0991	27.2467	27.3525	27.2719	27.3024	27.0495	27.1551	27.0584	26.9345										+	28	28	27	56.4	56.4	56	56.968	0	283.84	10644000000	1396	1	21	22
1341		27.8185	27.9564	27.8899	27.918	28.0701	27.995	27.9731	28.0125	28.1941	28.0926	28.058	27.9264	27.9658	27.954	27.9031	27.7814	28.0504	28.1246	27.8444	27.9543	27.9326	27.8024	27.6602	27.7497										+	7	6	6	64.2	55	55	11.591	0	92.245	18498000000	712	1	6	6
1342		20.6045	19.4587	21.2737	20.764	20.4965	21.1663	20.3141	19.3531	20.4642	21.3687	20.7778	20.2552	20.7664	20.9264	20.9548	19.7261	21.0037	21.2057	21.1077	20.6952	21.4505	21.3613	19.8927	20.8453											2	2	2	5.5	5.5	5.5	59.71	0	12.269	94935000	81	1	2	1
1343		23.7903	23.6951	23.6484	23.9493	24.2905	24.2362	24.1419	24.151	23.5573	23.8748	23.8636	23.4973	23.0276	23.6621	24.2373	23.0655	22.7388	23.5105	23.7263	23.4589	22.6199	22.8957	23.2938	22.9308										+	4	4	4	17.4	17.4	17.4	43.827	0	138.03	954580000	279	1	4	3
1344		27.0412	27.1784	27.1561	27.0095	27.2069	27.148	27.1866	27.3266	27.4409	27.2411	27.2391	27.3582	27.463	27.3376	27.3576	27.4686	27.6091	27.6286	27.4632	27.4746	27.6141	27.496	27.4089	27.2537										+	8	8	8	30.5	30.5	30.5	33.659	0	201.92	11957000000	694	1	8	7
1345		23.8948	24.1076	23.77	23.7106	23.9306	24.0362	23.731	23.8417	24.0493	24.0642	24.3907	24.2638	23.9915	24.2257	24.6317	24.4694	23.823	24.0019	24.824	24.4953	23.5374	23.6039	24.9377	24.4771											9	9	9	34.8	34.8	34.8	33.133	0	54.368	1278800000	290	1	8	8
1346		28.6663	28.7005	28.624	28.6634	28.7704	28.7331	28.7731	28.7979	28.8276	28.8889	28.8308	28.8591	28.8156	28.7431	28.6228	28.6093	28.8683	28.7241	28.6924	28.7744	28.5482	28.5662	28.4785	28.4764										+	27	27	27	65.5	65.5	65.5	49.238	0	323.31	30999000000	1785	1	22	22
1347		25.3882	25.5098	25.2379	25.1923	25.7529	25.9866	25.3475	25.4797	26.112	26.1251	26.278	26.1467	26.2551	26.1605	26.3045	26.38	26.3514	26.3036	26.4138	26.4249	26.039	26.1716	26.354	26.4252										+	24	24	24	62.1	62.1	62.1	58.279	0	279.42	4799300000	1324	1	17	17
1348		25.6028	25.5982	25.4247	25.5105	25.5682	25.564	25.5749	25.6751	25.6553	25.6302	25.4855	25.7521	25.7354	25.5574	25.4817	25.4183	25.7307	25.5663	25.4174	25.6126	25.3632	25.4474	25.3245	25.2398										+	7	7	7	46.4	46.4	46.4	15.677	0	191.43	3425200000	489	1	6	7
1349		27.8504	27.8452	27.9154	27.8626	27.9208	28.0022	27.8634	27.8834	28.0876	28.1232	28.064	28.0955	27.9881	28.081	28.0638	28.1172	28.2816	28.2639	28.2156	28.2116	28.0457	28.1441	28.0353	28.1419										+	23	23	23	67.3	67.3	67.3	34.525	0	323.31	19298000000	1921	1	18	16
1350		25.3325	25.3495	25.2754	25.2655	25.5119	25.4763	25.419	25.4158	25.6649	25.68	25.7062	25.5767	25.7712	25.8412	25.7555	25.7711	25.7368	25.927	25.7958	25.7471	25.7226	25.8354	25.7068	25.8232										+	24	24	24	42.6	42.6	42.6	76.325	0	245.22	3685300000	967	1	15	13
1351		24.811	24.7737	25.0377	24.9992	24.9305	24.9741	24.953	25.124	24.9801	25.1478	25.0508	25.0929	24.9777	25.0599	24.9466	25.1621	25.1176	25.1356	25.1249	25.0991	25.065	25.0026	24.9697	25.0039										+	15	15	15	40.6	40.6	40.6	50.461	0	106.54	2403000000	656	1	15	12
1352		28.4719	28.7221	28.6866	28.5514	28.6577	28.6606	28.6395	28.7771	29.1803	29.0436	28.9844	29.049	29.0665	29.1232	28.9311	28.8353	28.8516	29.0483	28.8304	29.0612	28.1147	28.3793	28.4344	28.6401										+	17	17	7	87.9	87.9	43.9	17.152	0	323.31	33093000000	2289	1	12	12
1353		26.9054	26.9647	26.8501	26.8385	26.898	26.9658	26.8155	27.1262	27.1026	27.1048	27.0785	27.2064	26.9936	27.1358	27.0597	27.2564	27.1558	27.004	27.2348	27.3482	26.9556	27.1287	26.9426	27.3535										+	31	31	31	79.8	79.8	79.8	35.96	0	323.31	9827100000	1546	1	23	21
1354		20.4103	20.9086	20.3485	20.2061	20.5411	19.3538	20.5001	20.4634	20.754	20.7338	21.56	20.9675	20.7053	21.7043	20.5551	20.7557	20.7075	21.306	19.9541	20.5726	20.9449	20.7386	20.7988	21.2204										+	5	5	5	8.9	8.9	8.9	76.791	0	8.1851	102220000	55	1	1	1
1355		26.6359	26.6054	26.4967	26.5	26.6151	26.5229	26.7172	26.6272	26.6791	26.6667	26.5418	26.5468	26.4099	26.5384	26.6839	26.4757	26.7046	26.4668	26.2127	26.4042	26.3453	26.3118	25.7975	25.9834										+	10	3	3	57.4	15.5	15.5	16.685	0	13.911	6711300000	372	1	9	7
1356		28.5904	28.5649	28.5332	28.8151	28.8459	29.2143	28.8603	28.8968	28.7299	28.5975	29.1778	28.2457	28.5245	28.4091	28.7359	28.3412	28.7867	28.8613	29.1784	28.4201	28.905	28.6131	28.0423	28.3089											10	10	4	56.9	56.9	19.4	16.15	0	41.9	32799000000	1114	1	8	6
1357		23.2209	23.2061	23.3006	23.3539	23.0822	23.1274	23.329	23.3477	23.7756	23.8431	24.091	23.8958	23.7407	23.8599	23.8584	24.1186	24.1982	24.059	24.1712	24.2082	24.1178	24.0598	24.1244	24.2402										+	13	13	13	29.5	29.5	29.5	58.444	0	57.878	1025700000	487	1	10	8
1358		28.9522	28.9679	28.974	28.9391	29.0507	29.1357	29.0182	29.0693	29.112	29.1685	29.4905	29.2598	29.0167	29.0528	29.1376	29.0802	29.1345	29.1277	29.2213	29.1386	28.9345	28.9436	28.8908	29.008										+	39	39	39	81	81	81	63.24	0	323.31	41270000000	3832	1	36	32
1359		20.3877	21.1118	19.1044	21.4998	20.3606	20.1691	21.531	19.5518	20.6996	22.5451	22.2931	21.5974	22.4747	22.4581	22.646	22.5204	22.5691	22.7818	22.584	22.4795	22.695	22.5989	22.8375	22.4333										+	7	7	7	11.8	11.8	11.8	72.464	0	32.244	274680000	37	1	1	2
1360		27.6936	27.6475	27.6555	27.6853	27.8003	27.7979	27.8885	27.8283	27.9589	28.0191	27.9061	27.8884	27.8178	27.8679	27.8074	27.7344	28.1179	28.0997	27.7721	28.0049	27.8913	27.9304	27.661	27.6609										+	24	24	24	69.7	69.7	69.7	45.651	0	323.31	16813000000	1674	1	21	21
1361		24.9977	24.5571	24.7931	24.8961	24.5716	24.5034	24.619	24.6438	24.1533	24.0616	23.9873	23.9983	23.9684	23.8689	23.6837	23.4429	23.5671	23.5154	23.3945	23.4992	23.3719	23.1703	22.9155	23.1165										+	8	8	8	39.6	39.6	39.6	31.575	0	28.657	1311900000	239	1	7	7
1362		22.2043	21.9765	21.9868	22.1255	22.4643	22.4181	22.7734	22.5458	23.3099	23.2431	23.234	23.2631	23.505	23.4939	23.511	23.4026	23.6157	23.6631	23.6256	23.7007	23.1446	22.8034	22.9251	22.8971										+	7	7	7	50.9	50.9	50.9	24.743	0	147.46	597260000	213	1	5	4
1363		27.8863	28	27.8728	27.9841	28.0275	28.0834	28.1362	28.0687	28.4231	28.4511	28.4497	28.5023	28.45	28.4744	28.4606	28.5091	28.6468	28.7135	28.7394	28.5758	28.5281	28.5467	28.419	28.4717										+	29	29	29	54.5	54.5	54.5	73.035	0	323.31	24066000000	2536	1	23	27
1364		23.9406	24.1681	24.0331	23.8786	24.3138	24.29	24.3756	24.3588	24.2266	24.3869	24.2883	24.3801	24.3359	24.4495	24.3347	24.1414	24.4187	24.5305	23.6909	24.238	24.5234	24.5502	24.0327	23.9907											12	12	12	46.9	46.9	46.9	41.596	0	104.71	1413300000	380	1	6	7
1365		27.653	27.6143	27.6723	27.7169	27.6424	27.6277	27.7982	27.7637	27.6678	27.7168	27.4991	27.6572	27.2892	27.3268	27.1756	26.7484	27.1534	27.3084	26.8651	27.3076	26.6583	26.6615	26.2807	26.1859										+	19	19	19	54.9	54.9	54.9	38.55	0	143.95	12084000000	1466	1	18	17
1366		22.6847	22.9489	22.6618	22.624	22.7419	22.6818	22.7825	22.9378	23.0729	22.9012	22.8946	22.8384	22.8089	23.0798	22.918	23.0361	22.8785	22.999	22.4316	23.2931	22.8254	22.756	22.983	22.999											5	5	5	24.2	24.2	24.2	32.969	0	20.815	533900000	151	1	3	3
1367		24.9049	24.8088	24.8475	24.7904	24.7699	24.7858	24.8023	24.973	25.1166	25.091	24.9925	25.1065	25.1294	24.9795	24.88	25.0866	25.0739	25.1625	24.9071	24.9659	25.1025	25.1585	24.7361	24.8905										+	12	12	12	48.1	48.1	48.1	36.393	0	205.03	2261800000	476	1	6	9
1368		20.6724	20.1557	20.3217	20.4047	19.7598	21.5503	20.5192	21.2349	21.8827	22.0294	21.7088	21.2885	21.3299	21.0235	19.6948	22.2995	22.0948	22.2833	22.0618	22.2277	21.7789	22.2858	20.7068	22.1325										+	5	5	5	21.5	21.5	21.5	30.432	0.0020291	3.7784	225280000	30	1	3	2
1369		26.1335	26.2	26.1642	26.2409	26.2693	26.2433	26.2169	26.2699	26.3183	26.3186	26.2143	26.2995	26.1774	26.2937	26.3038	26.3721	26.2134	26.4131	26.2999	26.5205	26.2257	26.2002	26.0555	26.1172										+	17	17	17	56	56	56	31.494	0	223.43	5589200000	1102	1	15	15
1370		29.6716	29.6613	29.7318	29.7062	29.8587	29.7936	29.8099	29.8403	30.0821	30.0316	30.0569	30.0009	29.9695	29.9203	30.0474	29.9258	30.1998	30.2441	30.1155	30.086	30.1097	30.0961	30.0452	29.9119										+	33	33	33	79.2	79.2	79.2	48.789	0	323.31	72431000000	3666	1	29	28
1371		26.4016	26.3429	26.2649	26.2353	26.3984	26.4528	26.3607	26.389	26.711	26.6811	26.8742	26.7685	26.7315	26.6618	26.8344	26.7933	26.8542	26.7094	26.9601	26.9482	26.6183	26.7665	27.1339	26.9697										+	39	39	39	60.1	60.1	60.1	83.634	0	323.31	7412700000	1808	1	30	30
1372		28.9664	28.9716	29.0267	29.0252	29.1679	29.1366	29.1869	29.1671	30.3371	30.5318	30.5075	30.4945	30.6995	30.7595	30.7282	30.956	31.0534	31.1905	31.0311	30.8581	31.0151	31.093	30.8434	30.9435										+	36	36	36	78.1	78.1	78.1	56.429	0	323.31	100360000000	5035	1	28	29
1373		30.96	31.045	31.0339	31.0728	31.2085	31.2168	31.2219	31.1345	31.3144	31.2877	31.5014	31.3054	31.2861	31.1688	31.2591	31.2353	31.4432	31.3571	31.3894	31.365	31.2812	31.0883	31.1587	31.0768										+	40	40	40	87	87	87	53.679	0	323.31	176700000000	5374	1	35	33
1374		25.3134	25.1487	25.1453	25.1866	25.2072	25.1911	25.3257	25.3045	25.4399	25.2643	24.8537	25.2739	24.9487	24.9498	24.6178	24.47	24.8447	24.974	24.592	24.9619	24.6422	24.5208	24.3816	24.347										+	17	17	17	38.4	38.4	38.4	51.751	0	54.306	2306400000	393	1	9	12
1375		26.7432	26.9505	26.8881	26.8467	27.0528	27.1248	27.0179	27.2784	27.4275	27.3231	27.175	27.4374	27.3715	27.3791	27.4106	27.709	27.5596	27.6569	27.744	27.8582	27.3921	27.5359	27.3922	27.5508										+	18	18	18	46	46	46	42.566	0	323.31	11997000000	1147	1	17	16
1376		22.8915	23.1801	23.0127	23.1612	23.6127	23.359	23.2303	23.3006	23.47	23.4793	24.2573	23.5417	23.6332	23.5106	23.5545	23.8543	23.5679	23.7409	24.1297	23.7449	23.8501	23.3404	24.1095	24.0792										+	6	6	6	23.9	23.9	23.9	41.127	0	20.327	906800000	114	1	6	4
1377		29.7657	29.8067	29.7908	29.7835	29.8494	29.8699	29.8701	29.8774	30.2438	30.3121	30.4578	30.2768	30.1895	30.2637	30.3673	30.3661	30.3862	30.4636	30.536	30.3734	30.2745	30.3763	30.4841	30.4101										+	127	127	127	68.3	68.3	68.3	256.84	0	323.31	86868000000	8980	1	92	93
1378		26.9124	26.9029	26.7842	26.8013	26.907	27.0551	26.9328	27.0501	26.9705	26.9399	27.1238	27.0344	26.7621	26.7821	26.9362	26.6513	26.8884	26.8591	26.7793	26.9282	26.7309	26.8395	26.5133	26.5										+	9	9	9	35.9	35.9	35.9	36.708	0	275.82	8676200000	997	1	9	9
1379		30.8491	30.9337	31.0022	31.019	30.9906	30.9919	31.0626	31.0674	31.179	31.1706	31.1073	31.0837	30.9947	31.0567	30.9181	30.919	31.1436	31.2538	30.9987	31.0392	31.0036	31.0058	30.8747	30.8442										+	37	37	37	72.3	72.3	72.3	45.188	0	323.31	154910000000	4040	1	31	29
1380		24.0383	24.4074	24.6123	24.3651	24.3989	25.1137	24.417	24.5939	25.1078	24.3717	24.6829	24.5349	25.0202	24.112	24.658	24.4646	24.8404	24.3877	24.481	24.6271	24.6009	24.2141	24.585	24.6943											8	8	8	25.3	25.3	25.3	60.32	0	146.29	1782900000	630	1	6	6
1381		28.2296	28.4176	28.3616	28.3198	28.3065	28.1982	28.1439	28.2329	28.1122	27.9583	27.8635	27.8301	27.887	27.747	27.5814	27.2749	27.6849	27.5992	27.2445	27.7499	26.8465	26.8502	26.4093	26.578										+	13	13	13	88.4	88.4	88.4	21.833	0	258.51	16653000000	936	1	11	13
1382		24.6926	24.7659	24.8342	24.6093	24.7767	24.9085	24.8105	24.7587	24.7555	24.8558	25.1795	24.9952	24.9749	24.7794	25.0668	25.0469	24.9213	25.0381	25.2373	24.8926	24.92	24.7917	25.3023	24.9287										+	27	27	27	20.1	20.1	20.1	186.41	0	242.9	2292300000	613	1	15	17
1383		28.0486	27.9493	28.1677	28.1341	28.3647	28.542	28.0507	28.1341	28.1272	27.8733	28.1951	27.6176	27.8855	27.9003	28.1407	27.6345	27.9941	28.2097	28.1654	27.8295	27.9177	27.642	27.556	27.5405										+	12	12	12	33.1	33.1	33.1	67.118	0	150.36	19853000000	834	1	10	10
1384		25.2351	25.2329	25.1663	25.1529	25.3056	25.3317	25.3437	25.3346	25.6011	25.6175	25.6148	25.6053	25.5033	25.4578	25.4638	25.576	25.4502	25.4447	25.5711	25.5693	25.0925	25.1878	25.4932	25.3584										+	14	14	14	41	41	41	40.444	0	87.703	3074200000	604	2	11	10
1385		20.6724	20.8936	20.6116	19.7737	20.1943	20.668	20.1054	20.9771	20.793	21.1612	19.1641	20.6315	21.0915	20.8084	21.2366	20.8377	21.5281	21.3897	21.4318	21.3123	21.2706	21.224	21.1649	21.1644										+	6	6	6	12.9	12.9	12.9	62.559	0	10.25	128060000	99	1	1	2
1386		25.817	25.8426	25.8317	25.8854	25.8992	26.0142	25.9303	25.9285	26.3376	26.3238	26.385	26.4112	26.2978	26.2871	26.375	26.3721	26.4852	26.3687	26.4782	26.4101	26.4308	26.3228	26.3956	26.2614										+	35	35	35	48.8	48.8	48.8	93.876	0	300.34	5488400000	1441	1	22	21
1387		22.4804	22.328	22.59	22.7757	22.1972	21.9958	21.7276	22.1837	21.9599	22.1584	21.7967	22.1715	21.7936	21.841	22.2045	21.9079	21.8337	22.3712	21.9601	22.6394	21.3864	21.5325	21.4096	21.5229										+	11	11	11	36.9	36.9	36.9	34.692	0	109.29	294000000	170	1	4	4
1388		23.1951	22.9244	23.1717	23.133	23.2307	23.2706	23.1631	23.1493	23.3098	23.5517	23.8996	23.3681	23.5007	23.6723	23.5889	23.7009	23.439	23.6329	23.9783	23.5818	23.4189	23.4329	23.8776	23.7503										+	10	10	10	28.9	28.9	28.9	51.547	0	40.48	804560000	138	1	5	3
1389		30.4422	30.4139	30.4572	30.415	30.5944	30.6202	30.5978	30.6125	30.8596	30.699	30.9083	30.8348	30.7153	30.4394	30.7219	30.5091	30.8078	30.4747	30.6971	30.7821	30.4718	29.9509	30.3131	30.3027										+	34	34	34	63.5	63.5	63.5	60.883	0	323.31	112060000000	3642	1	29	27
1390		24.5147	24.7312	24.6074	24.7279	24.8899	24.9626	24.8309	24.9593	24.9465	25.0304	24.9839	25.0254	24.8973	24.9167	24.9934	25.1505	25.0253	25.0388	25.1486	25.1115	24.8912	24.9988	25.0568	25.0901										+	17	17	17	51.2	51.2	51.2	43.37	0	119.3	2246100000	683	1	9	8
1391		27.2094	27.1703	27.1175	27.168	27.1556	27.1586	27.3058	27.221	27.1307	27.2176	27.1463	27.0802	27.071	27.0847	27.1533	27.0531	27.1138	27.1572	27.1124	27.1601	27.0121	27.127	27.0111	26.985										+	27	27	27	58.2	58.2	58.2	59.955	0	304.18	10238000000	1249	1	20	23
1392		27.8876	28.1983	28.0844	27.9951	28.0359	27.9569	28.1983	27.94	28.4854	28.3862	28.6624	28.3152	28.76	28.2771	28.501	28.03	28.5313	28.4481	28.2643	28.1437	28.4401	28.2827	28.2751	27.8478										+	12	12	12	63.5	63.5	63.5	15.62	0	232.4	23345000000	962	1	8	8
1393		30.2785	30.2193	30.2591	30.3154	30.4256	30.4223	30.4485	30.4328	30.3047	30.302	30.1385	30.1422	30.1265	30.1839	30.0938	29.8443	30.1454	30.2331	30.0022	30.1245	29.8982	29.7769	29.7227	29.5617										+	34	34	34	68.6	68.6	68.6	54.754	0	323.31	84329000000	3535	1	30	30
1394		28.5485	28.4891	28.5577	28.6122	28.4762	28.5284	28.7199	28.8878	28.6201	28.6015	28.3507	28.5881	28.4901	28.5609	28.3454	28.7154	28.7018	28.7489	28.3878	28.7768	28.7658	28.3946	28.3471	28.3173											11	11	11	42.9	42.9	42.9	14.341	0	44.208	28188000000	737	1	10	10
1395		24.2601	24.1977	24.5368	24.4491	24.5047	24.7165	24.8075	24.6358	24.8899	24.8466	24.7169	24.9272	25.2003	24.8263	24.951	25.0845	25.3553	25.3557	24.9157	24.9676	25.2528	25.3229	24.821	25.0105										+	9	9	9	48.6	48.6	48.6	24.958	0	127.88	2165900000	442	1	6	6
1396		33.6758	33.823	33.8367	33.8012	33.8622	33.9798	34.0279	33.9694	34.1837	34.0865	33.923	34.099	34.2108	33.7912	33.8834	33.6953	34.2739	34.1361	33.9349	34.0318	34.0404	34.1512	33.4548	33.7109										+	34	34	21	88.1	88.1	53.6	35.869	0	323.31	1168900000000	19454	1	27	28
1397		24.947	24.8314	24.8062	24.9237	25.2013	25.1533	25.092	25.124	25.0343	24.9752	24.9688	25.0478	24.8706	24.9952	25.0202	25.056	24.7858	24.9484	25.0242	24.9742	24.8768	24.7551	24.8116	24.9804										+	22	22	22	43.3	43.3	43.3	73.166	0	183.34	2337900000	807	1	15	13
1398		25.9128	25.9644	25.7979	25.8374	26.1252	26.1057	26.0146	25.9245	26.3717	26.1059	26.2508	26.184	26.0531	25.9989	26.0817	26.1367	26.3109	26.029	25.9965	26.282	26.0268	25.8158	25.8069	26.0204										+	16	16	16	55.6	55.6	55.6	49.999	0	169.58	4842800000	711	1	11	11
1399		19.9006	21.2481	20.63	19.9897	21.3915	21.6124	21.3276	21.2011	21.1642	21.7716	21.0056	21.6817	20.62	20.5714	20.7838	21.9263	20.7063	20.8082	21.9405	22.2803	21.7415	22.0874	22.1406	22.0726										+	4	4	4	11.3	11.3	11.3	45.668	0	8.7259	213430000	70	1	1	3
1400		25.9185	26.0651	25.9782	25.9784	26.1434	26.2071	26.0112	26.0951	26.3371	26.3696	26.4941	26.3148	26.2501	26.2913	26.2984	26.3047	26.3684	26.2907	26.6455	26.3461	26.157	26.1035	26.4099	26.3103										+	14	14	14	52.9	52.9	52.9	36.12	0	122.65	5571100000	849	1	10	11
1401		22.0782	22.1827	22.2773	21.9289	22.3436	22.3033	22.4477	22.1016	22.4373	22.4569	22.418	22.4945	22.395	22.2707	22.4016	22.083	22.5628	22.1697	21.9471	22.5345	22.0062	21.91	20.6631	20.4121										+	6	6	6	16.6	16.6	16.6	46.674	0	62.877	323800000	105	1	3	3
1402		26.4296	26.3245	26.2654	26.2342	26.3551	26.4219	26.4643	26.4856	26.5372	26.7295	26.364	26.4585	26.3974	26.6199	26.4509	26.5023	26.7381	26.6674	26.4441	26.7056	26.3354	26.0785	26.1826	26.3144										+	12	12	12	76.2	76.2	76.2	18.161	0	202.01	6358100000	923	1	10	10
1403		25.7175	25.6933	25.9111	25.7487	24.5867	26.1197	25.9345	25.7176	25.6734	26.1671	23.9351	26.1278	25.802	25.8496	25.7456	25.5433	25.8482	25.7755	25.5795	25.867	25.9748	25.8285	25.6489	25.6832											8	3	2	52	16.5	15.7	14.458	0	28.531	4275500000	262	1	5	5
1404		26.1205	25.9309	26.1252	26.1026	26.2536	26.1562	26.3449	26.0817	25.9635	26.049	25.8141	25.6851	25.9547	25.7534	25.453	25.3815	26.2538	26.2164	25.3567	25.5908	26.06	26.0153	24.6463	25.0133										+	9	3	3	56.6	18.9	18.9	16.062	0	62.883	4298700000	250	1	7	5
1405		23.1032	23.197	23.0464	23.0196	23.1628	23.1534	23.2423	23.4083	23.266	23.2037	22.9056	23.5999	23.1157	23.1746	22.7501	22.9133	22.8101	22.7045	22.365	23.0652	22.2701	21.9772	21.9407	22.2745										+	6	6	6	45.3	45.3	45.3	15.441	0	63.417	569260000	253	1	6	6
1406		25.7788	25.8149	25.6491	25.7949	26.0477	26.159	26.0691	26.0568	26.2063	26.298	26.5396	26.2113	26.1019	26.3361	26.5444	25.8468	26.1821	26.2366	26.2037	26.1423	25.8113	25.6708	25.6366	25.2747										+	7	7	7	72.5	72.5	72.5	12.434	0	176.64	4985100000	542	1	5	6
1407		26.1081	26.2931	26.0044	26.0964	26.0461	26.1959	26.2352	26.2237	26.2973	26.3727	26.3952	26.3334	26.1757	26.3678	26.4217	26.4045	26.2162	26.3291	26.4893	26.3511	26.1236	26.2052	26.4319	26.2695										+	18	18	18	55.2	55.2	55.2	48.803	0	213.13	5614300000	1058	1	14	14
1408		20.2805	21.0169	20.8608	20.8103	21.3233	21.3177	21.8261	21.1503	21.557	21.8962	21.531	21.4971	21.9756	21.9788	22.003	22.0226	22.1386	22.3503	22.064	21.8714	22.2252	22.3409	22.4239	21.919										+	4	4	4	21.8	21.8	21.8	34.703	0	6.1429	291460000	92	1	2	2
1409		23.0389	23.0854	23.1468	23.2322	23.3346	23.1849	23.5473	23.0591	23.518	23.3641	23.4111	23.7104	23.3044	23.4704	23.3489	23.4317	23.1876	23.1758	22.7094	23.1938	23.6374	23.5797	23.694	23.5417										+	9	9	9	23	23	23	52.607	0	71.678	741660000	202	1	7	7
1410		29.093	29.2931	29.3012	29.2523	29.2649	29.3769	29.3574	29.4569	29.2649	29.3617	29.5014	29.3668	29.3598	29.3176	29.3234	29.4243	29.4636	29.4575	29.4143	29.4722	29.3684	29.2269	29.0665	29.4063										+	12	12	12	63.1	63.1	63.1	21.248	0	258.15	48086000000	1347	1	9	9
1411		23.8762	23.8778	24.0956	23.9622	24.1754	23.9572	24.0361	24.0856	24.1913	24.111	24.3566	23.9767	24.4957	23.8916	24.447	24.4383	24.534	24.1584	24.6238	24.1219	24.7496	24.0217	24.7105	24.7327										+	9	9	9	44	44	44	19.149	0	33.737	1409600000	196	1	6	6
1412		20.4972	20.315	20.9828	18.6015	21.127	20.9467	20.8524	20.4153	19.1767	19.518	19.6856	19.851	20.3137	20.1927	20.0781	20.9186	20.4121	20.9032	20.7683	20.8658	21.4567	20.7352	19.6362	21.8085										+	4	4	4	27.5	27.5	27.5	12.917	0	25.173	89495000	53	1	2	0
1413		27.3866	27.4145	27.362	27.3583	27.4194	27.3806	27.5241	27.4897	27.7982	27.941	27.6871	27.713	27.5949	27.8132	27.5932	27.5966	27.9801	28.0717	27.6952	27.7669	27.7136	27.8619	27.6575	27.4413										+	25	25	25	87.8	87.8	87.8	36.811	0	289.53	14515000000	1744	1	22	21
1414		25.3678	25.4021	25.4105	25.4221	25.4002	25.4503	25.4687	25.5952	25.3527	25.3911	25.2175	25.4165	25.3333	25.1524	25.1908	25.2639	25.4015	25.5037	25.4399	25.4085	25.447	25.272	25.0954	25.136										+	9	9	9	22.3	22.3	22.3	53.253	0	57.64	3068300000	308	1	6	5
1415		22.0945	22.5941	22.0278	21.9888	22.4152	22.1995	22.1805	22.1883	22.0383	22.3527	22.3934	22.318	22.232	22.4342	22.5569	22.2733	22.4797	22.3135	22.7573	22.5132	22.2454	22.5778	22.7078	22.8085										+	5	5	5	27.3	27.3	27.3	22.543	0	7.2139	371760000	129	1	3	3
1416		23.3144	23.2883	23.2576	23.1919	23.4529	23.2718	22.8867	23.2107	23.8239	23.8354	24.0161	24.1576	23.7845	23.9573	24.38	24.1521	23.1323	23.3228	23.5769	23.5966	23.3199	23.4097	24.1938	23.6619										+	3	3	3	10.2	10.2	10.2	39.101	0	11.348	876200000	131	1	2	2
1417		26.7814	26.9181	26.7325	26.7965	26.9778	26.9992	26.9363	27.0145	27.2344	27.2191	27.3573	27.2591	27.2506	27.3519	27.3867	27.5403	27.4819	27.571	27.5485	27.5085	27.4238	27.4188	27.6752	27.698										+	42	42	42	59.3	59.3	59.3	97.998	0	323.31	11503000000	2207	1	29	26
1418		21.6193	21.6779	20.61	20.1275	22.1089	21.8928	21.9372	21.9327	21.2144	20.164	21.9795	22.6126	20.7984	22.3748	22.7113	21.0184	22.6065	20.8152	19.4288	20.5609	21.7452	21.0243	21.8477	20.3551											10	10	10	18.8	18.8	18.8	85.971	0	21.464	361700000	49	1	5	6
1419		21.6903	21.6414	21.6806	21.7383	21.6231	21.246	21.571	21.5534	22.2327	22.2433	21.6159	22.1488	22.2538	21.6527	21.5159	21.838	21.9093	22.0978	21.9079	21.9195	22.144	22.454	22.2176	22.1054										+	5	5	5	40.6	40.6	40.6	16.864	0	18.414	268250000	112	1	3	4
1420		21.7123	21.4642	21.6957	21.6463	22.0444	21.8164	22.1171	22.0217	21.343	20.0016	22.0001	21.3032	19.2991	22.0658	20.7663	21.996	21.5467	21.9269	22.2514	21.8985	21.7711	22.3078	22.379	21.8566											3	3	3	12.2	12.2	12.2	35.128	0	7.6806	277200000	39	1	3	3
1421		24.2375	24.3248	24.1216	24.3122	24.4099	24.3576	24.4676	24.4759	25.0212	25.1882	24.8572	25.0923	25.2485	25.4226	24.8831	25.3855	25.0225	25.04	25.2882	25.5721	24.6964	24.3164	24.8911	24.7162										+	7	7	7	55.6	55.6	55.6	12.361	0	110.66	2085800000	182	1	6	5
1422		26.5688	26.7138	26.6802	26.696	26.7227	26.8108	26.7337	26.7699	26.9565	27.0729	26.8767	27.0569	26.8757	26.9559	26.7756	26.8209	26.979	26.8589	26.7863	26.9272	26.5873	26.4857	26.4745	26.5565										+	23	23	23	69.5	69.5	69.5	34.616	0	323.31	8126500000	1374	1	18	19
1423		22.5849	22.5115	22.5059	22.6082	22.8097	22.6231	22.7852	22.7767	23.1164	23.1278	22.8718	23.0819	23.1034	23.168	22.644	23.2915	23.4794	23.3999	23.2075	23.3541	23.1604	22.9807	22.3889	23.226										+	8	8	8	28.8	28.8	28.8	34.914	0	53.07	572400000	188	1	4	7
1424		22.7785	23.0305	22.5672	22.8702	22.7993	22.7796	22.7971	23.0549	23.0741	23.3092	23.0262	20.5447	21.4999	23.1057	23.2836	21.2077	23.5765	22.6318	23.3713	23.3986	23.4039	23.3334	23.2617	22.5294											12	12	12	12.6	12.6	12.6	127.43	0	16.775	552940000	67	1	3	4
1425		22.8558	22.8566	22.7521	22.7825	22.9019	22.8613	22.8116	23.0419	23.7445	23.9599	23.9916	24.0675	24.0104	24.141	24.1021	24.5053	24.4569	24.4215	24.7657	24.7179	24.5586	24.4788	24.5888	24.7058										+	10	10	10	16.2	16.2	16.2	61.136	0	32.546	1156100000	226	1	6	5
1426		24.9745	25.0332	25.0252	25.0054	24.8587	25.0011	24.9543	24.9764	25.4497	25.1588	25.251	25.192	25.0501	24.976	25.0385	25.0328	25.0036	25.0377	24.9371	25.07	25.0306	25.1053	25.0831	25.2027										+	18	18	18	39.1	39.1	39.1	69.472	0	247.81	2491000000	617	1	13	12
1427		26.1679	26.0028	25.9094	25.9642	26.0666	26.0704	25.9706	26.0402	26.3634	25.9161	26.3483	26.1783	26.1926	26.0911	26.3626	26.1755	26.1565	26.1476	26.461	26.2478	26.2473	26.1778	26.5073	26.3844										+	58	58	58	39.2	39.2	39.2	237.13	0	323.31	5355800000	1403	1	34	32
1428		23.7729	23.8722	23.9553	23.8027	23.9616	24.1376	24.3519	24.284	24.0429	24.286	24.2168	24.4799	24.2238	24.3336	24.459	24.4926	24.6423	24.6354	24.731	24.71	24.5845	24.4942	25.1306	24.7601										+	4	4	4	17.4	17.4	17.4	24.671	0	17.902	1530200000	209	1	3	3
1429		26.7195	26.7464	26.7103	26.7099	26.7816	26.7283	26.7018	26.686	26.8999	26.8894	26.9753	26.9126	26.8897	26.9248	27.0454	26.931	26.8179	26.9151	27.2733	26.8572	26.8125	26.9544	27.0635	27.1405										+	38	38	38	49.5	49.5	49.5	116.46	0	323.31	8600700000	1724	1	33	34
1430		22.0184	22.0649	22.0783	21.9554	21.8509	22.435	21.8003	22.0904	21.8471	21.4869	21.4126	21.8601	22.0731	21.3537	21.6069	21.6087	23.9481	19.2899	21.3269	18.8142	20.9335	23.8167	21.5882	19.4005											7	7	7	35.3	35.3	35.3	26.799	0	36.326	259330000	52	1	3	2
1431		20.5535	22.725	22.4076	23.041	22.7792	22.8181	22.818	22.6667	22.7109	22.6119	22.5869	22.5574	22.5858	22.8957	22.7463	22.6804	22.6852	22.8462	22.2247	22.6485	23.127	22.4994	23.0887	22.7036											12	12	12	12.5	12.5	12.5	133.91	0	39.082	464780000	92	1	5	7
1432		23.5117	23.5165	23.3126	23.5836	23.5757	23.7031	23.4117	23.6148	22.8847	23.3441	23.3712	23.3739	22.8676	23.002	23.1563	23.0028	22.8777	22.7898	23.226	23.0215	22.4966	22.3248	22.8697	22.7775										+	6	6	6	56.9	56.9	56.9	14.127	0	13.831	702180000	133	1	5	5
1433		19.5071	20.8206	19.9219	20.3084	20.7646	20.9717	21.078	21.1985	21.6588	21.9656	21.9351	21.9181	22.6548	23.1129	22.4986	22.4465	22.7972	22.785	22.9714	22.7925	22.7785	22.6652	22.6377	22.5156										+	6	6	6	17.3	17.3	17.3	44.281	0	47.886	313660000	114	1	3	2
1434		19.8315	21.6568	21.5259	21.4878	21.8064	21.4607	21.6383	21.4612	21.8741	21.9942	21.8704	22.036	22.4437	22.3612	22.2771	22.3788	22.5519	22.7367	22.4542	22.3581	22.9986	22.8316	22.6216	22.5558										+	6	6	6	24.5	24.5	24.5	32.855	0	29.568	326920000	175	1	2	2
1435		24.4835	24.4901	24.6836	24.551	24.6635	24.7602	24.6594	24.7684	24.8134	25.063	24.9342	24.8194	24.9827	24.7887	24.7486	24.8058	24.9414	25.0594	25.0037	24.7742	24.5838	24.6135	24.4649	24.2973										+	12	12	12	49.6	49.6	49.6	30.532	0	222.26	1963700000	453	1	7	8
1436		20.4858	25.2012	20.2617	24.7334	25.9024	23.3075	26.0132	23.5139	21.2907	20.5886	22.903	21.2577	20.1988	20.1065	20.2627	21.0064	19.6087	21.0217	26.5892	20.4385	20.3007	21.6863	21.962	21.214										+	2	2	2	17.7	17.7	17.7	16.901	0	13.676	2393700000	34	1	1	1
1437		20.2347	21.669	21.7349	21.4776	21.9426	21.722	20.4338	19.1817	22.4469	20.9543	21.8877	20.7028	21.7098	21.5015	20.705	21.9994	22.2502	22.3752	22.2834	22.2465	21.9501	22.0795	21.8859	22.0802										+	12	12	12	37.7	37.7	37.7	43.086	0	17.921	301700000	59	1	4	3
1438		23.0083	23.0661	22.9164	23.1346	23.5028	23.3516	23.575	23.3151	23.6688	23.7469	23.7108	23.7853	23.8953	23.9912	23.9818	24.1214	24.1008	24.0888	24.224	24.054	23.92	23.7566	24.2598	24.0282										+	16	16	16	34.3	34.3	34.3	65.947	0	105.04	981030000	315	1	8	6
1439		21.1861	18.6571	20.8363	19.3352	21.0285	20.3817	19.7001	20.7561	23.0286	22.7218	23.0621	23.0142	23.2045	23.0623	22.944	23.4364	23.3327	23.2971	23.2728	23.0622	23.5684	22.9918	22.6689	23.0865										+	3	3	3	48.8	48.8	48.8	13.357	0	12.001	425860000	70	1	3	2
1440		23.133	23.1459	23.0635	23.109	23.1106	23.2078	23.2073	23.3158	23.4082	23.0572	23.2597	23.1534	23.1981	23.0382	23.2029	22.9995	23.2644	23.2544	23.0913	23.2331	22.672	22.8835	22.8937	22.6439										+	12	12	12	13.9	13.9	13.9	105.06	0	36.283	643920000	259	1	9	8
1441		21.6957	21.9078	21.7473	22.1845	21.7455	21.7837	21.5313	21.665	21.8904	21.52	21.9694	21.8818	20.2067	21.7783	20.8587	21.3204	21.034	20.4806	21.0293	21.8814	20.4677	21.626	20.4236	21.5978										+	6	6	6	19.2	19.2	19.2	34.541	0	15.841	186350000	52	1	3	2
1442		26.819	26.821	26.733	26.7648	26.9378	26.9147	26.9596	27.0097	27.0167	26.9968	26.98	26.9415	26.7895	26.8653	26.8469	26.7297	26.7822	26.8762	26.8741	26.7612	26.7141	26.7669	26.8051	26.7173										+	40	40	40	55.7	55.7	55.7	100.93	0	323.31	8448700000	1584	1	33	32
1443		27.7962	27.8536	27.8096	27.8288	27.7568	27.9233	27.9084	27.9126	28.0744	28.1195	27.9216	28.0972	28.1569	28.1354	28.065	28.3143	28.4286	28.5039	28.2555	28.3066	28.331	28.3463	28.0926	28.2512										+	24	24	24	55.1	55.1	55.1	61.285	0	323.31	19994000000	2267	1	21	21
1444		28.4159	28.5199	28.4393	28.4616	28.4006	28.4196	28.4464	28.5083	28.4331	28.4562	28.5489	28.5489	28.2969	28.3667	28.3551	28.3655	28.4627	28.4212	28.5835	28.5522	28.2121	28.3305	28.3849	28.2918										+	44	44	44	62.9	62.9	62.9	80.137	0	323.31	25309000000	2869	1	39	39
1445		29.1639	29.0864	29.1568	29.083	29.1047	29.1473	29.2329	29.2507	29.3087	29.3017	28.9499	29.1377	29.1359	29.1537	28.9756	28.9067	29.0908	29.0563	28.8641	29.1054	28.8204	28.7264	28.5709	28.7472										+	15	15	15	83.8	83.8	83.8	18.785	0	314.88	39278000000	1441	1	14	14
1446		19.9841	19.9677	20.8041	20.6511	19.8359	20.9766	20.7939	21.1623	21.3528	21.5041	21.3848	21.4638	21.0807	20.7719	21.1704	21.1995	21.5695	21.5287	21.2688	21.5539	21.4406	21.2418	21.3898	21.4354										+	2	2	2	12.3	12.3	12.3	33.044	0	54.916	133410000	45	1	1	1
1447		22.9863	23.0567	22.867	22.8877	23.0403	23.0525	22.8181	22.9745	23.1194	23.0185	23.4488	22.9937	22.9943	23.2648	23.118	23.2436	23.2435	23.1304	23.3091	23.2061	23.0377	22.8941	23.2516	22.9245										+	7	7	7	44.4	44.4	44.4	18.767	0	145.24	621040000	361	1	6	6
1448		20.3827	21.8095	21.9341	20.5891	20.6471	21.8056	20.026	20.4003	19.5555	20.8902	22.3415	22.5741	20.7594	20.8476	22.7559	21.7333	21.8397	21.5085	22.559	22.2482	22.1354	21.9513	19.1581	20.4188											6	6	6	22	22	22	33.123	0	7.7769	309020000	33	1	3	3
1449		26.7473	26.8694	26.6918	26.7742	26.8738	26.8336	26.9072	26.8993	27.0333	27.0813	27.0348	27.1264	27.043	27.0652	27.1476	27.1491	27.2465	27.2192	27.2925	27.2226	27.0531	27.0908	27.2327	27.1346										+	36	36	36	69.7	69.7	69.7	60.686	0	323.31	9554500000	1813	1	26	27
1450		21.8584	21.7372	21.7613	21.7551	21.8163	21.7089	21.9438	21.8902	20.5934	20.5985	22.3548	21.6341	19.8719	20.5112	20.2116	22.1541	22.0876	22.0141	22.326	22.056	20.3686	19.7817	21.4037	21.9383										+	3	3	3	11.5	11.5	11.5	27.765	0	8.6553	257540000	59	1	2	2
1451		26.1197	26.0469	26.2073	26.1947	26.3324	26.2336	26.2575	26.2617	26.0256	25.9191	26.0092	25.9372	25.86	25.9234	25.8601	25.6517	25.8966	25.9681	25.754	25.8608	25.5959	25.8575	25.5241	25.4277										+	26	26	26	58.2	58.2	58.2	59.481	0	323.31	4647000000	736	1	16	15
1452		27.2754	27.2639	27.2311	27.2771	27.2883	27.2858	27.23	27.2753	27.3443	27.0409	27.3531	27.1196	27.33	27.315	27.4841	27.3912	27.4811	27.4481	27.6198	27.4814	27.4261	27.1618	27.344	27.3979										+	11	11	11	33.8	33.8	33.8	43.625	0	203.56	11938000000	1052	1	9	10
1453		23.4453	22.137	20.0599	22.0689	19.7982	20.6266	21.5115	23.9285	23.5197	20.3486	21.3677	20.1	20.838	20.3188	21.3361	21.106	19.6244	20.7342	20.8308	20.1882	21.2766	19.9998	22.1061	20.0069											7	7	7	12.9	12.9	12.9	79.889	0	11.923	289430000	13	1	1	3
1454		22.2276	22.1809	22.0912	22.1585	22.397	22.3935	22.3901	22.1429	20.3426	21.0723	19.9184	22.7596	19.5558	20.8973	20.9443	23.0788	22.7846	22.7188	22.7528	22.6154	20.4579	20.6339	20.0227	22.4141										+	3	3	3	12.4	12.4	12.4	24.397	0.0067983	2.6752	383720000	92	1	3	3
1455		25.3256	25.1364	25.1683	25.3329	25.4051	25.6369	25.4368	24.797	25.2503	25.0654	25.2228	25.06	25.4488	24.9057	25.3957	25.0288	25.1627	25.28	25.2582	25.0882	25.0921	25.0551	24.9935	25.22											6	6	6	22.9	22.9	22.9	37.338	0	84.602	2585100000	182	1	4	4
1456		24.412	24.2912	24.3402	24.5309	24.6068	24.6121	24.6126	24.4721	24.679	24.6208	24.3134	24.3915	24.2935	24.3832	24.1318	24.2165	24.4696	24.5655	23.9539	24.3111	24.2041	24.3209	23.5118	24.2239										+	7	7	7	71.4	71.4	71.4	16.171	0	126.54	1535800000	373	1	6	6
1457		24.9138	24.7597	24.9262	24.807	24.7201	24.812	24.8266	24.8788	24.9415	24.652	24.8139	24.7261	24.4978	24.3903	24.21	24.2346	24.5048	24.4307	24.3654	24.4732	24.1594	24.2856	24.0885	24.1375										+	23	23	23	30.4	30.4	30.4	103.43	0	171.23	1769700000	601	1	14	12
1458		25.3454	25.4129	25.3476	25.3093	25.486	25.5055	25.3738	25.5639	25.7826	25.5978	25.8843	25.7896	25.7814	25.8606	25.9182	26.0122	25.9264	26.0326	26.0107	26.0308	25.9043	25.9205	25.9021	26.0233										+	22	22	22	37.2	37.2	37.2	81.236	0	278.22	3961500000	886	1	17	15
1459		20.5513	20.6413	20.7575	20.5065	20.7831	20.905	20.7341	20.9512	20.298	20.5299	20.2276	20.4661	20.0923	20.821	20.7434	20.4313	20.7114	20.453	20.9299	21.2903	19.4321	20.7664	21.3923	20.3784											3	3	3	15.1	15.1	15.1	28.515	0.0003488	4.6756	82233000	33	1	2	2
1460		23.2034	22.6652	22.3069	22.3227	22.3534	22.4322	20.9394	23.1753	22.4475	22.773	22.3518	22.7141	22.2154	20.8558	22.5235	22.0648	21.8724	22.1986	22.3232	22.5115	20.2968	21.3037	22.766	22.5513											4	4	4	35.9	35.9	35.9	16.971	0	37.915	333740000	60	1	3	3
1461		28.4313	28.4184	28.2893	28.3095	28.5623	28.6511	28.7034	28.6618	28.7814	28.96	28.7304	28.8501	28.6984	28.7651	28.7091	28.5883	28.8563	28.7983	28.5716	28.8204	28.6335	28.3837	28.3294	28.2367										+	21	21	21	86.4	86.4	86.4	27.459	0	323.31	29087000000	1929	1	16	16
1462		29.4049	29.3946	29.5191	29.4216	29.4531	29.4828	29.6556	29.6258	29.8497	29.9817	30.0402	29.9481	29.8716	29.8357	29.854	29.8898	30.2212	30.2134	30.0291	29.9438	30.1663	30.1273	29.912	29.9084										+	29	29	29	70	70	70	50.882	0	323.31	66389000000	3115	1	26	24
1463		25.5539	25.2939	25.4118	25.5277	25.5204	25.5754	25.4553	25.4496	25.755	25.6805	25.617	25.6601	25.9789	25.8036	25.9132	25.826	26.1428	26.1555	25.9998	26.0405	25.7285	25.6534	25.5844	25.5244										+	15	15	15	58.4	58.4	58.4	33.887	0	158.71	3822600000	440	1	12	11
1464		22.1955	22.2989	22.2209	22.4181	22.3064	22.4059	22.4323	22.4091	22.6086	22.744	22.4893	22.6331	22.6692	22.769	22.715	22.6238	22.8082	22.6414	22.8132	22.8502	22.6267	22.6329	22.4884	22.4725										+	3	3	3	18.1	18.1	18.1	23.524	0	14.094	401430000	136	1	3	3
1465		23.5262	23.3968	23.4854	23.3425	23.5798	23.5094	23.6135	23.5841	23.8293	23.9086	23.8032	24.0218	24.1772	24.1499	24.1884	24.2072	24.2319	24.3934	24.2525	24.1968	24.4072	24.3187	24.3556	24.2801										+	10	10	10	26.9	26.9	26.9	57.188	0	87.043	1201900000	336	1	7	8
1466		24.0352	24.1388	24.1578	24.2895	24.4393	24.3327	24.3746	24.2792	24.9008	24.591	24.817	24.4642	24.4389	24.5217	24.6965	24.4754	24.6432	24.4768	24.5307	24.3823	24.8121	24.6973	24.818	24.8336										+	10	10	10	45.8	45.8	45.8	34.478	0	112.74	1705600000	336	1	7	9
1467		21.0599	19.246	21.7768	21.6362	21.4219	21.0855	20.705	21.338	20.632	21.042	21.4191	22.2695	21.444	20.6622	21.6793	21.5104	21.6534	21.6375	21.8782	21.719	21.0552	21.0967	21.5163	20.3774											3	3	3	8.4	8.4	8.4	45.604	0.0042609	2.9409	154780000	25	1	2	1
1468		24.5022	24.3557	24.4572	24.5183	24.3947	24.6268	24.4746	24.3991	24.493	24.3487	24.8117	24.2632	24.1082	24.1927	24.342	24.0533	24.1539	23.9042	24.3065	23.9462	23.8413	23.6907	23.744	23.4589										+	10	10	10	75.3	75.3	75.3	22.929	0	60.705	1466500000	280	1	6	6
1469		22.7243	22.9101	22.528	22.6375	22.9545	22.9237	22.8895	23.1508	23.1181	23.357	23.328	23.2267	22.9667	23.123	23.1518	23.3355	22.8774	23.3231	23.3909	23.4827	22.9809	23.1976	23.3033	23.1087										+	14	14	14	21.7	21.7	21.7	91.995	0	71.231	622640000	227	1	8	6
1470		24.1028	23.9774	24.0644	24.0955	24.3455	24.2887	24.2377	24.2309	24.211	24.151	24.0434	24.0324	24.1323	23.9687	24.0017	24.0177	24.2013	24.2153	24.0284	24.1825	24.0801	24.116	24.1208	23.9705										+	11	11	11	53.6	53.6	53.6	34.195	0	187.84	1287900000	410	1	6	8
1471		23.2692	22.975	23.0023	23.221	22.7718	23.3152	22.9622	22.8443	23.5142	23.6548	23.671	23.4836	23.5341	23.72	23.8587	23.7351	23.6742	23.621	23.7271	23.4538	23.9935	23.674	24.2857	23.8846										+	19	19	19	32.6	32.6	32.6	80.84	0	89.091	850900000	124	1	9	7
1472		24.6447	24.6786	24.4628	24.5714	24.6633	24.7273	24.7129	24.4776	24.9732	24.8482	25.2173	24.9947	25.0088	24.7748	25.0949	25.0708	25.3488	25.0438	25.4919	25.0092	25.3098	24.9058	25.0451	24.9785										+	10	10	10	55.2	55.2	55.2	20.249	0	60.75	2226300000	398	1	6	6
1473		23.5224	23.5982	23.7189	23.5232	23.7743	23.5888	23.8576	23.6717	24.0794	24.2218	23.762	24.0438	23.9113	24.1796	23.8486	23.8579	24.0811	24.2049	23.6423	24.0589	23.8791	23.9207	23.3745	23.3534										+	3	3	3	43.3	43.3	43.3	7.7406	0	11.488	1028000000	187	1	3	3
1474		24.9508	24.9014	24.9326	25.0167	25.1845	25.1561	25.0267	25.0686	25.8326	25.9368	26.038	25.9473	25.9218	25.9993	26.0697	26.2527	26.3534	26.3116	26.3907	26.2723	26.3449	26.2662	26.4291	26.5835										+	26	26	26	48.4	48.4	48.4	74.094	0	235.01	4284600000	1070	1	15	16
1475		20.9636	20.0874	20.3407	19.543	18.6701	20.9898	21.0432	21.6922	21.5838	21.573	21.5888	21.7387	21.5073	21.8335	21.6836	21.7218	21.9528	21.9541	21.6102	21.7921	21.7404	21.5143	21.3034	21.5162										+	4	4	4	28.9	28.9	28.9	15.557	0	12.813	137030000	82	1	0	0
1476		21.3285	21.3906	21.2726	21.348	21.6615	21.6441	21.689	21.5723	21.0061	21.1904	21.2989	21.1769	21.4576	21.3182	21.1434	20.6838	21.2269	21.2921	21.0229	21.1433	19.4445	21.4994	20.184	20.3796										+	6	6	6	14.4	14.4	14.4	57.239	0	27.053	162980000	68	1	4	2
1477		20.8303	19.7407	19.7172	20.7059	19.9066	20.1317	20.2971	20.203	21.6066	20.9371	21.3808	20.9385	19.6028	21.6666	20.1221	21.128	20.5504	20.606	21.0846	20.7687	20.5263	21.5172	22.0809	20.3042										+	2	2	2	3.9	3.9	3.9	51.326	0.00034602	4.4169	104030000	92	1	2	1
1478		27.4967	27.5225	27.447	27.5253	27.5031	27.5568	27.5811	27.6583	27.6994	27.7577	27.8858	27.7934	27.5625	27.6008	27.6451	27.3253	27.4865	27.4366	27.3598	27.7336	27.1228	26.8578	26.6535	26.6477										+	21	21	21	71.8	71.8	71.8	32.793	0	219.31	13007000000	1596	1	18	17
1479		23.5316	23.8664	23.9254	23.5104	23.6764	23.8173	23.7442	23.8108	24.2159	24.2869	24.421	24.5826	24.6572	24.6851	24.6592	24.9374	24.6583	24.8852	24.7596	24.8001	24.7711	24.7565	24.7527	24.9554										+	6	6	6	33.3	33.3	33.3	21.329	0	26.954	1549100000	337	1	4	3
1480		27.3802	27.3524	27.3301	27.4081	27.4421	27.4622	27.5351	27.4828	27.9497	28.041	28.1524	27.9869	28.1134	28.209	28.3113	28.2782	28.2788	28.411	28.414	28.1578	28.3769	28.3571	28.4916	28.3543										+	13	13	13	80.5	80.5	80.5	21.28	0	215.36	18910000000	844	1	9	9
1481		27.7639	27.8299	27.881	27.7272	27.7413	27.7641	27.5786	27.8389	26.863	26.8272	26.8517	26.8592	26.6016	26.566	26.601	26.4091	26.1653	26.2994	26.1872	26.547	25.7857	26.0952	25.8807	26.0461										+	13	13	13	45.6	45.6	45.6	52.118	0	308.93	10019000000	924	1	12	12
1482		25.4502	25.4156	25.2603	25.2467	25.4315	25.3165	25.3514	25.3311	25.5142	25.5145	25.5481	25.5859	25.557	25.3843	25.493	25.5198	25.5697	25.6938	25.6265	25.5268	25.5496	25.6238	25.6806	25.3984										+	37	37	37	33.9	33.9	33.9	137.85	0	219.52	3278300000	879	1	21	24
1483		26.3679	26.5029	26.4298	26.3458	26.3106	26.4192	26.3826	26.484	27.0983	27.0993	26.8322	27.0792	27.0613	27.0846	26.7646	27.0679	27.1214	27.0522	26.9859	27.2866	26.673	26.7632	26.6745	26.9845										+	21	21	21	80.1	80.1	80.1	18.964	0	323.31	8179900000	1153	1	14	13
1484		24.5388	24.4969	24.5401	24.4375	24.5859	24.6309	24.6671	24.8509	25.0307	25.0934	24.9073	25.1432	25.034	25.0577	25.1359	25.143	25.1595	25.3001	25.1388	25.1913	25.123	25.1982	25.2571	25.184										+	25	25	25	37.8	37.8	37.8	93.993	0	230.98	2280400000	709	1	17	18
1485		28.3543	28.4521	28.4736	28.2808	28.3554	28.5264	28.2565	28.3821	28.6522	28.5006	28.7529	28.6785	28.5238	28.4195	28.5863	28.4659	28.5475	28.3988	28.5796	28.665	28.3808	28.2981	28.3081	28.3718										+	29	29	29	71.4	71.4	71.4	47.876	0	323.31	25999000000	2097	1	22	19
1486		21.6784	21.1994	20.8658	21.8219	21.55	21.6185	21.5328	21.7116	22.4045	21.9928	21.1431	21.8949	22.2877	22.1454	22.5572	22.1063	22.3357	22.4204	22.3558	22.3293	21.98	21.9971	22.0609	22.1688										+	6	6	6	14.4	14.4	14.4	66.947	0	62.517	341710000	72	1	2	4
1487		23.1106	23.0054	23.0605	22.9922	23.0969	22.9989	22.8778	23.1477	23.1536	23.055	23.1509	22.9829	22.9166	22.8106	23.2047	22.8703	23.153	23.0145	23.3312	23.2804	22.9922	22.9636	23.1455	23.2733											12	12	11	25.9	25.9	24.6	80.604	0	37.093	688800000	131	1	8	7
1488		25.7774	25.8114	25.7124	25.7558	25.9699	25.8811	25.8807	25.8622	26.1049	26.008	26.4286	26.1976	26.2683	26.157	26.118	25.9666	26.1555	26.1767	26.2622	26.1472	26.0101	25.7939	25.6781	25.72										+	10	10	10	46.2	46.2	46.2	28.969	0	195.35	4707100000	575	1	10	10
1489		24.5861	24.4148	24.5681	24.4079	24.8422	24.5051	24.6836	24.7469	24.308	24.2692	24.3797	24.1317	24.2996	23.9806	24.0768	24.1911	24.5587	24.3602	24.1722	24.2746	24.2973	24.2523	23.7325	24.1152										+	4	4	4	27.3	27.3	27.3	20.131	0	43.473	1572300000	215	1	3	3
1490		23.1566	23.2494	23.0146	22.8143	23.3045	23.2757	23.2671	23.1053	23.2921	23.4111	23.3643	23.3701	23.2516	23.4544	23.3433	23.4887	23.5683	23.4736	23.4178	23.5757	23.0704	23.3217	23.2828	23.4447										+	8	8	8	29	29	29	42.073	0	39.653	726940000	283	1	4	4
1491		24.0308	24.0112	23.9708	23.944	24.5454	24.5844	24.5445	24.6052	24.6882	24.7243	24.6081	24.5774	24.6889	24.7504	24.82	25.0155	25.0687	25.253	24.9991	25.1193	25.1349	25.1331	24.9448	24.9348										+	15	15	15	61.3	61.3	61.3	38.129	0	115.13	2012100000	434	1	9	9
[truncated: 1,035 more rows]
[truncated: 219 more columns]
