# Supplementary material for: Uncoupling of Mitosis and Cytokinesis Upon a Prolonged Arrest in Metaphase Is Influenced by Protein Phosphatases and Mitotic Transcription in Fission Yeast
Source: Front Cell Dev Biol. 2022 Jul 18;10:876810. doi: 10.3389/fcell.2022.876810 (PMC9340479; doi:10.3389/fcell.2022.876810)
Supplement: Supplementary file 3 [file Table3.XLSX]

## Sheet: Table S1_ANOVA_FDR_0.05
Protein No	Replicate	EMM0_1	EMM0_2	EMM0_3	EMM0_4	EMM3_1	EMM3_2	EMM3_3	EMM3_4	T3_1	T3_2	T3_3	T3_4	T4_1	T4_2	T4_3	T4_4	T5_1	T5_2	T5_3	T5_4	T6_1	T6_2	T6_3	T6_4	GOBP name	GOMF name	GOCC name	KEGG name	ANOVA Significant	stddev EMM0_1	stddev EMM0_3	stddev EMM3_4	stddev EMM0_4	stddev EMM0_2	stddev T3_1	stddev T3_2	stddev T3_3	stddev T3_4	stddev T4_1	stddev T4_2	stddev T4_3	stddev T4_4	stddev T5_1	stddev T5_2	stddev T5_3	stddev T5_4	stddev T6_1	stddev T6_2
##	Grouping	EMM0	EMM0	EMM0	EMM0	EMM3	EMM3	EMM3	EMM3	T3	T3	T3	T3	T4	T4	T4	T4	T5	T5	T5	T5	T6	T6	T6	T6
1		24.1128	23.6921	24.0532	24.1903	24.289	24.1676	24.1033	24.4576	25.3679	25.8828	25.4376	25.7331	25.67	25.7445	26.1682	26.3014	26.076	26.3082	25.8549	26.174	26.3293	26.2239	26.13	26.3281	biosynthetic process;carboxylic acid biosynthetic process;carboxylic acid metabolic process;cellular biosynthetic process;cellular ketone metabolic process;cellular lipid metabolic process;cellular metabolic process;cellular process;fatty acid biosynthetic process;fatty acid metabolic process;lipid biosynthetic process;lipid metabolic process;long-chain fatty acid biosynthetic process;long-chain …	adenyl nucleotide binding;adenyl ribonucleotide binding;ATP binding;binding;nucleotide binding;purine nucleotide binding;purine ribonucleoside triphosphate binding;purine ribonucleotide binding;ribonucleotide binding			+	0.340612	0.0472261	0.299936	0.36203	0.275197	0.154241	0.213356	0.458782	0.0384618	0.0325778	0.154589	0.67814	0.150361	0.069521	0.0911451	0.458647	0.169064	0.105869	0.0955078
2		28.198	28.3018	28.2426	28.2166	28.2632	28.1564	28.11	28.272	28.4505	28.3273	28.4128	28.3322	28.2834	28.1735	28.288	28.3465	28.4031	28.3056	28.6191	28.3556	28.2006	28.3188	28.3711	28.5535		catalytic activity;glutathione transferase activity;transferase activity;transferase activity, transferring alkyl or aryl (other than methyl) groups	cell part;cytoplasm;intracellular part		+	0.115927	0.0390764	0.207632	0.0973991	0.0349391	0.19991	0.0449581	0.0606249	0.120169	0.000593428	0.123342	0.0637576	0.0751071	0.140825	0.205905	0.189608	0.0466235	0.062544	0.185947
3		22.7063	22.8036	22.7559	22.7014	22.9219	23.0105	22.9509	22.9854	23.5047	23.545	23.353	23.3027	23.5084	23.4221	23.1752	23.4242	23.7233	23.5516	23.3987	23.3778	23.3155	22.8931	22.7358	22.7645		carbon-nitrogen ligase activity, with glutamine as amido-N-donor;catalytic activity;ligase activity;ligase activity, forming carbon-nitrogen bonds	cell part;cytoplasmic part;intracellular membrane-bounded organelle;intracellular organelle;intracellular part;membrane-bounded organelle;mitochondrion;organelle		+	0.121281	0.0603865	0.267599	0.191685	0.0474568	0.0568971	0.0823071	0.0677347	0.176416	0.0277846	0.125013	0.18815	0.105096	0.133919	0.139259	0.155491	0.0905637	0.0697122	0.0442802
4		22.4943	22.1831	22.2306	22.5608	22.7482	22.5743	22.6764	22.4134	22.3297	22.1849	22.181	22.3186	21.7352	21.9705	22.0103	22.0284	21.9511	21.853	21.8509	21.7176	21.6559	21.8013	21.7426	21.6677					+	0.224147	0.0280667	0.210745	0.112434	0.00661942	0.428214	0.298371	NaN	0.226345	NaN	0.311133	0.319604	0.393069	0.245163	0.128263	0.108827	0.127087	0.235038	0.152543
5		23.7539	23.438	23.5789	23.5693	24.097	23.8915	24.0503	23.8956	24.0048	24.223	24.0133	23.7775	23.5548	23.4712	23.6668	22.7573	23.6424	23.121	22.9242	23.566	22.5977	21.9079	22.1724	22.0495					+	0.0966082	0.0329006	0.354881	0.111346	0.165396	0.105276	0.152328	0.225195	0.136828	0.111296	0.122077	0.375618	0.274931	0.262199	0.115935	0.282254	0.162068	0.114191	0.0913535
6		25.627	25.6204	25.6952	25.7016	25.7755	25.8229	25.8033	25.8391	25.1032	25.1041	25.0534	25.0265	25.1249	25.0111	25.0652	25.0115	24.9212	24.8639	24.7379	24.9002	24.8349	24.7275	24.7037	24.7806	catabolic process;cellular amide catabolic process;cellular amide metabolic process;cellular catabolic process;cellular metabolic process;cellular nitrogen compound catabolic process;cellular nitrogen compound metabolic process;cellular process;metabolic process;nitrogen compound metabolic process;nitrogen cycle metabolic process;small molecule catabolic process;small molecule metabolic process;u…	binding;catalytic activity;cation binding;hydrolase activity;hydrolase activity, acting on carbon-nitrogen (but not peptide) bonds;hydrolase activity, acting on carbon-nitrogen (but not peptide) bonds, in linear amides;ion binding;metal ion binding;nickel ion binding;transition metal ion binding;urease activity	cell part;cytoplasmic part;cytosol;intracellular part	Arginine and proline metabolism;Purine metabolism	+	0.121631	0.0967338	0.20576	0.20981	0.103227	0.0483806	0.0805417	0.0384491	0.123549	0.0770997	0.0812671	0.140099	0.0569578	0.0359936	0.0682405	0.140286	0.06239	0.0353934	0.140741
7		27.7558	27.8007	27.7391	27.7871	27.9174	27.9452	27.9577	28.011	28.1206	28.0942	28.1268	28.1903	28.0271	28.0659	28.1273	28.1399	28.2448	28.2124	28.2054	28.1862	27.9991	27.959	27.9663	28.0175	2-oxoglutarate metabolic process;acetyl-CoA biosynthetic process;acetyl-CoA biosynthetic process from pyruvate;acetyl-CoA metabolic process;amine catabolic process;amine metabolic process;biological regulation;biosynthetic process;carboxylic acid catabolic process;carboxylic acid metabolic process;catabolic process;cell redox homeostasis;cellular amine metabolic process;cellular amino acid catabo…	binding;catalytic activity;coenzyme binding;cofactor binding;dihydrolipoyl dehydrogenase activity;flavin adenine dinucleotide binding;oxidoreductase activity;oxidoreductase activity, acting on a sulfur group of donors;oxidoreductase activity, acting on a sulfur group of donors, NAD or NADP as acceptor;oxidoreductase activity, acting on NADH or NADPH;oxidoreductase activity, acting on the aldehyde…	cell part;cytoplasmic part;glycine cleavage complex;intracellular membrane-bounded organelle;intracellular organelle;intracellular organelle part;intracellular part;macromolecular complex;membrane-bounded organelle;mitochondrial oxoglutarate dehydrogenase complex;mitochondrial part;mitochondrial pyruvate dehydrogenase complex;mitochondrion;organelle;organelle part;oxoglutarate dehydrogenase compl…	Citrate cycle (TCA cycle);Glycine, serine and threonine metabolism;Glycolysis / Gluconeogenesis;Pyruvate metabolism;Valine, leucine and isoleucine degradation	+	0.0419913	0.0329845	0.204748	0.0410473	0.11068	0.0391048	0.027963	0.0572033	0.0825388	0.00790607	0.0347184	0.0692709	0.0460947	0.0566917	0.014072	0.0258616	0.0633392	0.00920614	0.0774273
8		28.2305	28.324	28.2949	28.3151	28.6139	28.5057	28.6665	28.6207	28.7213	28.8514	28.8602	28.8002	28.6418	28.6126	28.6837	28.6315	28.7782	28.77	28.6982	28.8069	28.4617	28.4237	28.4065	28.3432	alcohol metabolic process;carbohydrate metabolic process;cellular carbohydrate metabolic process;cellular metabolic process;cellular process;generation of precursor metabolites and energy;glucose metabolic process;hexose metabolic process;metabolic process;monosaccharide metabolic process;pentose metabolic process;pentose-phosphate shunt, oxidative branch;primary metabolic process;small molecule …	binding;catalytic activity;coenzyme binding;cofactor binding;glucose-6-phosphate dehydrogenase activity;NADP binding;nucleotide binding;oxidoreductase activity;oxidoreductase activity, acting on CH-OH group of donors;oxidoreductase activity, acting on the CH-OH group of donors, NAD or NADP as acceptor	cell part;cytoplasm;cytoplasmic part;cytosol;intracellular part	Glutathione metabolism;Pentose phosphate pathway	+	0.0628734	0.0554475	0.126909	0.0185493	0.0637919	0.0563945	0.038756	0.0703009	0.0148583	0.00545684	0.0199735	0.0641423	0.0331457	0.0893779	0.0729517	0.044471	0.0526001	0.0506911	0.0865563
9		23.0146	23.1068	23.3273	23.0725	23.1431	23.1299	23.2837	23.1429	23.071	22.7286	22.8205	22.9337	22.8924	23.0106	23.1244	22.9402	23.0068	22.8898	23.1698	22.7899	22.8857	22.7468	22.902	22.9522	actin cytoskeleton organization;actin filament-based process;biological regulation;cell wall assembly;cellular component assembly;cellular component assembly at cellular level;cellular component organization;cellular component organization at cellular level;cellular component organization or biogenesis;cellular component organization or biogenesis at cellular level;cellular process;cellular respo…	adenyl nucleotide binding;adenyl ribonucleotide binding;ATP binding;binding;catalytic activity;kinase activity;nucleotide binding;phosphotransferase activity, alcohol group as acceptor;protein kinase activity;protein serine/threonine kinase activity;purine nucleotide binding;purine ribonucleoside triphosphate binding;purine ribonucleotide binding;ribonucleotide binding;transferase activity;transf…	cell cortex of cell tip;cell cortex part;cell part;cytoplasmic part;cytosol;intracellular membrane-bounded organelle;intracellular organelle;intracellular part;membrane-bounded organelle;nucleus;organelle		+	0.0595125	0.17125	0.195136	0.132375	0.230916	0.13882	0.202874	0.0914388	0.245375	0.115376	0.190989	0.188597	0.12812	0.149079	0.0909165	0.142839	0.242379	0.106684	0.125817
10		28.7539	28.7761	28.8591	28.8856	28.9002	28.8054	28.855	28.8943	28.6042	28.6294	28.6111	28.4551	28.3365	28.391	28.3004	28.0523	28.4452	28.3116	28.2834	28.3827	28.0766	28.1679	27.981	28.0237	amine biosynthetic process;amine metabolic process;aspartate family amino acid biosynthetic process;aspartate family amino acid metabolic process;biosynthetic process;carboxylic acid biosynthetic process;carboxylic acid metabolic process;cellular amine metabolic process;cellular amino acid biosynthetic process;cellular amino acid metabolic process;cellular biosynthetic process;cellular ketone met…	binding;carbon-oxygen lyase activity;catalytic activity;cofactor binding;cysteine synthase activity;lyase activity;O-acetylhomoserine aminocarboxypropyltransferase activity;pyridoxal phosphate binding;transferase activity;transferase activity, transferring alkyl or aryl (other than methyl) groups;vitamin B6 binding;vitamin binding	cell part;cytoplasm;cytoplasmic part;cytosol;intracellular membrane-bounded organelle;intracellular organelle;intracellular part;membrane-bounded organelle;nucleus;organelle	Cysteine and methionine metabolism	+	0.0441188	0.0142814	0.117711	0.0891989	0.102979	0.167595	0.0641543	0.153789	0.00870831	0.0571174	0.123576	0.401527	0.0605576	0.0532193	0.0989326	0.142599	0.0201273	0.0740461	0.0497551
11		28.8145	28.9029	28.9121	28.8845	28.942	28.8579	28.9912	28.978	29.0875	29.163	29.0626	29.0724	28.9741	29.0599	28.9266	29.0215	29.0635	29.1849	28.9671	29.0564	28.9325	29.0506	28.7655	28.8472	biological regulation;cell cycle phase;cell cycle process;cell division;cellular component organization;cellular component organization at cellular level;cellular component organization or biogenesis;cellular component organization or biogenesis at cellular level;cellular macromolecule metabolic process;cellular metabolic process;cellular nitrogen compound metabolic process;cellular process;chrom…	adenyl nucleotide binding;adenyl ribonucleotide binding;ATP binding;ATPase activity;ATPase activity, coupled;ATP-dependent helicase activity;ATP-dependent RNA helicase activity;binding;catalytic activity;helicase activity;hydrolase activity;hydrolase activity, acting on acid anhydrides;hydrolase activity, acting on acid anhydrides, in phosphorus-containing anhydrides;nucleic acid binding;nucleosi…	cell part;cytoplasmic part;cytosol;intracellular non-membrane-bounded organelle;intracellular organelle;intracellular organelle part;intracellular part;non-membrane-bounded organelle;nuclear part;nucleolus;organelle;organelle part	RIG-I-like receptor signaling pathway	+	0.0284034	0.0165391	0.0949965	0.111008	0.0768178	0.0816745	0.089848	0.0651695	0.0310166	0.0286693	0.02033	0.050815	0.0518228	0.0703513	0.0282654	0.050341	0.0256759	0.0298588	0.0804276
12		21.9018	22.0664	21.9726	21.7765	22.297	22.3554	22.2829	22.1284	22.6151	22.3264	22.1437	22.3508	22.4644	22.1781	22.3354	22.4494	22.8052	22.5499	22.6311	22.5022	22.4813	22.6031	22.3321	22.465	biosynthetic process;cellular biosynthetic process;cellular component organization;cellular component organization at cellular level;cellular component organization or biogenesis;cellular component organization or biogenesis at cellular level;cellular macromolecule biosynthetic process;cellular macromolecule metabolic process;cellular metabolic process;cellular process;cellular protein metabolic …	binding;nucleic acid binding;RNA binding;rRNA binding;structural constituent of ribosome;structural molecule activity	cell part;cytoplasmic part;intracellular membrane-bounded organelle;intracellular organelle;intracellular organelle part;intracellular part;macromolecular complex;membrane-bounded organelle;mitochondrial part;mitochondrial small ribosomal subunit;mitochondrion;organellar small ribosomal subunit;organelle;organelle part;ribonucleoprotein complex;small ribosomal subunit		+	0.141533	0.218924	0.170147	0.0896238	0.112367	0.361987	0.375432	0.2878	0.127817	0.139825	NaN	0.241273	0.183469	0.16812	0.0870025	0.141727	0.0801967	0.218021	0.059443
13		27.4714	27.6078	27.5282	27.5535	27.4902	27.4648	27.7177	27.7914	27.6966	27.776	27.7224	27.8377	27.6354	27.5137	27.6919	27.5601	27.8111	27.6944	27.6072	27.8761	27.7279	27.588	27.5387	27.5025	biosynthetic process;cellular biosynthetic process;cellular localization;cellular macromolecule biosynthetic process;cellular macromolecule metabolic process;cellular metabolic process;cellular process;cellular protein metabolic process;cytoplasmic translation;establishment of localization;establishment of localization in cell;establishment of organelle localization;establishment of ribosome loca…	structural constituent of ribosome;structural molecule activity	cell part;cytoplasmic part;cytosol;cytosolic small ribosomal subunit;intracellular organelle part;intracellular part;macromolecular complex;organelle part;ribonucleoprotein complex;small ribosomal subunit	Ribosome	+	0.0932785	0.102929	0.279509	0.289157	0.107737	0.381656	0.00945018	0.103155	0.116735	0.0138956	0.175385	0.033763	0.0818171	0.0432444	0.0334152	0.0762269	0.335303	0.122324	0.258983
14		22.9181	22.7237	22.8693	22.8552	22.8815	22.9955	22.9726	22.8735	23.534	23.721	23.5747	23.8055	23.7394	23.7076	23.3716	23.9846	23.9092	23.9457	23.7837	23.9276	23.627	23.5778	23.7005	23.4828	cellular macromolecule metabolic process;cellular metabolic process;cellular nitrogen compound metabolic process;cellular process;macromolecule metabolic process;metabolic process;mRNA metabolic process;mRNA processing;nitrogen compound metabolic process;nuclear mRNA cis splicing, via spliceosome;nuclear mRNA splicing, via spliceosome;nucleic acid metabolic process;nucleobase-containing compound …		cell part;intracellular membrane-bounded organelle;intracellular organelle;intracellular organelle part;intracellular part;macromolecular complex;membrane-bounded organelle;nuclear part;nucleus;organelle;organelle part;protein complex;Prp19 complex;ribonucleoprotein complex;spliceosomal complex	Spliceosome	+	0.199053	0.263805	0.191405	0.0479193	0.196234	0.125305	0.0104687	0.219134	0.178573	0.108342	0.0390329	0.168368	0.135273	0.0853496	0.0676526	0.119878	0.152162	0.120783	0.0497353
15		23.1893	23.0931	23.2043	23.2055	23.1116	23.1517	23.2002	22.8617	23.2963	23.3152	23.1642	23.2071	23.3157	23.5023	23.4534	23.0339	23.4521	23.3418	23.3832	23.3711	22.6821	22.6064	22.6649	22.5226	cellular component assembly;cellular component assembly at cellular level;cellular component organization;cellular component organization at cellular level;cellular component organization or biogenesis;cellular component organization or biogenesis at cellular level;cellular macromolecular complex assembly;cellular macromolecular complex subunit organization;cellular macromolecule metabolic proces…	binding;nucleic acid binding;nucleotide binding;RNA binding	90S preribosome;cell part;intracellular membrane-bounded organelle;intracellular non-membrane-bounded organelle;intracellular organelle;intracellular organelle part;intracellular part;macromolecular complex;membrane-bounded organelle;non-membrane-bounded organelle;nuclear part;nucleolus;nucleus;organelle;organelle part;preribosome;ribonucleoprotein complex		+	0.132399	0.152207	0.212131	0.13516	0.106837	0.0946196	0.0692025	0.216632	0.140227	0.0809813	0.23165	NaN	0.142096	0.0509448	0.011994	NaN	0.187432	0.352217	0.15061
16		21.8053	22.2938	21.9641	21.9981	22.1382	22.4933	22.402	22.4766	22.5136	22.7081	22.8579	22.8637	22.5604	22.7414	22.8151	23.1377	23.0343	23.1663	23.5669	23.1212	22.7881	22.7841	23.465	23.529	cellular process;establishment of localization;transmembrane transport;transport	transmembrane transporter activity;transporter activity	cell part;cytoplasmic part;endoplasmic reticulum;integral to membrane;intracellular membrane-bounded organelle;intracellular organelle;intracellular part;intrinsic to membrane;membrane part;membrane-bounded organelle;organelle		+	0.413172	0.0864762	0.228914	0.171014	0.166512	0.164785	0.145743	0.221642	0.180679	0.0707892	0.149782	0.153517	0.0539126	0.197475	0.256854	0.11823	0.163354	0.164491	0.299068
17		24.722	24.6581	24.6043	24.5441	24.6293	24.5441	24.669	24.6907	25.3075	25.3571	25.4371	25.3414	25.4163	25.3189	25.3217	25.4851	25.5519	25.4677	25.3972	25.5345	25.4404	25.5059	25.413	25.4345	biological regulation;biosynthetic process;cellular biosynthetic process;cellular component organization;cellular component organization at cellular level;cellular component organization or biogenesis;cellular component organization or biogenesis at cellular level;cellular macromolecule biosynthetic process;cellular macromolecule metabolic process;cellular metabolic process;cellular nitrogen comp…	adenyl nucleotide binding;adenyl ribonucleotide binding;ATP binding;ATPase activity;ATPase activity, coupled;ATP-dependent helicase activity;ATP-dependent RNA helicase activity;binding;catalytic activity;helicase activity;hydrolase activity;hydrolase activity, acting on acid anhydrides;hydrolase activity, acting on acid anhydrides, in phosphorus-containing anhydrides;nucleic acid binding;nucleosi…	cell part;cytoplasm;cytoplasmic part;intracellular membrane-bounded organelle;intracellular non-membrane-bounded organelle;intracellular organelle;intracellular organelle lumen;intracellular organelle part;intracellular part;membrane-bounded organelle;membrane-enclosed lumen;mitochondrial matrix;mitochondrial part;mitochondrion;non-membrane-bounded organelle;nuclear part;nucleolus;organelle;organ…		+	0.0292429	0.122261	0.196878	0.185237	0.197458	0.0666775	0.0446035	0.051168	0.150975	0.0400699	0.0454305	0.217153	0.0709911	0.0542685	0.0577497	0.221479	0.0873462	0.054345	0.0837863
18		22.9662	22.9127	23.0111	22.9599	23.1191	23.0566	23.1904	23.1067	23.3494	23.4387	23.2764	23.5006	23.369	23.3348	23.5132	23.4764	23.5938	23.7105	23.5717	23.5424	23.5896	23.6913	23.63	23.5627	cellular macromolecule metabolic process;cellular metabolic process;cellular process;cellular protein metabolic process;macromolecule metabolic process;metabolic process;primary metabolic process;protein folding;protein metabolic process	binding;heat shock protein binding;Hsp70 protein binding;protein binding	cell part;cytoplasmic part;endoplasmic reticulum;endoplasmic reticulum membrane;endoplasmic reticulum part;integral to membrane;intracellular membrane-bounded organelle;intracellular organelle;intracellular organelle part;intracellular part;intrinsic to membrane;membrane;membrane part;membrane-bounded organelle;organelle;organelle membrane;organelle part	Protein processing in endoplasmic reticulum	+	0.26406	0.182207	0.145044	0.172401	0.109373	0.0728097	0.13146	0.0608454	0.134615	0.074281	0.0979786	0.119408	0.104656	0.0369381	0.121016	0.0938553	0.20979	0.0400687	0.0864214
19		27.246	27.2956	27.2321	27.241	27.2933	27.3265	27.3583	27.3977	27.9199	27.9781	27.997	27.9944	27.911	28.0197	27.9836	28.0579	28.1552	28.1574	28.0651	28.1427	27.9703	28.0564	27.8976	28.0021	cellular component organization;cellular component organization or biogenesis;cellular membrane organization;cellular process;ER to Golgi vesicle-mediated transport;establishment of localization;establishment of localization in cell;establishment of protein localization;Golgi vesicle transport;intracellular protein transport;intracellular transport;membrane organization;nuclear envelope organizat…		cell part;COPII vesicle coat;cytoplasm;cytoplasmic part;cytoplasmic vesicle part;cytosol;endoplasmic reticulum membrane;endoplasmic reticulum part;intracellular organelle part;intracellular part;macromolecular complex;membrane;membrane coat;membrane part;organelle membrane;organelle part;protein complex;vesicle coat	Protein processing in endoplasmic reticulum	+	0.033432	0.0547087	0.136464	0.0693984	0.0392527	0.0581406	0.0159751	0.0436122	0.0927524	0.000323688	0.0471367	0.0189194	0.0498479	0.028642	0.0477696	0.0248082	0.0571525	0.0428348	0.0555653
20		31.1719	31.2766	31.2495	31.1808	31.2806	31.3853	31.3239	31.3613	31.7175	31.7257	31.688	31.6378	31.7376	31.7007	31.6462	31.8031	31.8876	31.8511	31.8154	31.7035	31.9469	32.0073	31.6438	31.8196	amine metabolic process;aspartate family amino acid metabolic process;carboxylic acid metabolic process;cellular amine metabolic process;cellular amino acid metabolic process;cellular ketone metabolic process;cellular metabolic process;cellular modified amino acid metabolic process;cellular nitrogen compound metabolic process;cellular process;coenzyme metabolic process;cofactor metabolic process;…	adenosylhomocysteinase activity;catalytic activity;hydrolase activity;hydrolase activity, acting on ether bonds;trialkylsulfonium hydrolase activity	cell part;cytoplasmic part;cytosol;intracellular part	Cysteine and methionine metabolism	+	0.0220987	0.0678432	0.0490847	0.0827878	0.116862	0.110655	0.0151595	0.124938	0.0466618	0.000540828	0.101242	0.110825	0.0388156	0.0707541	0.152842	0.0848184	0.054315	0.0609937	0.058879
21		24.5118	24.423	24.4705	24.5633	24.6906	24.6315	24.5	24.4532	24.9143	24.8366	25.0615	25.0001	25.0059	25.063	25.0776	25.218	25.1633	25.2361	25.2762	25.0667	25.2	25.2128	25.2463	25.2116	carbohydrate metabolic process;cell wall biogenesis;cell wall organization or biogenesis;cellular carbohydrate metabolic process;cellular cell wall organization or biogenesis;cellular component biogenesis;cellular component biogenesis at cellular level;cellular component organization or biogenesis;cellular component organization or biogenesis at cellular level;cellular macromolecule metabolic pro…	alpha-1,2-galactosyltransferase activity;catalytic activity;galactosyltransferase activity;transferase activity;transferase activity, transferring glycosyl groups;transferase activity, transferring hexosyl groups	cell part;cytoplasmic part;endoplasmic reticulum;Golgi apparatus part;Golgi membrane;integral to membrane;intracellular membrane-bounded organelle;intracellular organelle;intracellular organelle part;intracellular part;intrinsic to membrane;membrane;membrane part;membrane-bounded organelle;organelle;organelle membrane;organelle part	Various types of N-glycan biosynthesis	+	0.0810149	0.117948	0.0426376	0.175141	0.155657	0.0476619	0.129631	0.0139506	0.110253	0.0643909	0.0541847	0.0543048	0.0971027	0.103034	0.166239	0.192847	0.00777695	0.103389	0.0417341
22		23.2743	23.465	23.2883	23.2984	23.3656	23.37	23.2696	23.2663	23.5496	23.6853	23.4545	23.2407	23.4782	23.2988	23.3295	23.0839	23.4322	23.1803	22.8739	22.9102	23.4416	23.4112	22.6252	22.6785	biosynthetic process;carboxylic acid biosynthetic process;carboxylic acid metabolic process;cellular biosynthetic process;cellular ketone metabolic process;cellular lipid metabolic process;cellular macromolecule metabolic process;cellular metabolic process;cellular process;cellular protein metabolic process;coenzyme biosynthetic process;coenzyme metabolic process;cofactor biosynthetic process;cof…	4 iron, 4 sulfur cluster binding;binding;catalytic activity;cation binding;ion binding;iron-sulfur cluster binding;ligase activity;ligase activity, forming carbon-nitrogen bonds;lipoate synthase activity;lipoate-protein ligase activity;metal cluster binding;metal ion binding;radical SAM enzyme activity;sulfurtransferase activity;transferase activity;transferase activity, transferring sulfur-conta…	cell part;cytoplasmic part;intracellular membrane-bounded organelle;intracellular organelle;intracellular part;membrane-bounded organelle;mitochondrion;organelle	Lipoic acid metabolism	+	0.0924153	0.18514	0.141337	0.054858	0.289798	0.063438	0.0363152	0.123993	0.0819525	0.0378877	0.0280367	0.19455	0.295149	0.166817	0.115732	0.0243072	0.147159	0.054118	0.0423392
23		24.8856	24.9549	25.0095	24.9628	25.107	25.1175	25.1732	25.1454	25.2932	25.3059	25.238	25.1749	25.4544	25.2681	25.2643	25.2628	25.6222	25.55	25.7383	25.4528	25.2952	25.3781	25.4998	25.259	biological regulation;cellular component biogenesis;cellular component biogenesis at cellular level;cellular component organization;cellular component organization at cellular level;cellular component organization or biogenesis;cellular component organization or biogenesis at cellular level;cellular macromolecule metabolic process;cellular metabolic process;cellular process;cellular protein metab…	arginine N-methyltransferase activity;binding;catalytic activity;cation binding;histone methyltransferase activity;histone-arginine N-methyltransferase activity;ion binding;metal ion binding;methyltransferase activity;N-methyltransferase activity;protein methyltransferase activity;protein-arginine N-methyltransferase activity;protein-arginine omega-N asymmetric methyltransferase activity;ribonucl…	cell part;cytoplasm;cytoplasmic part;cytosol;intracellular non-membrane-bounded organelle;intracellular organelle;intracellular part;macromolecular complex;non-membrane-bounded organelle;organelle;ribonucleoprotein complex;ribosome		+	0.0803427	0.0301025	0.163523	0.0702745	0.0762645	0.128959	0.0404441	0.0758232	0.083894	0.112723	0.0233034	0.0526438	0.0564183	0.0519362	0.157324	0.191194	0.0381653	0.0706343	0.137335
24		28.8569	28.959	28.8419	28.9013	28.9879	28.9975	28.9957	29.0521	28.9488	28.9316	28.9688	28.9904	28.7376	28.7678	28.7531	28.7695	28.8878	28.7663	28.9791	28.904	28.5168	28.6548	28.8243	28.7671	amine metabolic process;amino acid activation;biosynthetic process;carboxylic acid metabolic process;cellular amine metabolic process;cellular amino acid metabolic process;cellular biosynthetic process;cellular ketone metabolic process;cellular macromolecule biosynthetic process;cellular macromolecule metabolic process;cellular metabolic process;cellular nitrogen compound metabolic process;cellul…	adenyl nucleotide binding;adenyl ribonucleotide binding;aminoacyl-tRNA editing activity;aminoacyl-tRNA ligase activity;ATP binding;binding;carboxylic ester hydrolase activity;catalytic activity;hydrolase activity;hydrolase activity, acting on ester bonds;isoleucine-tRNA ligase activity;ligase activity;ligase activity, forming aminoacyl-tRNA and related compounds;ligase activity, forming carbon-ox…	cell part;cytoplasmic part;cytosol;intracellular part	Aminoacyl-tRNA biosynthesis;Valine, leucine and isoleucine biosynthesis	+	0.016518	0.0758741	0.14958	0.0402141	0.0467042	0.017782	0.0734227	0.0540648	0.127508	0.0789771	0.012136	0.222577	0.0328065	0.0487496	0.0338515	0.0526886	0.0246757	0.109675	0.0974287
25		26.5073	26.4282	26.4262	26.4601	26.6917	26.5454	26.59	26.507	26.674	26.3138	26.5379	26.4621	26.63	26.4215	26.3105	26.2586	26.5852	26.5267	26.4046	26.5445	26.5839	26.3501	26.2971	26.0882	cellular component organization;cellular component organization at cellular level;cellular component organization or biogenesis;cellular component organization or biogenesis at cellular level;cellular membrane organization;cellular process;establishment of localization;establishment of localization in cell;establishment of protein localization;establishment of protein localization in mitochondrio…	active transmembrane transporter activity;channel activity;macromolecule transmembrane transporter activity;passive transmembrane transporter activity;porin activity;P-P-bond-hydrolysis-driven protein transmembrane transporter activity;P-P-bond-hydrolysis-driven transmembrane transporter activity;primary active transmembrane transporter activity;protein channel activity;protein transmembrane tran…	cell part;cytoplasmic part;intracellular membrane-bounded organelle;intracellular organelle;intracellular organelle part;intracellular part;macromolecular complex;membrane part;membrane-bounded organelle;mitochondrial membrane part;mitochondrial outer membrane translocase complex;mitochondrial part;mitochondrion;organelle;organelle part;pore complex;protein complex	Amyotrophic lateral sclerosis (ALS)	+	0.120525	0.0925855	0.0263419	0.0162147	0.0633924	0.0699856	0.12773	0.226634	0.111147	0.278204	0.0797875	0.296345	0.0519699	0.0183334	0.202287	0.128369	0.221951	0.0583009	0.0156517
26		25.347	25.5435	25.5648	25.5225	25.7007	25.8534	25.5472	25.8483	25.241	25.4298	25.7971	25.316	25.0069	25.3956	25.4817	25.507	25.3794	25.2988	26.1057	25.6886	25.0974	25.298	25.8454	25.5439	alcohol biosynthetic process;alcohol metabolic process;biosynthetic process;carboxylic acid biosynthetic process;carboxylic acid metabolic process;cellular alcohol biosynthetic process;cellular alcohol metabolic process;cellular biosynthetic process;cellular ketone metabolic process;cellular lipid metabolic process;cellular metabolic process;cellular process;ergosterol biosynthetic process;ergost…	binding;C-5 sterol desaturase activity;catalytic activity;cation binding;ion binding;iron ion binding;metal ion binding;oxidoreductase activity;oxidoreductase activity, acting on paired donors, with incorporation or reduction of molecular oxygen;oxidoreductase activity, acting on paired donors, with oxidation of a pair of donors resulting in the reduction of molecular oxygen to two molecules of w…	cell part;cytoplasmic part;endoplasmic reticulum;endoplasmic reticulum part;Golgi apparatus;Golgi apparatus part;Golgi membrane;integral to endoplasmic reticulum membrane;integral to membrane;integral to organelle membrane;intracellular membrane-bounded organelle;intracellular organelle;intracellular organelle part;intracellular part;intrinsic to endoplasmic reticulum membrane;intrinsic to membra…			0.30222	0.159494	0.241479	0.507809	0.40736	0.201641	0.21366	0.0863989	0.366587	0.322362	0.236081	0.160695	0.167943	0.144537	0.128363	0.222418	0.0976574	0.320432	0.414281
27		25.1407	25.3028	25.0515	25.0623	25.0382	25.1028	24.9404	25.0216	25.2539	25.4327	25.6568	25.3471	25.1575	25.3522	25.4176	25.4621	25.3307	25.0383	25.7379	25.5061	25.0459	25.0366	25.7724	25.595	establishment of localization;establishment of localization in cell;establishment of protein localization;intracellular protein transport;intracellular transport;nuclear transport;nucleocytoplasmic transport;protein targeting;protein transport;transport	binding;GTP binding;guanyl nucleotide binding;guanyl ribonucleotide binding;nucleotide binding;purine nucleotide binding;purine ribonucleoside triphosphate binding;purine ribonucleotide binding;ribonucleotide binding	cell part;cytoplasm;envelope;intracellular organelle part;intracellular part;macromolecular complex;membrane;membrane part;nuclear envelope;nuclear membrane;nuclear part;nuclear pore;organelle envelope;organelle membrane;organelle part;pore complex;protein complex		+	0.0651228	0.355329	0.359954	0.156252	0.130366	0.1186	0.0837911	0.159961	0.225834	0.156254	0.0339528	0.209228	0.182743	0.232645	0.170108	0.184538	0.0775737	0.166275	0.081712
28		30.3397	30.2896	30.3501	30.3754	30.3661	30.3407	30.4684	30.4698	30.5555	30.5059	30.3857	30.4006	30.4772	30.3835	30.3691	30.2285	30.5838	30.5424	30.3291	30.3245	30.6037	30.2933	30.0849	30.0081	biosynthetic process;cellular biosynthetic process;cellular component biogenesis;cellular component biogenesis at cellular level;cellular component organization or biogenesis;cellular component organization or biogenesis at cellular level;cellular macromolecule biosynthetic process;cellular macromolecule metabolic process;cellular metabolic process;cellular process;cellular protein metabolic proc…	structural constituent of ribosome;structural molecule activity	cell part;cytosolic large ribosomal subunit;intracellular organelle part;intracellular part;large ribosomal subunit;macromolecular complex;organelle part;ribonucleoprotein complex	Ribosome		0.0604636	0.0719676	0.0912456	0.103281	0.0631357	0.211883	0.0204597	0.196245	0.015174	0.0125577	0.104558	0.0854734	0.0617204	0.0534603	0.1578	0.105045	0.137675	0.0602268	0.151552
29		24.4887	24.6038	24.3709	24.5647	24.5746	24.4967	24.634	24.6132	24.3179	24.4563	24.394	24.1744	23.9464	24.2133	24.1856	23.7832	23.8459	24.2296	23.7574	23.931	23.624	24.0172	23.6782	23.3047	cellular macromolecule metabolic process;cellular metabolic process;cellular nitrogen compound metabolic process;cellular process;cellular protein metabolic process;cellular response to stimulus;cellular response to stress;DNA metabolic process;DNA repair;macromolecule metabolic process;macromolecule modification;metabolic process;nitrogen compound metabolic process;nucleic acid metabolic process…	acid-amino acid ligase activity;adenyl nucleotide binding;adenyl ribonucleotide binding;ATP binding;binding;catalytic activity;enzyme binding;ligase activity;ligase activity, forming carbon-nitrogen bonds;nucleotide binding;protein binding;purine nucleotide binding;purine ribonucleoside triphosphate binding;purine ribonucleotide binding;ribonucleotide binding;small conjugating protein ligase acti…	cell part;cytoplasmic part;cytosol;intracellular membrane-bounded organelle;intracellular organelle;intracellular part;membrane-bounded organelle;nucleus;organelle	Ubiquitin mediated proteolysis	+	0.124509	0.0484256	0.248641	0.0557005	0.119574	0.158478	0.0493665	0.229811	0.0326231	0.0485882	0.0519801	0.267364	0.0625155	0.153189	0.211642	0.157662	0.0632446	0.10905	0.0219437
30		25.8663	25.9278	25.793	25.86	25.7278	25.8633	25.9606	25.9944	26.1519	26.1232	25.9219	26.1307	25.7644	25.9131	25.7267	25.8158	25.939	25.8779	25.715	25.9611	25.9122	25.7362	25.5911	25.5515	ATP hydrolysis coupled proton transport;biological regulation;cation homeostasis;cation transport;cellular cation homeostasis;cellular chemical homeostasis;cellular homeostasis;cellular ion homeostasis;cellular monovalent inorganic cation homeostasis;cellular process;chemical homeostasis;energy coupled proton transport, against electrochemical gradient;establishment of localization;homeostatic pr…	active transmembrane transporter activity;adenyl nucleotide binding;adenyl ribonucleotide binding;ATP binding;ATPase activity;ATPase activity, coupled;ATPase activity, coupled to movement of substances;ATPase activity, coupled to transmembrane movement of ions;ATPase activity, coupled to transmembrane movement of substances;binding;catalytic activity;cation transmembrane transporter activity;cati…	cell part;cytoplasmic part;fungal-type vacuole membrane;intracellular organelle part;intracellular part;macromolecular complex;membrane;membrane part;organelle membrane;organelle part;protein complex;proton-transporting two-sector ATPase complex, catalytic domain;proton-transporting V-type ATPase, V1 domain;vacuolar membrane;vacuolar part;vacuolar proton-transporting V-type ATPase, V1 domain	Collecting duct acid secretion;Epithelial cell signaling in Helicobacter pylori infection;Oxidative phosphorylation;Phagosome;Rheumatoid arthritis;Vibrio cholerae infection	+	0.111075	0.0684995	0.193695	0.141369	0.160473	0.138867	0.105988	0.0288394	0.0807807	0.0597177	0.0857601	0.265272	0.0811005	0.0331546	0.142906	0.150836	0.0837204	0.12074	0.0468199
31		24.6686	24.6505	24.7821	24.4652	24.8342	24.9488	25.0032	24.974	27.4605	27.621	27.9301	27.3799	27.6822	27.7946	27.9917	27.6359	27.7309	27.6665	28.1041	27.8024	27.7251	27.5937	27.8073	27.2964	1,3-beta-D-glucan metabolic process;beta-glucan metabolic process;carbohydrate metabolic process;cell wall 1,3-beta-D-glucan metabolic process;cell wall beta-glucan metabolic process;cell wall macromolecule metabolic process;cell wall organization;cell wall organization or biogenesis;cell wall polysaccharide metabolic process;cellular carbohydrate metabolic process;cellular cell wall macromolecul…	1,3-beta-glucanosyltransferase activity;catalytic activity;glucanosyltransferase activity;transferase activity	anchored to membrane;cell part;cell surface;cell wall;external encapsulating structure;extracellular region;fungal-type cell wall;intrinsic to membrane;membrane part		+	0.112995	0.10669	0.222225	0.177391	0.114336	0.120117	0.0551392	0.139673	0.0948071	0.153235	0.044488	0.577447	0.081915	0.0891453	0.217789	0.0381259	0.269621	0.158832	0.134826
32		22.7852	22.7961	22.8359	22.989	23.0133	22.8608	23.2558	22.8019	23.08	22.8239	23.1357	23.1549	23.1457	22.9112	23.3351	23.0419	23.2351	23.1691	23.2156	23.1997	23.1695	23.2529	23.4899	23.2143			cell part;cytoplasm;cytoplasmic part;cytosol;intracellular membrane-bounded organelle;intracellular organelle;intracellular part;membrane-bounded organelle;nucleus;organelle		+	0.160334	0.320017	0.406867	0.0655872	0.164331	0.352982	0.241456	0.0671167	0.216902	0.116661	0.257762	0.203055	0.100284	0.164	0.103701	0.148915	0.216569	0.223152	0.0300558
33		25.5273	25.6331	25.51	25.5009	25.7827	25.7012	25.745	25.8307	26.2719	26.3815	26.2916	26.3217	26.3264	26.3322	26.4106	26.4704	26.5477	26.5363	26.4538	26.5502	26.262	26.3451	26.3044	26.3467	acetyl-CoA catabolic process;acetyl-CoA metabolic process;amine biosynthetic process;amine metabolic process;biosynthetic process;carboxylic acid biosynthetic process;carboxylic acid metabolic process;catabolic process;cellular amine metabolic process;cellular amino acid biosynthetic process;cellular amino acid metabolic process;cellular biosynthetic process;cellular catabolic process;cellular ke…	binding;catalytic activity;cation binding;coenzyme binding;cofactor binding;ion binding;isocitrate dehydrogenase (NAD+) activity;isocitrate dehydrogenase activity;magnesium ion binding;metal ion binding;NAD binding;nucleic acid binding;nucleotide binding;oxidoreductase activity;oxidoreductase activity, acting on CH-OH group of donors;oxidoreductase activity, acting on the CH-OH group of donors, N…	cell part;cytoplasm;cytoplasmic part;intracellular organelle lumen;intracellular organelle part;intracellular part;membrane-enclosed lumen;mitochondrial matrix;mitochondrial part;organelle lumen;organelle part	Citrate cycle (TCA cycle)	+	0.0266779	0.0322248	0.189885	0.146871	0.0813388	0.222264	0.0543989	0.131479	0.0461217	0.0670196	0.109847	0.0614634	0.0206864	0.0516616	0.104588	0.0222172	0.044644	0.0623544	0.0198374
34		26.6534	26.6483	26.5349	26.5853	26.8093	26.7984	26.7073	26.7439	27.195	27.1382	27.2497	27.2108	27.007	26.9906	27.1544	27.1253	27.1748	27.0916	27.3063	27.1995	26.9349	26.9789	27.0938	27.0373	autophagy;catabolic process;cellular catabolic process;cellular component organization;cellular component organization at cellular level;cellular component organization or biogenesis;cellular component organization or biogenesis at cellular level;cellular membrane fusion;cellular membrane organization;cellular metabolic process;cellular process;establishment of localization;establishment of local…		cell part;cytoplasmic part;endoplasmic reticulum;fungal-type vacuole membrane;integral to membrane;intracellular membrane-bounded organelle;intracellular organelle;intracellular organelle part;intracellular part;intrinsic to membrane;macromolecular complex;membrane;membrane part;membrane-bounded organelle;organelle;organelle membrane;organelle part;protein complex;vacuolar membrane;vacuolar part;…		+	0.0300577	0.110142	0.198971	0.0893429	0.0395704	0.0840368	0.0915558	0.0327458	0.142897	0.0298764	0.0288753	0.115555	0.0904873	0.101333	0.0370034	0.106793	0.0542161	0.129657	0.181126
35		22.6911	22.678	22.486	22.8762	22.8172	22.5498	22.8808	22.9096	23.3237	23.3138	23.0969	23.2442	23.4032	23.4306	23.3251	23.5151	23.7851	23.7313	23.4481	23.6568	23.7001	23.6001	23.5578	23.4936	biological regulation;biosynthetic process;cellular biosynthetic process;cellular component organization;cellular component organization at cellular level;cellular component organization or biogenesis;cellular component organization or biogenesis at cellular level;cellular macromolecule metabolic process;cellular metabolic process;cellular nitrogen compound metabolic process;cellular process;cell…	core RNA polymerase binding transcription factor activity;core RNA polymerase II binding transcription factor activity;protein binding transcription factor activity	cell part;chromatin;chromosomal part;histone acetyltransferase complex;intracellular membrane-bounded organelle;intracellular organelle;intracellular organelle part;intracellular part;macromolecular complex;membrane-bounded organelle;nuclear chromatin;nuclear chromosome part;nuclear part;nucleoplasm part;nucleus;organelle;organelle part;protein complex;SAGA complex;SAGA-type complex;transcription…	Basal transcription factors	+	0.294555	0.174085	0.346876	0.273652	0.309567	0.191763	0.12461	0.125265	0.216012	0.456682	0.150468	0.173525	0.098149	0.0993472	0.217446	0.120263	0.0832495	0.157061	0.220338
36		26.8358	26.8292	26.8901	26.9957	26.8382	26.87	26.8441	26.7835	27.0884	27.046	27.0088	27.0592	27.0774	27.0293	26.8931	27.0713	26.9941	27.0968	27.0344	27.0809	27.0349	27.1596	26.9518	27.0507	biosynthetic process;cell communication;cellular biosynthetic process;cellular macromolecule biosynthetic process;cellular macromolecule metabolic process;cellular metabolic process;cellular process;cellular protein metabolic process;cellular response to external stimulus;cellular response to extracellular stimulus;cellular response to nutrient levels;cellular response to stimulus;cytoplasmic tra…	binding;cation binding;ion binding;metal ion binding;transition metal ion binding;zinc ion binding	cell part;cytoplasm;cytoplasmic part;cytosol;intracellular membrane-bounded organelle;intracellular organelle;intracellular part;membrane-bounded organelle;nucleus;organelle		+	0.0272145	0.0815159	0.0983596	0.0504775	0.144616	0.0447692	0.122816	0.0626298	0.0534392	0.0482605	0.128224	0.108609	0.0293622	0.0348089	0.031864	0.098362	0.0446625	0.149112	0.126565
37		21.9877	21.9575	21.7376	22.0755	22.1419	22.2165	22.1312	22.0538	22.7784	22.5735	22.6639	22.5888	23.0652	22.9163	22.6705	22.8223	22.6556	22.6572	22.936	22.9386	22.7033	22.8575	23.043	22.7973			cell part;cytoplasmic part;cytosol;intracellular membrane-bounded organelle;intracellular organelle;intracellular part;membrane-bounded organelle;nucleus;organelle		+	0.185402	0.0614363	0.227988	0.36739	0.144978	0.258917	0.050829	0.160289	0.0925887	0.138878	0.138168	0.039622	0.068905	0.152588	0.134554	0.0162641	0.146531	0.277745	0.163923
38		22.39	22.3796	22.3454	22.4578	22.7364	22.4571	22.4079	22.4565	23.3498	23.3716	23.2331	23.2147	23.0936	23.3377	23.545	23.3998	23.2601	23.6482	23.4762	23.4489	23.5144	23.5001	23.7432	23.5552	actin crosslink formation;actin cytoskeleton organization;actin filament bundle assembly;actin filament organization;actin filament-based process;cellular component assembly;cellular component assembly at cellular level;cellular component organization;cellular component organization at cellular level;cellular component organization or biogenesis;cellular component organization or biogenesis at ce…	binding;binding, bridging;protein binding;protein binding, bridging	actomyosin contractile ring;cell cortex part;cell division site part;cell part;contractile ring;cytoplasmic part;cytoskeletal part;intracellular organelle part;intracellular part;organelle part		+	0.151546	0.0978427	0.0812687	0.0617452	0.0954785	0.337857	0.0255659	0.0712423	0.326171	0.348914	0.0949219	0.200311	0.362394	0.0782414	0.297023	0.228794	0.299756	0.0335378	0.211516
39		22.3158	22.0639	22.2601	22.0715	22.3654	22.567	22.5011	22.3618	22.9014	22.8468	22.9642	22.9607	22.408	23.0925	22.6648	22.8673	23.1173	23.1133	23.252	23.2067	23.2201	22.9773	23.2816	23.1315	catabolic process;cellular catabolic process;cellular macromolecule catabolic process;cellular macromolecule metabolic process;cellular metabolic process;cellular process;cellular protein metabolic process;macromolecule catabolic process;macromolecule metabolic process;macromolecule modification;metabolic process;modification-dependent macromolecule catabolic process;modification-dependent protei…	binding;catalytic activity;cation binding;ion binding;ligase activity;metal ion binding;transition metal ion binding;zinc ion binding	cell part;cytoplasm;intracellular membrane-bounded organelle;intracellular organelle;intracellular part;macromolecular complex;membrane-bounded organelle;nucleus;organelle;protein complex;ubiquitin ligase complex		+	0.094278	0.100154	0.207942	0.0479683	0.458858	0.0707228	0.23007	0.0264547	0.053527	NaN	0.246408	0.309793	0.312558	0.217684	0.268351	NaN	0.301546	0.138873	0.266377
40		23.9945	23.9417	23.8438	23.751	23.8545	23.9739	23.8966	23.7256	22.8882	23.1979	22.9866	23.0343	22.7704	22.819	22.6484	22.7763	24.2504	24.0331	24.438	24.5256	22.5994	22.7942	23.2487	23.2378	establishment of localization;establishment of localization in cell;establishment of RNA localization;intracellular transport;nuclear export;nuclear transport;nucleic acid transport;nucleobase-containing compound transport;nucleocytoplasmic transport;RNA export from nucleus;RNA transport;transport;tRNA export from nucleus;tRNA transport	adenyl nucleotide binding;adenyl ribonucleotide binding;ATP binding;binding;catalytic activity;kinase activity;nucleotide binding;phosphotransferase activity, alcohol group as acceptor;protein kinase activity;purine nucleotide binding;purine ribonucleoside triphosphate binding;purine ribonucleotide binding;ribonucleotide binding;transferase activity;transferase activity, transferring phosphorus-c…	cell part;cytoplasmic part;Golgi apparatus;intracellular membrane-bounded organelle;intracellular organelle;intracellular part;membrane-bounded organelle;organelle		+	0.0648121	0.118965	0.191678	0.1157	0.222523	0.122614	0.101972	0.0816165	0.208808	0.0341356	0.161444	0.359853	0.152402	0.300706	0.223057	NaN	0.298984	0.246425	0.275301
41		24.808	24.8772	24.7605	24.8167	25.0737	24.8996	24.9331	25.0283	24.9152	24.901	25.2416	25.0431	24.9767	25.0285	25.1277	25.0417	25.0305	24.9223	25.0874	25.0333	25.0263	24.6915	24.812	24.8149	actin cortical patch assembly;actin cytoskeleton organization;actin filament organization;actin filament-based process;cell wall organization or biogenesis;cellular cell wall organization or biogenesis;cellular component assembly;cellular component assembly at cellular level;cellular component organization;cellular component organization at cellular level;cellular component organization or biogen…		actin cortical patch;cell cortex part;cell division site;cell part;cell pole;cell tip;cytoplasmic part;cytoskeletal part;cytosol;endosomal part;endosome membrane;intracellular organelle part;intracellular part;macromolecular complex;membrane;membrane part;nuclear part;nuclear pore;organelle membrane;organelle part;plasma membrane;pore complex;protein complex		+	0.106512	0.144459	0.133642	0.085339	0.125274	0.0825449	0.120265	0.0910663	0.340427	0.281043	0.176967	0.285736	0.135253	0.154856	0.170751	0.115826	0.0670383	0.167984	0.0933752
42		23.7887	23.6671	23.5931	23.563	23.6569	23.782	23.9964	23.7973	23.8328	24.0951	23.8473	23.7527	23.8752	23.8639	24.0085	23.6799	23.6317	23.8122	23.6988	23.6378	23.4987	23.6414	23.6436	23.2193	amine biosynthetic process;amine metabolic process;aromatic amino acid family biosynthetic process;aromatic amino acid family biosynthetic process, prephenate pathway;aromatic amino acid family metabolic process;aromatic compound biosynthetic process;biosynthetic process;carboxylic acid biosynthetic process;carboxylic acid metabolic process;cellular amine metabolic process;cellular amino acid bio…	catalytic activity;chorismate mutase activity;intramolecular transferase activity;isomerase activity	cell part;cytoplasm;cytoplasmic part;cytosol;intracellular membrane-bounded organelle;intracellular organelle;intracellular part;membrane-bounded organelle;nucleus;organelle	Phenylalanine, tyrosine and tryptophan biosynthesis	+	0.163826	0.160248	0.0859972	0.226425	0.0607625	0.273846	0.186541	0.261998	0.186773	0.322528	0.0950274	0.244786	0.150212	0.195878	0.142669	0.227055	0.11791	0.109583	0.0309943
43		23.1128	23.031	22.9629	23.0902	23.1876	23.1066	23.2104	23.1803	23.3537	23.1358	23.3821	23.1914	23.1909	23.4381	23.231	23.2898	23.3742	23.5099	23.2704	23.2591	23.1812	22.818	23.5256	23.4434	cellular macromolecule metabolic process;cellular metabolic process;cellular nitrogen compound metabolic process;cellular process;macromolecule metabolic process;metabolic process;ncRNA metabolic process;ncRNA processing;nitrogen compound metabolic process;nucleic acid metabolic process;nucleobase-containing compound metabolic process;primary metabolic process;RNA metabolic process;RNA processing…	binding;nucleic acid binding;nucleotide binding;RNA binding	cell part;intracellular non-membrane-bounded organelle;intracellular organelle;intracellular organelle part;intracellular part;non-membrane-bounded organelle;nuclear part;nucleolus;organelle;organelle part		+	0.0550673	0.0868183	0.10529	0.0888116	0.0824262	0.205348	0.164525	0.403729	0.137092	0.26979	0.195666	0.173514	0.113737	0.0766332	0.108829	0.0567159	0.258823	0.563566	0.363432
44		25.4978	25.5238	25.4834	25.6759	25.6416	25.727	25.7665	25.739	25.7868	25.7949	25.8775	25.7626	25.8384	25.7434	25.698	25.7908	25.9971	25.9735	25.9805	25.9294	25.8106	25.8502	25.8716	25.906	ATP biosynthetic process;ATP hydrolysis coupled proton transport;ATP metabolic process;ATP synthesis coupled proton transport;biological regulation;biosynthetic process;cation homeostasis;cation transport;cellular biosynthetic process;cellular cation homeostasis;cellular chemical homeostasis;cellular component assembly;cellular component assembly at cellular level;cellular component organization;…	active transmembrane transporter activity;adenyl nucleotide binding;adenyl ribonucleotide binding;ATP binding;ATPase activity;ATPase activity, coupled;ATPase activity, coupled to movement of substances;ATPase activity, coupled to transmembrane movement of ions;ATPase activity, coupled to transmembrane movement of substances;ATPase binding;binding;catalytic activity;cation transmembrane transporte…	cell part;cytoplasmic part;endoplasmic reticulum;fungal-type vacuole membrane;integral to membrane;intracellular membrane-bounded organelle;intracellular organelle;intracellular organelle part;intracellular part;intrinsic to membrane;macromolecular complex;membrane;membrane part;membrane-bounded organelle;organelle;organelle membrane;organelle part;protein complex;proton-transporting two-sector A…	Collecting duct acid secretion;Epithelial cell signaling in Helicobacter pylori infection;ko05152;Lysosome;Oxidative phosphorylation;Phagosome;Rheumatoid arthritis;Vibrio cholerae infection	+	0.0545184	0.0349812	0.159536	0.209751	0.0724415	0.108844	0.0272418	0.121253	0.0854393	0.105085	0.0906931	0.193092	0.120144	0.0671514	0.142203	0.129352	0.0349776	0.0701002	0.0225201
45		24.3599	24.2641	24.3443	24.3721	24.1787	24.258	24.2414	24.2901	24.6239	24.8274	24.6888	24.6668	24.8531	24.9671	24.7392	24.7618	25.0297	25.0599	24.815	24.8783	25.0861	25.1187	24.6975	24.5777	acetyl-CoA catabolic process;acetyl-CoA metabolic process;catabolic process;cellular catabolic process;cellular metabolic process;cellular process;coenzyme catabolic process;coenzyme metabolic process;cofactor catabolic process;cofactor metabolic process;metabolic process;succinyl-CoA metabolic process;tricarboxylic acid cycle	acid-thiol ligase activity;ATP citrate synthase activity;binding;catalytic activity;CoA-ligase activity;cofactor binding;GTP binding;guanyl nucleotide binding;guanyl ribonucleotide binding;ligase activity;ligase activity, forming carbon-sulfur bonds;nucleotide binding;purine nucleotide binding;purine ribonucleoside triphosphate binding;purine ribonucleotide binding;ribonucleotide binding;succinat…	cell part;cytoplasmic part;intracellular membrane-bounded organelle;intracellular organelle;intracellular part;macromolecular complex;membrane-bounded organelle;mitochondrion;organelle;protein complex;succinate-CoA ligase complex;tricarboxylic acid cycle enzyme complex	Citrate cycle (TCA cycle);Propanoate metabolism	+	0.00719769	0.0975894	0.171396	0.193254	0.256719	0.130453	0.0840121	0.240808	0.163178	0.0914971	0.131141	0.115863	0.117173	0.0308148	0.181069	0.084616	0.206056	0.180464	0.0946334
46		24.4811	24.502	24.6443	24.5136	24.5259	24.3857	24.7394	24.6643	24.7535	24.791	24.6884	24.5526	24.6119	24.7217	24.7389	24.8174	24.8576	24.8053	24.7665	24.721	24.8283	24.6446	24.7894	24.5972			cell part;cytoplasmic part;endoplasmic reticulum;endoplasmic reticulum membrane;endoplasmic reticulum part;integral to membrane;intracellular membrane-bounded organelle;intracellular organelle;intracellular organelle part;intracellular part;intrinsic to membrane;membrane;membrane part;membrane-bounded organelle;organelle;organelle membrane;organelle part		+	0.106395	0.0596079	0.201617	0.176234	0.0747496	0.0936195	0.165459	0.0847124	0.196992	0.036601	0.109371	0.0734724	0.10046	0.094687	0.106914	0.0952659	0.0420546	0.129681	0.157456
47		25.0002	24.9054	24.9971	24.9068	25.3015	25.1539	25.0851	25.239	25.5139	25.4072	25.5313	25.3923	25.5568	25.437	25.5667	25.5917	25.8182	25.4982	25.7516	25.647	25.7847	25.6524	25.7601	25.7238	ATP hydrolysis coupled proton transport;biological regulation;cation homeostasis;cation transport;cellular cation homeostasis;cellular chemical homeostasis;cellular homeostasis;cellular ion homeostasis;cellular monovalent inorganic cation homeostasis;cellular process;chemical homeostasis;energy coupled proton transport, against electrochemical gradient;establishment of localization;homeostatic pr…	adenyl nucleotide binding;adenyl ribonucleotide binding;ATP binding;binding;cation transmembrane transporter activity;hydrogen ion transmembrane transporter activity;inorganic cation transmembrane transporter activity;ion transmembrane transporter activity;monovalent inorganic cation transmembrane transporter activity;nucleotide binding;purine nucleotide binding;purine ribonucleoside triphosphate…	cell part;cytoplasmic part;intracellular membrane-bounded organelle;intracellular organelle;intracellular organelle part;intracellular part;macromolecular complex;membrane part;membrane-bounded organelle;nucleus;organelle;organelle part;protein complex;proton-transporting two-sector ATPase complex, proton-transporting domain;proton-transporting V-type ATPase, V0 domain;vacuolar part;vacuolar prot…	Collecting duct acid secretion;Epithelial cell signaling in Helicobacter pylori infection;ko05152;Lysosome;Oxidative phosphorylation;Phagosome;Rheumatoid arthritis;Vibrio cholerae infection	+	0.0558147	0.0727882	0.102604	0.0482552	0.142141	0.05365	0.0394975	0.14214	0.0648804	0.0270954	0.0205309	0.0711826	0.071414	0.104628	0.102788	0.0652792	0.0238927	0.0888021	0.0322208
48		21.9286	21.8014	22.0323	22.0049	22.1844	21.9667	22.1574	22.0251	22.1797	22.4481	22.1449	22.1856	22.3083	22.2831	21.9904	22.1002	22.3032	22.4865	22.1978	22.3577	21.9962	22.2326	21.9623	21.9047	cellular macromolecule metabolic process;cellular metabolic process;cellular process;cellular protein metabolic process;macromolecule metabolic process;metabolic process;primary metabolic process;protein folding;protein metabolic process	binding;heat shock protein binding;protein binding	cell part;cytoplasmic part;cytosol;intracellular membrane-bounded organelle;intracellular organelle;intracellular part;macromolecular complex;membrane-bounded organelle;nucleus;organelle;protein complex		+	0.153563	0.168628	0.375792	0.0119592	0.304815	0.163653	0.114428	0.195029	0.174865	0.244077	0.251827	0.145801	0.100021	0.194543	0.194088	0.0285355	0.14156	NaN	0.108772
49		24.5253	24.4428	24.431	24.5517	24.7615	24.7946	24.8634	24.6789	24.5305	24.4965	24.6072	24.5504	23.9709	24.3185	24.3151	23.9805	24.1143	23.8757	24.0823	23.8653	24.0552	23.8953	24.0103	23.6538	acetyl-CoA catabolic process;acetyl-CoA metabolic process;carboxylic acid metabolic process;catabolic process;cellular catabolic process;cellular ketone metabolic process;cellular metabolic process;cellular process;coenzyme catabolic process;coenzyme metabolic process;cofactor catabolic process;cofactor metabolic process;dicarboxylic acid metabolic process;fumarate metabolic process;metabolic pro…	catalytic activity;fumarate reductase (NADH) activity;oxidoreductase activity;oxidoreductase activity, acting on the CH-CH group of donors;oxidoreductase activity, acting on the CH-CH group of donors, NAD or NADP as acceptor;succinate dehydrogenase activity	cell part;cytoplasm;cytoplasmic part;cytosol;intracellular membrane-bounded organelle;intracellular organelle;intracellular part;membrane-bounded organelle;mitochondrion;nucleus;organelle		+	0.116882	0.181773	0.271021	0.0306887	0.089146	0.227188	0.0772014	0.0686231	0.252165	0.255508	0.16482	0.346375	0.213181	0.137709	0.124324	0.102796	0.0454213	0.123512	0.155564
50		22.4872	22.8092	22.5038	22.3865	22.6586	23.0756	22.7125	22.7814	23.1052	23.185	23.3855	22.9897	23.3687	23.1871	23.6426	23.2874	23.1359	23.2984	23.6752	23.5728	23.0902	23.3652	23.6781	23.6549	cellular process;ER to Golgi vesicle-mediated transport;establishment of localization;establishment of localization in cell;establishment of protein localization;Golgi vesicle transport;intracellular protein transport;intracellular transport;protein transport;transport;vesicle-mediated transport		cell part;coated vesicle;cytoplasmic membrane-bounded vesicle;cytoplasmic part;cytoplasmic vesicle;endoplasmic reticulum;endoplasmic reticulum membrane;endoplasmic reticulum part;ER to Golgi transport vesicle;Golgi apparatus;integral to membrane;intracellular membrane-bounded organelle;intracellular organelle;intracellular organelle part;intracellular part;intrinsic to membrane;membrane;membrane …		+	0.310079	0.197585	0.327009	0.289116	0.389251	0.306935	0.158619	0.290388	0.0802358	0.126969	0.143102	0.129401	0.1924	0.131765	0.169225	0.176422	0.121479	0.128739	0.220196
51		24.3817	24.4012	24.4163	24.4426	24.4201	24.4137	24.4705	24.5163	24.3047	24.3591	24.2232	24.1993	23.9994	24.0099	24.1688	24.1793	23.9693	23.8514	23.9981	24.165	23.8105	23.7643	23.6326	24.0649	7,8-dihydroneopterin 3'-triphosphate biosynthetic process;amine biosynthetic process;amine metabolic process;aromatic compound biosynthetic process;biosynthetic process;carboxylic acid biosynthetic process;carboxylic acid metabolic process;cellular amine metabolic process;cellular amino acid biosynthetic process;cellular amino acid metabolic process;cellular aromatic compound metabolic process;ce…	binding;catalytic activity;cation binding;cyclohydrolase activity;GTP binding;GTP cyclohydrolase activity;GTP cyclohydrolase I activity;guanyl nucleotide binding;guanyl ribonucleotide binding;hydrolase activity;hydrolase activity, acting on carbon-nitrogen (but not peptide) bonds;hydrolase activity, acting on carbon-nitrogen (but not peptide) bonds, in cyclic amidines;ion binding;metal ion bindin…	cell part;cytoplasm;cytoplasmic part;cytosol;intracellular membrane-bounded organelle;intracellular organelle;intracellular part;membrane-bounded organelle;nucleus;organelle	Folate biosynthesis	+	0.0811395	0.145298	0.179899	0.120159	0.11019	0.0619695	0.261079	0.116814	0.163457	0.171278	0.11111	0.15776	0.0837744	0.100657	0.10278	0.0756105	0.196336	0.0616774	0.135252
52		28.1141	28.1525	28.2914	28.2279	28.2879	28.3069	28.2796	28.2996	28.5443	28.4889	28.6128	28.5277	28.4838	28.4799	28.5228	28.5211	28.6138	28.6008	28.7559	28.6318	28.5232	28.5703	28.5592	28.5248	amine metabolic process;amino acid activation;biosynthetic process;carboxylic acid metabolic process;cellular amine metabolic process;cellular amino acid metabolic process;cellular biosynthetic process;cellular ketone metabolic process;cellular macromolecule biosynthetic process;cellular macromolecule metabolic process;cellular metabolic process;cellular nitrogen compound metabolic process;cellul…	adenyl nucleotide binding;adenyl ribonucleotide binding;aminoacyl-tRNA ligase activity;ATP binding;binding;catalytic activity;glutamate-tRNA ligase activity;ligase activity;ligase activity, forming aminoacyl-tRNA and related compounds;ligase activity, forming carbon-oxygen bonds;nucleotide binding;purine nucleotide binding;purine ribonucleoside triphosphate binding;purine ribonucleotide binding;r…	cell part;cytoplasmic part;cytosol;intracellular membrane-bounded organelle;intracellular organelle;intracellular part;membrane-bounded organelle;nucleus;organelle	Aminoacyl-tRNA biosynthesis;Porphyrin and chlorophyll metabolism	+	0.0625364	0.0985937	0.0522268	0.0453205	0.142271	0.0476395	0.0614262	0.0502004	0.0270947	0.0455146	0.0382981	0.107846	0.0285774	0.047455	0.0374595	0.0887449	0.0543672	0.0239646	0.0645327
53		23.7213	23.7678	23.7814	23.6839	24.0559	23.4805	23.2165	23.5178	23.6235	23.6176	23.5405	23.5685	23.8136	23.777	23.7355	23.8569	23.8355	23.8263	24.0242	23.9678	23.4424	23.2376	23.3525	23.4918	cellular localization;cellular macromolecule localization;cellular process;cellular protein localization;localization;macromolecule localization;protein localization		cell part;cytoplasmic part;cytosol;Golgi apparatus;intracellular membrane-bounded organelle;intracellular organelle;intracellular part;membrane-bounded organelle;organelle		+	0.309906	0.245924	0.315237	0.340873	0.311657	0.00592079	0.116148	0.0854837	0.134461	0.467719	0.178429	0.171924	0.451539	NaN	0.0524604	NaN	NaN	0.245381	0.355417
54		24.2327	24.2025	24.0635	24.0622	24.3721	24.1313	24.1356	24.2073	24.0605	23.9912	24.2924	24.1406	24.2175	23.9168	24.2215	24.1326	24.1996	23.9993	24.5029	24.0468	24.0996	23.9744	24.4915	24.0346	catabolic process;cellular catabolic process;cellular macromolecule catabolic process;cellular macromolecule metabolic process;cellular metabolic process;cellular process;endosome transport;endosome transport via multivesicular body sorting pathway;establishment of localization;establishment of localization in cell;establishment of protein localization;establishment of protein localization to org…		cell part;cytoplasm;cytoplasmic part;endosome;intracellular membrane-bounded organelle;intracellular organelle;intracellular part;membrane-bounded organelle;organelle			0.0663305	0.169305	0.296549	0.100948	0.081773	0.160119	0.085004	0.147392	0.147062	0.0879352	0.0955387	0.128208	0.167835	0.0575979	0.0784482	0.141698	0.0428474	0.167901	0.229109
55		27.8195	28.1445	27.8757	28.0115	28.1105	28.0628	28.1626	28.0859	28.0971	28.0832	28.3137	27.852	28.0455	28.2037	28.1704	28.1241	28.2915	28.389	28.2434	28.1315	28.2755	28.0827	27.7853	28.2111	biosynthetic process;cellular biosynthetic process;cellular macromolecule biosynthetic process;cellular macromolecule metabolic process;cellular metabolic process;cellular nitrogen compound metabolic process;cellular process;cellular protein metabolic process;cytoplasmic translation;cytoplasmic translational elongation;macromolecule biosynthetic process;macromolecule metabolic process;metabolic p…	binding;nucleotide binding;structural constituent of ribosome;structural molecule activity	cell part;cytoplasmic part;cytosol;cytosolic small ribosomal subunit;intracellular organelle part;intracellular part;macromolecular complex;organelle part;ribonucleoprotein complex;small ribosomal subunit	Ribosome	+	0.185127	0.234521	0.169305	0.0688798	0.336708	0.284798	0.148594	0.273912	0.295809	0.100411	0.0923151	0.281628	0.290056	0.294123	0.00438237	0.0698872	0.116374	0.150451	0.193366
56		23.7576	23.7237	23.624	23.5246	23.836	23.965	24.0385	23.9676	24.1669	24.1431	24.421	24.3991	24.0134	24.2071	24.4551	24.4838	24.5486	24.5941	24.6073	24.4916	24.4056	24.4512	24.231	24.5796	establishment of localization;establishment of localization in cell;establishment of protein localization;establishment of protein localization in endoplasmic reticulum;establishment of protein localization to organelle;intracellular protein transport;intracellular transport;posttranslational protein targeting to membrane;protein targeting;protein targeting to ER;protein targeting to membrane;pro…	protein transporter activity;substrate-specific transporter activity;transporter activity	cell part;cytoplasmic part;endoplasmic reticulum;endoplasmic reticulum membrane;endoplasmic reticulum part;integral to endoplasmic reticulum membrane;integral to membrane;integral to organelle membrane;intracellular membrane-bounded organelle;intracellular organelle;intracellular organelle part;intracellular part;intrinsic to endoplasmic reticulum membrane;intrinsic to membrane;intrinsic to organ…	Protein export;Protein processing in endoplasmic reticulum	+	0.0576468	0.314374	0.218011	0.152291	0.11286	0.134639	0.272301	0.144331	0.193534	0.224794	0.239682	0.271595	0.170026	0.0817155	0.151138	0.00851699	0.228643	0.241215	0.32253
57		23.4288	23.3949	23.3362	23.5349	23.7215	23.6675	23.7577	23.6212	23.8108	23.853	23.7743	23.8694	23.9401	23.9111	23.8025	23.8013	23.9822	23.9579	24.0245	23.9661	23.9344	23.9506	23.9865	23.8353	biological regulation;biosynthetic process;cellular biosynthetic process;cellular component organization;cellular component organization at cellular level;cellular component organization or biogenesis;cellular component organization or biogenesis at cellular level;cellular macromolecule biosynthetic process;cellular macromolecule metabolic process;cellular metabolic process;cellular nitrogen comp…	binding;chromatin binding;DNA binding;nucleic acid binding	cell part;chromatin;chromatin remodeling complex;chromosomal part;cytoplasmic part;cytosol;intracellular membrane-bounded organelle;intracellular organelle;intracellular organelle part;intracellular part;macromolecular complex;membrane-bounded organelle;nuclear chromatin;nuclear chromosome part;nuclear part;nucleus;organelle;organelle part;protein complex;RSC complex;SWI/SNF complex;SWI/SNF-type …		+	0.014748	0.134481	0.313719	0.241434	0.272891	0.0678956	0.0717722	0.127071	0.173745	0.0340992	0.0952377	0.0475136	0.0482629	0.116809	0.0409208	0.0578099	0.135717	0.143964	0.0729903
58		22.6916	22.9021	22.7157	22.8592	22.6365	22.7568	22.6737	22.764	22.8703	22.8715	23.3659	23.4595	23.3742	23.4651	23.4852	23.7574	23.5839	23.3992	23.8462	23.4625	23.632	23.7377	23.7917	23.6132	catabolic process;cell cycle;cell division;cellular catabolic process;cellular macromolecule catabolic process;cellular macromolecule metabolic process;cellular metabolic process;cellular process;cellular protein metabolic process;macromolecule catabolic process;macromolecule metabolic process;macromolecule modification;metabolic process;modification-dependent macromolecule catabolic process;modi…		cell part;cullin-RING ubiquitin ligase complex;cytoplasmic part;cytosol;intracellular organelle part;intracellular part;macromolecular complex;nuclear part;nuclear SCF ubiquitin ligase complex;nuclear ubiquitin ligase complex;organelle part;protein complex;SCF ubiquitin ligase complex;ubiquitin ligase complex	Cell cycle;Cell cycle - yeast;Circadian rhythm - mammal;Oocyte meiosis;Protein processing in endoplasmic reticulum;TGF-beta signaling pathway;Ubiquitin mediated proteolysis;Wnt signaling pathway	+	0.135595	0.313956	0.172546	0.200685	0.112227	0.0769214	0.135764	0.152635	0.165738	0.0982932	0.0494037	0.192465	0.0422053	0.115385	0.062083	0.117455	0.0395095	0.134202	0.0203875
59		23.8237	23.9095	23.8406	23.9473	24.1128	23.9454	24.0848	24.0906	24.3888	24.67	24.4074	24.5204	24.9137	24.883	24.828	25.0256	24.7887	24.93	24.4792	24.8218	24.8538	24.8266	24.7129	24.7363			cell part;cytoplasmic part;cytosol;intracellular part		+	0.223535	0.0851747	0.265303	0.139339	0.0852912	0.0723421	0.139264	0.108247	0.195222	0.0293706	0.0936747	0.0542208	0.112441	0.13271	0.0650844	0.235642	0.206017	0.181682	0.138664
60		27.4357	27.723	27.4314	27.4218	27.5909	27.638	27.4381	27.6035	27.7617	27.7829	27.9011	27.8747	27.7509	27.7371	27.777	27.7399	27.8654	27.7921	28.0228	27.9183	27.7127	27.853	27.7803	27.7556	biological regulation;cellular macromolecule metabolic process;cellular metabolic process;cellular nitrogen compound metabolic process;cellular process;cellular response to stimulus;cellular response to stress;establishment of localization;establishment of localization in cell;establishment of RNA localization;intracellular transport;macromolecule metabolic process;metabolic process;mRNA 3'-end p…	adenyl nucleotide binding;adenyl ribonucleotide binding;ATP binding;ATPase activity;ATPase activity, coupled;ATP-dependent helicase activity;ATP-dependent RNA helicase activity;binding;catalytic activity;helicase activity;hydrolase activity;hydrolase activity, acting on acid anhydrides;hydrolase activity, acting on acid anhydrides, in phosphorus-containing anhydrides;nucleic acid binding;nucleosi…	cell part;cytoplasm;intracellular membrane-bounded organelle;intracellular non-membrane-bounded organelle;intracellular organelle;intracellular organelle part;intracellular part;macromolecular complex;membrane-bounded organelle;non-membrane-bounded organelle;nuclear part;nucleolus;nucleus;organelle;organelle part;protein complex;ribonucleoprotein complex;spliceosomal complex;transcription export …	mRNA surveillance pathway;RNA transport;Spliceosome	+	0.102919	0.0249207	0.155238	0.11991	0.124734	0.107522	0.0145254	0.0474948	0.0318738	0.0891719	0.122354	0.0403769	0.103711	0.15933	0.126124	0.0755573	0.0520922	0.0320044	0.0443335
61		24.914	24.9123	24.9891	24.7906	25.1363	25.0177	25.1137	25.1196	25.314	25.2351	25.2	25.2042	25.0062	25.1348	25.1066	25.0104	25.2889	25.2159	25.085	25.2758	25.0197	24.8768	25.0387	25.0895	biological regulation;cation homeostasis;chemical homeostasis;homeostatic process;ion homeostasis;iron ion homeostasis;regulation of biological quality	active transmembrane transporter activity;carboxylic acid transmembrane transporter activity;organic acid transmembrane transporter activity;secondary active transmembrane transporter activity;substrate-specific transmembrane transporter activity;substrate-specific transporter activity;transmembrane transporter activity;transporter activity;tricarboxylate secondary active transmembrane transporte…	cell part;cytoplasmic part;integral to membrane;intracellular membrane-bounded organelle;intracellular organelle;intracellular organelle part;intracellular part;intrinsic to membrane;membrane;membrane part;membrane-bounded organelle;mitochondrial membrane;mitochondrial part;mitochondrion;organelle;organelle membrane;organelle part		+	0.0212486	0.207325	0.129125	0.256145	0.169335	0.123017	0.0305835	0.156353	0.23117	0.0941743	0.150391	0.246557	0.134458	0.0696349	0.072775	0.0980391	0.0994494	0.0587547	0.134702
62		22.8354	23.0416	22.8239	22.8471	23.1454	22.9349	22.9494	22.8915	23.384	23.5688	23.6136	23.3294	23.1846	23.3865	23.3286	23.2819	23.4998	23.508	24.0106	23.2402	23.5036	23.7021	23.8878	23.6228	cellular macromolecule metabolic process;cellular metabolic process;cellular nitrogen compound metabolic process;cellular process;macromolecule metabolic process;metabolic process;mRNA 3'-end processing;mRNA cleavage;mRNA metabolic process;mRNA polyadenylation;mRNA processing;nitrogen compound metabolic process;nucleic acid metabolic process;nucleic acid phosphodiester bond hydrolysis;nucleobase-…	binding;catalytic activity;cation binding;endonuclease activity;endoribonuclease activity;hydrolase activity;hydrolase activity, acting on ester bonds;ion binding;metal ion binding;nuclease activity;ribonuclease activity	cell part;cytoplasmic part;cytosol;intracellular membrane-bounded organelle;intracellular organelle;intracellular organelle part;intracellular part;macromolecular complex;membrane-bounded organelle;mRNA cleavage and polyadenylation specificity factor complex;mRNA cleavage factor complex;nuclear part;nucleoplasm part;nucleus;organelle;organelle part;protein complex	mRNA surveillance pathway	+	0.141809	0.161219	0.152587	0.205504	0.0823972	0.239116	0.0824305	0.185201	0.456787	0.0265033	0.0872385	0.39346	0.19572	0.351672	0.163469	0.285229	0.0240596	0.123257	0.243716
63		23.7547	23.8269	23.5382	23.5913	23.7332	24.0542	23.8501	23.9421	24.1107	24.2914	24.276	24.2091	24.4023	24.5648	24.7242	24.6232	24.5816	24.5279	24.8906	24.526	24.3932	24.5978	24.9011	24.6834			cell part;cytoplasm;cytoplasmic part;cytosol;intracellular part		+	0.187446	0.123159	0.261878	0.0779699	0.0972234	0.306538	0.0707932	0.128623	0.120955	0.0790688	0.152956	0.196473	0.0907262	0.131782	0.103357	0.0672125	0.15761	0.112601	0.105369
64		26.4048	26.5087	26.403	26.3993	26.4664	26.539	26.5522	26.5667	26.9091	26.9672	26.9193	26.9729	26.9584	26.9933	26.8687	26.9447	27.1868	27.0668	26.8819	27.0119	26.8497	26.5144	26.4016	26.6622	cellular process;establishment of localization;transport;vesicle-mediated transport		cell part;cytoplasmic part;cytosol;intracellular membrane-bounded organelle;intracellular organelle;intracellular part;macromolecular complex;membrane-bounded organelle;nucleus;organelle;protein complex		+	0.0621281	0.0525671	0.12765	0.0973057	0.110947	0.0766589	0.0160854	0.0911678	0.102817	0.0552238	0.0115131	0.0855631	0.028503	0.0653795	0.0603755	0.0273442	0.0590667	0.041695	0.0462186
65		24.3028	24.2547	24.3748	24.3678	24.3605	24.3233	24.3228	24.4167	24.1391	24.2471	24.161	24.0687	24.0658	24.1612	24.1385	23.9634	24.1886	24.2053	24.2526	24.086	24.0262	24.1486	24.104	24.026		binding;cation binding;ion binding;metal ion binding;nucleic acid binding;nucleotide binding;RNA binding;transition metal ion binding;zinc ion binding	cell part;intracellular non-membrane-bounded organelle;intracellular organelle;intracellular organelle part;intracellular part;non-membrane-bounded organelle;nuclear part;nucleolus;organelle;organelle part		+	0.0384689	0.0936792	0.0935228	0.0544732	0.0897642	0.164198	0.0111157	0.0805203	0.111491	0.0291049	0.0488839	0.10054	0.0191562	0.0681717	0.0870776	0.211553	0.0299208	0.0952915	0.0687438
66		23.9933	24.1924	23.7458	23.8228	23.8003	23.853	23.7734	24.0103	24.1491	24.1004	23.9439	23.9584	23.7368	23.8821	23.8585	23.8895	23.7865	23.4452	24.1082	24.1419	23.4892	23.6772	24.1925	23.9961	cellular macromolecule metabolic process;cellular metabolic process;cellular nitrogen compound metabolic process;cellular process;macromolecule metabolic process;metabolic process;ncRNA metabolic process;ncRNA processing;nitrogen compound metabolic process;nucleic acid metabolic process;nucleobase-containing compound metabolic process;primary metabolic process;RNA metabolic process;RNA processing…		cell part;intracellular membrane-bounded organelle;intracellular non-membrane-bounded organelle;intracellular organelle;intracellular organelle part;intracellular part;membrane-bounded organelle;non-membrane-bounded organelle;nuclear part;nucleolus;nucleus;organelle;organelle part			0.0160826	0.238632	0.245379	0.279835	0.260843	0.41756	0.13342	0.30407	0.263972	0.0510038	0.460861	0.16474	0.165584	0.221374	0.332382	0.223894	0.148209	0.428396	0.102702
67		22.7196	22.5279	22.4549	22.5695	22.7296	22.6179	22.584	22.5556	22.8569	23.0524	22.5759	22.9073	22.5508	22.7793	22.7503	22.4413	22.7955	23.1242	22.5359	22.6951	22.3468	22.3272	22.1687	22.1621	biological regulation;cotranslational protein targeting to membrane;establishment of localization;establishment of localization in cell;establishment of protein localization;establishment of protein localization in endoplasmic reticulum;establishment of protein localization to organelle;intracellular protein transport;intracellular transport;negative regulation of biological process;negative regu…	7S RNA binding;binding;nucleic acid binding;RNA binding	cell part;cytoplasmic part;cytosol;intracellular membrane-bounded organelle;intracellular non-membrane-bounded organelle;intracellular organelle;intracellular organelle part;intracellular part;macromolecular complex;membrane-bounded organelle;non-membrane-bounded organelle;nuclear part;nucleolus;nucleus;organelle;organelle part;ribonucleoprotein complex;signal recognition particle;signal recognit…		+	0.133234	0.181121	0.30046	0.11416	0.178363	0.167224	0.0216021	0.178918	0.150976	0.107157	0.245955	0.288896	0.239284	0.0738124	0.207901	0.045357	0.0277801	0.0284953	0.206112
68		24.5785	24.3883	24.2437	24.4094	24.7066	24.4514	24.6565	24.4498	24.7982	24.8137	24.6363	24.5674	24.7529	24.5914	24.4595	24.3917	24.7513	24.6189	24.3319	24.4605	24.4897	24.4954	24.3588	24.2146	actin cortical patch assembly;actin cytoskeleton organization;actin filament-based process;biological regulation;cellular component assembly;cellular component assembly at cellular level;cellular component organization;cellular component organization at cellular level;cellular component organization or biogenesis;cellular component organization or biogenesis at cellular level;cellular process;cor…	Arp2/3 complex binding;binding;protein binding;protein complex binding	actin cortical patch;cell cortex part;cell part;cytoplasmic part;cytoskeletal part;cytosol;intracellular membrane-bounded organelle;intracellular organelle;intracellular organelle part;intracellular part;membrane-bounded organelle;nucleus;organelle;organelle part		+	0.0761792	0.178412	0.108539	0.173559	0.0558285	0.0500841	0.14972	0.192599	0.0158312	0.107151	0.193642	0.224102	0.0559269	0.147286	0.179337	0.193884	0.0938578	0.116722	0.100714
69		25.2272	25.3176	25.2186	25.2594	25.234	25.1677	25.1871	25.331	25.449	25.4703	25.6279	25.4064	25.3341	25.4135	25.5022	25.3094	25.4222	25.3314	25.5396	25.3703	25.3671	25.3789	25.3685	25.1356	cellular component assembly;cellular component assembly at cellular level;cellular component organization;cellular component organization at cellular level;cellular component organization or biogenesis;cellular component organization or biogenesis at cellular level;cellular macromolecular complex assembly;cellular macromolecular complex subunit organization;cellular macromolecule metabolic proces…	catalytic activity;oxidoreductase activity	cell part;cytoplasmic part;extrinsic to membrane;extrinsic to mitochondrial inner membrane;extrinsic to organelle membrane;integral to membrane;intracellular membrane-bounded organelle;intracellular organelle;intracellular organelle part;intracellular part;intrinsic to membrane;membrane;membrane part;membrane-bounded organelle;mitochondrial membrane;mitochondrial membrane part;mitochondrial outer…	Amino sugar and nucleotide sugar metabolism	+	0.134427	0.192176	0.169157	0.152686	0.0435054	0.143462	0.16225	0.188673	0.131508	0.194888	0.433099	0.188565	0.0969473	0.226273	0.130561	0.0256554	0.10037	0.164014	0.0712353
70		24.614	24.6249	24.4581	24.5773	24.5573	24.54	24.5215	24.6201	24.5812	24.7553	24.6504	24.7028	24.6048	24.4392	24.7009	24.417	24.6212	24.5401	24.5993	24.603	24.4228	24.5683	24.5987	24.5308	amine biosynthetic process;amine metabolic process;biosynthetic process;carboxylic acid biosynthetic process;carboxylic acid metabolic process;cellular amine metabolic process;cellular amino acid biosynthetic process;cellular amino acid metabolic process;cellular biosynthetic process;cellular ketone metabolic process;cellular metabolic process;cellular nitrogen compound biosynthetic process;cellu…	adenyl nucleotide binding;adenyl ribonucleotide binding;amino acid kinase activity;ATP binding;binding;catalytic activity;glutamate 5-kinase activity;kinase activity;nucleic acid binding;nucleotide binding;phosphotransferase activity, carboxyl group as acceptor;purine nucleotide binding;purine ribonucleoside triphosphate binding;purine ribonucleotide binding;ribonucleotide binding;RNA binding;tra…	cell part;cytoplasm;intracellular part	Arginine and proline metabolism		0.0328088	0.107437	0.112848	0.0877791	0.0790118	0.106332	0.129316	0.0323796	0.162186	0.0413794	0.0566661	0.120729	0.130671	0.126907	0.0760412	0.076481	0.0451671	0.0851399	0.0435935
71		27.3068	27.2066	27.2593	27.2461	27.3206	27.3562	27.4219	27.4743	27.4453	27.5807	27.4218	27.5195	27.4476	27.5249	27.5833	27.5783	27.5893	27.6197	27.694	27.5889	27.6489	27.7201	27.6614	27.6378	biological regulation;cell redox homeostasis;cellular homeostasis;cellular macromolecule metabolic process;cellular metabolic process;cellular process;cellular protein metabolic process;cellular response to chemical stimulus;cellular response to oxidative stress;cellular response to stimulus;cellular response to stress;homeostatic process;macromolecule metabolic process;metabolic process;oxidatio…	catalytic activity;disulfide oxidoreductase activity;intramolecular oxidoreductase activity;intramolecular oxidoreductase activity, interconverting keto- and enol-groups;intramolecular oxidoreductase activity, transposing S-S bonds;isomerase activity;oxidoreductase activity;oxidoreductase activity, acting on a sulfur group of donors;protein disulfide isomerase activity;protein disulfide oxidoredu…	cell part;cytoplasmic part;endoplasmic reticulum;intracellular membrane-bounded organelle;intracellular organelle;intracellular part;membrane-bounded organelle;organelle	Protein processing in endoplasmic reticulum	+	0.069308	0.0117494	0.166855	0.0933482	0.0586239	0.120703	0.0937536	0.046125	0.0295229	0.0913164	0.142709	0.0541537	0.0400389	0.0140998	0.148216	0.0522287	0.11076	0.120926	0.0431695
72		24.0728	24.2787	23.9958	23.9884	24.1993	24.3266	24.3994	24.5572	24.5719	24.441	24.0868	24.5282	24.5622	24.4375	24.5976	24.6657	24.6939	24.6468	24.51	24.7871	24.0702	24.4666	24.2832	24.7709	cellular process;establishment of localization;establishment of localization in cell;establishment of protein localization;establishment of protein localization in mitochondrion;establishment of protein localization to organelle;intracellular protein transmembrane transport;intracellular protein transport;intracellular transport;mitochondrial transport;protein import;protein import into mitochond…		cell part;cytoplasmic part;integral to membrane;intracellular organelle part;intracellular part;intrinsic to membrane;macromolecular complex;membrane part;mitochondrial membrane part;mitochondrial outer membrane translocase complex;mitochondrial part;organelle part;protein complex		+	0.133792	0.148043	0.294613	0.189197	0.0271501	0.379975	0.118137	0.297867	0.070164	0.350913	0.475841	0.444452	0.244886	0.191181	0.149062	0.0732324	0.0789369	0.480605	0.135501
73		27.1606	27.1803	27.2721	27.2169	27.4224	27.5301	27.3754	27.4532	27.5355	27.2996	27.4893	27.3377	27.3038	27.3373	27.4458	27.2623	27.4084	27.3716	27.5626	27.3466	27.3887	27.1386	27.4074	27.258	alcohol biosynthetic process;alcohol metabolic process;biosynthetic process;cellular alcohol biosynthetic process;cellular alcohol metabolic process;cellular biosynthetic process;cellular localization;cellular macromolecule localization;cellular metabolic process;cellular process;cellular protein localization;ergosterol biosynthetic process;ergosterol metabolic process;lipid biosynthetic process;…	binding;C-22 sterol desaturase activity;catalytic activity;cation binding;heme binding;ion binding;iron ion binding;metal ion binding;oxidoreductase activity;oxidoreductase activity, acting on paired donors, with incorporation or reduction of molecular oxygen;oxidoreductase activity, acting on paired donors, with oxidation of a pair of donors resulting in the reduction of molecular oxygen to two …	cell part;cytoplasmic part;endoplasmic reticulum;intracellular membrane-bounded organelle;intracellular organelle;intracellular part;membrane-bounded organelle;organelle	Aminobenzoate degradation;Bisphenol degradation;Limonene and pinene degradation;Polycyclic aromatic hydrocarbon degradation;Stilbenoid, diarylheptanoid and gingerol biosynthesis	+	0.117444	0.219708	0.246948	0.220916	0.240447	0.0517934	0.108941	0.040358	0.0859705	0.055472	0.0440822	0.246061	0.136017	0.154259	0.0655547	0.106923	0.0877841	0.091617	0.0943129
74		25.0409	25.2616	25.3021	25.0162	24.201	24.0816	24.3475	24.443	24.7436	24.4511	24.5408	24.5632	24.306	24.3867	24.3968	24.3393	24.2489	24.2508	24.2382	24.1352	23.8158	23.9198	23.6694	23.6531	cellular macromolecule metabolic process;cellular metabolic process;cellular nitrogen compound metabolic process;cellular process;macromolecule metabolic process;metabolic process;ncRNA metabolic process;ncRNA processing;nitrogen compound metabolic process;nucleic acid metabolic process;nucleobase-containing compound metabolic process;primary metabolic process;RNA metabolic process;RNA processing…	binding;nucleic acid binding;RNA binding;rRNA binding;rRNA primary transcript binding;snoRNA binding	cell part;intracellular membrane-bounded organelle;intracellular non-membrane-bounded organelle;intracellular organelle;intracellular organelle part;intracellular part;macromolecular complex;membrane-bounded organelle;Mpp10 complex;non-membrane-bounded organelle;nuclear part;nucleolar part;nucleolus;nucleus;organelle;organelle part;preribosome;protein complex;ribonucleoprotein complex;small-subun…	Ribosome biogenesis in eukaryotes	+	0.123344	0.182295	0.420897	0.319442	0.700294	0.324811	0.232907	0.210283	0.217214	0.160223	0.132703	0.0397478	0.191363	0.107535	0.100256	0.195696	0.101577	0.104125	0.0902375
75		23.9114	23.9161	23.8745	24.044	24.0868	24.0256	24.0102	24.1332	24.2432	23.9645	24.1414	24.0513	23.9527	24.0337	24.0559	23.9765	24.1801	23.836	24.3412	23.8647	23.9271	23.8298	23.9615	23.8127	biological regulation;catabolic process;cellular catabolic process;cellular macromolecule catabolic process;cellular macromolecule metabolic process;cellular metabolic process;cellular nitrogen compound metabolic process;cellular process;deadenylation-dependent decapping of nuclear-transcribed mRNA;deadenylation-independent decapping of nuclear-transcribed mRNA;macromolecule catabolic process;mac…	adenyl nucleotide binding;adenyl ribonucleotide binding;ATP binding;binding;catalytic activity;cation binding;hydrolase activity;hydrolase activity, acting on acid anhydrides;hydrolase activity, acting on acid anhydrides, in phosphorus-containing anhydrides;ion binding;m7G(5')pppN diphosphatase activity;magnesium ion binding;manganese ion binding;metal ion binding;nucleic acid binding;nucleotide …	cell part;cytoplasm;cytoplasmic mRNA processing body;cytoplasmic part;cytosol;intracellular membrane-bounded organelle;intracellular non-membrane-bounded organelle;intracellular organelle;intracellular part;macromolecular complex;membrane-bounded organelle;mRNA cap binding complex;non-membrane-bounded organelle;nucleus;organelle;protein complex;ribonucleoprotein complex;RNA cap binding complex;RN…	RNA degradation	+	0.0605509	0.172062	0.0753633	0.220819	0.198676	0.293985	0.193931	0.212277	0.107902	0.220176	0.0127839	0.258309	0.208971	0.164286	0.17032	0.0998043	0.240478	0.0682478	0.136845
76		27.8511	28.0075	28.0227	27.9509	28.0456	27.9756	27.9851	28.1025	28.1344	27.9719	28.2218	28.1058	28.1518	28.0879	28.1356	28.0282	28.1537	28.1608	28.1732	28.1825	27.9461	28.0217	27.9487	28.0104	amine biosynthetic process;amine metabolic process;aromatic amino acid family biosynthetic process;aromatic amino acid family metabolic process;aromatic compound biosynthetic process;biosynthetic process;carboxylic acid biosynthetic process;carboxylic acid metabolic process;cellular amine metabolic process;cellular amino acid biosynthetic process;cellular amino acid metabolic process;cellular aro…	binding;carbon-oxygen lyase activity;catalytic activity;cofactor binding;hydro-lyase activity;lyase activity;pyridoxal phosphate binding;tryptophan synthase activity;vitamin B6 binding;vitamin binding	cell part;cytoplasm;cytoplasmic part;cytosol;intracellular membrane-bounded organelle;intracellular organelle;intracellular part;membrane-bounded organelle;nucleus;organelle	Glycine, serine and threonine metabolism;Phenylalanine, tyrosine and tryptophan biosynthesis	+	0.0643089	0.0705721	0.0558826	0.0511374	0.0563676	0.250933	0.022724	0.0897104	0.0393657	0.0834076	0.11771	0.158161	0.110009	0.0649627	0.0209619	0.0942327	0.0226175	0.0573316	0.00542131
77		24.6421	24.616	24.7421	24.6623	24.9343	24.8802	24.8218	24.9705	24.8188	24.5548	24.8494	24.6139	24.8692	24.7882	25.0636	24.803	24.5724	24.6148	24.727	24.6943	24.8132	24.8732	25.1755	25.0422	establishment of localization;establishment of localization in cell;establishment of RNA localization;intracellular transport;mRNA export from nucleus;mRNA transport;nuclear export;nuclear transport;nucleic acid transport;nucleobase-containing compound transport;nucleocytoplasmic transport;RNA export from nucleus;RNA transport;transport	catalytic activity;ligase activity	cell part;intracellular membrane-bounded organelle;intracellular organelle;intracellular part;membrane-bounded organelle;nucleus;organelle	Ubiquitin mediated proteolysis	+	0.0919174	0.193217	0.286196	0.0981291	0.024363	0.0306267	0.162884	0.223117	0.261052	0.0426378	0.129544	0.0372457	0.0810272	0.113588	0.133488	0.1162	0.0492224	0.0255763	0.00813188
78		23.2219	23.2697	23.1691	23.3784	23.5859	23.4125	23.5894	23.4717	23.3889	23.3331	23.341	23.3191	23.1647	23.3325	23.417	23.0604	23.4522	23.2864	23.3533	23.3504	22.9306	23.2161	23.3129	22.9007	cellular macromolecule metabolic process;cellular metabolic process;cellular nitrogen compound metabolic process;cellular process;macromolecule metabolic process;metabolic process;ncRNA metabolic process;ncRNA processing;nitrogen compound metabolic process;nucleic acid metabolic process;nucleobase-containing compound metabolic process;primary metabolic process;RNA metabolic process;RNA processing…	binding;nucleic acid binding;RNA binding;snoRNA binding	cell part;intracellular membrane-bounded organelle;intracellular non-membrane-bounded organelle;intracellular organelle;intracellular organelle part;intracellular part;macromolecular complex;membrane-bounded organelle;Mpp10 complex;non-membrane-bounded organelle;nuclear part;nucleolar part;nucleolus;nucleus;organelle;organelle part;preribosome;protein complex;ribonucleoprotein complex;small nucle…	Ribosome biogenesis in eukaryotes	+	0.121232	0.0480804	0.209573	0.202556	0.0483926	0.0767743	0.0991538	0.0535698	0.10756	0.207151	0.136689	0.25149	0.100247	0.0859419	0.0659149	0.186606	0.0416904	0.144979	0.106655
79		23.1935	23.3458	23.4176	23.1615	23.6013	23.6383	23.5547	23.6215	23.6071	23.4641	23.4078	23.6542	23.3069	23.4663	23.3322	23.1699	23.091	23.2559	23.3885	23.5046	23.1056	22.9675	22.6529	23.0656	amine metabolic process;aminoglycan catabolic process;aminoglycan metabolic process;anatomical structure formation involved in morphogenesis;ascospore wall assembly;ascospore wall chitin catabolic process;ascospore wall chitin metabolic process;carbohydrate catabolic process;carbohydrate metabolic process;catabolic process;cell wall assembly;cell wall chitin catabolic process;cell wall chitin met…	catalytic activity;chitin deacetylase activity;deacetylase activity;hydrolase activity;hydrolase activity, acting on carbon-nitrogen (but not peptide) bonds;hydrolase activity, acting on carbon-nitrogen (but not peptide) bonds, in linear amides	cell part;cell wall part;chitosan layer of spore wall;cytoplasmic part;cytosol;external encapsulating structure part;intracellular membrane-bounded organelle;intracellular organelle;intracellular part;membrane-bounded organelle;nucleus;organelle		+	0.0670797	0.144238	0.153263	0.0680835	0.0613606	0.553621	0.130357	0.257643	0.201202	0.0468889	0.0676244	0.135618	0.118494	0.0956745	0.370864	0.221449	0.259858	0.187126	0.396225
80		25.6821	25.5984	25.6919	25.6511	25.9039	25.713	25.8504	25.8052	25.8671	25.7409	25.7466	25.7156	25.7723	25.473	25.8324	25.7632	25.8299	25.8118	25.9483	25.8413	25.8293	25.7908	25.589	25.8129		active transmembrane transporter activity;carboxylic acid transmembrane transporter activity;organic acid transmembrane transporter activity;secondary active transmembrane transporter activity;substrate-specific transmembrane transporter activity;substrate-specific transporter activity;transmembrane transporter activity;transporter activity;tricarboxylate secondary active transmembrane transporte…	cell part;cytoplasmic part;integral to membrane;intracellular membrane-bounded organelle;intracellular organelle;intracellular organelle part;intracellular part;intrinsic to membrane;membrane;membrane part;membrane-bounded organelle;mitochondrial inner membrane;mitochondrial membrane;mitochondrial part;mitochondrion;organelle;organelle inner membrane;organelle membrane;organelle part		+	0.124425	0.175275	0.226856	0.201847	0.162628	0.130338	0.0606096	0.112684	0.129056	0.0702052	0.18346	0.0825635	0.0766369	0.0664037	0.0551361	0.0875868	0.0724754	0.121351	0.198553
81		22.5886	22.2539	22.6223	22.7192	22.6132	22.4152	22.4727	22.4963	23.0628	23.2297	23.5444	23.1834	23.0832	23.0753	22.7135	23.3668	23.4242	23.3307	23.2307	23.1496	23.2833	22.9591	23.1856	23.2016	cellular macromolecule metabolic process;cellular metabolic process;cellular nitrogen compound metabolic process;cellular process;macromolecule metabolic process;metabolic process;mRNA metabolic process;mRNA processing;nitrogen compound metabolic process;nuclear mRNA cis splicing, via spliceosome;nuclear mRNA splicing, via spliceosome;nucleic acid metabolic process;nucleobase-containing compound …	binding;nucleic acid binding;nucleotide binding;RNA binding	cell part;intracellular membrane-bounded organelle;intracellular organelle;intracellular organelle part;intracellular part;macromolecular complex;membrane-bounded organelle;nuclear part;nucleus;organelle;organelle part;ribonucleoprotein complex;spliceosomal complex		+	0.0914027	0.0623428	0.117994	0.25156	NaN	NaN	0.191761	NaN	0.115994	0.0344943	0.126157	0.902493	0.203535	0.260721	0.0437046	NaN	0.152421	0.287915	0.0896326
82		25.5928	25.6507	25.5905	25.6583	25.7493	25.7627	25.6561	25.7287	25.8667	25.6931	25.9093	25.6454	25.5692	25.6692	25.5265	25.5729	25.5315	25.4833	25.7096	25.68	25.4353	25.3252	25.7725	25.5284	biosynthetic process;carboxylic acid biosynthetic process;carboxylic acid metabolic process;cellular biosynthetic process;cellular ketone metabolic process;cellular lipid metabolic process;cellular metabolic process;cellular process;ceramide metabolic process;fatty acid biosynthetic process;fatty acid metabolic process;inositolphosphoceramide metabolic process;lipid biosynthetic process;lipid met…	binding;catalytic activity;cation binding;fatty acid alpha-hydroxylase activity;ion binding;iron ion binding;metal ion binding;oxidoreductase activity;sphingosine hydroxylase activity;transition metal ion binding	cell part;cytoplasmic part;endoplasmic reticulum;endoplasmic reticulum membrane;endoplasmic reticulum part;integral to membrane;intracellular membrane-bounded organelle;intracellular organelle;intracellular organelle part;intracellular part;intrinsic to membrane;membrane;membrane part;membrane-bounded organelle;organelle;organelle membrane;organelle part		+	0.0552493	0.0740101	0.190699	0.059692	0.0686441	0.185947	0.0371759	0.10721	0.174008	0.0375775	0.0580865	0.258331	0.0759669	0.0916775	0.102715	0.0647624	0.103397	0.0411062	0.0392776
83		26.4691	26.3316	26.4133	26.474	26.6745	26.5167	26.6301	26.6101	27.06	27.1955	27.4166	27.2141	27.087	27.3827	27.4253	27.3745	27.5359	27.7221	27.5884	27.3953	27.5023	27.6413	27.3692	27.2143		alpha-keto amide reductase activity;alpha-keto ester reductase activity;catalytic activity;indole-3-acetaldehyde reductase (NADH) activity;indole-3-acetaldehyde reductase (NADPH) activity;oxidoreductase activity;oxidoreductase activity, acting on CH-OH group of donors;oxidoreductase activity, acting on NADH or NADPH;oxidoreductase activity, acting on NADH or NADPH, NAD or NADP as acceptor;oxidore…	cell part;cytoplasm;cytoplasmic part;cytosol;intracellular membrane-bounded organelle;intracellular organelle;intracellular part;membrane-bounded organelle;nucleus;organelle		+	0.0722678	0.0301654	0.16742	0.0515461	0.0436652	0.0873497	0.0634976	0.0509981	0.102915	0.0360642	0.0364989	0.0838233	0.0671795	0.0477467	0.0438359	0.0642872	0.038571	0.0406218	0.0463877
84		25.9463	25.9273	25.9972	25.8943	26.133	26.2459	26.2723	26.2493	26.5669	26.5366	26.4876	26.5212	26.4244	26.5468	26.5503	26.6112	26.8768	26.8347	26.5337	26.578	26.6339	26.5727	26.4615	26.7038	catabolic process;cellular catabolic process;cellular macromolecule catabolic process;cellular macromolecule metabolic process;cellular metabolic process;cellular process;cellular protein catabolic process;cellular protein metabolic process;macromolecule catabolic process;macromolecule metabolic process;metabolic process;primary metabolic process;protein catabolic process;protein metabolic proces…	carboxypeptidase activity;catalytic activity;exopeptidase activity;hydrolase activity;peptidase activity;peptidase activity, acting on L-amino acid peptides;serine hydrolase activity;serine-type carboxypeptidase activity;serine-type exopeptidase activity;serine-type peptidase activity	cell part;cytoplasm;cytoplasmic part;fungal-type vacuole;intracellular membrane-bounded organelle;intracellular organelle;intracellular part;lytic vacuole;membrane-bounded organelle;organelle;storage vacuole;vacuole	Lysosome;Renin-angiotensin system	+	0.0078862	0.101033	0.101741	0.293125	0.140465	0.3305	0.0759903	0.0435054	0.0356953	0.153177	0.122598	0.0867274	0.0235868	0.068087	0.0110796	0.0529996	0.111329	0.15346	0.139097
85		23.0318	23.1016	23.2243	23.2932	23.144	23.0403	23.2416	23.0504	23.498	23.5923	23.5603	23.5411	23.3656	23.5505	23.6014	23.6361	23.7312	23.6119	23.3784	23.6593	23.1769	23.268	23.5099	23.6851	biosynthetic process;cellular biosynthetic process;cellular ketone metabolic process;cellular metabolic process;cellular process;coenzyme biosynthetic process;coenzyme metabolic process;cofactor biosynthetic process;cofactor metabolic process;generation of precursor metabolites and energy;metabolic process;oxidoreduction coenzyme metabolic process;quinone cofactor biosynthetic process;quinone cof…	binding;lipid binding	cell part;cytoplasmic part;intracellular membrane-bounded organelle;intracellular organelle;intracellular organelle part;intracellular part;membrane;membrane-bounded organelle;mitochondrial inner membrane;mitochondrial membrane;mitochondrial part;mitochondrion;organelle;organelle inner membrane;organelle membrane;organelle part		+	0.193152	0.138866	0.435094	0.424638	0.389382	0.196609	0.157263	0.063643	0.113804	0.119143	0.248721	0.532949	0.20268	0.269312	0.205967	0.366866	0.0982655	0.240314	0.271436
86		24.6477	24.6274	24.6044	24.7351	24.8102	24.7895	24.8383	24.7816	24.7064	24.4368	24.7487	24.5053	24.4469	24.5574	24.389	24.3216	24.4621	24.5623	24.213	24.5992	24.0521	24.025	24.1525	23.9894	catabolic process;cellular catabolic process;cellular lipid catabolic process;cellular lipid metabolic process;cellular metabolic process;cellular process;glycerolipid catabolic process;glycerolipid metabolic process;glycerophospholipid catabolic process;glycerophospholipid metabolic process;lipid catabolic process;lipid metabolic process;metabolic process;organophosphate metabolic process;phosph…	carboxylic ester hydrolase activity;catalytic activity;hydrolase activity;hydrolase activity, acting on ester bonds;lipase activity;lysophospholipase activity;phospholipase activity	cell part;cell wall;cytoplasm;external encapsulating structure;external side of plasma membrane;extracellular region;fungal-type cell wall;intracellular part;membrane part;plasma membrane part	Glycerophospholipid metabolism	+	0.14701	0.0492676	0.130072	0.0674461	0.143228	0.169506	0.202208	0.126415	0.0434425	0.0322501	0.0711891	0.313461	0.0964482	0.0828433	0.1429	0.110178	0.105625	0.090763	0.116107
87		21.8182	21.9368	21.8845	22.1548	21.893	22.0009	21.8686	22.1089	22.4184	22.2371	22.1949	22.489	22.0833	22.2639	22.2769	22.344	22.3574	22.1924	21.9992	22.6162	22.0158	21.8676	21.5463	21.7496			cell part;cell pole;cell tip;membrane;plasma membrane		+	0.276495	0.126807	0.227287	0.098069	0.0662397	0.134966	0.181883	0.170422	0.174824	0.109041	0.143978	0.136399	0.126056	0.153923	0.250112	0.615266	0.338789	0.118773	NaN
88		25.5217	25.5533	25.4777	25.5516	25.5835	25.6835	25.6402	25.4694	25.4663	25.3715	25.4949	25.415	25.1668	25.2122	25.2862	25.1393	25.1916	25.1083	25.1982	25.2874	25.0099	24.933	25.1025	24.9882		adenyl nucleotide binding;adenyl ribonucleotide binding;ATP binding;binding;catalytic activity;nucleotide binding;purine nucleotide binding;purine ribonucleoside triphosphate binding;purine ribonucleotide binding;ribonucleotide binding;small protein activating enzyme activity	cell part;cytoplasmic part;cytosol;integral to membrane;intracellular membrane-bounded organelle;intracellular organelle;intracellular organelle part;intracellular part;intrinsic to membrane;membrane;membrane part;membrane-bounded organelle;mitochondrial membrane;mitochondrial outer membrane;mitochondrial part;mitochondrion;organelle;organelle membrane;organelle outer membrane;organelle part;oute…		+	0.112548	0.109384	0.186931	0.112234	0.037284	0.143508	0.121431	0.124538	0.0994314	0.14204	0.0962891	0.169933	0.15514	0.0527534	0.00816789	0.143122	0.11194	0.0365844	0.108492
89		26.1597	26.1312	26.2443	26.178	26.2757	26.2998	26.2294	26.0196	26.2728	26.223	26.3061	26.1169	26.2246	26.159	26.3202	26.0947	26.2055	26.2409	26.2412	26.1593	26.056	26.1317	26.3177	26.1301	establishment of localization;establishment of localization in cell;establishment of protein localization;establishment of RNA localization;intracellular protein transport;intracellular transport;mRNA transport;nuclear transport;nucleic acid transport;nucleobase-containing compound transport;nucleocytoplasmic transport;protein targeting;protein transport;RNA transport;transport	binding;GTP binding;guanyl nucleotide binding;guanyl ribonucleotide binding;nucleotide binding;protein transporter activity;purine nucleotide binding;purine ribonucleoside triphosphate binding;purine ribonucleotide binding;ribonucleotide binding;substrate-specific transporter activity;transporter activity	cell part;cytoplasm;envelope;intracellular organelle part;intracellular part;macromolecular complex;membrane part;nuclear envelope;nuclear part;nuclear pore;organelle envelope;organelle part;pore complex;protein complex	RNA transport		0.0211251	0.0702923	0.167362	0.02937	0.118482	0.173805	0.110708	0.0949842	0.0529252	0.00438327	0.131112	0.217373	0.11081	0.0944787	0.197621	0.134023	0.196272	0.0583165	0.199563
90		24.6249	24.7011	24.4669	24.5174	24.7968	24.7922	24.7008	24.7355	24.6492	24.5387	24.5215	24.4432	24.2217	24.1418	24.184	24.0693	24.3312	24.4081	24.3632	24.4948	23.913	24.0338	23.9845	24.0263	biosynthetic process;cellular aromatic compound metabolic process;cellular biosynthetic process;cellular metabolic compound salvage;cellular metabolic process;cellular nitrogen compound biosynthetic process;cellular nitrogen compound metabolic process;cellular process;heterocycle biosynthetic process;heterocycle metabolic process;metabolic process;nitrogen compound metabolic process;nucleobase me…	binding;catalytic activity;GTP binding;guanyl nucleotide binding;guanyl ribonucleotide binding;nucleotide binding;purine nucleotide binding;purine ribonucleoside triphosphate binding;purine ribonucleotide binding;ribonucleotide binding;transferase activity;transferase activity, transferring glycosyl groups;transferase activity, transferring pentosyl groups;uracil phosphoribosyltransferase activity	cell part;cytoplasmic part;cytosol;intracellular membrane-bounded organelle;intracellular organelle;intracellular part;membrane-bounded organelle;nucleus;organelle	Pyrimidine metabolism	+	0.113043	0.0660119	0.198598	0.0334051	0.137803	0.0239128	0.0831467	0.0824336	0.0856175	0.286221	0.168478	0.303565	0.0735511	0.147211	0.085147	0.0668883	0.188489	0.138679	0.128391
91		23.7556	23.6063	23.6193	23.6574	23.9602	23.8464	23.9565	23.9854	24.2505	24.2803	24.2713	24.2863	24.3069	24.4404	24.4178	24.4104	24.6574	24.4743	24.3366	24.4383	24.4442	24.3316	24.1403	24.5083	biological regulation;biosynthetic process;catabolic process;cellular biosynthetic process;cellular catabolic process;cellular macromolecule biosynthetic process;cellular macromolecule catabolic process;cellular macromolecule metabolic process;cellular metabolic process;cellular nitrogen compound metabolic process;cellular process;macromolecule biosynthetic process;macromolecule catabolic process…		CCR4-NOT core complex;cell part;cytoplasm;cytoplasmic part;cytosol;intracellular membrane-bounded organelle;intracellular organelle;intracellular organelle part;intracellular part;macromolecular complex;membrane-bounded organelle;nuclear part;nucleoplasm part;nucleus;organelle;organelle part;protein complex	RNA degradation	+	0.172812	0.147961	0.17666	0.0992049	0.0784441	0.220161	0.212688	0.0650389	0.288656	0.129285	0.0855019	0.214024	0.0581887	0.186093	0.0453877	0.124551	0.146041	0.107988	0.0525777
92		23.4173	23.4983	23.4173	23.2172	23.5781	23.6318	23.3003	23.4034	24.1352	24.3601	24.0926	24.5748	24.4136	24.4396	24.3757	24.6428	24.4756	24.6164	24.416	24.4633	24.477	24.7995	24.3815	24.4385		catalytic activity;methyltransferase activity;transferase activity;transferase activity, transferring one-carbon groups	cell part;cytoplasmic part;cytosol;intracellular membrane-bounded organelle;intracellular organelle;intracellular part;membrane-bounded organelle;nucleus;organelle		+	0.299022	0.387926	0.370162	0.141749	0.119185	0.171358	0.143863	0.0764022	0.332068	0.138441	0.313533	0.295653	0.236194	0.173811	0.232624	0.21218	0.162945	0.335813	0.17424
93		22.0665	22.0725	22.0858	22.1247	22.0642	21.9109	22.2826	22.1868	22.4354	22.3132	22.3433	22.3817	22.1965	22.1443	22.1084	22.3089	22.2294	22.2166	22.3105	22.404	22.0316	22.3448	22.2927	22.2454	cellular component biogenesis;cellular component biogenesis at cellular level;cellular component organization or biogenesis;cellular component organization or biogenesis at cellular level;cellular localization;cellular process;establishment of localization;establishment of localization in cell;establishment of organelle localization;establishment of ribosome localization;intracellular transport;l…		cell part;cytoplasmic part;intracellular membrane-bounded organelle;intracellular non-membrane-bounded organelle;intracellular organelle;intracellular organelle part;intracellular part;macromolecular complex;membrane-bounded organelle;Noc complex;Noc1p-Noc2p complex;Noc2p-Noc3p complex;non-membrane-bounded organelle;nuclear part;nucleolar part;nucleolus;nucleoplasm part;nucleus;organelle;organell…		+	0.138602	0.0750966	0.0855073	0.209384	0.100203	0.276218	0.0595684	0.073687	0.00552184	NaN	0.0470499	0.295443	0.148048	0.0652091	0.121184	0.175978	0.0816723	0.134753	0.0985157
94		24.5162	24.5728	24.2603	24.4075	24.6918	24.6741	24.6512	24.6648	24.9383	24.9094	24.9581	24.9656	24.8752	24.9233	24.8912	24.9273	24.8858	24.7842	25.0023	24.9378	24.6377	24.8658	24.9769	24.7979	biosynthetic process;cellular biosynthetic process;cellular macromolecule biosynthetic process;cellular macromolecule metabolic process;cellular metabolic process;cellular nitrogen compound metabolic process;cellular process;macromolecule biosynthetic process;macromolecule metabolic process;maturation of SSU-rRNA;metabolic process;ncRNA metabolic process;ncRNA processing;nitrogen compound metabol…	binding;nucleic acid binding;RNA binding;snoRNA binding	cell part;intracellular non-membrane-bounded organelle;intracellular organelle;intracellular organelle part;intracellular part;macromolecular complex;non-membrane-bounded organelle;nuclear part;nucleolar part;nucleolus;organelle;organelle part;preribosome;protein complex;ribonucleoprotein complex;small-subunit processome;t-UTP complex	Ribosome biogenesis in eukaryotes	+	0.144188	0.0678522	0.215287	0.101867	0.136649	0.183577	0.0423714	0.136726	0.212266	0.0888132	0.0746409	0.0107584	0.0599896	0.061578	0.0933998	0.057412	0.0987949	0.0640909	0.0410218
95		25.5304	25.5391	25.4768	25.6116	25.1935	25.288	25.4116	25.4735	24.7469	24.6042	24.8553	24.7628	24.0978	24.1639	24.1744	23.8617	24.0478	23.6955	24.0183	24.1435	23.3243	23.3886	23.3704	23.442	cation transport;cellular process;establishment of localization;hydrogen transport;ion transport;monovalent inorganic cation transport;proton transport;transmembrane transport;transport;vitamin transmembrane transport;vitamin transport	active transmembrane transporter activity;cation transmembrane transporter activity;ion transmembrane transporter activity;secondary active transmembrane transporter activity;solute:cation symporter activity;solute:hydrogen symporter activity;substrate-specific transmembrane transporter activity;substrate-specific transporter activity;symporter activity;transmembrane transporter activity;transpor…	cell part;cytoplasmic part;Golgi apparatus;integral to membrane;integral to plasma membrane;intracellular membrane-bounded organelle;intracellular organelle;intracellular part;intrinsic to membrane;intrinsic to plasma membrane;membrane part;membrane-bounded organelle;organelle;plasma membrane part		+	0.0178679	0.0959438	0.227598	0.0244663	0.0859578	0.293539	0.162509	0.160039	0.240494	0.069021	0.136747	0.279596	0.0335527	0.115824	0.15403	0.264313	0.0787405	0.0828349	0.414139
96		26.7094	26.6462	26.3406	26.382	28.2062	28.2117	28.4221	28.3137	28.0575	28.2721	28.1553	28.186	27.8546	27.9496	27.9154	27.9295	28.3051	28.2268	28.2805	28.1543	27.6945	27.6845	27.6857	27.5066	catabolic process;cellular catabolic process;cellular component assembly;cellular component assembly at cellular level;cellular component organization;cellular component organization at cellular level;cellular component organization or biogenesis;cellular component organization or biogenesis at cellular level;cellular macromolecular complex assembly;cellular macromolecular complex subunit organiz…	binding;protein binding;protein complex scaffold;structural molecule activity	cell part;cytoplasm;cytoplasmic mRNA processing body;cytoplasmic part;intracellular non-membrane-bounded organelle;intracellular organelle;intracellular part;macromolecular complex;non-membrane-bounded organelle;organelle;ribonucleoprotein complex;RNA granule;stress granule		+	0.210855	0.363238	1.12943	0.117856	0.90344	0.150054	0.0635543	0.0908457	0.0761568	0.0641752	0.0550785	0.0849846	0.190688	0.0942236	0.083073	0.0677801	0.120192	0.0604871	0.0993552
97		24.2657	24.4698	24.3253	24.2447	24.4487	24.4892	24.5173	24.6427	24.759	24.8716	25.0423	24.9582	24.779	24.9389	24.9923	25.2227	24.927	25.0456	25.3644	25.3792	24.854	24.9636	25.355	25.3558	biosynthetic process;carbohydrate metabolic process;cell wall glycoprotein biosynthetic process;cell wall macromolecule biosynthetic process;cell wall macromolecule metabolic process;cell wall mannoprotein biosynthetic process;cell wall organization or biogenesis;cellular biosynthetic process;cellular carbohydrate metabolic process;cellular cell wall macromolecule metabolic process;cellular cell …	catalytic activity;dolichyl-phosphate-mannose-protein mannosyltransferase activity;mannosyltransferase activity;transferase activity;transferase activity, transferring glycosyl groups;transferase activity, transferring hexosyl groups	cell part;cytoplasmic part;endomembrane system;endoplasmic reticulum membrane;endoplasmic reticulum part;integral to membrane;intracellular organelle part;intracellular part;intrinsic to membrane;membrane;membrane part;nuclear membrane;nuclear part;organelle membrane;organelle part	Other types of O-glycan biosynthesis	+	0.0604042	0.0638073	0.143621	0.172658	0.0172863	0.133059	0.137063	0.194998	0.133606	0.0420241	0.188067	0.048758	0.0518889	0.142632	0.160275	0.0916317	0.101508	0.166918	0.0167089
98		24.6816	24.6164	24.4341	24.5988	24.7482	24.8431	24.7218	24.8195	25.2841	25.3907	25.5058	25.2955	25.5072	25.4661	25.6166	25.7663	26.0698	25.9438	26.1417	25.7996	25.9197	25.8935	26.0623	25.8879	biosynthetic process;cardiolipin biosynthetic process;cardiolipin metabolic process;cellular biosynthetic process;cellular component organization;cellular component organization at cellular level;cellular component organization or biogenesis;cellular component organization or biogenesis at cellular level;cellular lipid metabolic process;cellular membrane organization;cellular metabolic process;ce…	cardiolipin synthase activity;catalytic activity;hydrolase activity;phosphatidyltransferase activity;phosphotransferase activity, for other substituted phosphate groups;transferase activity;transferase activity, transferring phosphorus-containing groups	cell part;cytoplasmic part;intracellular membrane-bounded organelle;intracellular organelle;intracellular part;membrane;membrane-bounded organelle;mitochondrion;organelle	Glycerophospholipid metabolism	+	0.0442548	0.146193	0.232946	0.0446083	0.12919	0.135314	0.105094	0.103092	0.0624794	0.0887458	0.0869344	0.118769	0.0484789	0.0293043	0.113418	0.0808618	0.0258121	0.0602597	0.0599241
99		22.2616	22.2211	22.1604	22.1949	22.3876	22.1728	22.611	22.4234	22.7518	22.8644	22.6911	22.7515	22.9355	22.9797	22.9355	22.7813	23.0069	22.8669	22.77	22.8641	22.642	22.9489	22.6525	22.4297	biological regulation;cellular component assembly;cellular component assembly at cellular level;cellular component organization;cellular component organization at cellular level;cellular component organization or biogenesis;cellular component organization or biogenesis at cellular level;cellular macromolecular complex assembly;cellular macromolecular complex subunit organization;cellular macromol…	binding;nucleic acid binding;RNA binding	catalytic step 2 spliceosome;cell part;intracellular membrane-bounded organelle;intracellular organelle;intracellular organelle part;intracellular part;macromolecular complex;membrane-bounded organelle;nuclear part;nucleus;organelle;organelle part;prespliceosome;ribonucleoprotein complex;small nuclear ribonucleoprotein complex;spliceosomal complex;U2 snRNP;U2-type prespliceosome;U2-type spliceoso…	Spliceosome	+	0.0461109	0.230914	0.3611	0.14514	0.139157	0.111148	0.229641	0.0734846	0.1661	0.100715	0.0768279	0.0682863	0.195798	0.29706	0.154914	0.0263563	0.0937496	0.218969	0.0779808
100		24.0694	23.7486	24.0641	24.0898	23.9421	23.775	24.31	23.8977	23.9915	23.9959	24.5536	24.001	23.9429	23.948	24.6554	23.9064	23.9812	23.9653	24.5161	23.9538	24.0428	23.8029	24.4997	24.2022	alcohol metabolic process;amine biosynthetic process;amine metabolic process;biosynthetic process;CDP-choline pathway;cellular amine metabolic process;cellular biogenic amine biosynthetic process;cellular biogenic amine metabolic process;cellular biosynthetic process;cellular lipid metabolic process;cellular metabolic process;cellular nitrogen compound biosynthetic process;cellular nitrogen compo…	catalytic activity;CDP-alcohol phosphatidyltransferase activity;diacylglycerol cholinephosphotransferase activity;ethanolaminephosphotransferase activity;phosphotransferase activity, for other substituted phosphate groups;transferase activity;transferase activity, transferring phosphorus-containing groups	cell part;cytoplasmic part;endoplasmic reticulum;endoplasmic reticulum membrane;endoplasmic reticulum part;integral to membrane;intracellular membrane-bounded organelle;intracellular organelle;intracellular organelle part;intracellular part;intrinsic to membrane;membrane;membrane part;membrane-bounded organelle;organelle;organelle membrane;organelle part	Ether lipid metabolism;Glycerophospholipid metabolism;Phosphonate and phosphinate metabolism		0.207319	0.153679	0.801862	0.0723033	0.103567	0.0739541	0.122236	0.181173	0.177995	0.00423896	0.722802	0.354957	0.124792	0.235372	1.04197	0.103876	0.294839	0.162928	0.120942
101		27.6296	27.7133	27.6609	27.7161	27.7117	27.8156	27.7456	27.7671	28.3202	28.4438	28.5126	28.579	28.5945	28.4988	28.6369	28.8269	28.8871	28.7835	28.9094	28.6956	28.8293	28.7338	28.6499	28.8924	alcohol catabolic process;alcohol metabolic process;alditol catabolic process;alditol metabolic process;anaerobic glycerol catabolic process;carbohydrate catabolic process;carbohydrate metabolic process;catabolic process;cellular carbohydrate catabolic process;cellular carbohydrate metabolic process;cellular metabolic process;cellular process;energy derivation by oxidation of organic compounds;fe…	adenyl nucleotide binding;adenyl ribonucleotide binding;ATP binding;binding;catalytic activity;glycerone kinase activity;kinase activity;nucleotide binding;phosphotransferase activity, alcohol group as acceptor;purine nucleotide binding;purine ribonucleoside triphosphate binding;purine ribonucleotide binding;ribonucleotide binding;transferase activity;transferase activity, transferring phosphorus…	cell part;cytoplasm;cytoplasmic part;cytosol;intracellular part	Glycerolipid metabolism;Methane metabolism;RIG-I-like receptor signaling pathway	+	0.0335902	0.0510651	0.0769102	0.0576896	0.0941533	0.146524	0.122424	0.071602	0.106144	0.0086573	0.0360668	0.217064	0.0296028	0.0273582	0.12167	0.0710871	0.0507698	0.0719709	0.0266871
102		22.9508	22.7531	22.6893	22.7433	23.0004	23.0126	23.0392	22.8894	22.7557	22.7666	22.7759	22.5159	22.3495	22.206	22.221	22.1653	22.4116	22.5152	22.0776	22.4374	22.0524	21.7574	21.4865	21.785	catabolic process;cellular catabolic process;cellular localization;cellular macromolecule catabolic process;cellular macromolecule localization;cellular macromolecule metabolic process;cellular metabolic process;cellular nitrogen compound metabolic process;cellular process;cleavage involved in rRNA processing;CUT catabolic process;CUT metabolic process;exonucleolytic nuclear-transcribed mRNA cata…	binding;nucleic acid binding;RNA binding	cell part;cytoplasmic exosome (RNase complex);cytoplasmic part;exosome (RNase complex);intracellular non-membrane-bounded organelle;intracellular organelle;intracellular organelle part;intracellular part;macromolecular complex;non-membrane-bounded organelle;nuclear exosome (RNase complex);nuclear part;nucleolus;organelle;organelle part;protein complex	RNA degradation	+	0.193008	0.101161	0.192218	0.110158	0.0315997	0.163201	0.041853	0.163397	0.14854	0.1071	0.278306	0.314487	0.0311974	0.0641513	0.216012	0.232973	0.403746	0.170828	0.0381423
103		28.4705	28.3954	28.4606	28.4682	28.5719	28.5014	28.5193	28.5096	28.5612	28.5694	28.4574	28.49	28.5085	28.5027	28.3674	28.3521	28.5845	28.6807	28.4788	28.458	28.5641	28.5289	28.2843	28.3129	acetyl-CoA biosynthetic process;acetyl-CoA catabolic process;acetyl-CoA metabolic process;biosynthetic process;carboxylic acid biosynthetic process;carboxylic acid metabolic process;catabolic process;cellular biosynthetic process;cellular catabolic process;cellular ketone metabolic process;cellular lipid metabolic process;cellular metabolic process;cellular process;coenzyme biosynthetic process;c…	adenyl nucleotide binding;adenyl ribonucleotide binding;ATP binding;ATP citrate synthase activity;binding;catalytic activity;nucleotide binding;purine nucleotide binding;purine ribonucleoside triphosphate binding;purine ribonucleotide binding;ribonucleotide binding;transferase activity;transferase activity, transferring acyl groups;transferase activity, transferring acyl groups, acyl groups conve…	cell part;cytoplasm;cytoplasmic part;cytosol;intracellular membrane-bounded organelle;intracellular organelle;intracellular part;membrane-bounded organelle;nucleus;organelle	Carbon fixation pathways in prokaryotes;Citrate cycle (TCA cycle)		0.0208445	0.0304583	0.13464	0.054066	0.102195	0.0740852	0.0527741	0.113864	0.0431745	0.0555597	0.0860233	0.161859	0.014503	0.0334351	0.0934487	0.0466139	0.0699735	0.0707304	0.06417
104		23.372	23.2395	23.1952	23.3215	23.2782	23.2924	23.4412	23.4814	23.2939	23.3988	23.0035	23.2255	23.089	23.099	22.907	22.9721	23.2908	22.8785	22.8654	23.1194	23.0382	23.0888	22.6433	22.984	cellular macromolecule metabolic process;cellular metabolic process;cellular nitrogen compound metabolic process;cellular process;macromolecule metabolic process;maturation of SSU-rRNA;metabolic process;ncRNA metabolic process;ncRNA processing;nitrogen compound metabolic process;nucleic acid metabolic process;nucleobase-containing compound metabolic process;primary metabolic process;RNA metabolic…		cell part;cytoplasmic part;cytosol;intracellular membrane-bounded organelle;intracellular non-membrane-bounded organelle;intracellular organelle;intracellular organelle part;intracellular part;macromolecular complex;membrane-bounded organelle;Mpp10 complex;non-membrane-bounded organelle;nuclear part;nucleolar part;nucleolus;nucleus;organelle;organelle part;preribosome;protein complex;ribonucleopr…	Ribosome biogenesis in eukaryotes	+	0.183957	0.0469271	0.321849	0.121588	0.113339	0.192234	0.164064	0.043282	0.106029	0.0805376	0.157201	0.131462	0.168198	0.116963	0.219701	0.227094	0.0399117	0.052958	0.0484616
105		28.0374	27.9866	27.9784	27.9666	28.0384	28.0773	28.0573	28.13	28.2473	28.3072	28.3701	28.2318	28.1451	28.2153	28.2294	28.2809	28.2961	28.2706	28.4056	28.3873	28.0417	28.1121	28.1968	28.2126	alanyl-tRNA aminoacylation;amine metabolic process;amino acid activation;carboxylic acid metabolic process;cellular amine metabolic process;cellular amino acid metabolic process;cellular ketone metabolic process;cellular macromolecule metabolic process;cellular metabolic process;cellular nitrogen compound metabolic process;cellular process;macromolecule metabolic process;metabolic process;mitocho…	adenyl nucleotide binding;adenyl ribonucleotide binding;alanine-tRNA ligase activity;aminoacyl-tRNA ligase activity;ATP binding;binding;catalytic activity;cation binding;ion binding;ligase activity;ligase activity, forming aminoacyl-tRNA and related compounds;ligase activity, forming carbon-oxygen bonds;metal ion binding;nucleic acid binding;nucleotide binding;purine nucleotide binding;purine rib…	cell part;cytoplasm;cytoplasmic part;cytosol;intracellular membrane-bounded organelle;intracellular organelle;intracellular part;membrane-bounded organelle;mitochondrion;organelle	Aminoacyl-tRNA biosynthesis	+	0.024788	0.0182856	0.142988	0.0311658	0.0432241	0.11177	0.0895414	0.0367413	0.0669333	0.0718492	0.00777602	0.0169004	0.0553065	0.0191964	0.0550819	0.047283	0.0382389	0.0258595	0.0453825
106		27.3239	27.5242	27.4348	27.3328	27.4696	27.4567	27.3828	27.3018	27.5078	27.4406	27.3012	27.2471	27.5684	27.3885	27.5105	27.2555	27.442	27.2919	27.2576	27.3248	27.2123	27.4503	27.2288	27.1083	biosynthetic process;cellular biosynthetic process;cellular metabolic compound salvage;cellular metabolic process;cellular nitrogen compound biosynthetic process;cellular nitrogen compound metabolic process;cellular process;GMP biosynthetic process;GMP metabolic process;GMP salvage;heterocycle biosynthetic process;heterocycle metabolic process;IMP biosynthetic process;IMP metabolic process;IMP sa…	binding;catalytic activity;cation binding;guanine phosphoribosyltransferase activity;hypoxanthine phosphoribosyltransferase activity;ion binding;metal ion binding;nucleotide binding;transferase activity;transferase activity, transferring glycosyl groups;transferase activity, transferring pentosyl groups	cell part;cytoplasm;cytoplasmic part;endoplasmic reticulum;intracellular membrane-bounded organelle;intracellular organelle;intracellular part;membrane-bounded organelle;nucleus;organelle			0.0926685	0.102683	0.370943	0.178217	0.181823	0.0799717	0.0198273	0.181123	0.177215	0.00743133	0.159606	0.210944	0.0873643	0.082519	0.0955985	0.239388	0.0671204	0.0726606	0.138962
107		23.8518	24.5645	23.4803	23.938	23.8132	23.8732	23.2145	23.9046	24.1013	23.6577	23.8054	24.4642	23.7334	23.8086	23.7414	23.9672	23.0119	23.4118	23.51	23.9645	22.6044	22.4752	23.8778	24.1709	biological regulation;cation homeostasis;cation transport;cellular cation homeostasis;cellular chemical homeostasis;cellular cobalt ion homeostasis;cellular divalent inorganic cation homeostasis;cellular homeostasis;cellular ion homeostasis;cellular process;cellular zinc ion homeostasis;chemical homeostasis;cobalt ion homeostasis;detoxification of cadmium ion;divalent inorganic cation homeostasis…	cation transmembrane transporter activity;divalent inorganic cation transmembrane transporter activity;inorganic cation transmembrane transporter activity;ion transmembrane transporter activity;metal ion transmembrane transporter activity;substrate-specific transmembrane transporter activity;substrate-specific transporter activity;transition metal ion transmembrane transporter activity;transmembr…	cell part;cytoplasmic part;endoplasmic reticulum membrane;endoplasmic reticulum part;fungal-type vacuole membrane;Golgi apparatus;integral to membrane;intracellular membrane-bounded organelle;intracellular organelle;intracellular organelle part;intracellular part;intrinsic to membrane;membrane;membrane part;membrane-bounded organelle;nuclear membrane;nuclear part;organelle;organelle membrane;orga…	Mineral absorption		0.0737333	0.45333	0.472632	0.315538	0.411547	0.584113	0.289444	0.222519	0.271975	0.596168	0.331696	0.133204	0.095882	0.143733	0.133337	0.180336	0.303212	0.192902	0.33101
108		23.3473	22.9519	23.3499	23.5704	23.2552	23.2949	23.2449	23.1122	23.264	23.3482	23.5579	23.7212	23.4699	23.3651	23.5392	23.6369	23.7665	23.5512	23.6944	23.4737	23.6711	23.6937	24.0736	23.5194	biological regulation;cellular component organization;cellular component organization at cellular level;cellular component organization or biogenesis;cellular component organization or biogenesis at cellular level;cellular macromolecule metabolic process;cellular metabolic process;cellular process;cellular protein metabolic process;chromatin modification;chromatin organization;chromatin remodelin…	protein binding transcription factor activity;RNA polymerase II transcription cofactor activity;RNA polymerase II transcription corepressor activity;RNA polymerase II transcription factor binding transcription factor activity;RNA polymerase II transcription factor binding transcription factor activity involved in negative regulation of transcription;transcription cofactor activity;transcription c…	cell part;chromatin remodeling complex;chromosomal part;histone deacetylase complex;intracellular membrane-bounded organelle;intracellular organelle;intracellular organelle part;intracellular part;macromolecular complex;membrane-bounded organelle;nuclear chromosome part;nuclear part;nucleoplasm part;nucleus;organelle;organelle part;protein complex;Rpd3S complex;Sin3-type complex		+	0.464536	0.16778	0.222202	0.0118753	0.0738251	0.17926	0.120493	0.296338	0.354371	0.142474	0.304768	0.222441	0.19724	0.257342	0.410595	0.446378	0.15136	0.061575	0.0699694
109		24.4872	24.5691	24.5362	24.5356	24.8223	24.8638	24.7903	24.8284	24.8506	24.5683	24.9446	24.7037	24.4334	24.528	24.74	24.5888	24.6215	24.6508	24.9677	24.7357	24.3816	24.4771	24.7068	24.52	biological regulation;cation homeostasis;cation transport;cellular cation homeostasis;cellular chemical homeostasis;cellular component organization;cellular component organization at cellular level;cellular component organization or biogenesis;cellular component organization or biogenesis at cellular level;cellular homeostasis;cellular ion homeostasis;cellular localization;cellular macromolecule …		cell part;cytoplasmic part;integral to membrane;intracellular membrane-bounded organelle;intracellular organelle;intracellular organelle part;intracellular part;intrinsic to membrane;membrane;membrane part;membrane-bounded organelle;mitochondrial inner membrane;mitochondrial membrane;mitochondrial part;mitochondrion;organelle;organelle inner membrane;organelle membrane;organelle part		+	0.124944	0.0951531	0.261651	0.00595466	0.11295	0.0899499	0.0993613	0.231879	0.213545	0.187367	0.0749427	0.0927045	0.0959426	0.15707	0.108726	0.0699119	0.0957134	0.256183	0.382666
110		26.671	26.6103	26.577	26.6305	26.547	26.6034	26.7267	26.722	26.7866	26.8905	26.7643	26.8388	26.697	26.672	26.7058	26.7739	26.7357	26.7371	26.8124	26.846	26.51	26.4846	26.5799	26.5516	actin cytoskeleton organization;actin filament bundle assembly;actin filament organization;actin filament polymerization;actin filament-based process;actin polymerization or depolymerization;cellular component assembly;cellular component assembly at cellular level;cellular component organization;cellular component organization at cellular level;cellular component organization or biogenesis;cellul…	actin binding;binding;cytoskeletal protein binding;protein binding	actin cortical patch;actomyosin contractile ring;cell cortex part;cell division site part;cell part;cell pole;cell tip;contractile ring;cytoplasmic membrane-bounded vesicle;cytoplasmic part;cytoplasmic vesicle;cytoskeletal part;endocytic vesicle;growing cell tip;intracellular membrane-bounded organelle;intracellular organelle;intracellular organelle part;intracellular part;macromolecular complex;…		+	0.109206	0.0481232	0.115893	0.126125	0.0519706	0.147759	0.0424433	0.129406	0.080274	0.0054393	0.149164	0.17706	0.0484779	0.0480166	0.105887	0.172017	0.0643781	0.0972384	0.124942
111		23.6259	23.64	23.5317	23.5624	23.7894	23.6776	23.984	23.9213	24.0132	24.1065	23.9023	24.1562	23.9979	24.0878	24.0888	24.1445	24.3985	24.4396	24.3138	24.2772	24.2832	24.1552	24.0492	24.0698	actin cytoskeleton organization;actin filament-based process;biological regulation;cell cycle;cell division;cellular component organization;cellular component organization at cellular level;cellular component organization or biogenesis;cellular component organization or biogenesis at cellular level;cellular process;cellular response to stimulus;cytoskeleton organization;establishment or maintenan…	binding;catalytic activity;GTP binding;GTPase activity;guanyl nucleotide binding;guanyl ribonucleotide binding;hydrolase activity;hydrolase activity, acting on acid anhydrides;hydrolase activity, acting on acid anhydrides, in phosphorus-containing anhydrides;nucleoside-triphosphatase activity;nucleotide binding;purine nucleotide binding;purine ribonucleoside triphosphate binding;purine ribonucleo…	cell part;cytoplasmic part;cytosol;intracellular membrane-bounded organelle;intracellular organelle;intracellular part;membrane;membrane-bounded organelle;nucleus;organelle;plasma membrane		+	0.0898295	0.101663	0.365349	0.0516568	0.119968	0.138711	0.168711	0.109863	0.0743628	0.0908254	0.101532	0.00734976	0.0628542	0.0483486	0.082977	0.225558	0.145901	0.122071	0.133796
112		24.4245	24.4392	24.3547	24.3425	24.5154	24.388	24.5333	24.3375	24.7035	24.5288	24.3047	24.3103	24.4286	24.3608	24.2013	23.9518	24.5353	24.3531	24.1324	24.4078	23.9782	23.5352	23.4416	23.3156		binding;DNA binding;double-stranded DNA binding;nucleic acid binding;structure-specific DNA binding	cell part;cytoplasm;intracellular membrane-bounded organelle;intracellular organelle;intracellular part;membrane-bounded organelle;nucleus;organelle		+	0.21232	0.132958	0.0694939	0.231214	0.118529	0.287044	0.0912776	0.0993332	0.0609795	0.110769	0.0768512	0.120452	0.156965	0.163896	0.0838467	0.174058	0.0887952	0.154564	0.125184
113		21.6743	21.7846	21.6114	21.6413	21.4591	21.467	21.7709	21.7599	23.1551	23.2302	23.3376	23.0339	23.2773	23.6398	23.172	23.6464	23.3469	23.4069	23.2547	23.3153	23.4811	23.4103	23.4439	23.4721	cellular component organization;cellular component organization or biogenesis;cellular process;ER to Golgi vesicle-mediated transport;establishment of localization;establishment of localization in cell;establishment of protein localization;Golgi vesicle transport;intracellular protein transport;intracellular transport;membrane fusion;membrane organization;protein transport;transport;vesicle-media…	binding;protein binding;SNAP receptor activity	cell part;cytoplasmic part;endoplasmic reticulum;endoplasmic reticulum membrane;endoplasmic reticulum part;fungal-type vacuole membrane;Golgi apparatus;Golgi apparatus part;Golgi membrane;integral to membrane;intracellular membrane-bounded organelle;intracellular organelle;intracellular organelle part;intracellular part;intrinsic to membrane;membrane;membrane part;membrane-bounded organelle;organ…	SNARE interactions in vesicular transport	+	0.16592	0.07958	0.384428	0.149444	NaN	0.122975	0.185279	0.0636449	0.189949	0.118578	0.0930771	0.350972	0.111614	0.0778223	0.0658349	0.221749	0.344011	0.306014	0.0979029
114		23.9698	24.1049	23.7911	24.0191	23.9309	24.1492	24.0186	24.1447	23.9057	23.7704	23.6374	23.8667	23.822	23.3897	23.7416	23.6416	23.4962	23.4169	23.3676	23.6013	23.5064	23.2795	23.4266	23.4362	cellular macromolecule metabolic process;cellular metabolic process;cellular nitrogen compound metabolic process;cellular process;macromolecule metabolic process;macromolecule methylation;macromolecule modification;metabolic process;methylation;ncRNA metabolic process;ncRNA processing;nitrogen compound metabolic process;nucleic acid metabolic process;nucleobase-containing compound metabolic proce…	binding;catalytic activity;methyltransferase activity;nucleic acid binding;RNA binding;RNA methyltransferase activity;S-adenosylmethionine-dependent methyltransferase activity;transferase activity;transferase activity, transferring one-carbon groups;tRNA (cytosine) methyltransferase activity;tRNA (cytosine-5-)-methyltransferase activity;tRNA binding;tRNA methyltransferase activity	cell part;intracellular membrane-bounded organelle;intracellular organelle;intracellular part;membrane-bounded organelle;nucleus;organelle		+	0.0671169	0.182547	0.181619	0.0432568	0.180145	0.159585	0.169522	0.272687	0.240013	0.121274	0.321994	0.437635	0.222934	0.0861836	0.17992	0.453959	0.22469	0.315303	0.239569
115		24.998	24.9944	24.947	25.0273	25.2218	25.1288	25.1871	25.1659	25.2854	25.2026	25.2411	25.218	25.279	25.2069	25.3103	25.2408	25.417	25.4374	25.3464	25.4002	25.5117	25.3142	25.2458	25.3045	biological regulation;biosynthetic process;cellular biosynthetic process;cellular macromolecule biosynthetic process;cellular macromolecule metabolic process;cellular metabolic process;cellular nitrogen compound metabolic process;cellular process;macromolecule biosynthetic process;macromolecule metabolic process;metabolic process;mRNA metabolic process;mRNA processing;nitrogen compound metabolic …		cell part;chromatin;chromosomal part;DSIF complex;intracellular membrane-bounded organelle;intracellular organelle;intracellular organelle part;intracellular part;macromolecular complex;membrane-bounded organelle;nuclear chromatin;nuclear chromosome part;nuclear part;nucleoplasm part;nucleus;organelle;organelle part;protein complex;transcription elongation factor complex		+	0.0475639	0.0612211	0.184048	0.0705085	0.0913724	0.0362959	0.0601012	0.0257264	0.0730663	0.00298063	0.120853	0.0289069	0.164337	0.0785637	0.103919	0.169538	0.0556229	0.0360296	0.094594
116		21.5313	21.3615	21.2762	21.3945	21.4126	21.2442	21.5875	21.4251	22.2764	21.9194	21.9561	22.4077	21.7505	22.0945	21.9088	21.603	21.8594	21.9787	21.9274	21.8044	22.2803	21.7624	22.0945	21.9161	cellular process;establishment of localization;establishment of localization in cell;establishment of protein localization;Golgi to vacuole transport;Golgi vesicle transport;intracellular protein transport;intracellular transport;post-Golgi vesicle-mediated transport;protein transport;transport;vacuolar transport;vesicle-mediated transport		AP-3 adaptor complex;AP-type membrane coat adaptor complex;cell part;clathrin coated vesicle membrane;coated vesicle membrane;cytoplasmic part;cytoplasmic vesicle membrane;cytoplasmic vesicle part;cytosol;intracellular membrane-bounded organelle;intracellular organelle;intracellular organelle part;intracellular part;macromolecular complex;membrane;membrane part;membrane-bounded organelle;nucleus;…	Lysosome	+	0.169659	0.202811	0.249152	0.417412	0.169395	0.173984	NaN	0.205828	0.00361182	0.0718344	0.189411	0.221054	NaN	0.171932	0.13357	0.172438	0.087618	0.108779	0.22043
117		25.8924	25.8062	25.7237	25.8605	26.075	26.0729	25.9228	26.0883	26.1006	26.0078	26.0688	26.0604	25.9425	25.8763	25.9395	25.7079	25.8159	25.6062	25.9161	25.9064	25.7245	25.7141	25.8632	25.6845	amine biosynthetic process;amine catabolic process;amine metabolic process;aspartate family amino acid catabolic process;aspartate family amino acid metabolic process;biosynthetic process;carboxylic acid biosynthetic process;carboxylic acid catabolic process;carboxylic acid metabolic process;catabolic process;cellular amine metabolic process;cellular amino acid biosynthetic process;cellular amino…	aldehyde-lyase activity;binding;carbon-carbon lyase activity;catalytic activity;cofactor binding;L-allo-threonine aldolase activity;lyase activity;pyridoxal phosphate binding;threonine aldolase activity;vitamin B6 binding;vitamin binding	cell part;cytoplasmic part;cytosol;intracellular membrane-bounded organelle;intracellular organelle;intracellular part;membrane-bounded organelle;nucleus;organelle	Glycine, serine and threonine metabolism	+	0.174377	0.0943688	0.20511	0.0922063	0.0639995	0.0338735	0.105652	0.135589	0.0785838	0.0516929	0.0641991	0.245176	0.0603686	0.0743181	0.0997171	0.0731673	0.0690889	0.107219	0.126172
118		23.6383	23.7936	23.6608	23.8298	23.7687	23.8075	23.8047	23.7342	24.9354	24.9758	24.9552	24.9241	25.0595	25.1994	25.1413	25.4221	25.4751	25.5088	25.3746	25.3183	25.4375	25.4223	25.4491	25.4409	cellular component organization;cellular component organization or biogenesis;cellular membrane organization;cellular process;endocytosis;establishment of localization;establishment of localization in cell;exocytosis;lipid transport;membrane invagination;membrane organization;organic substance transport;secretion;secretion by cell;sterol transport;transport;vesicle-mediated transport	binding;lipid binding;oxysterol binding;steroid binding;sterol binding	cell part;cytoplasmic part;cytosol;endoplasmic reticulum;integral to membrane;intracellular membrane-bounded organelle;intracellular organelle;intracellular part;intrinsic to membrane;macromolecular complex;membrane part;membrane-bounded organelle;organelle;protein complex		+	0.0753	0.213779	0.163377	0.105777	0.118153	0.131764	0.0624493	0.113605	0.102453	0.0892744	0.083319	0.292929	0.0184769	0.0534715	0.0393826	0.113868	0.113597	0.033142	0.0276511
119		23.405	23.5083	23.3818	23.2263	23.3811	23.6219	23.6013	23.694	23.8461	23.9654	24.2471	23.9463	24.0036	24.245	24.1413	24.4761	24.0321	24.2843	24.5735	24.3962	23.8331	24.1872	24.6375	24.5924	cellular process;ER to Golgi vesicle-mediated transport;establishment of localization;establishment of localization in cell;establishment of protein localization;Golgi vesicle transport;intracellular protein transport;intracellular transport;protein transport;transport;vesicle-mediated transport		cell part;coated vesicle;cytoplasmic membrane-bounded vesicle;cytoplasmic part;cytoplasmic vesicle;endoplasmic reticulum;endoplasmic reticulum membrane;endoplasmic reticulum part;ER to Golgi transport vesicle;Golgi apparatus part;Golgi membrane;integral to membrane;intracellular membrane-bounded organelle;intracellular organelle;intracellular organelle part;intracellular part;intrinsic to membran…		+	0.200925	0.0307765	0.294695	0.329395	0.121068	0.447448	0.186163	0.315091	0.335619	0.030811	0.180908	0.137807	0.0721499	0.117237	0.0939817	0.0761889	0.0782385	0.182484	0.0580558
120		24.0582	24.0864	23.9745	24.3659	24.0486	24.2483	23.9441	24.0123	24.0143	23.899	24.3033	24.1611	23.9212	23.9697	24.2092	24.5793	23.903	24.0963	24.3424	23.9741	23.9963	24.0766	24.1704	24.2703	cotranslational protein targeting to membrane;establishment of localization;establishment of localization in cell;establishment of protein localization;establishment of protein localization in endoplasmic reticulum;establishment of protein localization to organelle;intracellular protein transport;intracellular transport;protein targeting;protein targeting to ER;protein targeting to membrane;prote…	binding;GTP binding;guanyl nucleotide binding;guanyl ribonucleotide binding;nucleotide binding;purine nucleotide binding;purine ribonucleoside triphosphate binding;purine ribonucleotide binding;ribonucleoprotein binding;ribonucleotide binding;signal recognition particle binding	cell part;cytoplasmic part;endoplasmic reticulum;endoplasmic reticulum part;integral to membrane;intracellular membrane-bounded organelle;intracellular organelle;intracellular organelle part;intracellular part;intrinsic to membrane;macromolecular complex;membrane part;membrane-bounded organelle;organelle;organelle part;protein complex;receptor complex;signal recognition particle receptor complex	Protein export		0.182392	0.241071	0.267124	0.253273	0.324713	0.238765	0.0683527	0.0944913	0.256715	0.0169545	0.0482269	0.123453	0.23204	0.110023	0.149479	0.351676	0.0668735	0.201124	0.242839
121		23.7673	23.6412	23.7452	23.6899	23.931	23.9193	23.9008	23.8263	24.1301	24.3888	24.4898	24.0782	24.1105	24.2288	24.3283	24.4515	24.4217	24.3921	24.4859	24.3975	24.471	24.3794	24.5507	24.4579	biological regulation;biosynthetic process;cellular biosynthetic process;cellular component organization;cellular component organization at cellular level;cellular component organization or biogenesis;cellular component organization or biogenesis at cellular level;cellular macromolecule biosynthetic process;cellular macromolecule metabolic process;cellular metabolic process;cellular nitrogen comp…		cell part;chromatin remodeling complex;chromosomal part;H4/H2A histone acetyltransferase complex;histone acetyltransferase complex;histone deacetylase complex;intracellular membrane-bounded organelle;intracellular organelle;intracellular organelle part;intracellular part;macromolecular complex;membrane-bounded organelle;NuA4 histone acetyltransferase complex;nuclear chromosome part;nuclear part;n…		+	0.0364166	0.110256	0.154939	0.107744	0.120045	0.165793	0.16236	0.263933	0.2757	0.035313	0.0302527	0.0735129	0.0904148	0.149756	0.0394778	0.0733328	0.0802022	0.151302	0.118544
122		24.0101	24.1671	24.0714	24.2547	24.3237	24.1831	24.1334	24.2566	24.431	24.221	24.3542	24.4212	24.4554	24.2794	24.3838	24.4622	24.3447	24.4028	24.7811	24.3	24.4191	24.5922	24.5262	24.4461	cellular component biogenesis;cellular component biogenesis at cellular level;cellular component organization or biogenesis;cellular component organization or biogenesis at cellular level;cellular macromolecule metabolic process;cellular metabolic process;cellular nitrogen compound metabolic process;cellular process;macromolecule metabolic process;metabolic process;ncRNA metabolic process;ncRNA p…	binding;ribonucleoprotein binding	cell part;cytoplasm;intracellular membrane-bounded organelle;intracellular non-membrane-bounded organelle;intracellular organelle;intracellular organelle part;intracellular part;membrane-bounded organelle;non-membrane-bounded organelle;nuclear part;nucleolus;nucleus;organelle;organelle part		+	0.136976	0.122726	0.0470289	0.175814	0.125242	0.141727	0.221901	0.190235	0.101	0.0787398	0.0442134	0.116308	0.133414	0.203713	0.144102	0.343642	0.170242	0.105288	0.0980013
123		25.881	25.8951	25.8885	25.937	25.9954	26.0758	26.0523	25.9749	26.057	26.0915	26.0757	25.9791	25.7595	25.8371	25.7771	25.2576	25.9546	25.7965	25.5813	25.8007	25.2176	25.4359	25.0707	25.0378	acetyl-CoA metabolic process;alcohol biosynthetic process;alcohol metabolic process;biosynthetic process;cellular alcohol biosynthetic process;cellular alcohol metabolic process;cellular biosynthetic process;cellular lipid metabolic process;cellular metabolic process;cellular process;coenzyme metabolic process;cofactor metabolic process;ergosterol biosynthetic process;ergosterol metabolic process…	adenyl nucleotide binding;adenyl ribonucleotide binding;ATP binding;binding;carbon-carbon lyase activity;carboxy-lyase activity;catalytic activity;diphosphomevalonate decarboxylase activity;lyase activity;nucleotide binding;purine nucleotide binding;purine ribonucleoside triphosphate binding;purine ribonucleotide binding;ribonucleotide binding	cell part;cytoplasmic part;cytosol;intracellular membrane-bounded organelle;intracellular organelle;intracellular part;membrane-bounded organelle;nucleus;organelle	Terpenoid backbone biosynthesis	+	0.137503	0.0930597	0.152506	0.115638	0.0944725	0.00934004	0.0416483	0.0677855	0.169414	0.0182452	0.155957	0.19081	0.0133589	0.203278	0.121893	0.121929	0.120068	0.201255	0.0329796
124		27.813	27.9238	27.7881	27.7796	27.7457	27.8312	27.8543	27.9324	28.6491	28.7259	28.6756	28.7487	28.7386	28.794	28.6203	28.8973	28.9365	28.9714	28.7632	28.885	28.8954	28.7875	28.5773	28.6519	acetyl-CoA catabolic process;acetyl-CoA metabolic process;amine metabolic process;carboxylic acid metabolic process;catabolic process;cellular amine metabolic process;cellular amino acid metabolic process;cellular catabolic process;cellular ketone metabolic process;cellular metabolic process;cellular nitrogen compound metabolic process;cellular process;citrate metabolic process;coenzyme catabolic…	4 iron, 4 sulfur cluster binding;aconitate hydratase activity;binding;carbon-oxygen lyase activity;catalytic activity;cation binding;hydro-lyase activity;ion binding;iron-sulfur cluster binding;lyase activity;metal cluster binding;metal ion binding	cell part;cytoplasmic part;cytosol;intracellular membrane-bounded organelle;intracellular organelle;intracellular organelle lumen;intracellular organelle part;intracellular part;membrane-bounded organelle;membrane-enclosed lumen;mitochondrial matrix;mitochondrial part;mitochondrion;organelle;organelle lumen;organelle part	Carbon fixation pathways in prokaryotes;Citrate cycle (TCA cycle);Glyoxylate and dicarboxylate metabolism	+	0.0668523	0.0643944	0.172432	0.0805965	0.0655694	0.0922521	0.0446558	0.0229746	0.057595	0.0395358	0.0708851	0.0215541	0.0175843	0.103413	0.134394	0.0489511	0.0419817	0.0481749	0.0704962
125		24.8768	25.0801	24.899	25.0506	25.2744	25.3737	25.2796	25.3231	25.0983	25.1296	25.0379	24.9444	24.7725	24.9191	24.6123	24.7681	24.9047	24.7919	24.6353	24.888	24.4018	24.5263	24.1725	24.4488	catabolic process;cellular catabolic process;cellular macromolecule catabolic process;cellular macromolecule metabolic process;cellular metabolic process;cellular process;cellular protein catabolic process;cellular protein metabolic process;macromolecule catabolic process;macromolecule metabolic process;metabolic process;primary metabolic process;protein catabolic process;protein metabolic proces…	binding;carboxypeptidase activity;catalytic activity;cation binding;exopeptidase activity;hydrolase activity;ion binding;metal ion binding;metallocarboxypeptidase activity;metalloexopeptidase activity;metallopeptidase activity;peptidase activity;peptidase activity, acting on L-amino acid peptides	cell part;cytoplasmic part;fungal-type vacuole;integral to membrane;intracellular membrane-bounded organelle;intracellular organelle;intracellular organelle part;intracellular part;intrinsic to membrane;lytic vacuole;membrane;membrane part;membrane-bounded organelle;organelle;organelle membrane;organelle part;storage vacuole;vacuolar membrane;vacuolar part;vacuole		+	0.10366	0.116034	0.152358	0.194205	0.0266233	0.0919945	0.139132	0.15719	0.0348155	0.106384	0.067447	0.291257	0.135763	0.0999234	0.0838788	0.0322616	0.0744323	0.154499	0.16621
126		22.7018	22.9362	22.7792	22.9036	23.0488	22.6043	22.6934	22.836	22.7148	22.6065	22.4894	22.5069	22.4199	22.3294	22.5713	22.206	22.2604	22.0762	22.4052	22.0391	22.2185	21.998	22.718	22.2114	biosynthetic process;cellular biosynthetic process;cellular component organization;cellular component organization at cellular level;cellular component organization or biogenesis;cellular component organization or biogenesis at cellular level;cellular macromolecule biosynthetic process;cellular macromolecule metabolic process;cellular metabolic process;cellular process;cellular protein metabolic …	binding;nucleic acid binding;RNA binding;structural constituent of ribosome;structural molecule activity;tRNA binding	cell part;cytoplasmic part;intracellular membrane-bounded organelle;intracellular organelle;intracellular organelle part;intracellular part;macromolecular complex;membrane-bounded organelle;mitochondrial part;mitochondrial small ribosomal subunit;mitochondrion;organellar small ribosomal subunit;organelle;organelle part;ribonucleoprotein complex;small ribosomal subunit	Ribosome	+	0.256144	0.249748	0.163845	0.0721666	0.106505	0.231904	0.307307	0.0600448	0.0687728	0.0872177	0.0543031	0.102364	0.172372	0.106061	0.17588	NaN	0.0754181	0.114547	0.292598
127		31.0003	31.1592	31.0742	31.1111	31.2384	31.1782	31.199	31.2026	31.0316	31.0318	31.2431	30.9383	31.035	31.12	31.1006	30.8317	31.2129	31.2756	31.2041	31.0898	31.0403	31.0282	30.9356	30.7648	amine metabolic process;carboxylic acid metabolic process;cellular amine metabolic process;cellular amino acid metabolic process;cellular aromatic compound metabolic process;cellular ketone metabolic process;cellular metabolic process;cellular nitrogen compound metabolic process;cellular process;coenzyme metabolic process;cofactor metabolic process;folic acid-containing compound metabolic process…	binding;catalytic activity;cofactor binding;glycine hydroxymethyltransferase activity;hydroxymethyl-, formyl- and related transferase activity;pyridoxal phosphate binding;transferase activity;transferase activity, transferring one-carbon groups;vitamin B6 binding;vitamin binding	cell part;cytoplasm;intracellular part	Cyanoamino acid metabolism;Glycine, serine and threonine metabolism;Methane metabolism;One carbon pool by folate	+	0.180719	0.158529	0.14705	0.018836	0.144858	0.208603	0.190042	0.106661	0.141486	0.0323162	0.122049	0.302008	0.160743	0.160388	0.0675912	0.063685	0.0891105	0.0710222	0.08654
128		24.7742	24.6921	24.7343	24.5943	24.7532	24.687	24.8679	24.8193	24.9423	25.0555	25.1029	24.9863	24.923	25.1009	25.038	25.1938	25.0941	25.1572	25.1406	25.2351	24.908	25.0882	25.2978	25.2356	cellular macromolecule metabolic process;cellular metabolic process;cellular process;cellular protein metabolic process;macromolecule metabolic process;metabolic process;primary metabolic process;protein folding;protein folding in endoplasmic reticulum;protein metabolic process		cell part;cytoplasmic part;endoplasmic reticulum;ER membrane protein complex;intracellular membrane-bounded organelle;intracellular organelle;intracellular part;macromolecular complex;membrane-bounded organelle;organelle;protein complex		+	0.105035	0.0309646	0.193399	0.173227	0.147781	0.221318	0.0977186	0.20353	0.155844	0.156765	0.15033	0.0409167	0.0667837	0.0164033	0.140447	0.131465	0.056445	0.0562028	0.0352391
129		27.0335	27.1726	27.1645	27.2384	27.3003	27.1904	27.2323	27.2579	27.3391	27.4935	27.6144	27.54	27.0894	27.2183	27.4068	27.2261	27.1678	27.2727	27.5009	27.1951	27.0281	27.2019	27.3106	27.2755	cellular metabolic process;cellular nitrogen compound metabolic process;cellular process;coenzyme metabolic process;cofactor metabolic process;heterocycle metabolic process;metabolic process;NADP metabolic process;NADPH regeneration;nicotinamide nucleotide metabolic process;nitrogen compound metabolic process;nucleobase-containing compound metabolic process;nucleobase-containing small molecule me…	catalytic activity;oxidoreductase activity	cell part;intracellular membrane-bounded organelle;intracellular organelle;intracellular part;membrane-bounded organelle;nucleus;organelle		+	0.202044	0.0872287	0.116284	0.0471726	0.198702	0.234364	0.0772034	0.044371	0.0419218	0.0932652	0.0877863	0.107649	0.0858112	0.160638	0.158251	0.158217	0.10418	0.0707276	0.140313
130		22.1978	22.1525	22.1173	22.3452	22.1949	21.9608	21.7434	22.1275	22.8915	22.8121	22.51	22.8456	22.9722	22.9855	23.0544	23.1376	22.9811	23.3554	23.1401	23.1055	22.953	23.1128	23.4931	23.2247	alcohol biosynthetic process;alcohol metabolic process;biological regulation;biosynthetic process;cellular alcohol biosynthetic process;cellular alcohol metabolic process;cellular biosynthetic process;cellular metabolic process;cellular process;ergosterol biosynthetic process;ergosterol metabolic process;lipid biosynthetic process;lipid metabolic process;metabolic process;phytosteroid biosyntheti…	binding;cation binding;enzyme activator activity;enzyme regulator activity;heme binding;ion binding;iron ion binding;lipid binding;metal ion binding;steroid binding;tetrapyrrole binding;transition metal ion binding	cell part;cytoplasmic part;endomembrane system;endoplasmic reticulum;endoplasmic reticulum membrane;endoplasmic reticulum part;integral to membrane;intracellular membrane-bounded organelle;intracellular organelle;intracellular organelle part;intracellular part;intrinsic to membrane;membrane;membrane part;membrane-bounded organelle;organelle;organelle membrane;organelle part		+	0.193647	0.0958557	0.179483	0.0956704	0.230432	0.235533	0.263147	0.373999	0.013224	0.133184	0.16167	0.251829	0.20035	0.341566	0.098898	0.125848	0.282968	0.381697	0.233439
131		21.2233	21.2721	21.3094	21.4089	21.0695	21.0917	21.3049	20.9626	21.2829	21.3631	21.1142	21.1008	20.9188	20.8895	21.3726	21.0537	21.4296	21.3369	21.3843	21.2816	20.6348	21.1655	21.3064	21.1335			cell part;cytoplasm;intracellular membrane-bounded organelle;intracellular organelle;intracellular part;membrane-bounded organelle;nucleus;organelle		+	0.144318	0.115717	0.14853	0.113434	0.33582	0.231196	0.237215	0.152883	0.509671	0.0303606	0.157393	0.383495	NaN	0.120231	0.0094355	NaN	0.203441	NaN	0.208857
132		27.9448	28.0222	28.0183	28.0101	28.0692	28.0993	28.0318	28.0575	28.0824	28.0601	28.0232	27.9633	28.0274	27.8935	27.9794	27.7591	27.995	27.9041	27.8583	27.8361	27.7791	27.775	27.6907	27.4519	biological regulation;metabolic process;negative regulation of biological process;negative regulation of cell cycle;negative regulation of cell cycle process;negative regulation of cellular process;negative regulation of G2/M transition of mitotic cell cycle;negative regulation of mitotic cell cycle;regulation of biological process;regulation of cell cycle;regulation of cell cycle process;regulat…	adenyl nucleotide binding;adenyl ribonucleotide binding;ATP binding;ATPase activity;binding;catalytic activity;cation binding;GTP binding;guanyl nucleotide binding;guanyl ribonucleotide binding;hydrolase activity;hydrolase activity, acting on acid anhydrides;hydrolase activity, acting on acid anhydrides, in phosphorus-containing anhydrides;ion binding;metal ion binding;nucleoside-triphosphatase a…	cell part;cytoplasm;cytoplasmic part;cytosol;intracellular membrane-bounded organelle;intracellular organelle;intracellular part;membrane-bounded organelle;nucleus;organelle		+	0.0319716	0.0646588	0.0825453	0.0152959	0.076753	0.0449822	0.026713	0.0450836	0.0165249	0.019165	0.0840719	0.25624	0.0538466	0.0498509	0.149054	0.0568101	0.0688521	0.0634668	0.0896052
133		23.4311	23.4121	23.1325	23.462	23.2396	23.6452	23.303	22.9662	23.8158	23.7105	23.9677	23.6581	24.0346	23.8935	24.3552	23.8051	24.4428	24.0787	24.2623	24.0927	24.1526	23.7526	24.2066	24.1727	biosynthetic process;cellular biosynthetic process;cellular macromolecule biosynthetic process;cellular macromolecule metabolic process;cellular metabolic process;cellular nitrogen compound metabolic process;cellular process;DNA metabolic process;DNA replication;DNA-dependent DNA replication;macromolecule biosynthetic process;macromolecule metabolic process;metabolic process;nitrogen compound met…	adenyl nucleotide binding;adenyl ribonucleotide binding;ATP binding;binding;DNA binding;nucleic acid binding;nucleotide binding;purine nucleotide binding;purine ribonucleoside triphosphate binding;purine ribonucleotide binding;ribonucleotide binding	cell part;chromatin;chromosomal part;Ctf18 RFC-like complex;cytoplasmic part;cytosol;DNA replication factor C complex;Elg1 RFC-like complex;intracellular membrane-bounded organelle;intracellular organelle;intracellular organelle part;intracellular part;macromolecular complex;membrane-bounded organelle;nuclear chromatin;nuclear chromosome part;nuclear DNA replication factor C complex;nuclear part;…	DNA replication;Mismatch repair;Nucleotide excision repair	+	0.236417	0.142019	0.470696	0.38096	0.104813	0.182486	0.165402	0.0690975	0.0634158	0.0741312	0.131114	0.346419	0.123125	0.188714	0.115163	0.0429468	0.0424042	0.0860564	0.463337
134		22.6829	22.5671	22.7567	22.6744	22.613	22.8277	22.4032	22.8171	23.2065	22.9994	22.9834	23.318	23.1091	22.9258	22.9467	22.9884	23.3494	23.2366	23.4133	23.1585	23.0135	23.2275	23.2912	23.2184	biosynthetic process;cellular biosynthetic process;cellular component organization;cellular component organization at cellular level;cellular component organization or biogenesis;cellular component organization or biogenesis at cellular level;cellular macromolecule biosynthetic process;cellular macromolecule metabolic process;cellular metabolic process;cellular process;cellular protein metabolic …	structural constituent of ribosome;structural molecule activity	cell part;cytoplasmic part;intracellular membrane-bounded organelle;intracellular organelle;intracellular organelle part;intracellular part;macromolecular complex;membrane-bounded organelle;mitochondrial part;mitochondrial small ribosomal subunit;mitochondrion;organellar small ribosomal subunit;organelle;organelle part;ribonucleoprotein complex;small ribosomal subunit		+	0.122634	0.245267	0.389572	0.228026	0.187595	0.195879	0.214648	0.161665	0.114105	0.0245679	0.0535065	0.26957	0.250626	0.122919	0.0744252	0.246742	0.281537	0.141034	0.10242
135		26.9031	26.9101	26.9597	26.8923	27.0128	27.0749	26.9814	26.9865	27.0131	26.9548	27.1147	26.9516	26.7761	26.8266	26.8616	26.773	26.8187	26.7379	26.9416	26.9086	26.6197	26.6288	26.8066	26.8078	box H/ACA snoRNA 3'-end processing;box H/ACA snoRNA metabolic process;box H/ACA snoRNA processing;cellular macromolecule metabolic process;cellular metabolic process;cellular nitrogen compound metabolic process;cellular process;macromolecule metabolic process;macromolecule modification;metabolic process;ncRNA 3'-end processing;ncRNA metabolic process;ncRNA processing;nitrogen compound metabolic p…	binding;box H/ACA snoRNA binding;catalytic activity;intramolecular transferase activity;isomerase activity;nucleic acid binding;pseudouridine synthase activity;RNA binding;rRNA binding;snoRNA binding	box H/ACA RNP complex;box H/ACA snoRNP complex;cell part;cytoplasmic part;cytosol;intracellular organelle part;intracellular part;macromolecular complex;nuclear part;nucleolar part;organelle part;ribonucleoprotein complex;small nucleolar ribonucleoprotein complex	Ribosome biogenesis in eukaryotes	+	0.0671925	0.162372	0.178944	0.0776175	0.131133	0.133192	0.101704	0.0500207	0.0882899	0.00967557	0.0356313	0.335334	0.135883	0.0484741	0.0849245	0.106329	0.0361984	0.099809	0.117373
136		25.1843	25.2416	25.0384	24.9703	25.0098	25.0922	25.1916	25.2708	25.7152	25.9854	25.4815	25.8632	25.7477	25.9085	25.5648	25.7038	25.7952	25.7734	25.4524	25.8733	25.5125	25.4134	24.981	25.1642	actin filament-based movement;actin filament-based process;anatomical structure development;anatomical structure formation involved in morphogenesis;ascospore formation;ascospore-type prospore membrane assembly;barrier septum formation;cell development;cell differentiation;cellular component assembly;cellular component assembly at cellular level;cellular component assembly involved in morphogenes…	binding;calcium ion binding;cation binding;ion binding;metal ion binding	cell cortex;cell cortex part;cell division site part;cell part;cell pole;cell projection part;cell tip;cytoplasm;cytoplasmic part;cytoskeletal part;cytosol;intracellular membrane-bounded organelle;intracellular organelle;intracellular organelle part;intracellular part;macromolecular complex;mating projection tip;medial cortex;membrane;membrane-bounded organelle;myosin complex;myosin I complex;nuc…	Alzheimer's disease;Calcium signaling pathway;Gastric acid secretion;Glioma;GnRH signaling pathway;Insulin signaling pathway;ko05152;Long-term potentiation;Melanogenesis;Neurotrophin signaling pathway;Olfactory transduction;Oocyte meiosis;Phosphatidylinositol signaling system;Phototransduction;Phototransduction - fly;Plant-pathogen interaction;Salivary secretion;Vascular smooth muscle contraction	+	0.169856	0.029705	0.187186	0.222369	0.0493238	0.0768784	0.0578383	0.199074	0.0889236	0.0706368	0.152998	0.0705535	0.0830101	0.164811	0.119511	0.0493312	0.074186	0.218771	0.132948
137		23.6077	23.7933	23.5135	23.6289	23.7523	23.6014	23.6427	23.7893	23.3026	23.595	23.4746	23.5094	23.4445	23.3843	23.4085	23.3426	23.3422	23.3295	23.4638	23.5181	23.0717	23.3857	23.1722	23.2677	catabolic process;cellular catabolic process;cellular component assembly;cellular component assembly at cellular level;cellular component organization;cellular component organization at cellular level;cellular component organization or biogenesis;cellular component organization or biogenesis at cellular level;cellular macromolecular complex assembly;cellular macromolecular complex subunit organiz…	catalytic activity;ligase activity	catalytic step 1 spliceosome;catalytic step 2 spliceosome;cell part;cytoplasm;cytoplasmic part;cytosol;envelope;intracellular membrane-bounded organelle;intracellular organelle;intracellular organelle part;intracellular part;macromolecular complex;membrane-bounded organelle;nuclear envelope;nuclear part;nucleus;organelle;organelle envelope;organelle part;protein complex;Prp19 complex;ribonucleopr…	Spliceosome;Ubiquitin mediated proteolysis	+	0.142342	0.197533	0.151634	0.146199	0.191737	0.228173	0.18423	0.0677421	0.121324	0.198785	0.0791059	0.19411	0.11447	0.010204	0.192007	0.085941	0.103498	0.0304531	0.228103
138		27.7593	27.8151	27.7617	27.8128	27.9231	27.7872	27.9093	27.7973	27.9551	27.966	28.1957	28.0602	27.8903	28.0228	28.1132	28.0973	28.1381	28.1571	28.329	28.2507	27.9425	28.0117	28.2229	28.2393	amine metabolic process;amino acid activation;biosynthetic process;carboxylic acid metabolic process;cellular amine metabolic process;cellular amino acid metabolic process;cellular biosynthetic process;cellular ketone metabolic process;cellular macromolecule biosynthetic process;cellular macromolecule metabolic process;cellular metabolic process;cellular nitrogen compound metabolic process;cellul…	adenyl nucleotide binding;adenyl ribonucleotide binding;aminoacyl-tRNA ligase activity;ATP binding;binding;catalytic activity;ligase activity;ligase activity, forming aminoacyl-tRNA and related compounds;ligase activity, forming carbon-oxygen bonds;nucleotide binding;purine nucleotide binding;purine ribonucleoside triphosphate binding;purine ribonucleotide binding;ribonucleotide binding;serine-tR…	cell part;cytoplasm;cytoplasmic part;cytosol;intracellular part	Aminoacyl-tRNA biosynthesis	+	0.0361	0.132616	0.0915827	0.0925639	0.0911432	0.0694735	0.155922	0.0323787	0.134346	0.0669103	0.111363	0.173069	0.137945	0.0286987	0.0788755	0.0715394	0.0556196	0.145563	0.0457906
139		23.1125	23.1435	23.0706	23.0049	23.2377	23.462	23.2756	23.1621	23.5127	23.301	23.7046	23.5065	23.3757	23.3149	23.707	23.2698	23.5094	23.295	23.4731	23.7428	23.4874	23.3369	23.3965	23.4589	biological regulation;cellular macromolecule metabolic process;cellular metabolic process;cellular process;cellular protein metabolic process;cellular response to abiotic stimulus;cellular response to cation stress;cellular response to osmotic stress;cellular response to salt stress;cellular response to stimulus;cellular response to stress;intracellular signal transduction;macromolecule metabolic…	adenyl nucleotide binding;adenyl ribonucleotide binding;ATP binding;binding;catalytic activity;kinase activity;nucleotide binding;phosphotransferase activity, alcohol group as acceptor;protein kinase activity;protein serine/threonine kinase activity;purine nucleotide binding;purine ribonucleoside triphosphate binding;purine ribonucleotide binding;ribonucleotide binding;transferase activity;transf…	cell part;cytoplasm;cytoplasmic part;cytosol;intracellular membrane-bounded organelle;intracellular organelle;intracellular part;membrane-bounded organelle;nucleus;organelle		+	0.263385	0.0403312	0.243815	0.165506	0.150571	0.222974	0.107089	0.283	0.0812359	0.0724386	0.155992	0.0820864	0.160331	0.0771031	0.0526107	0.193113	0.150586	0.19917	0.20424
140		23.553	23.6196	23.5015	23.755	23.7607	23.598	23.5627	23.6627	23.9176	23.7236	23.9727	24.1576	23.7052	23.9218	23.868	24.2876	24.0388	24.0388	24.1521	24.0241	23.8387	24.051	23.8779	24.1231	biological regulation;biosynthetic process;cell cycle process;cellular biosynthetic process;cellular component organization;cellular component organization at cellular level;cellular component organization or biogenesis;cellular component organization or biogenesis at cellular level;cellular macromolecule biosynthetic process;cellular macromolecule metabolic process;cellular metabolic process;cel…		cell part;chromatin remodeling complex;chromosomal part;cytoplasmic part;cytosol;histone deacetylase complex;intracellular membrane-bounded organelle;intracellular organelle;intracellular organelle part;intracellular part;macromolecular complex;membrane-bounded organelle;nuclear chromosome part;nuclear part;nucleoplasm part;nucleus;organelle;organelle part;protein complex;Rpd3L complex;Rpd3L-Expa…		+	0.123963	0.0817029	0.153689	0.155977	0.105487	0.18343	0.242304	0.252711	0.0930296	0.0797917	0.300921	0.114685	0.0936663	0.144893	0.0624926	0.0626034	0.188879	0.232299	0.17057
141		23.9262	23.9651	23.8482	23.9367	24.1056	24.2707	24.1542	24.1778	23.7573	23.674	23.9211	23.6722	23.8025	23.9135	24.0313	23.5754	23.8461	24.0889	23.8352	23.8512	23.7924	23.7086	23.7657	23.5286	biological regulation;biosynthetic process;cellular biosynthetic process;cellular component organization;cellular component organization at cellular level;cellular component organization or biogenesis;cellular component organization or biogenesis at cellular level;cellular macromolecule metabolic process;cellular metabolic process;cellular nitrogen compound metabolic process;cellular process;cell…	acetyltransferase activity;binding;catalytic activity;histone acetyltransferase activity;iron-sulfur cluster binding;lysine N-acetyltransferase activity;metal cluster binding;N-acetyltransferase activity;N-acyltransferase activity;transferase activity;transferase activity, transferring acyl groups;transferase activity, transferring acyl groups other than amino-acyl groups	cell part;cytoplasm;cytoplasmic part;cytosol;Elongator holoenzyme complex;histone acetyltransferase complex;intracellular organelle part;intracellular part;macromolecular complex;nuclear part;nucleoplasm part;organelle part;protein complex;transcription elongation factor complex		+	0.102912	0.174279	0.248381	0.0998771	0.199966	0.272416	0.101666	0.303531	0.215143	0.0255889	0.0398286	0.196904	0.15766	0.06458	0.26277	0.140306	0.218785	0.258742	0.159491
142		29.366	29.4707	29.4999	29.559	29.6407	29.5291	29.5822	29.5486	29.1282	29.1435	29.0261	29.0351	28.8359	28.8856	28.8032	28.5944	28.9696	28.991	28.861	29.0019	28.5994	28.6358	28.2549	28.3935	biosynthetic process;cellular biosynthetic process;cellular metabolic process;cellular process;coenzyme biosynthetic process;coenzyme metabolic process;cofactor biosynthetic process;cofactor metabolic process;heterocycle metabolic process;metabolic process;pyridoxal phosphate biosynthetic process;pyridoxal phosphate metabolic process;pyridoxine biosynthetic process;pyridoxine metabolic process;sm…		cell part;cytoplasmic part;cytosol;intracellular part	Vitamin B6 metabolism	+	0.0548385	0.166635	0.153248	0.059247	0.113716	0.170904	0.0596932	0.0683634	0.049813	0.114228	0.123245	0.518613	0.0673383	0.0733476	0.0554042	0.0514458	0.142284	0.0459905	0.124614
143		23.0767	23.0244	22.9517	22.9739	23.3298	23.2227	23.309	23.3774	23.093	23.4122	23.2217	23.4584	23.5279	23.4348	23.6521	23.6683	23.5295	23.2804	23.1309	23.3699	23.7685	23.5247	23.4837	23.3903	autophagy;catabolic process;cellular catabolic process;cellular component organization;cellular component organization at cellular level;cellular component organization or biogenesis;cellular component organization or biogenesis at cellular level;cellular metabolic process;cellular process;COPII vesicle coating;establishment of localization;establishment of localization in cell;establishment of p…		cell part;COPII vesicle coat;cytoplasm;cytoplasmic part;cytoplasmic vesicle part;endoplasmic reticulum membrane;endoplasmic reticulum part;Golgi apparatus part;Golgi membrane;intracellular organelle part;intracellular part;macromolecular complex;membrane;membrane coat;membrane part;organelle membrane;organelle part;protein complex;vesicle coat		+	0.173103	0.193313	0.323401	0.178955	0.0841474	0.152176	0.0607274	0.135005	0.0626804	0.0092777	0.260251	0.0563667	0.27482	0.100568	0.122244	0.107783	0.241551	0.0457131	0.155713
144		24.236	24.2297	24.1662	24.1239	24.149	24.3092	24.2819	24.4063	24.4916	24.607	24.4844	24.5747	24.4877	24.6014	24.5489	24.6719	24.5478	24.657	24.656	24.734	24.3861	24.356	24.5092	24.7127	cellular component assembly;cellular component assembly at cellular level;cellular component organization;cellular component organization at cellular level;cellular component organization or biogenesis;cellular component organization or biogenesis at cellular level;cellular macromolecular complex assembly;cellular macromolecular complex subunit organization;cellular macromolecule metabolic proces…		cell part;intracellular membrane-bounded organelle;intracellular organelle;intracellular organelle part;intracellular part;macromolecular complex;membrane-bounded organelle;nuclear part;nucleus;organelle;organelle part;protein complex;Prp19 complex;ribonucleoprotein complex;small nuclear ribonucleoprotein complex;spliceosomal complex;U1 snRNP;U2 snRNP;U4/U6 x U5 tri-snRNP complex	Spliceosome	+	0.0697381	0.0694874	0.121886	0.141969	0.0525998	0.214543	0.103755	0.0425542	0.100211	0.0330863	0.0531572	0.078362	0.0672798	0.106477	0.0668176	0.0606705	0.0431663	0.145279	0.165136
145		22.3761	23.5946	21.791	22.0026	22.4714	22.6857	21.9804	22.2688	22.5741	22.6811	22.8152	23.4747	22.042	22.9083	23.0479	22.718	22.3958	22.3265	23.1394	22.5488	21.7672	22.1309	23.0776	22.6663	biological regulation;cellular process;cellular response to stimulus;ER to Golgi vesicle-mediated transport;establishment of localization;establishment of localization in cell;establishment of protein localization;Golgi vesicle transport;intracellular protein transport;intracellular signal transduction;intracellular transport;protein transport;regulation of biological process;regulation of cellul…		cell part;coated vesicle;cytoplasmic membrane-bounded vesicle;cytoplasmic part;cytoplasmic vesicle;endoplasmic reticulum;endoplasmic reticulum membrane;endoplasmic reticulum part;ER to Golgi transport vesicle;integral to membrane;intracellular membrane-bounded organelle;intracellular organelle;intracellular organelle part;intracellular part;intrinsic to membrane;membrane;membrane part;membrane-bo…			NaN	0.489473	0.380061	0.4367	NaN	0.82405	0.812995	0.465057	NaN	0.42069	0.215696	0.0190221	0.400257	0.62606	0.432092	0.573392	0.764197	0.88989	0.839493
146		23.6079	23.5453	23.4453	23.4892	23.4707	23.4328	23.4308	23.5405	23.6974	23.4732	23.3159	23.6105	23.6148	23.3198	23.3355	23.4148	23.231	23.0415	23.1562	23.4343	23.2646	23.0076	23.1498	23.2291	cellular macromolecule metabolic process;cellular metabolic process;cellular nitrogen compound metabolic process;cellular process;macromolecule metabolic process;metabolic process;ncRNA metabolic process;ncRNA processing;nitrogen compound metabolic process;nucleic acid metabolic process;nucleobase-containing compound metabolic process;primary metabolic process;RNA metabolic process;RNA processing…	binding;nucleic acid binding;RNA binding	cell part;cytoplasmic part;cytosol;intracellular membrane-bounded organelle;intracellular non-membrane-bounded organelle;intracellular organelle;intracellular organelle part;intracellular part;membrane-bounded organelle;non-membrane-bounded organelle;nuclear part;nucleolus;nucleus;organelle;organelle part		+	0.0716348	0.117653	0.13387	0.0707334	0.133654	0.29572	0.262364	0.0263247	0.174811	0.0290645	0.142976	0.147195	0.270286	0.113357	0.199254	0.166102	0.0902417	0.145002	0.00388467
147		22.8508	23.0473	22.8732	22.5138	22.9267	23.0289	22.7456	22.6997	23.1269	22.9504	23.2085	22.9869	23.0532	23.0183	23.0036	22.8783	23.162	23.2924	23.2575	23.1671	23.1058	23.3819	22.9986	22.9831	activation of protein kinase activity;biological regulation;cellular process;cellular response to stimulus;cellular response to stress;intracellular protein kinase cascade;intracellular signal transduction;positive regulation of catalytic activity;positive regulation of kinase activity;positive regulation of molecular function;positive regulation of protein kinase activity;positive regulation of …	adenyl nucleotide binding;adenyl ribonucleotide binding;ATP binding;binding;catalytic activity;kinase activity;nucleotide binding;phosphotransferase activity, alcohol group as acceptor;protein kinase activity;protein serine/threonine kinase activity;purine nucleotide binding;purine ribonucleoside triphosphate binding;purine ribonucleotide binding;ribonucleotide binding;transferase activity;transf…	cell division site;cell part;cytoplasm;cytoplasmic part;cytosol;intracellular membrane-bounded organelle;intracellular organelle;intracellular part;membrane-bounded organelle;nucleus;organelle		+	0.049857	0.0560766	0.737496	0.26764	0.463375	0.35439	0.471493	0.268394	0.307115	0.0203829	0.0986805	0.166959	0.112402	0.0885799	0.0616851	0.464759	0.088062	0.247048	0.323263
148		23.3538	23.2511	23.2025	23.127	22.9097	23.1901	22.9283	23.0447	23.85	23.8736	23.8563	23.7469	23.9255	24.0061	23.8158	23.865	24.089	24.0664	24.1721	23.6984	24.1961	23.9395	24.0193	23.9876	catabolic process;cellular catabolic process;cellular macromolecule catabolic process;cellular macromolecule metabolic process;cellular metabolic process;cellular process;macromolecule catabolic process;macromolecule metabolic process;metabolic process;modification-dependent macromolecule catabolic process;modification-dependent protein catabolic process;primary metabolic process;proteasomal prot…	binding;protein binding;small conjugating protein binding;ubiquitin binding	cell part;cytoplasm;intracellular membrane-bounded organelle;intracellular organelle;intracellular part;membrane-bounded organelle;nucleus;organelle		+	0.479765	NaN	0.219071	NaN	NaN	0.151728	0.131809	0.232778	0.0931682	0.0196559	0.159525	0.223369	0.269715	0.120184	0.149197	0.33257	0.106882	0.035387	0.149155
149		24.8692	24.8644	24.8403	24.8041	24.8051	24.7563	24.7761	24.8299	24.6663	24.5187	24.8464	24.4937	24.5191	24.6758	24.8566	24.4825	24.6475	24.6005	24.7153	24.7411	24.5259	24.3373	24.6947	24.5407	cellular macromolecule metabolic process;cellular metabolic process;cellular nitrogen compound metabolic process;cellular process;macromolecule metabolic process;metabolic process;ncRNA metabolic process;ncRNA processing;nitrogen compound metabolic process;nucleic acid metabolic process;nucleobase-containing compound metabolic process;primary metabolic process;RNA metabolic process;RNA processing…		cell division site;cell part;cytoplasmic part;cytoskeletal part;cytosol;intracellular membrane-bounded organelle;intracellular non-membrane-bounded organelle;intracellular organelle;intracellular organelle part;intracellular part;macromolecular complex;membrane-bounded organelle;mitotic spindle;non-membrane-bounded organelle;nuclear part;nucleolar part;nucleus;organelle;organelle part;preribosome…	Ribosome biogenesis in eukaryotes	+	0.051052	0.102167	0.14115	0.0412735	0.128967	0.143144	0.0662536	0.195267	0.126965	0.0452286	0.156996	0.228924	0.192329	0.0873151	0.0696805	0.190977	0.0851652	0.196398	0.0547
150		27.8711	27.9366	27.8573	27.9111	27.8799	27.9155	27.9174	27.9683	28.0796	28.0644	28.0566	27.9953	27.9787	27.901	27.9441	27.9422	28.0792	28.0075	28.095	28.036	27.9417	27.9099	27.9422	27.9392	amine metabolic process;amino acid activation;biosynthetic process;carboxylic acid metabolic process;cellular amine metabolic process;cellular amino acid metabolic process;cellular biosynthetic process;cellular ketone metabolic process;cellular macromolecule biosynthetic process;cellular macromolecule metabolic process;cellular metabolic process;cellular nitrogen compound metabolic process;cellul…	adenyl nucleotide binding;adenyl ribonucleotide binding;aminoacyl-tRNA ligase activity;ATP binding;binding;catalytic activity;ligase activity;ligase activity, forming aminoacyl-tRNA and related compounds;ligase activity, forming carbon-oxygen bonds;nucleotide binding;purine nucleotide binding;purine ribonucleoside triphosphate binding;purine ribonucleotide binding;ribonucleotide binding;tyrosine-…	cell part;cytoplasm;cytoplasmic part;cytosol;intracellular part	Aminoacyl-tRNA biosynthesis	+	0.0348232	0.0776791	0.176243	0.0436549	0.0518165	0.0293791	0.0947987	0.0241908	0.0857944	0.0501338	0.112964	0.0649102	0.0279375	0.026987	0.0941341	0.0511493	0.0666451	0.0533981	0.0334485
151		25.9857	25.8392	25.987	25.9562	26.0238	26.0079	26.0575	26.0415	26.049	26.0212	25.9935	25.9634	25.9576	25.9226	25.729	25.8772	25.8881	26.0787	25.7923	26.0936	25.7656	25.9252	25.6727	25.8675	catabolic process;cellular aromatic compound metabolic process;cellular catabolic process;cellular metabolic process;cellular nitrogen compound catabolic process;cellular nitrogen compound metabolic process;cellular process;guanine catabolic process;guanine metabolic process;heterocycle catabolic process;heterocycle metabolic process;metabolic process;nitrogen compound metabolic process;nucleobas…	binding;catalytic activity;cation binding;deaminase activity;guanine deaminase activity;hydrolase activity;hydrolase activity, acting on carbon-nitrogen (but not peptide) bonds;hydrolase activity, acting on carbon-nitrogen (but not peptide) bonds, in cyclic amidines;ion binding;metal ion binding;transition metal ion binding;zinc ion binding	cell part;cytoplasm;cytoplasmic part;cytosol;intracellular part	Purine metabolism	+	0.128804	0.150384	0.186054	0.176025	0.046124	0.194508	0.177641	0.0400452	0.200487	0.0741879	0.060715	0.150609	0.133963	0.0764322	0.0393009	0.152601	0.0585331	0.0780608	0.0389155
152		27.6192	27.9654	27.8123	27.555	28.0558	28.0371	27.7798	27.8644	28.213	27.5381	27.2655	27.7938	28.1068	27.369	27.1409	27.4789	28.0741	27.683	27.2573	27.9167	27.6503	27.8464	27.0697	27.45	biosynthetic process;cellular biosynthetic process;cellular macromolecule biosynthetic process;cellular macromolecule metabolic process;cellular metabolic process;cellular process;cellular protein metabolic process;cytoplasmic translation;macromolecule biosynthetic process;macromolecule metabolic process;metabolic process;primary metabolic process;protein metabolic process;translation	structural constituent of ribosome;structural molecule activity	cell part;cytosolic small ribosomal subunit;intracellular organelle part;intracellular part;macromolecular complex;organelle part;ribonucleoprotein complex;small ribosomal subunit	Ribosome		0.1076	0.0641069	0.223241	0.261595	0.0481928	0.217777	0.084784	0.235506	0.324701	0.0604109	0.161603	0.650014	0.179584	0.158127	0.277979	0.275197	0.0974739	0.0814077	0.223534
153		24.6977	24.5397	24.6034	24.602	24.6122	24.6842	24.7145	24.7037	25.1034	24.9897	24.8598	24.9212	25.759	25.6881	25.7508	25.8139	25.0841	25.1553	25.151	25.0835	25.1354	25.036	25.3037	24.9934	establishment of localization;establishment of localization in cell;establishment of protein localization;intracellular protein transport;intracellular transport;NLS-bearing substrate import into nucleus;nuclear import;nuclear transport;nucleocytoplasmic transport;protein import;protein import into nucleus;protein targeting;protein transport;transport	binding;binding, bridging;GTP binding;guanyl nucleotide binding;guanyl ribonucleotide binding;nucleotide binding;protein binding;protein binding, bridging;protein transporter activity;purine nucleotide binding;purine ribonucleoside triphosphate binding;purine ribonucleotide binding;ribonucleotide binding;substrate-specific transporter activity;transporter activity	cell part;cytoplasm;envelope;intracellular membrane-bounded organelle;intracellular organelle;intracellular organelle part;intracellular part;macromolecular complex;membrane part;membrane-bounded organelle;nuclear envelope;nuclear part;nuclear pore;nucleus;organelle;organelle envelope;organelle part;pore complex;protein complex		+	0.147459	0.195355	0.130494	0.0606097	0.132002	0.182419	0.0655548	0.0428454	0.0340169	0.0360184	0.0512524	0.0368746	0.0314902	0.0784561	0.0806384	0.155239	0.0447463	0.0853602	0.0412148
154		25.6121	25.5834	25.6625	25.6892	25.7825	25.8153	25.8487	25.8235	25.9376	25.9492	25.8451	25.8529	25.8273	25.8391	25.9035	25.7536	26.0348	25.9897	25.8798	25.9018	25.9682	25.8397	25.753	25.6344		binding;lipid binding;phospholipid binding	cell part;integral to membrane;intrinsic to membrane;membrane part		+	0.0970332	0.0783309	0.14789	0.114909	0.0355871	0.115756	0.113827	0.0872907	0.0741498	0.0557984	0.0557823	0.0854624	0.113015	0.0307857	0.0676605	0.0700603	0.024841	0.0910452	0.0363441
155		29.4787	29.4179	29.6002	29.5344	29.5919	29.5101	29.5057	29.7279	29.5885	29.5726	29.3498	29.6356	29.5966	29.6569	29.2746	29.6109	29.7081	29.6386	29.4529	29.7855	29.7414	29.4624	29.1428	29.4874	biosynthetic process;cellular biosynthetic process;cellular macromolecule biosynthetic process;cellular macromolecule metabolic process;cellular metabolic process;cellular process;cellular protein metabolic process;cytoplasmic translation;macromolecule biosynthetic process;macromolecule metabolic process;metabolic process;primary metabolic process;protein metabolic process;translation	structural constituent of ribosome;structural molecule activity	cell part;cytoplasmic part;cytosol;cytosolic large ribosomal subunit;intracellular organelle part;intracellular part;large ribosomal subunit;macromolecular complex;organelle part;ribonucleoprotein complex	Ribosome		0.0925993	0.169445	0.164235	0.103554	0.0833998	0.35284	0.108524	0.292171	0.0193676	0.0431597	0.125845	0.285315	0.0735264	0.114459	0.164445	0.196499	0.118866	0.0378714	0.116818
156		26.21	26.2658	26.2211	26.2479	26.2925	26.3109	26.3376	26.3805	26.4636	26.451	26.5063	26.4916	26.4457	26.5484	26.5825	26.7525	26.5738	26.6296	26.6675	26.6835	26.5183	26.5209	26.6486	26.7203	biological regulation;calcium ion homeostasis;calcium ion transmembrane transport;calcium ion transport;cation homeostasis;cation transport;cellular calcium ion homeostasis;cellular cation homeostasis;cellular chemical homeostasis;cellular divalent inorganic cation homeostasis;cellular homeostasis;cellular ion homeostasis;cellular metal ion homeostasis;cellular process;chemical homeostasis;divale…	adenyl nucleotide binding;adenyl ribonucleotide binding;ATP binding;ATPase activity;binding;catalytic activity;cation binding;hydrolase activity;hydrolase activity, acting on acid anhydrides;hydrolase activity, acting on acid anhydrides, in phosphorus-containing anhydrides;ion binding;metal ion binding;nucleoside-triphosphatase activity;nucleotide binding;purine nucleotide binding;purine ribonucl…	cell part;cytoplasmic part;endoplasmic reticulum;endoplasmic reticulum part;integral to endoplasmic reticulum membrane;integral to membrane;integral to organelle membrane;intracellular membrane-bounded organelle;intracellular organelle;intracellular organelle part;intracellular part;intrinsic to endoplasmic reticulum membrane;intrinsic to membrane;intrinsic to organelle membrane;membrane part;mem…		+	0.0781515	0.104128	0.237364	0.0568932	0.0304484	0.148298	0.0343181	0.0116674	0.102876	0.0541273	0.103014	0.0752015	0.0778567	0.0604806	0.0696694	0.0805722	0.0376863	0.0483315	0.100728
157		27.5572	27.4318	27.6096	27.7027	27.539	27.649	27.7873	27.8071	27.8982	28.0811	27.8446	27.9775	27.8429	27.9109	27.7722	27.6536	27.8789	28.0497	27.5212	27.8476	27.5436	27.5795	27.029	27.1996	aldehyde catabolic process;biological regulation;carboxylic acid catabolic process;carboxylic acid metabolic process;catabolic process;cellular aldehyde metabolic process;cellular catabolic process;cellular ketone metabolic process;cellular metabolic process;cellular process;glyoxylate catabolic process;glyoxylate metabolic process;metabolic process;monocarboxylic acid catabolic process;monocarbo…	binding;catalytic activity;coenzyme binding;cofactor binding;glyoxylate reductase activity;NAD binding;nucleotide binding;oxidoreductase activity;oxidoreductase activity, acting on CH-OH group of donors;oxidoreductase activity, acting on the CH-OH group of donors, NAD or NADP as acceptor	cell part;cytoplasmic part;cytosol;intracellular membrane-bounded organelle;intracellular organelle;intracellular part;membrane-bounded organelle;nucleus;organelle		+	0.0279131	0.155204	0.148082	0.127714	0.0499558	0.194682	0.0231884	0.118489	0.0642187	0.0444046	0.134575	0.180288	0.048271	0.0756966	0.0836813	0.010936	0.0904662	0.0882343	0.0588662
158		25.6029	25.6021	25.6946	25.5228	25.5957	25.4404	25.4503	25.563	25.6801	25.6012	25.7708	25.6905	25.7413	25.6364	25.6794	25.6649	25.891	25.6981	25.9917	25.7257	25.3224	25.2268	25.2285	25.3031	cell cycle;cellular process;macromolecule metabolic process;meiotic cell cycle;metabolic process;peptide mating pheromone maturation involved in conjugation with cellular fusion;peptide pheromone maturation;primary metabolic process;protein maturation;protein metabolic process;proteolysis	binding;catalytic activity;cation binding;endopeptidase activity;hydrolase activity;ion binding;metal ion binding;metalloendopeptidase activity;metallopeptidase activity;peptidase activity;peptidase activity, acting on L-amino acid peptides	cell part;cytoplasmic part;cytosol;intracellular part	Alzheimer's disease	+	0.101401	0.0479742	0.170604	0.306487	0.0782254	0.0680424	0.0953222	0.182118	0.110231	0.043536	0.0568857	0.27972	0.0462982	0.146461	0.225993	0.221841	0.0852586	0.11115	0.136453
159		23.5512	23.4995	23.2605	23.4727	23.8169	23.8576	23.549	23.818	24.194	24.4325	24.5045	24.2745	24.6101	24.661	24.4394	24.7821	24.6187	24.6954	25.1377	24.6299	24.7632	24.9742	24.4383	24.6435	cellular metabolic process;cellular nitrogen compound metabolic process;cellular process;cyclic nucleotide metabolic process;metabolic process;nitrogen compound metabolic process;nucleobase-containing compound metabolic process;nucleobase-containing small molecule metabolic process;nucleoside monophosphate metabolic process;nucleoside phosphate metabolic process;nucleotide metabolic process;prima…	2',3'-cyclic-nucleotide 3'-phosphodiesterase activity;catalytic activity;cyclic-nucleotide phosphodiesterase activity;hydrolase activity;hydrolase activity, acting on ester bonds;phosphoric diester hydrolase activity;phosphoric ester hydrolase activity	cell part;clathrin-coated vesicle;coated vesicle;cytoplasmic membrane-bounded vesicle;cytoplasmic part;cytoplasmic vesicle;cytosol;intracellular membrane-bounded organelle;intracellular organelle;intracellular part;membrane-bounded organelle;membrane-bounded vesicle;nucleus;organelle;vesicle		+	0.103579	0.354289	0.0683837	0.0562767	0.275743	0.069784	0.145891	0.157308	0.069425	0.0707366	0.049949	0.116939	0.0402587	0.164021	0.322708	0.115571	0.166285	0.0727786	0.0857976
160		26.7748	26.6987	26.6798	26.6725	26.8995	26.8887	26.7583	26.8062	27.0564	26.9201	27.2221	27.0272	26.877	26.8559	27.0465	26.9828	26.8784	27.0894	27.2079	26.993	26.9301	27.0529	27.1265	27.1216	biosynthetic process;carbohydrate biosynthetic process;carbohydrate metabolic process;cellular biosynthetic process;cellular carbohydrate biosynthetic process;cellular carbohydrate metabolic process;cellular metabolic process;cellular process;disaccharide biosynthetic process;disaccharide metabolic process;glycoside biosynthetic process;glycoside metabolic process;metabolic process;oligosaccharid…	alpha,alpha-trehalose-phosphate synthase (UDP-forming) activity;catalytic activity;glucosyltransferase activity;transferase activity;transferase activity, transferring glycosyl groups;transferase activity, transferring hexosyl groups;UDP-glucosyltransferase activity;UDP-glycosyltransferase activity	alpha,alpha-trehalose-phosphate synthase complex (UDP-forming);cell part;cytoplasmic part;cytosol;intracellular part;macromolecular complex;protein complex	Starch and sucrose metabolism	+	0.120117	0.0289877	0.0933033	0.174449	0.15203	0.0411488	0.0482401	0.114522	0.0262261	0.0153118	0.115387	0.116118	0.15716	0.168216	0.123413	0.174093	0.0697553	0.0921454	0.166347
161		25.0272	24.8007	24.7325	24.9476	24.8426	24.8806	24.7142	24.8129	24.4342	24.6487	24.8203	24.789	24.4344	24.444	25.0343	24.7735	24.6278	24.7966	24.9002	24.8953	24.7181	24.9245	25.1415	24.9512		catalytic activity;oxidoreductase activity	cell part;cytoplasmic part;cytosol;intracellular membrane-bounded organelle;intracellular organelle;intracellular part;membrane-bounded organelle;nucleus;organelle			0.0463136	0.0954532	0.150815	0.193372	0.0326448	0.268392	0.255004	0.173973	0.108972	0.19006	0.236565	0.114667	0.097594	0.125116	0.1023	0.225065	0.122954	0.108358	0.0700824
162		23.7132	23.8556	24.0495	23.8612	23.8353	23.7016	24.0682	23.8578	23.9245	24.0313	24.0079	24.0632	24.2068	23.9356	24.0578	23.9187	23.9521	24.0469	23.9727	24.0174	23.83	24.0424	24.1391	23.8992	establishment of localization;establishment of localization in cell;establishment of protein localization;establishment of protein localization in endoplasmic reticulum;establishment of protein localization to organelle;intracellular protein transport;intracellular transport;posttranslational protein targeting to membrane;protein targeting;protein targeting to ER;protein targeting to membrane;pro…		cell part;cytoplasmic part;cytosol;endoplasmic reticulum membrane;endoplasmic reticulum part;intracellular membrane-bounded organelle;intracellular organelle;intracellular organelle part;intracellular part;macromolecular complex;membrane;membrane part;membrane-bounded organelle;nucleus;organelle;organelle membrane;organelle part;protein complex;Sec62/Sec63 complex			0.131061	0.109296	0.176563	0.129514	0.231562	0.177939	0.0814037	0.118545	0.126689	0.259974	0.106353	0.168226	0.114467	0.118685	0.213193	0.127501	0.167649	0.120795	0.128414
163		24.3314	24.3576	24.1599	24.2577	24.3687	24.2738	24.3389	24.4806	24.3782	24.6805	24.4601	24.6338	24.3391	24.3811	24.3272	24.5699	24.5698	24.4468	24.4302	24.6352	24.2621	24.2843	24.3784	24.3964	biosynthetic process;cellular biosynthetic process;cellular macromolecule biosynthetic process;cellular macromolecule metabolic process;cellular metabolic process;cellular nitrogen compound metabolic process;cellular process;macromolecule biosynthetic process;macromolecule metabolic process;metabolic process;nitrogen compound metabolic process;nucleic acid metabolic process;nucleobase-containing …	binding;catalytic activity;DNA binding;DNA-directed RNA polymerase activity;nucleic acid binding;nucleotidyltransferase activity;RNA polymerase activity;transferase activity;transferase activity, transferring phosphorus-containing groups	cell part;DNA-directed RNA polymerase complex;DNA-directed RNA polymerase I complex;intracellular membrane-bounded organelle;intracellular non-membrane-bounded organelle;intracellular organelle;intracellular organelle part;intracellular part;macromolecular complex;membrane-bounded organelle;non-membrane-bounded organelle;nuclear DNA-directed RNA polymerase complex;nuclear part;nucleolar part;nucl…	Purine metabolism;Pyrimidine metabolism;RNA polymerase	+	0.0963891	0.0808931	0.211462	0.131533	0.131035	0.175039	0.153373	0.112342	0.180401	0.0136987	0.111756	0.199673	0.0273999	0.194095	0.210324	0.0531112	0.121332	0.0827949	0.0797208
164		24.9381	24.9646	25.0405	25.0541	25.1075	25.2464	24.4233	24.7564	25.8168	25.8701	26.1854	25.9762	25.9175	25.6664	25.9196	25.6894	25.7637	25.476	25.9604	25.7794	25.793	25.524	25.6827	25.8498	biosynthetic process;cellular biosynthetic process;cellular macromolecule biosynthetic process;cellular macromolecule metabolic process;cellular metabolic process;cellular nitrogen compound metabolic process;cellular process;DNA metabolic process;DNA replication;macromolecule biosynthetic process;macromolecule metabolic process;metabolic process;nitrogen compound metabolic process;nucleic acid me…	binding;DNA binding;nucleic acid binding;single-stranded DNA binding;structure-specific DNA binding	cell part;cytoplasmic part;intracellular membrane-bounded organelle;intracellular non-membrane-bounded organelle;intracellular organelle;intracellular organelle part;intracellular part;membrane-bounded organelle;mitochondrial nucleoid;mitochondrial part;mitochondrion;non-membrane-bounded organelle;nucleoid;organelle;organelle part		+	0.299071	0.406478	0.351132	0.233723	0.274267	0.176405	0.291739	0.093653	0.0563239	0.0926947	0.111518	0.194963	0.184881	0.169287	0.0829195	0.294598	0.182456	0.0618059	0.0244958
165		25.1243	25.1828	25.2411	25.0557	25.2422	25.2378	24.9228	24.9287	25.2652	25.0816	25.5417	25.2381	25.126	25.124	25.4197	25.2179	25.2877	25.3684	25.7552	25.3306	25.2842	25.2758	25.6016	25.5185	establishment of localization;establishment of localization in cell;establishment of protein localization;establishment of RNA localization;intracellular protein transport;intracellular transport;mRNA transport;nuclear transport;nucleic acid transport;nucleobase-containing compound transport;nucleocytoplasmic transport;protein targeting;protein transport;RNA transport;transport	binding;GTP binding;guanyl nucleotide binding;guanyl ribonucleotide binding;nucleotide binding;purine nucleotide binding;purine ribonucleoside triphosphate binding;purine ribonucleotide binding;ribonucleotide binding	cell part;cytoplasmic part;cytosol;envelope;intracellular membrane-bounded organelle;intracellular organelle;intracellular organelle part;intracellular part;macromolecular complex;membrane part;membrane-bounded organelle;nuclear envelope;nuclear part;nuclear pore;nucleus;organelle;organelle envelope;organelle part;pore complex;protein complex		+	0.0592432	0.202254	0.521167	0.147022	0.258421	0.130346	0.0682393	0.252775	0.115464	0.0417045	0.142356	0.106498	0.0813236	0.0506384	0.172311	0.202828	0.0923988	0.0779722	0.0411014
166		25.9365	26.0668	26.0449	26.0387	26.1098	26.1776	26.152	26.2436	25.661	25.7266	25.655	25.6115	25.3153	25.337	25.0983	24.9147	24.8263	24.9499	24.8703	25.0554	24.6213	24.6729	24.3521	24.3309	biosynthetic process;cellular aromatic compound metabolic process;cellular biosynthetic process;cellular metabolic process;cellular nitrogen compound biosynthetic process;cellular nitrogen compound metabolic process;cellular process;cofactor biosynthetic process;cofactor metabolic process;heme biosynthetic process;heme metabolic process;heterocycle biosynthetic process;heterocycle metabolic proce…	5-aminolevulinate synthase activity;binding;catalytic activity;cofactor binding;N-acyltransferase activity;N-succinyltransferase activity;pyridoxal phosphate binding;succinyltransferase activity;transaminase activity;transferase activity;transferase activity, transferring acyl groups;transferase activity, transferring acyl groups other than amino-acyl groups;transferase activity, transferring nit…	cell part;cytoplasmic part;intracellular membrane-bounded organelle;intracellular organelle;intracellular organelle lumen;intracellular organelle part;intracellular part;membrane-bounded organelle;membrane-enclosed lumen;mitochondrial matrix;mitochondrial part;mitochondrion;organelle;organelle lumen;organelle part	Glycine, serine and threonine metabolism;Porphyrin and chlorophyll metabolism	+	0.0138657	0.0295845	0.115721	0.0839337	0.107933	0.0543663	0.0957077	0.117619	0.0926931	0.0640066	0.0321501	0.425537	0.0660244	0.173224	0.156747	0.107621	0.103092	0.0532811	0.115929
167		24.4761	24.3213	24.2066	24.2089	24.4151	24.359	24.2965	24.3068	24.4365	24.3238	24.2914	24.4608	24.3218	24.1946	24.1829	24.1406	24.6379	24.2067	24.3159	24.4201	24.2064	23.9937	23.9908	23.6909	catabolic process;cellular catabolic process;cellular metabolic process;cellular process;metabolic process;phosphate-containing compound metabolic process;phosphorus metabolic process;polyphosphate catabolic process;polyphosphate metabolic process	binding;catalytic activity;cation binding;exopolyphosphatase activity;hydrolase activity;hydrolase activity, acting on acid anhydrides;hydrolase activity, acting on acid anhydrides, in phosphorus-containing anhydrides;ion binding;metal ion binding;pyrophosphatase activity	cell part;cytoplasm;cytoplasmic part;cytosol;intracellular membrane-bounded organelle;intracellular organelle;intracellular organelle lumen;intracellular organelle part;intracellular part;membrane;membrane-bounded organelle;membrane-enclosed lumen;mitochondrial matrix;mitochondrial part;nucleus;organelle;organelle lumen;organelle part;plasma membrane	Purine metabolism	+	0.0809543	0.169447	0.190518	0.0545421	0.154586	0.130438	0.0607239	0.133079	0.262765	0.221599	0.263256	0.0228309	0.0532312	0.0989891	0.0796728	0.114118	0.169854	0.187091	0.109853
168		24.2013	24.1841	24.2026	24.0193	24.3438	24.5014	24.1961	24.2066	24.5532	24.4965	24.8113	24.5441	24.4603	24.5092	24.6258	24.5485	24.6968	24.5112	24.9829	24.6664	24.5394	24.5565	24.6942	24.6609	7-methylguanosine biosynthetic process;7-methylguanosine metabolic process;biosynthetic process;cellular biosynthetic process;cellular macromolecule metabolic process;cellular metabolic process;cellular nitrogen compound biosynthetic process;cellular nitrogen compound metabolic process;cellular process;guanosine biosynthetic process;guanosine metabolic process;heterocycle biosynthetic process;het…	binding;catalytic activity;cation binding;ion binding;metal ion binding;queuine tRNA-ribosyltransferase activity;transferase activity;transferase activity, transferring glycosyl groups;transferase activity, transferring pentosyl groups	cell part;cytoplasm;intracellular part		+	0.240674	0.0632035	0.15575	0.206335	0.208329	0.126829	0.0987581	0.219958	0.234314	0.0157326	0.20089	0.108245	0.0906067	0.064774	0.100447	0.152294	0.138774	0.0534671	0.139415
169		20.886	21.4632	21.1477	21.2479	21.3302	21.3572	21.2517	21.2229	21.6523	21.6001	21.5899	21.5618	21.3328	21.4816	21.2624	21.5932	21.4295	21.29	21.7064	21.6003	21.4428	21.4309	21.6552	21.6424	cellular macromolecule metabolic process;cellular metabolic process;cellular process;cellular protein metabolic process;macromolecule metabolic process;metabolic process;primary metabolic process;protein folding;protein folding in endoplasmic reticulum;protein metabolic process		cell part;cytoplasmic part;endoplasmic reticulum;endoplasmic reticulum membrane;endoplasmic reticulum part;integral to membrane;intracellular membrane-bounded organelle;intracellular organelle;intracellular organelle part;intracellular part;intrinsic to membrane;membrane;membrane part;membrane-bounded organelle;organelle;organelle membrane;organelle part		+	0.473156	0.377618	0.200811	0.223229	0.193217	0.156209	0.0977093	0.0810352	0.129919	0.0116649	0.140467	0.107033	0.0511052	0.012497	0.10377	NaN	0.0978958	0.201412	0.11064
170		28.099	28.1895	28.1495	28.1404	28.2315	28.1064	28.178	28.2421	28.3199	28.2248	28.1757	28.2299	28.0779	28.0042	28.0212	27.8587	28.2224	28.1594	28.1144	28.0785	28.0062	27.9306	27.8988	27.8017	amine biosynthetic process;amine metabolic process;aspartate family amino acid biosynthetic process;aspartate family amino acid metabolic process;biosynthetic process;carboxylic acid biosynthetic process;carboxylic acid metabolic process;cellular amine metabolic process;cellular amino acid biosynthetic process;cellular amino acid metabolic process;cellular biosynthetic process;cellular ketone met…	binding;catalytic activity;cation binding;coenzyme binding;cofactor binding;homoisocitrate dehydrogenase activity;ion binding;magnesium ion binding;metal ion binding;NAD binding;nucleotide binding;oxidoreductase activity;oxidoreductase activity, acting on CH-OH group of donors;oxidoreductase activity, acting on the CH-OH group of donors, NAD or NADP as acceptor	cell part;cytoplasm;cytoplasmic part;intracellular membrane-bounded organelle;intracellular organelle;intracellular part;membrane-bounded organelle;mitochondrion;organelle	Lysine biosynthesis	+	0.0634321	0.0140487	0.111667	0.0555107	0.0967066	0.133215	0.0662633	0.0342329	0.0628857	0.0804877	0.115426	0.20193	0.036911	0.0410716	0.106214	0.0761058	0.0466865	0.046189	0.0596783
171		26.9829	26.9776	26.8295	26.8017	27.1112	26.9632	26.7227	26.9419	27.218	27.017	26.993	27.0221	27.0872	26.9925	26.8603	26.651	26.9694	26.7913	26.8203	26.9987	26.5501	26.3193	26.2505	26.3702	alcohol catabolic process;alcohol metabolic process;carbohydrate catabolic process;carbohydrate metabolic process;catabolic process;cellular carbohydrate catabolic process;cellular carbohydrate metabolic process;cellular metabolic process;cellular process;metabolic process;monosaccharide catabolic process;monosaccharide metabolic process;pentose catabolic process;pentose metabolic process;pentose…	binding;catalytic activity;cation binding;ion binding;isomerase activity;metal ion binding;racemase and epimerase activity;racemase and epimerase activity, acting on carbohydrates and derivatives;ribulose-phosphate 3-epimerase activity	cell part;cytoplasmic part;cytosol;intracellular membrane-bounded organelle;intracellular organelle;intracellular part;membrane-bounded organelle;nucleus;organelle	Carbon fixation in photosynthetic organisms;Pentose and glucuronate interconversions;Pentose phosphate pathway	+	0.125506	0.00459004	0.181772	0.0548638	0.0697744	0.0617817	0.0447718	0.109246	0.0503364	0.0400631	0.128042	0.19121	0.0681328	0.128112	0.101247	0.113974	0.0914523	0.0397921	0.138207
172		27.0857	27.1814	27.1783	27.1663	27.1068	27.1913	27.2258	27.1811	27.5953	27.5847	27.6797	27.6326	27.5257	27.3983	27.5612	27.5422	27.8135	27.6585	27.5929	27.5259	27.758	27.4736	27.1966	27.429	amine catabolic process;amine metabolic process;carboxylic acid catabolic process;carboxylic acid metabolic process;catabolic process;cellular amine metabolic process;cellular amino acid catabolic process;cellular amino acid metabolic process;cellular catabolic process;cellular ketone metabolic process;cellular metabolic process;cellular nitrogen compound metabolic process;cellular process;glycin…	aminomethyltransferase activity;catalytic activity;methyltransferase activity;transaminase activity;transferase activity;transferase activity, transferring nitrogenous groups;transferase activity, transferring one-carbon groups	cell part;cytoplasmic part;glycine cleavage complex;intracellular membrane-bounded organelle;intracellular organelle;intracellular part;macromolecular complex;membrane-bounded organelle;mitochondrion;organelle;protein complex	Glycine, serine and threonine metabolism;Nitrogen metabolism;One carbon pool by folate	+	0.0146627	0.122849	0.147476	0.0638403	0.0486178	0.129369	0.0500698	0.174818	0.080066	0.0407024	0.136416	0.117734	0.0568323	0.107675	0.0553257	0.129954	0.0275232	0.0642247	0.0994297
173		28.0912	28.2803	28.2046	28.0448	28.135	28.2235	28.2153	28.3319	28.4434	28.3668	28.4074	28.437	28.4134	28.2805	28.539	28.4407	28.4845	28.5084	28.4959	28.4786	28.2684	28.3319	28.4503	28.4207	biosynthetic process;cellular biosynthetic process;cellular localization;cellular macromolecule biosynthetic process;cellular macromolecule metabolic process;cellular metabolic process;cellular process;cellular protein metabolic process;cytoplasmic translation;establishment of localization;establishment of localization in cell;establishment of organelle localization;establishment of ribosome loca…	structural constituent of ribosome;structural molecule activity	cell part;cytoplasmic part;cytosol;cytosolic small ribosomal subunit;intracellular organelle part;intracellular part;macromolecular complex;organelle part;ribonucleoprotein complex;small ribosomal subunit	Ribosome	+	0.128117	0.0711606	0.297978	0.246197	0.137423	0.177127	0.0199601	0.0687694	0.0751457	0.0883142	0.0589158	0.100052	0.0562586	0.0482506	0.0774018	0.0640384	0.294143	0.0820666	0.191176
174		23.7611	23.6897	23.5423	23.7239	24.0474	23.9421	23.9245	23.7186	23.966	23.9069	24.1227	24.0376	23.9523	23.9398	24.2068	24.2951	23.9795	23.8543	24.2288	24.103	23.8156	23.9233	24.369	24.1462	acylglycerol catabolic process;acylglycerol metabolic process;catabolic process;cellular catabolic process;cellular lipid catabolic process;cellular lipid metabolic process;cellular metabolic process;cellular process;glycerol ether catabolic process;glycerol ether metabolic process;glycerolipid catabolic process;glycerolipid metabolic process;lipid catabolic process;lipid metabolic process;metabo…	carboxylic ester hydrolase activity;catalytic activity;hydrolase activity;hydrolase activity, acting on ester bonds;lipase activity;triglyceride lipase activity	cell part;cytoplasm;cytoplasmic part;integral to membrane;intracellular part;intrinsic to membrane;lipid particle;membrane part		+	0.136659	0.277071	0.256616	0.145057	0.166091	0.0529736	0.113487	0.0933074	0.123483	0.131392	0.164556	0.0783773	0.143102	0.149258	0.0216147	0.165736	0.233375	0.192576	0.0199453
175		23.6457	23.711	23.6013	23.6984	23.9398	24.1578	23.8271	24.0686	24.7191	24.7708	24.7765	24.9801	24.8492	24.6118	24.7331	24.9594	24.8892	24.8404	25.1691	24.7888	24.8574	24.7951	25.11	24.9345	establishment of localization;establishment of localization in cell;establishment of protein localization;intracellular protein transport;intracellular transport;nuclear export;nuclear transport;nucleocytoplasmic transport;protein export from nucleus;protein targeting;protein transport;transport	binding;GTP binding;guanyl nucleotide binding;guanyl ribonucleotide binding;nuclear export signal receptor activity;nucleotide binding;protein binding;purine nucleotide binding;purine ribonucleoside triphosphate binding;purine ribonucleotide binding;ribonucleotide binding	cell part;cytoplasmic part;cytosol;envelope;intracellular membrane-bounded organelle;intracellular organelle;intracellular organelle part;intracellular part;macromolecular complex;membrane part;membrane-bounded organelle;nuclear envelope;nuclear part;nuclear pore;nucleus;organelle;organelle envelope;organelle part;pore complex;protein complex	RNA transport	+	0.12177	0.0454458	0.309757	0.136747	0.20059	0.253284	0.0584051	0.0570719	0.156363	0.0708337	0.194825	0.267276	0.126369	0.126756	0.102535	0.0909696	0.140463	0.114945	0.125555
176		27.7519	27.9043	27.7879	27.6579	27.8802	27.8467	27.796	27.9003	28.0894	28.049	28.168	28.2328	27.9332	27.9652	28.0358	28.1384	27.9736	27.9402	28.2353	28.028	27.8618	27.908	28.1369	28.1338	ATP synthesis coupled electron transport;cellular metabolic process;cellular nitrogen compound metabolic process;cellular process;coenzyme metabolic process;cofactor metabolic process;electron transport chain;generation of precursor metabolites and energy;heterocycle metabolic process;metabolic process;mitochondrial ATP synthesis coupled electron transport;NAD metabolic process;NADH metabolic pro…	binding;catalytic activity;coenzyme binding;cofactor binding;flavin adenine dinucleotide binding;NADH dehydrogenase (quinone) activity;NADH dehydrogenase (ubiquinone) activity;NADH dehydrogenase activity;oxidoreductase activity;oxidoreductase activity, acting on NADH or NADPH;oxidoreductase activity, acting on NADH or NADPH, quinone or similar compound as acceptor	cell part;cytoplasmic part;intracellular membrane-bounded organelle;intracellular organelle;intracellular organelle part;intracellular part;membrane;membrane-bounded organelle;mitochondrial inner membrane;mitochondrial membrane;mitochondrial part;mitochondrion;organelle;organelle inner membrane;organelle membrane;organelle part	Oxidative phosphorylation	+	0.0701065	0.0167487	0.113892	0.146723	0.0388342	0.0931485	0.0828694	0.0428769	0.179244	0.0259112	0.104786	0.123879	0.0438107	0.062836	0.0356429	0.148693	0.109782	0.0524189	0.0442966
177		24.4741	24.252	24.5167	24.4718	24.5757	24.6048	24.6995	24.6271	25.3515	25.4477	25.3126	25.2264	25.2467	25.4252	25.2796	25.4704	25.5196	25.775	25.5555	25.4177	25.6559	25.4027	25.584	25.5826		aminopeptidase activity;binding;catalytic activity;cation binding;dipeptidase activity;exopeptidase activity;hydrolase activity;ion binding;metal ion binding;metallodipeptidase activity;metalloexopeptidase activity;metallopeptidase activity;peptidase activity;peptidase activity, acting on L-amino acid peptides	cell part;cytoplasmic part;Golgi apparatus;intracellular membrane-bounded organelle;intracellular organelle;intracellular part;membrane-bounded organelle;organelle		+	0.0957538	0.152808	0.0983876	0.188681	0.135703	0.15864	0.156816	0.0291932	0.159568	0.0563662	0.150168	0.233411	0.12916	0.250644	0.224249	0.1213	0.107041	0.0551011	0.225948
178		24.7834	24.794	24.7342	24.7764	24.9226	24.9246	24.9428	24.7594	25.5717	25.5423	25.5473	25.422	25.7932	25.9631	25.7812	25.869	24.6587	24.7147	24.7783	24.3639	25.2795	25.1707	25.0047	25.0634		catalytic activity;oxidoreductase activity	cell part;cytoplasmic part;cytosol;intracellular membrane-bounded organelle;intracellular organelle;intracellular part;membrane-bounded organelle;nucleus;organelle		+	0.119084	0.235677	0.19723	0.0941653	0.0664533	0.151601	0.263031	0.235368	0.160552	0.119178	0.236874	0.0329905	0.127827	0.118732	0.164343	0.30102	0.225558	0.202447	0.247534
179		26.2799	26.3079	26.3829	26.3537	26.5565	26.4976	26.5049	26.398	26.7858	26.805	26.7688	26.7323	26.773	26.8266	26.7986	26.8284	26.9221	27.0951	27.0429	26.9793	26.8495	27.0579	26.9453	26.8993	biological regulation;catabolic process;cellular catabolic process;cellular macromolecule catabolic process;cellular macromolecule metabolic process;cellular metabolic process;cellular process;ER-associated protein catabolic process;macromolecule catabolic process;macromolecule metabolic process;metabolic process;modification-dependent macromolecule catabolic process;modification-dependent protei…	adenyl nucleotide binding;adenyl ribonucleotide binding;ATP binding;ATPase activity;binding;catalytic activity;hydrolase activity;hydrolase activity, acting on acid anhydrides;hydrolase activity, acting on acid anhydrides, in phosphorus-containing anhydrides;nucleoside-triphosphatase activity;nucleotide binding;protein binding;purine nucleotide binding;purine ribonucleoside triphosphate binding;p…	cell part;cytoplasmic part;cytosol;cytosolic part;cytosolic proteasome complex;intracellular organelle part;intracellular part;macromolecular complex;nuclear part;nuclear proteasome complex;organelle part;proteasome complex;proteasome regulatory particle, base subcomplex;protein complex	Proteasome	+	0.0601495	0.0306323	0.307494	0.118503	0.0847446	0.15089	0.0292958	0.029504	0.152797	0.0369166	0.0223734	0.0851266	0.0206104	0.0322626	0.0559408	0.0162945	0.0855213	0.123452	0.161376
180		22.392	22.2267	22.4253	22.5988	22.5853	22.1898	22.4447	22.3934	23.0149	23.0213	23.1135	23.1506	23.1021	23.0335	23.0121	23.279	23.4035	23.5277	23.4992	23.2165	23.4221	23.4927	23.6189	23.2947	carbohydrate catabolic process;carbohydrate metabolic process;catabolic process;cell cycle;cell wall biogenesis;cell wall organization or biogenesis;cellular carbohydrate catabolic process;cellular carbohydrate metabolic process;cellular cell wall organization or biogenesis;cellular component biogenesis;cellular component biogenesis at cellular level;cellular component organization or biogenesis;…	alpha-mannosidase activity;catalytic activity;hydrolase activity;hydrolase activity, acting on glycosyl bonds;hydrolase activity, hydrolyzing O-glycosyl compounds;mannan endo-1,6-alpha-mannosidase activity;mannosidase activity	anchored to external side of plasma membrane;anchored to membrane;anchored to plasma membrane;cell part;cytoplasmic part;cytosol;intracellular membrane-bounded organelle;intracellular organelle;intracellular part;intrinsic to external side of plasma membrane;intrinsic to membrane;intrinsic to plasma membrane;membrane part;membrane-bounded organelle;nucleus;organelle;plasma membrane part		+	0.0938593	NaN	0.336685	0.044352	0.0715296	0.265672	0.136713	0.165385	0.208017	0.187025	0.0176741	0.211885	0.126424	0.112589	0.045029	0.106901	0.0468669	0.0344397	0.0848822
181		26.6998	26.6984	26.6197	26.7028	26.8176	26.8603	26.8034	26.8421	26.8478	26.7375	26.7496	26.7066	26.7383	26.7238	26.8817	26.7238	26.6714	26.8055	26.7869	26.7394	26.6794	26.5863	26.7633	26.7321	cellular component biogenesis;cellular component biogenesis at cellular level;cellular component organization or biogenesis;cellular component organization or biogenesis at cellular level;cellular process;establishment of localization;establishment of localization in cell;establishment of RNA localization;intracellular transport;mRNA export from nucleus;mRNA transport;nuclear export;nuclear trans…	adenyl nucleotide binding;adenyl ribonucleotide binding;ATP binding;ATPase activity;binding;catalytic activity;hydrolase activity;hydrolase activity, acting on acid anhydrides;hydrolase activity, acting on acid anhydrides, in phosphorus-containing anhydrides;nucleoside-triphosphatase activity;nucleotide binding;purine nucleotide binding;purine ribonucleoside triphosphate binding;purine ribonucleo…	cell part;cytoplasm;cytoplasmic part;cytosol;intracellular membrane-bounded organelle;intracellular organelle;intracellular part;macromolecular complex;membrane-bounded organelle;nucleus;organelle;protein complex		+	0.0229571	0.059077	0.141658	0.0533549	0.0387501	0.132195	0.0829765	0.0701433	0.117017	0.0533923	0.0853288	0.116771	0.0413612	0.0291699	0.0694395	0.071697	0.0744424	0.0997533	0.0193918
182		24.2497	24.1503	24.1368	24.2799	24.3028	24.2224	24.097	23.9745	24.1384	24.1769	24.539	23.9317	24.5372	24.4841	24.569	24.4751	24.5826	24.4757	24.7033	24.5462	24.3363	24.1868	24.7641	24.4481	biological regulation;biosynthetic process;cell cycle process;cellular biosynthetic process;cellular component organization;cellular component organization at cellular level;cellular component organization or biogenesis;cellular component organization or biogenesis at cellular level;cellular macromolecular complex subunit organization;cellular macromolecule biosynthetic process;cellular macromole…	adenyl nucleotide binding;adenyl ribonucleotide binding;ATP binding;ATPase activity;ATPase activity, coupled;ATP-dependent DNA helicase activity;ATP-dependent helicase activity;binding;catalytic activity;DNA binding;DNA helicase activity;DNA-dependent ATPase activity;helicase activity;hydrolase activity;hydrolase activity, acting on acid anhydrides;hydrolase activity, acting on acid anhydrides, i…	cell part;chromatin;chromosomal part;heterochromatin;intracellular membrane-bounded organelle;intracellular organelle;intracellular organelle part;intracellular part;mating-type region heterochromatin;membrane-bounded organelle;nuclear chromatin;nuclear chromosome part;nuclear part;nucleus;organelle;organelle part		+	0.125082	0.155733	0.181724	0.0873908	0.0459725	0.152901	0.130338	0.173204	0.143693	0.245168	0.122649	0.113366	0.121982	0.14087	0.173916	0.192291	0.205818	0.150398	0.189382
183		24.2991	24.2177	24.4654	24.47	24.4227	24.303	24.3876	24.499	24.7874	24.6655	24.272	24.4892	24.558	24.5265	24.1735	24.6122	24.6515	24.9376	24.2641	24.5609	24.5694	24.424	23.9389	24.4009			cell part;cytoplasmic part;cytosol;intracellular membrane-bounded organelle;intracellular organelle;intracellular part;membrane-bounded organelle;nucleus;organelle			0.233158	0.0790996	0.296428	0.0459902	0.0622177	0.19993	0.0883722	0.386276	0.119852	0.0650383	0.070947	0.126794	0.103664	0.314812	0.142635	0.0652971	0.315277	0.101557	0.0965192
184		23.194	23.4481	23.154	23.3367	23.5049	23.3062	23.4046	23.4167	23.7462	23.578	23.6626	23.2852	23.3351	23.3994	23.6893	23.3209	23.406	23.1409	23.703	23.3239	22.9999	22.7805	23.59	23.2626			cell part;cytoplasmic part;integral to membrane;intracellular membrane-bounded organelle;intracellular organelle;intracellular organelle part;intracellular part;intrinsic to membrane;membrane;membrane part;membrane-bounded organelle;mitochondrial inner membrane;mitochondrial membrane;mitochondrial part;mitochondrion;organelle;organelle inner membrane;organelle membrane;organelle part	Peroxisome	+	0.231434	0.19808	0.391274	0.0363895	0.221001	0.122065	0.497642	0.0474431	0.370736	0.181361	0.245141	0.241646	0.214225	0.199838	0.19751	0.0531382	0.116847	0.259502	0.195608
185		22.7943	22.5186	22.5466	22.5118	22.2882	22.492	22.5021	22.4578	22.8446	22.647	22.9579	22.5047	22.565	22.3872	22.6735	22.6408	22.6972	22.7363	22.9663	22.5664	22.9319	22.6418	22.7181	22.4827	activation of protein kinase activity;activation of protein kinase C activity by G-protein coupled receptor protein signaling pathway;biological regulation;biosynthetic process;calcium-mediated signaling;cell surface receptor linked signaling pathway;cellular biosynthetic process;cellular lipid metabolic process;cellular metabolic process;cellular process;cellular response to stimulus;G-protein c…	adenyl nucleotide binding;adenyl ribonucleotide binding;ATP binding;binding;catalytic activity;D-erythro-sphingosine kinase activity;diacylglycerol kinase activity;kinase activity;NAD+ kinase activity;nucleotide binding;phosphotransferase activity, alcohol group as acceptor;purine nucleotide binding;purine ribonucleoside triphosphate binding;purine ribonucleotide binding;ribonucleotide binding;tr…	cell part;cytoplasmic part;endoplasmic reticulum;endoplasmic reticulum membrane;endoplasmic reticulum part;endosomal part;endosome membrane;Golgi apparatus;Golgi apparatus part;Golgi membrane;intracellular membrane-bounded organelle;intracellular organelle;intracellular organelle part;intracellular part;late endosome membrane;membrane;membrane part;membrane-bounded organelle;organelle;organelle m…	Calcium signaling pathway;Fc gamma R-mediated phagocytosis;ko05152;Sphingolipid metabolism;VEGF signaling pathway	+	0.0488918	0.12338	0.0517991	0.164626	0.106898	0.138762	0.148731	0.227372	0.0836019	0.148231	0.162484	0.13854	0.207348	0.115508	0.146853	0.191447	0.218677	0.00677763	0.109998
186		27.7144	27.8211	27.7908	27.7546	27.9217	27.8947	27.9239	27.9431	28.0469	28.0711	28.0633	28.1203	28.0388	28.0757	28.1055	28.2433	28.1814	28.2727	28.3244	28.2694	28.1843	28.1666	28.2124	28.305	biological regulation;cellular component assembly;cellular component assembly at cellular level;cellular component organization;cellular component organization at cellular level;cellular component organization or biogenesis;cellular component organization or biogenesis at cellular level;cellular macromolecular complex assembly;cellular macromolecular complex subunit organization;cellular process;…	binding;nucleic acid binding;RNA binding;translation factor activity, nucleic acid binding;translation initiation factor activity	cell part;cytoplasmic part;cytosol;eukaryotic 43S preinitiation complex;eukaryotic 48S preinitiation complex;eukaryotic translation initiation factor 3 complex;eukaryotic translation initiation factor 3 complex, eIF3e;eukaryotic translation initiation factor 3 complex, eIF3m;intracellular part;macromolecular complex;protein complex;ribonucleoprotein complex;translation preinitiation complex	RNA transport	+	0.0747688	0.16926	0.120987	0.0850454	0.0820212	0.134232	0.0490263	0.0251963	0.0856596	0.0565226	0.0636159	0.145235	0.055814	0.0682061	0.065002	0.0161295	0.0144185	0.0249413	0.0870538
187		23.5797	23.3545	23.115	23.6821	23.6622	23.7205	23.6549	23.5128	23.3753	23.179	23.2633	23.1222	22.7367	22.8247	22.9494	22.331	22.7434	22.9781	22.7411	22.7195	22.6305	22.6243	22.6432	22.3735		catalytic activity;hydrolase activity	cell part;cytoplasmic part;cytosol;intracellular membrane-bounded organelle;intracellular organelle;intracellular part;membrane-bounded organelle;mitochondrion;nucleus;organelle		+	0.253119	0.449616	0.210896	0.249774	0.26591	0.0812691	0.330735	0.112972	0.302836	0.296547	0.266885	0.404755	0.190035	0.277873	0.0617608	0.0483021	0.330999	0.109888	0.117355
188		23.2379	23.2094	23.1736	23.3508	23.5705	23.4814	23.554	23.7258	24.1096	24.3795	24.1769	24.3383	24.4121	24.4266	24.7466	24.9505	24.7629	24.7908	24.8509	24.612	24.9261	24.9758	25.251	25.0543	alcohol metabolic process;alditol metabolic process;carbohydrate metabolic process;catabolic process;cellular carbohydrate metabolic process;cellular catabolic process;cellular lipid catabolic process;cellular lipid metabolic process;cellular metabolic process;cellular process;glycerol metabolic process;glycerolipid catabolic process;glycerolipid metabolic process;glycerophospholipid catabolic pr…	catalytic activity;glycerophosphodiester phosphodiesterase activity;hydrolase activity;hydrolase activity, acting on ester bonds;lipase activity;phosphatidylglycerol phospholipase C activity;phospholipase activity;phospholipase C activity;phosphoric diester hydrolase activity;phosphoric ester hydrolase activity	cell part;cytoplasmic part;endoplasmic reticulum;integral to membrane;intracellular membrane-bounded organelle;intracellular organelle;intracellular organelle part;intracellular part;intrinsic to membrane;membrane;membrane part;membrane-bounded organelle;mitochondrial membrane;mitochondrial part;mitochondrion;organelle;organelle membrane;organelle part	Glycerophospholipid metabolism	+	0.113195	0.0264605	0.273005	0.0880871	0.166474	0.186121	0.0907735	0.225674	0.13579	0.161733	0.132183	0.338815	0.0577069	0.227704	0.102167	0.250833	0.0836188	0.0172272	0.193724
189		23.117	23.2432	23.1906	23.2516	23.2075	23.4595	23.1311	23.4069	23.7117	23.573	23.497	23.6395	23.559	23.4629	23.6562	23.9535	23.9137	23.8096	23.7152	23.6916	23.7675	23.7298	24.0074	23.791	alcohol biosynthetic process;alcohol metabolic process;biosynthetic process;carbohydrate metabolic process;cellular biosynthetic process;cellular carbohydrate metabolic process;cellular lipid metabolic process;cellular macromolecule metabolic process;cellular metabolic process;cellular process;cellular protein metabolic process;dolichol biosynthetic process;dolichol metabolic process;glycosylatio…	catalytic activity;prenyltransferase activity;transferase activity;transferase activity, transferring alkyl or aryl (other than methyl) groups	cell part;cytoplasmic part;endoplasmic reticulum;endoplasmic reticulum membrane;endoplasmic reticulum part;intracellular membrane-bounded organelle;intracellular organelle;intracellular organelle part;intracellular part;membrane;membrane part;membrane-bounded organelle;organelle;organelle membrane;organelle part	Terpenoid backbone biosynthesis	+	0.171073	0.164662	0.097383	0.311085	0.126712	0.163909	0.144563	0.0808257	0.159327	0.143589	0.14174	0.14358	0.10243	0.118807	0.0574603	0.070474	0.249196	0.189466	0.169677
190		21.6275	21.7295	21.6926	21.595	21.8719	22.0232	22.0308	21.9976	22.0886	21.7486	21.9966	21.7029	21.5658	21.5464	21.8061	21.7971	21.6485	21.7362	21.4338	21.4785	21.7869	22.1038	21.7748	21.4473	cellular component assembly;cellular component assembly at cellular level;cellular component organization;cellular component organization at cellular level;cellular component organization or biogenesis;cellular component organization or biogenesis at cellular level;cellular macromolecular complex assembly;cellular macromolecular complex subunit organization;cellular process;macromolecular complex…	binding;nucleic acid binding;RNA binding	cell part;commitment complex;intracellular membrane-bounded organelle;intracellular organelle;intracellular organelle part;intracellular part;macromolecular complex;membrane-bounded organelle;nuclear part;nucleus;organelle;organelle part;ribonucleoprotein complex;small nuclear ribonucleoprotein complex;spliceosomal complex;U1 snRNP;U2-type spliceosomal complex	Spliceosome	+	0.228468	0.0896551	0.110999	0.0683264	0.360197	0.162183	0.149317	0.348012	0.0470629	0.27271	0.237606	0.217415	0.0808302	0.294261	0.107502	NaN	0.107548	0.175323	NaN
191		21.581	21.8145	21.5023	21.6395	22.222	22.2223	21.7922	21.7805	21.9391	22.2634	22.4978	22.4945	22.345	22.698	22.8555	22.8387	22.8433	22.7904	22.8872	22.8338	22.8642	22.4424	22.4739	22.5251	biological regulation;cellular component organization;cellular component organization at cellular level;cellular component organization or biogenesis;cellular component organization or biogenesis at cellular level;cellular membrane organization;cellular process;endosome transport;endosome transport via multivesicular body sorting pathway;establishment of localization;establishment of localization…		cell part;cytoplasm;cytoplasmic part;endosomal part;ESCRT III complex;intracellular organelle part;intracellular part;macromolecular complex;membrane part;organelle part;protein complex	Endocytosis	+	0.1816	0.202175	0.323979	0.429465	0.422767	0.406425	0.390214	0.252522	0.170187	0.169881	0.342973	0.360873	0.231423	0.213029	0.160592	0.0931896	0.202058	0.227591	0.0768701
192		24.9949	24.8337	25.2347	24.9761	24.6383	25.0815	25.1091	24.7852	24.8586	24.8364	24.3711	24.5014	24.3479	24.0842	24.3928	23.9354	24.3144	24.4598	24.1859	24.2563	24.4404	23.9941	22.9079	23.8672	cellular component biogenesis;cellular component biogenesis at cellular level;cellular component organization or biogenesis;cellular component organization or biogenesis at cellular level;cellular localization;cellular process;establishment of localization;establishment of localization in cell;establishment of organelle localization;establishment of ribosome localization;intracellular transport;l…		cell part;cytoplasm;cytoplasmic part;cytosol;intracellular membrane-bounded organelle;intracellular non-membrane-bounded organelle;intracellular organelle;intracellular organelle part;intracellular part;macromolecular complex;membrane-bounded organelle;non-membrane-bounded organelle;nuclear part;nucleolus;nucleus;organelle;organelle part;preribosome;preribosome, large subunit precursor;ribonucleo…	Ribosome biogenesis in eukaryotes	+	0.136642	0.187311	0.449892	0.119174	0.0873153	0.25027	0.29708	0.108002	0.355094	0.161789	0.20935	0.347833	0.378778	0.0541765	0.0643495	0.00750229	0.231773	0.116974	0.329362
193		25.1426	25.0345	24.8763	25.0507	25.1193	25.1506	25.1575	25.0095	24.9487	24.7662	25.0184	24.8215	24.4084	24.4082	24.5906	24.1307	24.6101	24.6588	24.8165	24.538	24.0028	23.9869	23.9723	24.0633	assembly of spliceosomal tri-snRNP;cellular component assembly;cellular component assembly at cellular level;cellular component organization;cellular component organization at cellular level;cellular component organization or biogenesis;cellular component organization or biogenesis at cellular level;cellular macromolecular complex assembly;cellular macromolecular complex subunit organization;cell…	binding;catalytic activity;cysteine-type peptidase activity;hydrolase activity;nucleic acid binding;peptidase activity;peptidase activity, acting on L-amino acid peptides;RNA binding;second spliceosomal transesterification activity;small conjugating protein-specific protease activity;snRNA binding;U1 snRNA binding;U2 snRNA binding;U5 snRNA binding;U6 snRNA binding;ubiquitin-specific protease acti…	catalytic step 2 spliceosome;cell part;intracellular organelle part;intracellular part;macromolecular complex;nuclear part;organelle part;protein complex;Prp19 complex;ribonucleoprotein complex;small nuclear ribonucleoprotein complex;spliceosomal complex;U4/U6 x U5 tri-snRNP complex;U5 snRNP	Spliceosome	+	0.0252077	0.0195004	0.241559	0.22448	0.133084	0.221368	0.361647	0.230313	0.0468499	0.224267	0.141557	0.366469	0.170226	0.182561	0.0722939	0.0523474	0.291831	0.0369501	0.140014
194		22.8041	22.9621	22.4307	22.8232	22.795	22.7993	23.0456	22.848	22.8317	22.8229	22.9566	22.7599	22.8104	22.8322	22.8633	22.6828	22.7957	23.0143	22.9881	22.963	22.4004	22.6452	22.8253	22.7871	cellular metabolic process;cellular process;dephosphorylation;generation of precursor metabolites and energy;metabolic process;phosphate-containing compound metabolic process;phosphorus metabolic process	[pyruvate dehydrogenase (lipoamide)] phosphatase activity;binding;catalytic activity;cation binding;hydrolase activity;hydrolase activity, acting on ester bonds;ion binding;metal ion binding;phosphatase activity;phosphoprotein phosphatase activity;phosphoric ester hydrolase activity	cell part;cytoplasmic part;intracellular membrane-bounded organelle;intracellular organelle;intracellular part;membrane-bounded organelle;mitochondrion;organelle		+	0.0858826	0.244702	0.158553	0.0822795	0.174927	0.175747	0.272634	0.224879	0.243792	0.0129677	0.0751004	0.126876	0.0153644	0.131641	0.0977474	0.109325	0.0697717	0.0935717	0.0615438
195		28.5024	28.6087	28.6049	28.6344	28.8398	28.6739	28.7348	28.6303	29.1292	29.1638	29.3058	29.1061	28.9038	28.9598	28.9098	28.6759	28.8699	28.8789	28.9199	29.0143	28.3906	28.2489	28.278	28.4942	amine metabolic process;aromatic amino acid family metabolic process;biosynthetic process;carboxylic acid metabolic process;cellular amine metabolic process;cellular amino acid metabolic process;cellular aromatic compound metabolic process;cellular ketone metabolic process;cellular metabolic process;cellular nitrogen compound metabolic process;cellular process;metabolic process;nitrogen compound …	aromatic-amino-acid:2-oxoglutarate aminotransferase activity;binding;catalytic activity;cofactor binding;L-phenylalanine aminotransferase activity;L-phenylalanine:2-oxoglutarate aminotransferase activity;pyridoxal phosphate binding;transaminase activity;transferase activity;transferase activity, transferring nitrogenous groups;vitamin B6 binding;vitamin binding	cell part;cytoplasm;cytoplasmic part;cytosol;intracellular membrane-bounded organelle;intracellular organelle;intracellular part;membrane-bounded organelle;nucleus;organelle	Cysteine and methionine metabolism;Isoquinoline alkaloid biosynthesis;Lysine biosynthesis;Novobiocin biosynthesis;Phenylalanine metabolism;Phenylalanine, tyrosine and tryptophan biosynthesis;Tropane, piperidine and pyridine alkaloid biosynthesis;Tryptophan metabolism;Tyrosine metabolism;Ubiquinone and other terpenoid-quinone biosynthesis	+	0.0768851	0.0594879	0.209018	0.143937	0.185296	0.0505194	0.048109	0.0596223	0.0541784	0.00345267	0.072923	0.13128	0.02099	0.130414	0.0834024	0.0948013	0.0646432	0.141023	0.0900431
196		22.7522	22.7816	22.7901	22.7005	23.084	22.8595	22.7567	22.9505	23.335	23.1799	23.2514	23.1419	23.0678	23.3313	23.0209	23.2264	23.237	23.2365	23.2651	23.0604	23.0913	22.8784	23.0926	23.238	cellular macromolecule metabolic process;cellular metabolic process;cellular process;cellular protein metabolic process;macromolecule metabolic process;macromolecule modification;metabolic process;N-terminal protein amino acid acetylation;N-terminal protein amino acid modification;primary metabolic process;protein acetylation;protein acylation;protein metabolic process;protein modification process	acetyltransferase activity;catalytic activity;N-acetyltransferase activity;N-acyltransferase activity;peptide alpha-N-acetyltransferase activity;peptide N-acetyltransferase activity;transferase activity;transferase activity, transferring acyl groups;transferase activity, transferring acyl groups other than amino-acyl groups	cell part;cytoplasmic part;endoplasmic reticulum;endoplasmic reticulum membrane;endoplasmic reticulum part;Golgi apparatus;Golgi apparatus part;Golgi membrane;intracellular membrane-bounded organelle;intracellular organelle;intracellular organelle part;intracellular part;macromolecular complex;membrane;membrane part;membrane-bounded organelle;organelle;organelle membrane;organelle part;protein ac…		+	0.160801	0.288995	0.204078	0.221108	0.306876	0.354296	0.270297	0.179848	0.0550242	0.186912	0.15361	0.0729493	0.0715339	0.237924	0.0229765	0.0719456	0.127606	0.234001	0.182353
197		24.6489	24.6169	24.554	24.6263	24.6245	24.5436	24.5252	24.5291	26.4472	26.4348	26.5194	26.2672	24.6828	24.508	24.8066	24.7342	24.7545	25.0807	25.2674	25.0831	24.5453	24.7267	25.2899	25.0331	biological regulation;cellular process;cellular response to chemical stimulus;cellular response to organic substance;cellular response to stimulus;cellular response to stress;cellular response to topologically incorrect protein;cellular response to unfolded protein;endoplasmic reticulum unfolded protein response;ER-nucleus signaling pathway;establishment of localization;establishment of localizat…	binding;lipid binding	cell part;cytoplasmic part;cytosol;Golgi apparatus;Golgi apparatus part;Golgi cisterna membrane;Golgi membrane;intracellular membrane-bounded organelle;intracellular organelle;intracellular organelle part;intracellular part;membrane;membrane-bounded organelle;nucleus;organelle;organelle membrane;organelle part		+	0.0563213	0.137221	0.0685462	0.14531	0.183728	0.405937	0.0813035	0.371139	0.414869	0.1284	0.31708	0.101325	0.275481	0.140714	0.2885	0.0590547	0.225719	0.14111	0.215238
198		22.2334	22.4202	22.2994	22.3183	22.4637	22.4591	22.4298	22.565	22.8895	23.0058	22.9818	23.0711	22.794	23.0648	22.8771	22.9354	23.2108	23.1053	23.1316	23.3287	22.9144	23.114	23.1296	23.1754	cellular component assembly;cellular component assembly at cellular level;cellular component organization;cellular component organization at cellular level;cellular component organization or biogenesis;cellular component organization or biogenesis at cellular level;cellular macromolecular complex assembly;cellular macromolecular complex subunit organization;cellular process;macromolecular complex…	binding;nucleic acid binding;RNA binding;rRNA binding	cell part;intracellular non-membrane-bounded organelle;intracellular organelle;intracellular organelle part;intracellular part;non-membrane-bounded organelle;nuclear part;nucleolus;organelle;organelle part		+	0.0295786	0.184154	0.16666	0.119692	0.120634	0.125112	0.135679	0.302906	0.172141	0.164914	0.131844	0.193673	0.0309341	0.24076	0.07561	0.0284056	0.235117	0.1084	0.0953255
199		24.9389	24.9405	24.9904	24.9783	25.1908	25.143	25.2076	25.087	25.0851	25.1209	25.0942	25.0606	24.8432	24.9043	24.8565	24.6336	25.0169	24.7918	24.8312	24.9744	24.6237	24.4838	24.4312	24.4822	biosynthetic process;metabolic process	binding;catalytic activity;cofactor binding;pyridoxal phosphate binding;transaminase activity;transferase activity;transferase activity, transferring nitrogenous groups;vitamin B6 binding;vitamin binding	cell part;cytoplasm;cytoplasmic part;cytosol;intracellular membrane-bounded organelle;intracellular organelle;intracellular part;membrane-bounded organelle;mitochondrion;nucleus;organelle	Tryptophan metabolism	+	0.0747033	0.0341719	0.134776	0.0848531	0.0676499	0.0978879	0.141021	0.105861	0.0469598	0.0312817	0.093958	0.235816	0.199257	0.0537922	0.0778756	0.159586	0.0860216	0.0657741	0.0714973
200		25.8312	25.7423	25.6195	25.6105	25.5372	25.6967	25.7901	25.5935	26.7929	27.225	27.259	27.3048	26.8144	27.2894	27.4261	27.5469	26.7107	26.5414	26.7226	27.1706	25.6504	26.3797	26.7655	26.8312	cellular macromolecule metabolic process;cellular metabolic process;cellular nitrogen compound metabolic process;cellular process;macromolecule metabolic process;macromolecule methylation;macromolecule modification;metabolic process;methylation;ncRNA metabolic process;ncRNA processing;nitrogen compound metabolic process;nucleic acid metabolic process;nucleobase-containing compound metabolic proce…		cell part;cytoplasm;intracellular membrane-bounded organelle;intracellular non-membrane-bounded organelle;intracellular organelle;intracellular organelle part;intracellular part;membrane-bounded organelle;non-membrane-bounded organelle;nuclear part;nucleolus;nucleus;organelle;organelle part		+	0.129485	0.254742	0.377387	0.182696	0.157618	0.250458	0.321487	0.0374915	0.329203	0.0911626	0.220839	0.205905	0.0529238	0.184037	0.227977	0.224041	0.505747	0.351813	0.229027
201		26.3811	26.461	26.3789	26.4662	26.47	26.4657	26.4804	26.5152	26.6315	26.5949	26.5379	26.5938	26.4261	26.5866	26.5134	26.556	26.5589	26.5498	26.4901	26.5466	26.2844	26.3823	26.256	26.358	cellular component organization;cellular component organization at cellular level;cellular component organization or biogenesis;cellular component organization or biogenesis at cellular level;cellular membrane organization;cellular process;establishment of localization;establishment of localization in cell;establishment of protein localization;establishment of protein localization in mitochondrio…	protein transporter activity;substrate-specific transporter activity;transporter activity	cell part;cytoplasmic part;integral to membrane;intracellular membrane-bounded organelle;intracellular organelle;intracellular organelle part;intracellular part;intrinsic to membrane;macromolecular complex;membrane part;membrane-bounded organelle;mitochondrial membrane part;mitochondrial outer membrane translocase complex;mitochondrial part;mitochondrion;organelle;organelle part;protein complex		+	0.116397	0.0758448	0.197827	0.133228	0.0361367	0.0660055	0.0403364	0.0583697	0.0944097	0.0476495	0.116622	0.123089	0.0345379	0.0911315	0.0671963	0.064894	0.0518532	0.076295	0.0556268
202		22.8203	22.9005	23.0895	22.9615	22.9009	22.9195	22.9727	23.2082	23.8584	24.0172	23.4105	23.9653	23.6902	23.8742	23.6134	24.0552	24.0603	24.1482	23.6181	23.979	23.8926	24.2067	23.6315	23.9733	actin cytoskeleton organization;actin filament organization;actin filament-based process;biological regulation;cellular component organization;cellular component organization at cellular level;cellular component organization or biogenesis;cellular component organization or biogenesis at cellular level;cellular process;cellular response to stimulus;cytoskeleton organization;intracellular signal tr…	enzyme regulator activity;GDP-dissociation inhibitor activity;GTPase regulator activity;nucleoside-triphosphatase regulator activity;Rho GDP-dissociation inhibitor activity;small GTPase regulator activity	cell part;cytoplasmic part;cytosol;intracellular membrane-bounded organelle;intracellular organelle;intracellular part;membrane-bounded organelle;nucleus;organelle	Neurotrophin signaling pathway;Vasopressin-regulated water reabsorption	+	0.143835	0.196327	0.27571	0.107548	0.165907	0.173463	0.0289213	0.140677	0.0609853	0.0915443	0.143607	0.00437589	0.0808881	0.232058	0.167245	0.350715	0.0768368	0.171241	0.168711
203		25.5228	25.4592	25.3539	25.3104	25.4431	25.4	25.2935	25.3414	25.6272	25.4416	25.5529	25.4321	25.3649	25.3959	25.3652	25.0052	25.2517	25.2475	25.3157	25.4541	24.7042	24.8337	25.4831	25.0112	cellular component assembly;cellular component assembly at cellular level;cellular component organization;cellular component organization at cellular level;cellular component organization or biogenesis;cellular component organization or biogenesis at cellular level;cellular macromolecular complex assembly;cellular macromolecular complex subunit organization;cellular process;cellular protein compl…		cell part;cytoplasmic part;integral to membrane;intracellular membrane-bounded organelle;intracellular organelle;intracellular organelle part;intracellular part;intrinsic to membrane;macromolecular complex;membrane part;membrane-bounded organelle;mitochondrial membrane part;mitochondrial outer membrane translocase complex;mitochondrial part;mitochondrion;organelle;organelle part;protein complex		+	0.0442453	0.146713	0.197507	0.163594	0.0572216	0.271623	0.16417	0.171665	0.184715	0.020681	0.0904954	0.306055	0.103293	0.145345	0.0498373	0.11569	0.200692	0.144982	0.223694
204		27.8217	27.8666	27.8573	27.8429	27.9879	27.9962	27.9528	27.9589	28.0159	27.8408	28.0718	27.848	27.7135	27.6954	27.6791	27.5322	27.77	27.7218	27.7716	27.7932	27.5719	27.4877	27.4829	27.4164	amine metabolic process;biosynthetic process;carboxylic acid metabolic process;cellular amine metabolic process;cellular amino acid metabolic process;cellular biosynthetic process;cellular ketone metabolic process;cellular metabolic process;cellular nitrogen compound biosynthetic process;cellular nitrogen compound metabolic process;cellular process;'de novo' IMP biosynthetic process;glutamine fam…	adenyl nucleotide binding;adenyl ribonucleotide binding;ATP binding;binding;carbon-nitrogen ligase activity, with glutamine as amido-N-donor;catalytic activity;cation binding;ion binding;ligase activity;ligase activity, forming carbon-nitrogen bonds;metal ion binding;nucleotide binding;phosphoribosylformylglycinamidine synthase activity;purine nucleotide binding;purine ribonucleoside triphosphate…	cell part;cytoplasm;cytoplasmic part;Golgi apparatus;intracellular membrane-bounded organelle;intracellular organelle;intracellular part;membrane-bounded organelle;organelle	Purine metabolism	+	0.0886711	0.0849034	0.116816	0.0697469	0.0882411	0.0990116	0.0663403	0.0292556	0.0794484	0.0276254	0.10429	0.264777	0.0798328	0.077129	0.0527672	0.0842341	0.0513421	0.0400322	0.0812454
205		28.9614	28.9423	28.9331	28.884	29.0104	28.9418	28.9515	28.9355	29.0077	28.9764	29.0998	28.9978	28.8267	28.7723	28.9159	28.7628	28.901	28.8836	28.9876	28.9932	28.6884	28.747	28.9066	28.6199	alcohol biosynthetic process;alcohol metabolic process;biological regulation;biosynthetic process;cellular alcohol biosynthetic process;cellular alcohol metabolic process;cellular biosynthetic process;cellular lipid metabolic process;cellular macromolecule metabolic process;cellular metabolic process;cellular process;cellular protein metabolic process;ergosterol biosynthetic process;ergosterol me…	binding;catalytic activity;cation binding;dimethylallyltranstransferase activity;geranyltranstransferase activity;ion binding;metal ion binding;prenyltransferase activity;transferase activity;transferase activity, transferring alkyl or aryl (other than methyl) groups	cell part;cytoplasmic part;cytosol;intracellular membrane-bounded organelle;intracellular organelle;intracellular part;membrane-bounded organelle;nucleus;organelle	Terpenoid backbone biosynthesis	+	0.00892093	0.056507	0.11042	0.139872	0.0736081	0.0386569	0.0318383	0.0477341	0.0653052	0.0494932	0.179736	0.137181	0.0123498	0.0881582	0.0908517	0.0236951	0.0517442	0.0828649	0.0439787
206		24.8785	24.8517	24.887	24.8458	24.9899	25.0159	25.0314	25.1592	24.8983	24.9563	24.8368	24.8404	24.7985	24.6581	24.798	24.65	24.6328	24.6217	24.7808	24.5494	24.3396	24.6228	24.6351	24.5229	catabolic process;cellular catabolic process;cellular localization;cellular macromolecule catabolic process;cellular macromolecule localization;cellular macromolecule metabolic process;cellular metabolic process;cellular nitrogen compound metabolic process;cellular process;intracellular mRNA localization;localization;macromolecule catabolic process;macromolecule localization;macromolecule metabol…	adenyl nucleotide binding;adenyl ribonucleotide binding;ATP binding;ATPase activity;ATPase activity, coupled;ATP-dependent helicase activity;ATP-dependent RNA helicase activity;binding;catalytic activity;helicase activity;hydrolase activity;hydrolase activity, acting on acid anhydrides;hydrolase activity, acting on acid anhydrides, in phosphorus-containing anhydrides;nucleic acid binding;nucleosi…	cell part;intracellular membrane-bounded organelle;intracellular non-membrane-bounded organelle;intracellular organelle;intracellular organelle part;intracellular part;macromolecular complex;membrane-bounded organelle;non-membrane-bounded organelle;nuclear part;nucleolus;nucleus;organelle;organelle part;protein complex;TRAMP complex	RNA degradation	+	0.0668599	0.0531416	0.180706	0.122448	0.0773347	0.0384007	0.122948	0.114164	0.0526149	0.0991065	0.0733501	0.0638228	0.0502129	0.136622	0.218306	0.172712	0.0623115	0.133386	0.173179
207		23.5215	23.6678	23.3944	23.6287	23.7911	23.7432	24.0516	23.9129	24.406	24.4668	24.2614	24.4346	24.3886	24.5683	24.4349	24.7587	24.9073	24.8263	24.8105	24.7538	24.8234	25.0136	24.7736	24.885	cellular macromolecule metabolic process;cellular metabolic process;cellular nitrogen compound metabolic process;cellular process;macromolecule metabolic process;metabolic process;mRNA 3'-end processing;mRNA cleavage;mRNA metabolic process;mRNA polyadenylation;mRNA processing;nitrogen compound metabolic process;nucleic acid metabolic process;nucleic acid phosphodiester bond hydrolysis;nucleobase-…	binding;mRNA binding;nucleic acid binding;RNA binding	cell part;cytoplasmic part;intracellular membrane-bounded organelle;intracellular organelle;intracellular organelle part;intracellular part;macromolecular complex;membrane-bounded organelle;mitochondrion;mRNA cleavage and polyadenylation specificity factor complex;mRNA cleavage factor complex;nuclear part;nucleoplasm part;nucleus;organelle;organelle part;protein complex	mRNA surveillance pathway	+	0.247559	0.174737	0.331341	0.0671117	0.0517389	0.0741619	0.0797915	0.160175	0.0939049	0.00204463	0.272793	0.0832204	0.0491288	0.0789173	0.0144296	0.129291	0.0767617	0.13343	0.0989858
208		25.2135	25.1091	25.0378	25.1108	25.2433	25.158	25.1442	25.1331	25.4049	25.3668	25.1999	25.2804	25.298	25.3441	25.3387	25.3921	25.4504	25.3137	25.4252	25.3706	25.1405	25.01	25.2123	25.0338	cellular component biogenesis;cellular component biogenesis at cellular level;cellular component organization or biogenesis;cellular component organization or biogenesis at cellular level;cellular localization;cellular process;establishment of localization;establishment of localization in cell;establishment of organelle localization;establishment of ribosome localization;intracellular transport;l…	binding;catalytic activity;GTP binding;GTPase activity;guanyl nucleotide binding;guanyl ribonucleotide binding;hydrolase activity;hydrolase activity, acting on acid anhydrides;hydrolase activity, acting on acid anhydrides, in phosphorus-containing anhydrides;nucleoside-triphosphatase activity;nucleotide binding;purine nucleotide binding;purine ribonucleoside triphosphate binding;purine ribonucleo…	cell part;cytoskeletal part;intracellular membrane-bounded organelle;intracellular non-membrane-bounded organelle;intracellular organelle;intracellular organelle part;intracellular part;membrane-bounded organelle;mitotic spindle;non-membrane-bounded organelle;nuclear part;nucleolus;nucleus;organelle;organelle part;spindle	Ribosome biogenesis in eukaryotes	+	0.0279164	0.0197935	0.27661	0.0963974	0.0467622	0.172036	0.0493515	0.0722496	0.0981554	0.0367696	0.0968804	0.0629135	0.0345007	0.0653816	0.110195	0.0276137	0.0585282	0.130675	0.0903067
209		23.5128	23.2218	23.1738	23.1117	23.112	23.1398	22.8398	23.2917	23.5247	23.6364	23.7706	23.536	23.7565	23.6248	23.5581	23.8818	23.4447	23.5834	23.8731	23.9622	23.4501	23.5296	23.4608	23.9181	carbohydrate metabolic process;cellular carbohydrate metabolic process;cellular macromolecule metabolic process;cellular metabolic process;cellular process;cellular protein metabolic process;glycosylation;macromolecule glycosylation;macromolecule metabolic process;macromolecule modification;metabolic process;primary metabolic process;protein glycosylation;protein metabolic process;protein modific…	catalytic activity;dolichyl-diphosphooligosaccharide-protein glycotransferase activity;oligosaccharyl transferase activity;transferase activity;transferase activity, transferring glycosyl groups;transferase activity, transferring hexosyl groups	cell part;cytoplasmic part;cytosol;endoplasmic reticulum part;integral to membrane;intracellular membrane-bounded organelle;intracellular organelle;intracellular organelle part;intracellular part;intrinsic to membrane;macromolecular complex;membrane part;membrane-bounded organelle;nucleus;oligosaccharyltransferase complex;organelle;organelle part;protein complex	N-Glycan biosynthesis;Protein processing in endoplasmic reticulum;Various types of N-glycan biosynthesis	+	0.454101	0.231186	0.405907	0.0290239	0.385052	0.12587	0.209675	0.115958	0.221374	0.0545562	0.0492154	0.167622	0.0995618	0.171521	0.154197	0.206725	0.0553318	0.227604	0.351861
210		25.7024	25.8637	25.8039	25.8841	25.7886	25.7889	25.8549	25.9449	26.0996	26.4112	26.1754	26.3441	26.3064	26.3654	26.2646	26.5216	26.468	26.4874	26.5201	26.4032	26.4108	26.4325	26.3483	26.4141	actin cortical patch assembly;actin cytoskeleton organization;actin filament organization;actin filament-based process;actin nucleation;Arp2/3 complex-mediated actin nucleation;biological regulation;cellular component assembly;cellular component assembly at cellular level;cellular component organization;cellular component organization at cellular level;cellular component organization or biogenesi…		actin cortical patch;Arp2/3 protein complex;cell cortex part;cell division site;cell part;cell pole;cell tip;cytoplasmic part;cytoskeletal part;cytosol;intracellular membrane-bounded organelle;intracellular organelle;intracellular organelle part;intracellular part;macromolecular complex;membrane-bounded organelle;nucleus;organelle;organelle part;protein complex	Bacterial invasion of epithelial cells;Fc gamma R-mediated phagocytosis;Pathogenic Escherichia coli infection;Regulation of actin cytoskeleton;Shigellosis	+	0.131965	0.0852372	0.240675	0.197919	0.0289675	0.154885	0.104143	0.0245356	0.0440377	0.0515621	0.0337384	0.140529	0.10871	0.0697347	0.103071	0.0290232	0.0659061	0.0650884	0.0389662
211		23.5711	23.5836	23.4573	23.5954	24.0281	23.7231	23.5197	23.5106	23.5963	23.4501	23.953	23.5783	23.8635	23.682	23.9165	23.7331	23.856	23.8645	23.9725	23.7175	24.0131	23.8565	24.1999	24.0215	biosynthetic process;cellular biosynthetic process;cellular metabolic compound salvage;cellular metabolic process;cellular process;coenzyme biosynthetic process;coenzyme metabolic process;cofactor biosynthetic process;cofactor metabolic process;heterocycle metabolic process;metabolic process;pyridoxal 5'-phosphate salvage;pyridoxal phosphate biosynthetic process;pyridoxal phosphate metabolic proc…	adenyl nucleotide binding;adenyl ribonucleotide binding;ATP binding;binding;catalytic activity;cation binding;ion binding;kinase activity;metal ion binding;nucleotide binding;phosphotransferase activity, alcohol group as acceptor;purine nucleotide binding;purine ribonucleoside triphosphate binding;purine ribonucleotide binding;pyridoxal kinase activity;ribonucleotide binding;transferase activity;…	cell part;cytoplasm;cytoplasmic part;cytosol;intracellular membrane-bounded organelle;intracellular organelle;intracellular part;membrane-bounded organelle;nucleus;organelle	Vitamin B6 metabolism	+	0.155313	0.178532	0.176617	0.209199	0.0480536	0.374398	0.144919	0.114848	0.199823	0.102691	0.0596249	0.0370833	0.0783921	0.150332	0.181659	0.187933	0.248771	0.113374	0.0393731
212		25.9193	25.9224	25.8882	25.8921	25.8699	25.9404	26.0677	26.0775	26.5544	26.7629	26.3883	26.6607	26.4904	26.8231	26.4713	26.6703	26.8738	26.8999	26.4348	26.6161	26.6415	26.7247	26.4723	26.4073	biological regulation;catabolic process;cellular catabolic process;cellular macromolecule catabolic process;cellular macromolecule metabolic process;cellular metabolic process;cellular process;macromolecule catabolic process;macromolecule metabolic process;metabolic process;modification-dependent macromolecule catabolic process;modification-dependent protein catabolic process;positive regulation …	catalytic activity;endopeptidase activity;hydrolase activity;peptidase activity;peptidase activity, acting on L-amino acid peptides;threonine-type endopeptidase activity;threonine-type peptidase activity	cell part;cytoplasm;cytoplasmic part;cytosol;intracellular membrane-bounded organelle;intracellular organelle;intracellular part;macromolecular complex;membrane-bounded organelle;nucleus;organelle;proteasome core complex;proteasome core complex, alpha-subunit complex;protein complex	Proteasome	+	0.062147	0.0868776	0.142846	0.15867	0.0640518	0.161556	0.0410405	0.106711	0.0965777	0.0841372	0.0970404	0.225434	0.0478673	0.0608945	0.108872	0.19325	0.0607166	0.0396364	0.121158
213		25.6104	25.5497	25.5424	25.5604	25.6463	25.5619	25.5971	25.5993	25.7185	25.7125	25.8047	25.7688	25.7844	25.6894	25.9327	25.857	25.6108	25.6957	25.7492	25.598	25.5685	25.7268	25.7468	25.7649	catabolic process;cellular catabolic process;cellular macromolecule catabolic process;cellular macromolecule metabolic process;cellular metabolic process;cellular nitrogen compound metabolic process;cellular process;establishment of localization;establishment of RNA localization;macromolecule catabolic process;macromolecule metabolic process;metabolic process;mRNA catabolic process;mRNA metabolic…	binding;mRNA binding;nucleic acid binding;RNA binding;RNA cap binding	cell part;cytoplasmic part;cytoskeletal part;cytosol;intracellular membrane-bounded organelle;intracellular non-membrane-bounded organelle;intracellular organelle;intracellular organelle part;intracellular part;macromolecular complex;membrane-bounded organelle;mitotic spindle;non-membrane-bounded organelle;nuclear cap binding complex;nucleus;organelle;organelle part;perinuclear region of cytoplas…	mRNA surveillance pathway;RNA transport;Spliceosome	+	0.10915	0.183793	0.084385	0.0228503	0.0777607	0.129063	0.130435	0.191555	0.0986973	0.101349	0.0561979	0.178469	0.044145	0.0840687	0.0436732	0.0437999	0.113788	0.0559662	0.118028
214		27.8199	27.8677	27.7898	27.9247	27.9934	28.0224	28.0749	28.0649	28.102	28.1269	28.1806	28.1453	27.9199	27.989	28.2261	27.9626	28.0795	27.9844	27.994	28.1969	27.8066	27.7652	27.9637	27.8629	acetyl-CoA catabolic process;acetyl-CoA metabolic process;amine biosynthetic process;amine metabolic process;biosynthetic process;carboxylic acid biosynthetic process;carboxylic acid metabolic process;catabolic process;cellular amine metabolic process;cellular amino acid biosynthetic process;cellular amino acid metabolic process;cellular biosynthetic process;cellular catabolic process;cellular ke…	binding;catalytic activity;cation binding;coenzyme binding;cofactor binding;ion binding;isocitrate dehydrogenase (NADP+) activity;isocitrate dehydrogenase activity;magnesium ion binding;metal ion binding;NAD binding;nucleotide binding;oxidoreductase activity;oxidoreductase activity, acting on CH-OH group of donors;oxidoreductase activity, acting on the CH-OH group of donors, NAD or NADP as accept…	cell part;cytoplasm;cytoplasmic part;intracellular membrane-bounded organelle;intracellular organelle;intracellular part;membrane-bounded organelle;mitochondrion;organelle	Carbon fixation pathways in prokaryotes;Citrate cycle (TCA cycle);Glutathione metabolism;Peroxisome	+	0.129954	0.188713	0.191681	0.0251302	0.141313	0.0462297	0.111389	0.124445	0.0917318	0.106894	0.0876657	0.241292	0.0981736	0.102035	0.116822	0.0302253	0.0439616	0.133025	0.0995983
215		27.5764	27.5546	27.6282	27.6669	27.7314	27.7826	27.691	27.7157	27.6994	27.5237	27.7266	27.568	27.4981	27.6526	27.8112	27.5045	27.6861	27.6367	27.7827	27.728	27.7201	27.5683	27.7217	27.7291	carbohydrate metabolic process;cell wall biogenesis;cell wall organization or biogenesis;cellular carbohydrate metabolic process;cellular cell wall organization or biogenesis;cellular component biogenesis;cellular component biogenesis at cellular level;cellular component organization or biogenesis;cellular component organization or biogenesis at cellular level;cellular macromolecule metabolic pro…	catalytic activity;glucosidase activity;hydrolase activity;hydrolase activity, acting on glycosyl bonds;hydrolase activity, hydrolyzing O-glycosyl compounds;mannosyl-oligosaccharide glucosidase activity	cell part;cytoplasmic part;endoplasmic reticulum;endoplasmic reticulum membrane;endoplasmic reticulum part;integral to membrane;intracellular membrane-bounded organelle;intracellular organelle;intracellular organelle part;intracellular part;intrinsic to membrane;membrane;membrane part;membrane-bounded organelle;organelle;organelle membrane;organelle part	N-Glycan biosynthesis;Protein processing in endoplasmic reticulum		0.106212	0.149254	0.125309	0.140851	0.142212	0.122392	0.164162	0.0295052	0.155446	0.0674741	0.0530441	0.250976	0.142628	0.0865791	0.103547	0.0791734	0.0678322	0.0917435	0.080692
216		25.2107	25.4037	25.3872	25.3645	25.4866	25.6717	25.468	25.5484	25.6712	25.8387	26.0781	25.9404	25.6151	25.6724	25.865	25.8161	25.64	25.5804	25.8971	25.7488	25.1967	25.4901	25.8633	25.7168	ATP hydrolysis coupled proton transport;biological regulation;cation homeostasis;cation transport;cellular cation homeostasis;cellular chemical homeostasis;cellular homeostasis;cellular ion homeostasis;cellular monovalent inorganic cation homeostasis;cellular process;chemical homeostasis;energy coupled proton transport, against electrochemical gradient;establishment of localization;homeostatic pr…	active transmembrane transporter activity;adenyl nucleotide binding;adenyl ribonucleotide binding;ATP binding;ATPase activity;ATPase activity, coupled;ATPase activity, coupled to movement of substances;ATPase activity, coupled to transmembrane movement of ions;ATPase activity, coupled to transmembrane movement of substances;binding;catalytic activity;cation transmembrane transporter activity;cati…	cell part;cytoplasmic part;intracellular organelle part;intracellular part;macromolecular complex;membrane part;organelle part;protein complex;proton-transporting two-sector ATPase complex, catalytic domain;proton-transporting V-type ATPase, V1 domain;vacuolar part;vacuolar proton-transporting V-type ATPase, V1 domain	Epithelial cell signaling in Helicobacter pylori infection;ko05152;Lysosome;Oxidative phosphorylation;Phagosome;Rheumatoid arthritis;Vibrio cholerae infection	+	0.16834	0.16248	0.210779	0.128093	0.264917	0.0668724	0.0880352	0.117655	0.192266	0.150067	0.117652	0.103842	0.106728	0.125461	0.0460107	0.142452	0.0909278	0.221927	0.0565007
217		24.7977	24.943	24.7827	24.8723	24.9252	24.9715	25.1219	25.2149	25.7567	25.9601	25.5897	25.989	25.8487	25.8839	25.5931	25.9569	25.8607	25.8207	25.601	26.2256	25.5483	25.1782	24.9387	25.772	cell cycle;cellular process;meiotic cell cycle		cell part;membrane;plasma membrane		+	0.140454	0.120903	0.272709	0.233287	0.104989	0.211237	0.172993	0.0639915	0.164276	0.00342704	0.123545	0.180194	0.0521436	0.178321	0.105541	0.27219	0.0732306	0.0673938	0.227594
218		22.9667	23.0925	22.8339	22.7949	23.0768	23.2186	22.952	23.169	23.2404	23.3788	23.2778	23.3066	22.8983	23.2445	23.0961	23.1327	22.9743	22.8093	23.1945	23.3232	22.6764	22.6331	22.8295	22.7155	amine catabolic process;amine metabolic process;biological regulation;biosynthetic process;carboxylic acid catabolic process;carboxylic acid metabolic process;catabolic process;cellular amine metabolic process;cellular amino acid catabolic process;cellular amino acid metabolic process;cellular biosynthetic process;cellular catabolic process;cellular ketone metabolic process;cellular macromolecule…	aminoacyl-tRNA editing activity;carboxylic ester hydrolase activity;catalytic activity;D-aminoacyl-tRNA deacylase activity;D-tyrosyl-tRNA(Tyr) deacylase activity;hydrolase activity;hydrolase activity, acting on ester bonds	cell part;cytoplasm;cytoplasmic part;cytosol;intracellular membrane-bounded organelle;intracellular organelle;intracellular part;membrane-bounded organelle;nucleus;organelle		+	0.056758	0.123467	0.230877	0.187381	0.238831	0.121119	0.168499	0.280044	0.185873	0.111439	0.139673	0.141596	0.1822	0.180031	0.0500926	0.13996	0.16959	0.173175	0.0959415
219		28.1397	28.1402	28.1711	28.1896	28.2444	28.3908	28.2297	28.1454	28.2902	27.9561	28.2964	27.8188	27.95	27.8153	28.0771	27.6534	28.0835	27.8303	27.9643	27.9308	27.8315	27.6784	27.774	27.6356	amine biosynthetic process;amine metabolic process;biosynthetic process;branched chain family amino acid biosynthetic process;branched chain family amino acid metabolic process;carboxylic acid biosynthetic process;carboxylic acid metabolic process;cellular amine metabolic process;cellular amino acid biosynthetic process;cellular amino acid metabolic process;cellular biosynthetic process;cellular …	3-isopropylmalate dehydratase activity;4 iron, 4 sulfur cluster binding;binding;carbon-oxygen lyase activity;catalytic activity;cation binding;hydro-lyase activity;ion binding;iron-sulfur cluster binding;lyase activity;metal cluster binding;metal ion binding	3-isopropylmalate dehydratase complex;cell part;cytoplasmic part;cytosol;cytosolic part;intracellular part;macromolecular complex;protein complex	Valine, leucine and isoleucine biosynthesis	+	0.0798341	0.154574	0.230693	0.0951956	0.228499	0.0901775	0.135488	0.0492642	0.177445	0.0785509	0.0919307	0.345582	0.166523	0.107739	0.070705	0.0296579	0.160623	0.0953135	0.19095
220		24.9566	24.894	24.9225	24.8898	25.0514	25.077	25.156	25.3066	25.3669	25.4565	25.4254	25.4714	25.2497	25.5655	25.6306	25.914	25.6464	25.8708	25.6976	25.9329	25.6132	25.7114	25.9188	25.8318	cellular process;ER to Golgi vesicle-mediated transport;establishment of localization;establishment of localization in cell;establishment of protein localization;Golgi vesicle transport;intracellular protein transport;intracellular transport;protein transport;transport;vesicle-mediated transport		cell part;cytoplasm;cytoplasmic part;endoplasmic reticulum membrane;endoplasmic reticulum part;integral to membrane;intracellular organelle part;intracellular part;intrinsic to membrane;membrane;membrane part;organelle membrane;organelle part		+	0.208984	0.072585	0.368973	0.163729	0.105576	0.268263	0.0587056	0.157165	0.171402	0.0305305	0.185982	0.124949	0.0410996	0.0398356	0.0347472	0.191927	0.141776	0.13753	0.126594
221		28.9849	29.0046	29.2078	29.1447	29.4632	29.4392	29.4076	29.5222	29.2164	29.3034	29.5403	29.315	29.1178	29.1726	29.2676	29.2742	29.3709	29.5705	29.4855	29.3923	29.2581	29.5042	29.324	29.2019	acetate biosynthetic process;acetate metabolic process;alcohol catabolic process;alcohol metabolic process;biosynthetic process;carboxylic acid biosynthetic process;carboxylic acid metabolic process;catabolic process;cellular biosynthetic process;cellular ketone metabolic process;cellular metabolic process;cellular nitrogen compound metabolic process;cellular process;coenzyme metabolic process;co…	aldehyde dehydrogenase (NAD) activity;aldehyde dehydrogenase [NAD(P)+] activity;catalytic activity;oxidoreductase activity;oxidoreductase activity, acting on the aldehyde or oxo group of donors;oxidoreductase activity, acting on the aldehyde or oxo group of donors, NAD or NADP as acceptor	cell part;cytoplasm;cytoplasmic part;cytosol;Golgi apparatus;intracellular membrane-bounded organelle;intracellular organelle;intracellular organelle lumen;intracellular organelle part;intracellular part;membrane-bounded organelle;membrane-enclosed lumen;mitochondrial matrix;mitochondrial part;nucleus;organelle;organelle lumen;organelle part	Arginine and proline metabolism;Ascorbate and aldarate metabolism;beta-Alanine metabolism;Chloroalkane and chloroalkene degradation;Fatty acid metabolism;Glycerolipid metabolism;Glycolysis / Gluconeogenesis;Histidine metabolism;Limonene and pinene degradation;Lysine degradation;Pentose and glucuronate interconversions;Propanoate metabolism;Pyruvate metabolism;Tryptophan metabolism;Valine, leucine…	+	0.0620457	0.0609882	0.0895973	0.0323804	0.130917	0.0931744	0.0170811	0.0327044	0.0116639	0.0788719	0.103013	0.295815	0.0501823	0.061513	0.0449855	0.068604	0.121062	0.0756624	0.081912
222		27.6776	27.7133	27.5938	27.6036	28.0661	27.8904	27.9778	27.7319	27.9101	27.79	27.8644	27.6429	27.5991	27.4884	27.6933	27.4165	27.6471	27.592	27.6897	27.6158	27.2314	27.4767	27.4219	27.2593	biosynthetic process;catabolic process;cellular aldehyde metabolic process;cellular biosynthetic process;cellular catabolic process;cellular metabolic process;cellular process;heterocycle catabolic process;heterocycle metabolic process;metabolic process;pyridoxal biosynthetic process;pyridoxal metabolic process;small molecule biosynthetic process;small molecule catabolic process;small molecule me…	aldo-keto reductase (NADP) activity;catalytic activity;oxidoreductase activity;oxidoreductase activity, acting on CH-OH group of donors;oxidoreductase activity, acting on the CH-OH group of donors, NAD or NADP as acceptor;pyridoxine:NADP 4-dehydrogenase activity	cell part;cytoplasm;cytoplasmic part;cytosol;intracellular membrane-bounded organelle;intracellular organelle;intracellular part;membrane-bounded organelle;nucleus;organelle	Vitamin B6 metabolism	+	0.022053	0.0493905	0.170004	0.0294207	0.0831825	0.146664	0.0690476	0.0581075	0.0640768	0.266143	0.0778432	0.266739	0.0682278	0.0565367	0.0919767	0.0629802	0.138774	0.116282	0.0833097
223		22.4047	21.966	22.1103	21.7922	22.0686	22.1524	22.2982	22.1808	22.0231	22.0989	22.162	22.0991	22.5718	22.2948	22.1859	22.5687	22.4524	22.4902	22.3023	22.6127	22.2682	22.1104	22.2479	21.9706	cellular component organization;cellular component organization at cellular level;cellular component organization or biogenesis;cellular component organization or biogenesis at cellular level;cellular membrane organization;cellular process;endosome transport;endosome transport via multivesicular body sorting pathway;establishment of localization;establishment of localization in cell;establishment…		cell part;cytoplasmic part;endosomal part;ESCRT III complex;intracellular organelle part;intracellular part;macromolecular complex;membrane part;organelle part;protein complex	Endocytosis	+	NaN	0.164648	0.371539	0.256762	NaN	0.257093	0.00724386	0.089921	0.134515	NaN	0.301031	0.340924	NaN	NaN	NaN	0.111838	0.0513207	0.0272033	0.0793548
224		25.5617	25.7119	25.564	25.7901	26.052	25.9157	25.8192	25.8349	26.2318	26.3718	26.3385	26.3965	26.1861	26.221	26.2752	26.1082	26.3189	26.3433	26.2135	26.2272	25.9722	26.0001	25.8457	25.7704	actin cytoskeleton organization;actin filament depolymerization;actin filament organization;actin filament-based process;actin polymerization or depolymerization;cellular component disassembly;cellular component disassembly at cellular level;cellular component organization;cellular component organization at cellular level;cellular component organization or biogenesis;cellular component organizati…		actin cortical patch;cell cortex part;cell division site;cell part;cell pole;cell tip;cytoplasm;cytoplasmic part;cytoskeletal part;cytosol;intracellular membrane-bounded organelle;intracellular organelle;intracellular organelle part;intracellular part;macromolecular complex;membrane-bounded organelle;nucleus;organelle;organelle part;protein complex		+	0.107845	0.15481	0.192333	0.0568294	0.134808	0.00167084	0.0910708	0.0675891	0.12096	0.0275108	0.0768478	0.148707	0.0917725	0.091504	0.0747086	0.0654221	0.0481339	0.151723	0.027867
225		23.7538	23.963	23.9674	23.9524	23.7603	23.8384	23.6722	23.8032	23.5359	23.5761	23.6497	23.6985	23.1041	23.0458	23.3477	23.1501	23.1053	22.9872	23.3811	23.4419	23.1835	22.9814	23.1626	22.9555	cellular component assembly;cellular component assembly at cellular level;cellular component organization;cellular component organization at cellular level;cellular component organization or biogenesis;cellular component organization or biogenesis at cellular level;cellular macromolecular complex assembly;cellular macromolecular complex subunit organization;cellular process;cellular protein compl…	structural constituent of nuclear pore;structural molecule activity	cell part;cytoplasmic part;cytosol;envelope;intracellular membrane-bounded organelle;intracellular organelle;intracellular organelle part;intracellular part;macromolecular complex;membrane part;membrane-bounded organelle;nuclear envelope;nuclear part;nuclear periphery;nuclear pore;nucleus;organelle;organelle envelope;organelle part;pore complex;protein complex		+	0.0473568	0.163221	0.0934375	0.149877	0.333545	0.32924	0.186593	0.12373	0.0956716	0.144439	0.126383	0.0848508	0.146655	0.0777643	0.141004	0.26631	0.255393	0.0943864	0.187028
226		29.3847	29.4635	29.8601	29.6561	29.5904	29.5099	29.6256	29.5965	29.2808	29.2139	29.1927	29.3734	29.2037	28.8231	29.0709	28.8827	29.1101	28.8891	28.7457	29.2287	28.8324	28.5548	28.2944	28.3914	biological regulation;catabolic process;cell redox homeostasis;cellular catabolic process;cellular homeostasis;cellular metabolic process;cellular process;cellular response to chemical stimulus;cellular response to hydrogen peroxide;cellular response to oxidative stress;cellular response to reactive oxygen species;cellular response to stimulus;cellular response to stress;homeostatic process;hydro…	antioxidant activity;catalytic activity;oxidoreductase activity;oxidoreductase activity, acting on paired donors, with incorporation or reduction of molecular oxygen;oxidoreductase activity, acting on peroxide as acceptor;peroxidase activity;peroxiredoxin activity;thioredoxin peroxidase activity	cell part;cytoplasm;cytoplasmic part;cytosol;intracellular membrane-bounded organelle;intracellular organelle;intracellular part;membrane-bounded organelle;microbody;nucleus;organelle;peroxisome		+	0.218117	0.247998	0.330603	0.119083	0.194222	0.147501	0.170349	0.0114539	0.118832	0.0440323	0.144883	0.347234	0.0721028	0.0870872	0.0795776	0.131056	0.0952691	0.123571	0.219769
227		27.6527	28.0529	27.4373	27.4032	27.5568	27.7037	27.6131	27.8453	27.8344	27.6996	28.2638	27.8706	27.6299	27.8852	28.2635	27.8257	27.3802	27.4399	28.6213	28.0213	26.7876	27.4378	28.5065	28.0051	biosynthetic process;cellular biosynthetic process;cellular macromolecule biosynthetic process;cellular macromolecule metabolic process;cellular metabolic process;cellular process;cytoplasmic translational elongation;macromolecule biosynthetic process;macromolecule metabolic process;metabolic process;translational elongation	structural constituent of ribosome;structural molecule activity	cell part;cytoplasmic part;cytosol;cytosolic large ribosomal subunit;intracellular organelle part;intracellular part;large ribosomal subunit;macromolecular complex;organelle part;ribonucleoprotein complex	Ribosome		0.137753	0.470535	0.136178	0.238326	0.0830061	0.221568	0.188292	0.145611	0.17326	0.0304509	0.200139	0.238094	0.108564	0.33118	0.0709895	0.135102	0.298065	0.082436	0.204829
228		22.5287	22.4973	22.4113	22.4448	22.3298	22.4699	22.5037	22.7257	22.9034	23.2198	23.022	23.1542	22.9205	23.0318	22.8986	23.2936	23.1276	23.0276	22.8644	23.0813	22.8859	22.4135	22.4019	22.2688	catabolic process;cellular catabolic process;cellular macromolecule catabolic process;cellular macromolecule metabolic process;cellular metabolic process;cellular process;macromolecule catabolic process;macromolecule metabolic process;metabolic process;modification-dependent macromolecule catabolic process;modification-dependent protein catabolic process;primary metabolic process;protein metaboli…	binding;protein binding;small conjugating protein binding;ubiquitin binding	cell part;cytoplasm;intracellular part		+	0.0826718	0.198487	0.305394	0.0837875	0.069336	0.189008	0.141204	0.161689	0.122585	0.0339994	0.0674261	0.218004	0.0711895	0.145083	0.167068	0.0549913	0.152883	0.181804	0.130045
229		27.9339	27.8833	28.0231	27.9711	28.1733	28.1764	28.037	28.1122	28.6738	28.6	28.8911	28.7501	28.7442	28.6256	28.7556	28.6886	28.7231	28.6649	29.0925	28.7623	28.6229	28.5931	28.6575	28.5282	alcohol biosynthetic process;alcohol metabolic process;biosynthetic process;cellular alcohol biosynthetic process;cellular alcohol metabolic process;cellular biosynthetic process;cellular localization;cellular macromolecule localization;cellular metabolic process;cellular process;cellular protein localization;ergosterol biosynthetic process;ergosterol metabolic process;lipid biosynthetic process;…	catalytic activity;C-methyltransferase activity;methyltransferase activity;S-adenosylmethionine-dependent methyltransferase activity;sterol 24-C-methyltransferase activity;transferase activity;transferase activity, transferring one-carbon groups	cell part;cytoplasm;cytoplasmic part;endoplasmic reticulum;intracellular membrane-bounded organelle;intracellular organelle;intracellular part;membrane-bounded organelle;nucleus;organelle	Steroid biosynthesis	+	0.0173364	0.123319	0.0490305	0.243153	0.330395	0.210628	0.157232	0.123786	0.334437	0.197869	0.241428	0.124148	0.0783829	0.156837	0.243489	0.289313	0.0819333	0.123264	0.277811
230		24.1394	24.2064	24.0802	24.163	24.2698	24.2326	24.3238	24.2289	24.6771	24.6301	24.8258	24.5698	24.4759	24.8028	24.6859	24.7954	24.9244	25.0391	25.0461	24.9804	24.7672	24.9525	25.0074	25.0217	cellular process;ER to Golgi vesicle-mediated transport;establishment of localization;establishment of localization in cell;Golgi vesicle transport;intracellular transport;transport;vesicle-mediated transport		cell part;coated vesicle;cytoplasmic membrane-bounded vesicle;cytoplasmic part;cytoplasmic vesicle;endoplasmic reticulum;endoplasmic reticulum membrane;endoplasmic reticulum part;ER to Golgi transport vesicle;Golgi apparatus;Golgi apparatus part;Golgi membrane;integral to membrane;intracellular membrane-bounded organelle;intracellular organelle;intracellular organelle part;intracellular part;intr…		+	0.0740105	0.200081	0.351951	0.0125014	0.169389	0.113735	0.0777561	0.093835	0.238464	0.0584445	0.068046	0.129502	0.171688	0.223379	0.125044	0.0587464	0.102915	0.0988074	0.187633
231		22.6171	22.7909	22.6539	22.8176	23.9653	24.062	23.8608	23.739	23.124	22.9329	23.2536	23.2095	23.4345	23.4111	23.4634	23.3562	23.4591	23.6057	23.4908	23.5346	23.338	23.3813	23.7729	23.5881	cellular localization;cellular process;establishment of localization;establishment of localization in cell;establishment of organelle localization;establishment of ribosome localization;intracellular transport;localization;metabolic process;nuclear export;nuclear transport;nucleocytoplasmic transport;ribonucleoprotein complex export from nucleus;ribonucleoprotein complex localization;ribosomal la…	adenyl nucleotide binding;adenyl ribonucleotide binding;ATP binding;ATPase activity;binding;catalytic activity;hydrolase activity;hydrolase activity, acting on acid anhydrides;hydrolase activity, acting on acid anhydrides, in phosphorus-containing anhydrides;nucleoside-triphosphatase activity;nucleotide binding;purine nucleotide binding;purine ribonucleoside triphosphate binding;purine ribonucleo…	cell part;intracellular membrane-bounded organelle;intracellular non-membrane-bounded organelle;intracellular organelle;intracellular organelle part;intracellular part;membrane-bounded organelle;non-membrane-bounded organelle;nuclear part;nucleolus;nucleus;organelle;organelle part	Ribosome biogenesis in eukaryotes	+	0.14723	0.193956	0.90581	0.0903993	0.53235	0.228183	0.236255	0.115887	0.327832	0.224861	0.184646	0.402523	0.342999	0.0518089	0.20745	0.128267	0.239934	0.236074	0.366239
232		21.346	21.6088	21.3262	21.4912	21.4951	21.5519	21.871	22.0256	22.5601	22.606	22.7932	22.6389	22.8163	22.9304	22.9845	22.8133	22.938	23.1019	23.2308	22.8927	22.873	22.9218	22.8283	22.978	biological regulation;cellular macromolecule metabolic process;cellular metabolic process;cellular process;cellular protein metabolic process;cellular response to stimulus;macromolecule metabolic process;macromolecule modification;metabolic process;phosphate-containing compound metabolic process;phosphorus metabolic process;phosphorylation;primary metabolic process;protein metabolic process;prote…	adenyl nucleotide binding;adenyl ribonucleotide binding;ATP binding;binding;catalytic activity;kinase activity;nucleotide binding;phosphotransferase activity, alcohol group as acceptor;protein kinase activity;protein serine/threonine kinase activity;purine nucleotide binding;purine ribonucleoside triphosphate binding;purine ribonucleotide binding;ribonucleotide binding;transferase activity;transf…	cell part;cytoplasmic part;cytosol;intracellular membrane-bounded organelle;intracellular organelle;intracellular part;membrane-bounded organelle;nucleus;organelle		+	0.0865793	0.264568	0.438265	0.171623	0.136362	0.0617878	0.019543	0.0888694	0.282839	0.0139226	0.0722526	0.129521	0.146044	0.0755249	0.14274	0.135195	0.378748	0.11458	0.137615
233		26.0934	25.6694	26.2312	26.0112	26.0831	26.2425	26.5017	26.1089	26.2384	26.0414	25.8682	26.0006	25.9965	26.0355	25.8986	26.0551	26.3086	26.2489	25.8432	26.1864	25.9474	25.9782	25.5919	25.9369	biosynthetic process;cellular biosynthetic process;cellular macromolecule biosynthetic process;cellular macromolecule metabolic process;cellular metabolic process;cellular process;cellular protein metabolic process;cytoplasmic translation;macromolecule biosynthetic process;macromolecule metabolic process;metabolic process;primary metabolic process;protein metabolic process;translation	structural constituent of ribosome;structural molecule activity	cell part;cytoplasmic part;cytosol;cytosolic large ribosomal subunit;intracellular organelle part;intracellular part;large ribosomal subunit;macromolecular complex;organelle part;ribonucleoprotein complex	Ribosome	+	0.172646	0.342036	0.363171	0.320282	0.22707	0.184017	0.298249	0.0536006	0.0360589	0.403105	0.216223	0.299667	0.253855	0.123165	0.226612	0.227485	0.023171	0.274744	0.298915
234		24.3793	24.4011	24.2785	24.0214	24.4838	24.5983	24.4935	24.3922	25.0597	25.1011	24.9623	25.1134	25.1819	25.1679	25.1441	25.3177	25.4509	25.5051	25.374	25.3545	25.4939	25.4525	25.4206	25.4255	cellular component organization;cellular component organization or biogenesis;cellular membrane organization;cellular process;endocytosis;establishment of localization;establishment of localization in cell;exocytosis;lipid transport;membrane invagination;membrane organization;organic substance transport;secretion;secretion by cell;sterol transport;transport;vesicle-mediated transport	1-phosphatidylinositol binding;binding;lipid binding;oxysterol binding;phosphatidylinositol binding;phospholipid binding;steroid binding;sterol binding	cell part;cytoplasm;cytoplasmic part;cytosol;endoplasmic reticulum;intracellular membrane-bounded organelle;intracellular organelle;intracellular part;macromolecular complex;membrane-bounded organelle;organelle;protein complex		+	0.124691	0.0478824	0.168876	0.402794	0.114872	0.0497275	0.128589	0.228335	0.0167867	0.0608034	0.028891	0.197584	0.0974877	0.0464186	0.0671459	0.0105562	0.089172	0.0621357	0.0288089
235		21.9733	21.9478	21.6943	21.9113	22.1894	21.9849	22.0001	21.866	22.3363	22.2654	22.3295	22.0427	22.1866	22.1057	22.19	21.8366	22.2891	22.1349	21.98	22.2794	21.9735	21.871	21.8068	21.3156	biosynthetic process;cellular biosynthetic process;cellular component organization;cellular component organization at cellular level;cellular component organization or biogenesis;cellular component organization or biogenesis at cellular level;cellular macromolecule biosynthetic process;cellular macromolecule metabolic process;cellular metabolic process;cellular process;cellular protein metabolic …	structural constituent of ribosome;structural molecule activity	cell part;cytoplasmic part;intracellular membrane-bounded organelle;intracellular organelle;intracellular organelle part;intracellular part;large ribosomal subunit;macromolecular complex;membrane-bounded organelle;mitochondrial large ribosomal subunit;mitochondrial part;mitochondrion;organellar large ribosomal subunit;organelle;organelle part;ribonucleoprotein complex		+	0.0387818	0.443609	0.353323	0.381236	0.39867	0.155071	0.132067	0.103462	0.273423	0.16734	0.174801	0.156278	0.226425	0.181139	0.113002	NaN	0.316017	0.278004	0.144007
236		28.6156	28.5828	28.6011	28.5937	28.639	28.6559	28.6746	28.6638	28.7893	28.7795	28.6738	28.7084	28.7339	28.7577	28.6392	28.7043	28.9513	28.9645	28.6993	28.8259	28.7986	28.771	28.4491	28.6305	biosynthetic process;cellular biosynthetic process;cellular metabolic process;cellular nitrogen compound biosynthetic process;cellular nitrogen compound metabolic process;cellular process;GMP biosynthetic process;GMP metabolic process;GTP biosynthetic process;GTP metabolic process;heterocycle biosynthetic process;heterocycle metabolic process;metabolic process;nitrogen compound metabolic process;…	binding;catalytic activity;cation binding;IMP dehydrogenase activity;ion binding;metal ion binding;nucleotide binding;oxidoreductase activity;oxidoreductase activity, acting on CH-OH group of donors;oxidoreductase activity, acting on the CH-OH group of donors, NAD or NADP as acceptor	cell part;cytoplasmic part;cytosol;intracellular part	Drug metabolism - other enzymes;Purine metabolism	+	0.063646	0.0521643	0.107136	0.0195725	0.0267036	0.0932074	0.0536136	0.0254872	0.0907686	0.0328112	0.0881225	0.0924972	0.0184338	0.0344958	0.0621775	0.0422566	0.0303066	0.118498	0.0355738
237		23.3645	23.4042	23.0377	23.5537	23.4051	23.4604	23.7687	23.4657	23.4978	23.483	23.3795	23.4453	23.2436	23.4607	23.3957	23.3224	23.6843	23.3554	23.036	23.5713	23.3238	22.9438	23.0649	23.1692	biological regulation;negative regulation of biological process;negative regulation of biosynthetic process;negative regulation of cellular biosynthetic process;negative regulation of cellular macromolecule biosynthetic process;negative regulation of cellular metabolic process;negative regulation of cellular process;negative regulation of gene expression;negative regulation of macromolecule biosy…	binding;DNA binding;nucleic acid binding;sequence-specific DNA binding	cell part;chromatin;chromosomal part;cytoplasmic part;cytosol;intracellular membrane-bounded organelle;intracellular organelle;intracellular organelle part;intracellular part;membrane-bounded organelle;nuclear chromatin;nuclear chromosome part;nuclear part;nucleus;organelle;organelle part		+	0.131756	0.231524	0.239534	0.191014	0.102177	0.219452	0.312113	0.134747	0.220182	0.286449	0.0652056	0.141038	0.0716645	0.175193	0.143579	0.186382	0.046537	0.116034	0.13959
238		25.1781	25.2966	25.1427	25.1571	25.3391	25.363	25.3072	25.2905	25.27	25.28	25.4989	25.3226	25.0468	25.1272	25.2595	25.0913	25.2075	25.0313	25.1494	25.2249	24.9686	24.8002	25.1242	24.873	biosynthetic process;cellular biosynthetic process;cellular metabolic compound salvage;cellular metabolic process;cellular nitrogen compound biosynthetic process;cellular nitrogen compound metabolic process;cellular process;dephosphorylation;heterocycle biosynthetic process;heterocycle metabolic process;inosine biosynthetic process;inosine metabolic process;inosine salvage;metabolic process;nitro…	5'-nucleotidase activity;binding;catalytic activity;cation binding;hydrolase activity;hydrolase activity, acting on ester bonds;IMP 5'-nucleotidase activity;ion binding;magnesium ion binding;metal ion binding;nucleotidase activity;phosphatase activity;phosphoric ester hydrolase activity	cell part;cytoplasmic part;cytosol;intracellular membrane-bounded organelle;intracellular organelle;intracellular part;membrane-bounded organelle;nucleus;organelle		+	0.0716503	0.04063	0.0990258	0.0237283	0.0603873	0.192495	0.0819183	0.0616132	0.20802	0.0209547	0.0559789	0.198481	0.0652966	0.0768807	0.120399	0.0418103	0.0716296	0.00768294	0.0539944
239		27.499	27.515	27.4615	27.5172	27.559	27.5967	27.5736	27.5882	27.4061	27.4222	27.4944	27.3504	27.2569	27.0905	27.1753	26.989	27.2441	27.1815	27.1767	27.2312	26.944	27.1537	27.009	26.861	aromatic compound biosynthetic process;biosynthetic process;cellular aromatic compound metabolic process;cellular biosynthetic process;cellular metabolic process;cellular nitrogen compound biosynthetic process;cellular nitrogen compound metabolic process;cellular process;coenzyme biosynthetic process;coenzyme metabolic process;cofactor biosynthetic process;cofactor metabolic process;heterocycle b…	catalytic activity;oxidoreductase activity;oxidoreductase activity, acting on CH-OH group of donors;oxidoreductase activity, acting on the CH-OH group of donors, NAD or NADP as acceptor;sepiapterin reductase activity	cell part;cytoplasmic part;cytosol;intracellular membrane-bounded organelle;intracellular organelle;intracellular part;membrane-bounded organelle;nucleus;organelle		+	0.0719079	0.0408321	0.0948293	0.0552712	0.105324	0.0187916	0.0919363	0.0757715	0.0550615	0.00674215	0.0928221	0.316299	0.126097	0.0346381	0.079886	0.0494571	0.025504	0.05751	0.119536
240		24.1605	24.0475	23.9413	23.9362	23.955	23.7878	23.7845	23.9219	24.6113	24.3791	24.339	24.4214	24.4657	24.5902	24.4817	24.5419	24.7774	24.707	24.7877	24.5871	24.9224	24.8299	24.9859	24.8393	cellular macromolecule metabolic process;cellular metabolic process;cellular process;cellular protein metabolic process;macromolecule metabolic process;macromolecule modification;metabolic process;primary metabolic process;protein biotinylation;protein metabolic process;protein modification process	adenyl nucleotide binding;adenyl ribonucleotide binding;ATP binding;binding;biotin-[acetyl-CoA-carboxylase] ligase activity;biotin-[methylcrotonoyl-CoA-carboxylase] ligase activity;biotin-[methylmalonyl-CoA-carboxytransferase] ligase activity;biotin-[propionyl-CoA-carboxylase (ATP-hydrolyzing)] ligase activity;biotin-protein ligase activity;catalytic activity;ligase activity;ligase activity, form…	cell part;cytoplasm;intracellular part	Biotin metabolism	+	0.0944328	0.139476	0.17581	0.0284307	0.115773	0.319349	0.181985	0.255484	0.0925579	0.0544133	0.184448	0.344222	0.0565015	0.0851902	0.0194785	0.0952668	0.0523354	0.11049	0.0584697
241		25.4368	25.3711	25.5	25.4361	25.5453	25.7008	25.7236	25.5322	25.6162	25.4268	25.6247	25.5027	25.945	25.1469	25.5567	25.2651	25.8068	25.4794	25.3231	25.2425	25.3549	25.1783	25.1626	25.2966		catalytic activity;hydrolase activity	cell part;cytoplasmic part;cytosol;intracellular membrane-bounded organelle;intracellular organelle;intracellular part;membrane-bounded organelle;nucleus;organelle		+	0.269497	0.164982	0.309361	0.293321	0.131801	0.304035	0.166338	0.199968	0.444018	0.0104066	0.346879	0.195099	0.16161	0.291332	0.102535	0.123236	0.244784	0.305225	0.184749
242		22.0961	22.1156	22.1287	22.2719	22.0283	21.7134	21.8796	22.1171	21.9524	22.131	22.4696	22.4623	21.9188	21.9046	22.1731	22.2108	22.1687	21.9829	22.4208	22.3925	21.6929	22.1597	22.4086	22.1444	amine biosynthetic process;amine metabolic process;aromatic amino acid family biosynthetic process;aromatic amino acid family biosynthetic process, prephenate pathway;aromatic amino acid family metabolic process;aromatic compound biosynthetic process;biosynthetic process;carboxylic acid biosynthetic process;carboxylic acid metabolic process;cellular amine metabolic process;cellular amino acid bio…	amine binding;amino acid binding;binding;carbon-oxygen lyase activity;carboxylic acid binding;catalytic activity;hydro-lyase activity;lyase activity;prephenate dehydratase activity	cell part;cytoplasm;cytoplasmic part;cytosol;intracellular membrane-bounded organelle;intracellular organelle;intracellular part;membrane-bounded organelle;nucleus;organelle	Phenylalanine, tyrosine and tryptophan biosynthesis		0.179971	0.244868	0.0931348	0.0678523	0.134946	0.372315	0.244878	NaN	0.0368073	0.169039	0.242218	0.249943	0.0162869	0.252506	0.258589	0.215907	0.128132	0.419282	0.13117
243		24.82	24.902	24.7445	24.7198	24.9198	24.9912	24.9822	25.0317	25.3009	25.4272	25.1958	25.4493	25.2331	25.4121	25.3564	25.4869	25.7696	25.7477	25.5111	25.6141	25.7037	25.6994	25.5492	25.6062	biological regulation;biosynthetic process;cell cycle phase;cell cycle process;cell division;cell wall biogenesis;cell wall organization;cell wall organization or biogenesis;cellular biosynthetic process;cellular cell wall organization or biogenesis;cellular component biogenesis;cellular component biogenesis at cellular level;cellular component organization;cellular component organization at cell…	binding;DNA binding;nucleic acid binding	cell division site;cell part;cell septum;intracellular membrane-bounded organelle;intracellular organelle;intracellular part;membrane-bounded organelle;nucleus;organelle		+	0.129653	0.129415	0.321696	0.073547	0.115182	0.0468868	0.0797483	0.164749	0.20449	0.0961353	0.0504695	0.0732137	0.0596285	0.0507351	0.0740381	0.0274697	0.0682312	0.024936	0.106868
244		24.5329	24.6224	24.1078	24.3931	24.4527	24.582	24.2101	24.5598	23.9918	24.0661	24.3513	24.6332	23.9784	24.3598	24.3872	24.5159	23.9701	23.9335	24.7179	24.7505	22.5393	23.1013	24.4597	24.0845	biosynthetic process;cellular biosynthetic process;cellular macromolecule biosynthetic process;cellular macromolecule metabolic process;cellular metabolic process;cellular process;cellular protein metabolic process;cytoplasmic translation;macromolecule biosynthetic process;macromolecule metabolic process;metabolic process;primary metabolic process;protein metabolic process;translation	binding;nucleic acid binding;RNA binding;structural constituent of ribosome;structural molecule activity	cell part;cytoplasmic part;cytosol;cytosolic large ribosomal subunit;intracellular organelle part;intracellular part;large ribosomal subunit;macromolecular complex;organelle part;ribonucleoprotein complex	Ribosome	+	0.337381	0.1539	0.39829	0.0662784	0.145902	0.530623	0.0650252	0.140243	0.00842937	0.217162	0.0947221	0.148994	0.101716	0.285538	0.245868	0.158173	0.210053	0.137585	NaN
245		23.1766	23.4947	23.5036	23.3515	23.6493	23.8296	23.4085	23.5514	24.0008	23.4819	24.0014	23.9531	24.3867	24.3151	24.1954	24.6638	24.6107	24.7276	24.815	24.506	25.0015	25.2105	24.9209	25.1728	cellular macromolecule metabolic process;cellular metabolic process;cellular process;cellular protein metabolic process;cellular response to chemical stimulus;cellular response to heat;cellular response to misfolded protein;cellular response to organic substance;cellular response to stimulus;cellular response to stress;cellular response to topologically incorrect protein;cellular response to unfo…	binding;identical protein binding;protein binding;unfolded protein binding	cell part;cytoplasm;cytoplasmic part;cytosol;intracellular membrane-bounded organelle;intracellular organelle;intracellular part;membrane-bounded organelle;nucleus;organelle	Protein processing in endoplasmic reticulum	+	0.161526	0.068275	0.17372	0.398022	0.405104	0.198311	0.297438	0.0578799	0.227809	0.127625	0.141153	0.44017	0.276047	0.0825292	0.0387552	0.05783	0.160608	0.0878107	0.120979
246		26.945	27.0846	27.1951	26.9632	26.9893	27.2311	27.055	27.3765	27.064	27.3231	26.971	27.2687	27.3161	27.2212	26.9942	27.2021	27.3738	27.4609	26.8483	27.3425	27.4305	27.2255	26.357	26.9919	cellular process;cytoplasmic translational initiation;translational initiation	binding;nucleic acid binding;nucleotide binding;RNA binding;translation factor activity, nucleic acid binding;translation initiation factor activity	cell part;cytoplasmic part;cytosol;intracellular part	mTOR signaling pathway;RNA transport		0.116893	0.21673	0.17678	0.0545475	0.0760526	0.457911	0.140284	0.136953	0.12534	0.152055	0.0843873	0.0678909	0.0416	0.111434	0.0245458	0.195457	0.0638487	0.0691857	0.0878307
247		28.4118	28.4263	28.4865	28.4959	28.517	28.7162	28.5592	28.5192	28.6376	28.6055	28.9252	28.5562	28.5206	28.4995	28.625	28.4039	28.7078	28.6491	28.8877	28.5131	28.5211	28.439	28.4398	28.388	amine biosynthetic process;amine metabolic process;biosynthetic process;branched chain family amino acid biosynthetic process;branched chain family amino acid metabolic process;carboxylic acid biosynthetic process;carboxylic acid metabolic process;cellular amine metabolic process;cellular amino acid biosynthetic process;cellular amino acid metabolic process;cellular biosynthetic process;cellular …	binding;branched-chain-amino-acid transaminase activity;catalytic activity;cofactor binding;L-isoleucine transaminase activity;L-leucine transaminase activity;L-valine transaminase activity;pyridoxal phosphate binding;transaminase activity;transferase activity;transferase activity, transferring nitrogenous groups;vitamin B6 binding;vitamin binding	cell part;cytoplasm;cytoplasmic part;cytosol;intracellular membrane-bounded organelle;intracellular organelle;intracellular organelle lumen;intracellular organelle part;intracellular part;membrane-bounded organelle;membrane-enclosed lumen;mitochondrial matrix;mitochondrial part;nucleus;organelle;organelle lumen;organelle part	Pantothenate and CoA biosynthesis;Valine, leucine and isoleucine biosynthesis;Valine, leucine and isoleucine degradation	+	0.0930212	0.101799	0.177625	0.144113	0.224287	0.128003	0.139223	0.251943	0.190983	0.0865986	0.199743	0.239735	0.210677	0.195233	0.0384554	0.161287	0.115404	0.188747	0.0978966
248		30.0296	30.2626	30.0778	30.1087	30.1015	30.173	30.1746	30.1951	30.1581	30.0764	29.8351	30.045	29.9005	29.9054	29.9892	30.0139	30.1978	30.1888	30.073	30.0088	30.039	30.0243	29.8346	29.9771	biosynthetic process;cellular biosynthetic process;cellular macromolecule biosynthetic process;cellular macromolecule metabolic process;cellular metabolic process;cellular process;cellular protein metabolic process;cytoplasmic translation;macromolecule biosynthetic process;macromolecule metabolic process;metabolic process;primary metabolic process;protein metabolic process;translation	structural constituent of ribosome;structural molecule activity	cell part;cytoplasmic part;cytosol;cytosolic large ribosomal subunit;intracellular membrane-bounded organelle;intracellular organelle;intracellular organelle part;intracellular part;large ribosomal subunit;macromolecular complex;membrane-bounded organelle;nucleus;organelle;organelle part;ribonucleoprotein complex	Ribosome	+	0.111265	0.0800407	0.208218	0.102606	0.111506	0.243934	0.0817314	0.0961252	0.0816145	0.0471559	0.0274853	0.14094	0.0445343	0.0805633	0.0924809	0.0457707	0.180719	0.0885893	0.116113
249		23.0915	23.002	23.1934	23.1577	23.0066	23.0222	23.1114	23.1311	23.1882	22.9149	22.7156	22.9589	23.1107	23.0135	22.8918	22.8806	23.0969	22.8794	22.7894	23.0862	22.6444	22.5516	22.5173	22.5947	cellular component assembly;cellular component assembly at cellular level;cellular component organization;cellular component organization at cellular level;cellular component organization or biogenesis;cellular component organization or biogenesis at cellular level;cellular macromolecular complex assembly;cellular macromolecular complex subunit organization;cellular macromolecule metabolic proces…	binding;chaperone binding;protein binding	cell part;cytoplasm;cytoplasmic part;cytosol;cytosolic part;intracellular membrane-bounded organelle;intracellular organelle;intracellular part;macromolecular complex;membrane-bounded organelle;nucleus;organelle;prefoldin complex;protein complex		+	0.0655955	0.116707	0.25979	0.220774	0.333256	0.306948	0.36874	0.355273	0.103496	0.109389	0.239276	0.148148	0.0431813	0.17616	0.343036	0.17906	0.0764469	0.0147748	0.0987082
250		31.7761	31.7674	31.7406	31.7711	31.8036	31.8586	31.7708	31.8435	31.9114	31.9184	31.9882	31.8618	31.846	31.7877	31.7649	31.7118	31.9217	31.8742	32.0033	31.8777	31.6299	31.8104	31.7354	31.7631	biosynthetic process;cellular biosynthetic process;cellular macromolecule biosynthetic process;cellular macromolecule metabolic process;cellular metabolic process;cellular process;cytoplasmic translational elongation;macromolecule biosynthetic process;macromolecule metabolic process;metabolic process;translational elongation	binding;catalytic activity;GTP binding;GTPase activity;guanyl nucleotide binding;guanyl ribonucleotide binding;hydrolase activity;hydrolase activity, acting on acid anhydrides;hydrolase activity, acting on acid anhydrides, in phosphorus-containing anhydrides;nucleic acid binding;nucleoside-triphosphatase activity;nucleotide binding;purine nucleotide binding;purine ribonucleoside triphosphate bind…	cell part;cytoplasm;cytoplasmic part;cytosol;intracellular part		+	0.0428608	0.0360168	0.077823	0.0444488	0.181191	0.0545008	0.030044	0.100352	0.0378409	0.0435751	0.128447	0.166953	0.0601566	0.0217759	0.156476	0.091865	0.0261028	0.0466146	0.0508156
251		29.0493	29.2202	29.2034	29.0578	29.0909	29.1778	29.2138	29.2366	29.6596	29.8298	29.5765	29.8736	29.7313	29.4753	29.5412	29.3156	29.2519	29.1018	29.3413	29.7337	28.6041	28.5045	28.8942	28.8105	biological regulation;catabolic process;cell redox homeostasis;cellular catabolic process;cellular homeostasis;cellular macromolecule metabolic process;cellular metabolic process;cellular process;cellular protein metabolic process;cellular response to chemical stimulus;cellular response to hydrogen peroxide;cellular response to oxidative stress;cellular response to reactive oxygen species;cellula…	antioxidant activity;catalytic activity;disulfide oxidoreductase activity;oxidoreductase activity;oxidoreductase activity, acting on a sulfur group of donors;oxidoreductase activity, acting on a sulfur group of donors, disulfide as acceptor;protein disulfide oxidoreductase activity	cell part;cytoplasm;cytoplasmic part;cytosol;intracellular membrane-bounded organelle;intracellular organelle;intracellular part;membrane-bounded organelle;nucleus;organelle		+	0.0815089	0.149968	0.202369	0.0792869	0.0403122	0.170597	0.169784	0.201426	0.111571	0.0965331	0.134509	0.101987	0.112434	0.09766	0.0342288	0.0231539	0.183811	0.262156	0.330032
252		26.3201	26.3052	26.2264	26.2851	26.3911	26.397	26.3425	26.3725	26.3787	26.3458	26.4033	26.3747	26.2606	26.3724	26.4866	26.3704	26.3952	26.4434	26.613	26.4642	26.2286	26.3235	26.4175	26.5667	biosynthetic process;carbohydrate metabolic process;cellular biosynthetic process;cellular carbohydrate metabolic process;cellular lipid metabolic process;cellular macromolecule metabolic process;cellular metabolic process;cellular process;cellular protein metabolic process;glycerolipid biosynthetic process;glycerolipid metabolic process;glycerophospholipid biosynthetic process;glycerophospholipi…	catalytic activity;dolichyl-phosphate beta-D-mannosyltransferase activity;mannosyltransferase activity;transferase activity;transferase activity, transferring glycosyl groups;transferase activity, transferring hexosyl groups	cell part;cytoplasm;cytoplasmic part;endoplasmic reticulum;endoplasmic reticulum membrane;endoplasmic reticulum part;intracellular membrane-bounded organelle;intracellular organelle;intracellular organelle part;intracellular part;membrane;membrane part;membrane-bounded organelle;organelle;organelle membrane;organelle part	N-Glycan biosynthesis	+	0.128761	0.0445147	0.116508	0.0191011	0.0396099	0.0802434	0.0254011	0.137879	0.12637	0.105135	0.0822385	0.112913	0.0658578	0.135645	0.0977454	0.156994	0.107624	0.0865219	0.129562
253		24.4987	24.4003	24.4202	24.5037	24.5577	24.6721	24.5535	24.5396	25.2759	25.2394	25.2558	25.1226	25.2479	25.2369	25.3729	25.1552	25.5861	25.5465	25.3486	25.497	25.5275	25.257	25.2804	25.1488	cellular macromolecule metabolic process;cellular metabolic process;cellular process;cellular protein metabolic process;chaperone-mediated protein folding;macromolecule metabolic process;metabolic process;primary metabolic process;protein folding;protein metabolic process;proteolysis	aminopeptidase activity;binding;catalytic activity;cation binding;exopeptidase activity;hydrolase activity;ion binding;metal ion binding;metalloaminopeptidase activity;metalloexopeptidase activity;metallopeptidase activity;peptidase activity;peptidase activity, acting on L-amino acid peptides;transition metal ion binding;zinc ion binding	cell part;cytoplasm;cytoplasmic part;cytosol;intracellular part		+	0.119866	0.0931637	0.165653	0.0559119	0.0482312	0.11421	0.0877335	0.019559	0.0415392	0.176383	0.133758	0.0704377	0.023917	0.00714747	0.0773023	0.107719	0.0470608	0.0756219	0.0751681
254		24.4214	24.3366	24.4805	24.3509	24.2568	24.2521	24.4045	24.3366	24.8016	24.8387	24.8111	24.8659	24.7923	24.942	25.0356	25.0865	25.1217	25.1766	25.2817	25.1186	25.035	25.0495	25.1451	24.9908	cellular component biogenesis;cellular component biogenesis at cellular level;cellular component organization or biogenesis;cellular component organization or biogenesis at cellular level;cellular process;ribonucleoprotein complex biogenesis;ribosome biogenesis		cell part;cytoplasmic part;intracellular membrane-bounded organelle;intracellular non-membrane-bounded organelle;intracellular organelle;intracellular organelle part;intracellular part;macromolecular complex;membrane-bounded organelle;Noc complex;Noc1p-Noc2p complex;non-membrane-bounded organelle;nuclear part;nucleolar part;nucleolus;nucleus;organelle;organelle part;protein complex		+	0.0794204	0.218795	0.116316	0.0306097	0.0533756	0.130308	0.174704	0.132829	0.0683319	0.0397421	0.136206	0.110685	0.0845905	0.0576534	0.0817865	0.0238612	0.0639035	0.0991509	0.0503486
255		25.0142	25.0403	25.0952	25.0833	25.0198	24.9946	25.0916	24.9827	25.1823	25.2499	25.2938	25.3154	25.1584	25.3477	25.2047	25.233	25.2064	25.2121	25.1061	25.1714	25.1566	25.0823	25.1449	25.1879	biological regulation;carbohydrate metabolic process;cellular carbohydrate metabolic process;cellular macromolecule metabolic process;cellular metabolic process;cellular process;cellular protein metabolic process;glycosylation;macromolecule glycosylation;macromolecule metabolic process;macromolecule modification;metabolic process;negative regulation of biological process;negative regulation of ce…		alpha-1,6-mannosyltransferase complex;cell part;cytoplasmic part;endoplasmic reticulum;endoplasmic reticulum membrane;endoplasmic reticulum part;Golgi apparatus;Golgi apparatus part;Golgi cis cisterna;Golgi cisterna;intracellular membrane-bounded organelle;intracellular organelle;intracellular organelle part;intracellular part;macromolecular complex;mannosyltransferase complex;membrane;membrane p…	Various types of N-glycan biosynthesis	+	0.107097	0.0861925	0.0796021	0.035941	0.148529	0.0654661	0.0350508	0.0844797	0.0545178	0.0405325	0.123926	0.0775147	0.113903	0.0857925	0.0984905	0.132472	0.0666033	0.080324	0.0840361
256		23.8622	23.6516	23.5837	23.7722	23.7185	23.8079	23.9612	23.9056	24.0956	24.2233	24.0742	24.1083	24.1345	24.204	24.1287	24.2397	24.2864	24.4628	24.1503	24.1483	24.2612	24.1352	24.2547	24.0819	cell cycle cytokinesis;cell cycle phase;cell cycle process;cellular component organization;cellular component organization at cellular level;cellular component organization or biogenesis;cellular component organization or biogenesis at cellular level;cellular localization;cellular macromolecule localization;cellular process;cellular protein localization;cytokinesis;cytokinesis after mitosis;local…	binding;GTP binding;guanyl nucleotide binding;guanyl ribonucleotide binding;nucleotide binding;purine nucleotide binding;purine ribonucleoside triphosphate binding;purine ribonucleotide binding;ribonucleotide binding	cell cortex part;cell part;cytoplasm;cytoplasmic part;cytoskeletal part;cytoskeleton;cytosol;intracellular membrane-bounded organelle;intracellular non-membrane-bounded organelle;intracellular organelle;intracellular organelle part;intracellular part;macromolecular complex;membrane-bounded organelle;non-membrane-bounded organelle;nucleus;organelle;organelle part;protein complex;septin complex;sep…		+	0.172181	0.068268	0.252055	0.237966	0.182905	0.235939	0.0575875	0.0141693	0.0528866	0.00576164	0.179255	0.129528	0.00385281	0.0484503	0.0234249	0.0934137	0.155818	0.207563	0.0844199
257		25.1463	25.2858	25.2145	25.1489	25.447	25.4507	25.5119	25.5297	25.6752	25.7573	25.6328	25.6983	25.693	25.7321	25.5544	25.7108	25.8282	25.6771	25.6333	25.9109	25.6112	25.301	25.3512	25.4791	cellular process;ER to Golgi vesicle-mediated transport;establishment of localization;establishment of localization in cell;establishment of RNA localization;Golgi vesicle transport;intracellular transport;mRNA export from nucleus;mRNA transport;nuclear export;nuclear transport;nucleic acid transport;nucleobase-containing compound transport;nucleocytoplasmic transport;RNA export from nucleus;RNA …		cell part;cytoplasm;cytoplasmic part;cytosol;intracellular part		+	0.0610272	0.181868	0.307852	0.0289914	0.124988	0.030492	0.00574177	0.0240745	0.0175839	0.062144	0.0502348	0.0512851	0.141008	0.0860261	0.0837956	0.0403818	0.0341256	0.0831794	0.146816
258		22.2982	22.319	22.22	22.3343	22.4957	22.4583	22.5141	22.5915	23.0754	22.953	23.2178	23.0996	23.0664	22.8961	23.1684	23.206	23.199	23.1119	23.5662	23.2788	23.1679	22.7676	23.3106	22.8983	actin cortical patch assembly;actin cytoskeleton organization;actin filament organization;actin filament polymerization;actin filament-based process;actin nucleation;actin polymerization or depolymerization;biological regulation;cell wall biogenesis;cell wall organization or biogenesis;cellular cell wall organization or biogenesis;cellular component assembly;cellular component assembly at cellula…		actin cortical patch;actomyosin contractile ring;cell cortex part;cell division site part;cell part;cell pole;cell tip;contractile ring;cytoplasmic part;cytoskeletal part;intracellular organelle part;intracellular part;organelle part		+	0.121263	0.0748565	0.287496	0.111322	0.155078	0.168683	0.14383	0.0644814	0.0827999	0.150263	0.115633	0.0642126	0.108861	0.1062	0.294659	0.134262	0.150263	0.0549283	0.193468
259		27.8854	27.7768	27.9076	27.6075	27.7093	27.6804	27.8067	27.7598	27.7005	27.8082	27.6814	27.6695	27.4083	27.2574	27.2968	26.8844	27.1872	26.7216	26.3828	27.3826	26.5644	26.1316	25.8205	26.1256	biological regulation;cell redox homeostasis;cellular homeostasis;cellular metabolic process;cellular process;cellular response to chemical stimulus;cellular response to oxidative stress;cellular response to oxygen radical;cellular response to reactive oxygen species;cellular response to stimulus;cellular response to stress;cellular response to superoxide;homeostatic process;metabolic process;rea…	antioxidant activity;catalytic activity;disulfide oxidoreductase activity;electron carrier activity;glutathione disulfide oxidoreductase activity;glutathione peroxidase activity;glutathione transferase activity;oxidoreductase activity;oxidoreductase activity, acting on a sulfur group of donors;oxidoreductase activity, acting on peroxide as acceptor;peptide disulfide oxidoreductase activity;peroxi…	cell part;cytoplasmic part;cytosol;intracellular membrane-bounded organelle;intracellular organelle;intracellular part;membrane-bounded organelle;nucleus;organelle		+	0.157601	0.0577765	0.131665	0.321467	0.169768	0.0977638	0.0892724	0.0295851	0.043557	0.0173524	0.103218	0.352725	0.158917	0.0695334	0.106813	0.15721	0.00360946	0.144218	0.0988381
260		24.65	24.6813	24.6455	24.6366	24.6372	24.7874	24.7386	24.758	24.8403	24.7905	24.9745	24.9278	24.788	24.9307	25.0014	24.8781	24.949	24.841	25.1081	24.8489	24.875	24.9096	24.9313	24.8549	cell wall organization;cell wall organization or biogenesis;cellular cell wall organization;cellular cell wall organization or biogenesis;cellular component organization;cellular component organization or biogenesis;cellular component organization or biogenesis at cellular level;cellular process;external encapsulating structure organization;fungal-type cell wall organization;fungal-type cell wall…		cell part;cytoplasm;cytoplasmic part;cytosol;intracellular membrane-bounded organelle;intracellular organelle;intracellular part;macromolecular complex;membrane-bounded organelle;nucleus;organelle;protein complex		+	0.130637	0.0335272	0.190078	0.0974413	0.214894	0.0581258	0.0899147	0.0589598	0.0531844	0.127224	0.242841	0.104384	0.0407499	0.0611971	0.08019	0.23338	0.0560484	0.0941901	0.0927956
261		26.2393	26.2459	26.1012	26.132	26.4175	26.4387	26.2669	26.3112	26.6241	26.6143	26.6807	26.6728	26.5351	26.6143	26.6284	26.7345	26.7094	26.7511	26.8336	26.7425	26.6295	26.553	26.8143	26.7881	amine metabolic process;biological regulation;biosynthetic process;carboxylic acid metabolic process;cellular amine metabolic process;cellular amino acid metabolic process;cellular aromatic compound metabolic process;cellular biosynthetic process;cellular ketone metabolic process;cellular metabolic process;cellular nitrogen compound biosynthetic process;cellular nitrogen compound metabolic proces…	adenyl nucleotide binding;adenyl ribonucleotide binding;ATP binding;binding;catalytic activity;CTP synthase activity;ligase activity;ligase activity, forming carbon-nitrogen bonds;nucleotide binding;purine nucleotide binding;purine ribonucleoside triphosphate binding;purine ribonucleotide binding;ribonucleotide binding	cell part;cytoplasm;cytoplasmic part;cytosol;intracellular part	Pyrimidine metabolism	+	0.0625147	0.109637	0.167062	0.0245402	0.083925	0.0535229	0.108774	0.113937	0.16285	0.0267083	0.0756429	0.116803	0.0699421	0.00658129	0.0542959	0.134812	0.0396083	0.0827435	0.0626843
262		23.6748	23.5183	23.7022	23.5908	23.6973	23.8029	23.7749	23.7227	25.4072	25.6311	25.5626	25.522	25.7826	25.8518	25.814	25.9574	26.0703	26.1139	26.0096	25.9473	26.0141	26.0028	26.1368	26.0238	biological regulation;cell cycle process;cell division;cellular component organization;cellular component organization at cellular level;cellular component organization or biogenesis;cellular component organization or biogenesis at cellular level;cellular macromolecule metabolic process;cellular metabolic process;cellular nitrogen compound metabolic process;cellular process;cellular protein metab…	adenyl nucleotide binding;adenyl ribonucleotide binding;ATP binding;ATPase activity;binding;catalytic activity;chromatin binding;hydrolase activity;hydrolase activity, acting on acid anhydrides;hydrolase activity, acting on acid anhydrides, in phosphorus-containing anhydrides;nucleoside-triphosphatase activity;nucleotide binding;purine nucleotide binding;purine ribonucleoside triphosphate binding…	cell part;chromatin;chromosomal part;chromosome;cohesin complex;cohesin core heterodimer;cytoplasmic part;cytosol;intracellular membrane-bounded organelle;intracellular non-membrane-bounded organelle;intracellular organelle;intracellular organelle part;intracellular part;macromolecular complex;membrane-bounded organelle;mitotic cohesin complex;non-membrane-bounded organelle;nuclear chromatin;nucl…	Cell cycle;Cell cycle - yeast;Meiosis - yeast;Oocyte meiosis	+	0.243622	0.0581828	0.0401351	0.0668007	0.192871	0.192909	0.0321921	0.071901	0.0720494	0.0845985	0.133314	0.328715	0.0604009	0.0977892	0.0962595	0.0976013	0.049019	0.0755697	0.0996907
263		22.7027	22.2987	22.6225	22.5676	22.6609	22.739	22.6591	22.5985	23.2199	23.2113	23.085	23.1863	23.1702	23.3764	23.1739	23.568	23.2711	23.2456	23.8765	23.0116	23.5014	23.4454	23.5564	23.5554	cellular macromolecule metabolic process;cellular metabolic process;cellular nitrogen compound metabolic process;cellular process;macromolecule metabolic process;maturation of SSU-rRNA;maturation of SSU-rRNA from tricistronic rRNA transcript (SSU-rRNA, 5.8S rRNA, LSU-rRNA);metabolic process;ncRNA metabolic process;ncRNA processing;nitrogen compound metabolic process;nucleic acid metabolic process…	adenyl nucleotide binding;adenyl ribonucleotide binding;ATP binding;binding;catalytic activity;kinase activity;nucleotide binding;phosphotransferase activity, alcohol group as acceptor;protein kinase activity;protein serine/threonine kinase activity;purine nucleotide binding;purine ribonucleoside triphosphate binding;purine ribonucleotide binding;ribonucleotide binding;transferase activity;transf…	cell part;cytoplasm;cytoplasmic part;cytosol;intracellular membrane-bounded organelle;intracellular organelle;intracellular part;membrane-bounded organelle;nucleus;organelle	Ribosome biogenesis in eukaryotes	+	0.0992783	0.0375232	0.494483	0.118853	0.306832	0.119757	0.0892448	0.182812	0.114757	0.178318	0.110574	0.145185	0.114388	0.231696	0.136421	0.251076	0.153663	0.132208	0.166386
264		27.5688	27.5651	27.6207	27.6237	27.8632	27.8431	27.7377	27.7816	27.9479	27.8551	28.0054	27.9845	27.548	27.5855	27.6348	27.2225	27.4644	27.346	27.5392	27.6815	26.9119	26.5747	26.8855	26.7925	2-oxoglutarate metabolic process;amine biosynthetic process;amine metabolic process;aspartate biosynthetic process;aspartate family amino acid biosynthetic process;aspartate family amino acid metabolic process;aspartate metabolic process;biosynthetic process;carboxylic acid biosynthetic process;carboxylic acid metabolic process;cellular amine metabolic process;cellular amino acid biosynthetic pro…	binding;catalytic activity;cofactor binding;L-aspartate:2-oxoglutarate aminotransferase activity;L-phenylalanine aminotransferase activity;L-phenylalanine:2-oxoglutarate aminotransferase activity;pyridoxal phosphate binding;transaminase activity;transferase activity;transferase activity, transferring nitrogenous groups;vitamin B6 binding;vitamin binding	cell part;cytoplasm;cytoplasmic part;cytosol;intracellular membrane-bounded organelle;intracellular organelle;intracellular part;membrane-bounded organelle;nucleus;organelle	Alanine, aspartate and glutamate metabolism;Arginine and proline metabolism;Cysteine and methionine metabolism;Phenylalanine metabolism;Phenylalanine, tyrosine and tryptophan biosynthesis;Tyrosine metabolism	+	0.127988	0.104758	0.0645328	0.0954058	0.212012	0.0737664	0.104131	0.0406578	0.036665	0.00348369	0.106002	0.223575	0.0915448	0.0891977	0.0256018	0.130181	0.0924707	0.0803805	0.0885949
265		23.9652	24.2391	24.1521	23.9677	23.9643	24.1565	24.0346	24.1316	24.4607	24.1902	24.1005	24.6362	24.3033	24.0501	24.3534	24.5588	24.3468	24.1165	24.122	24.4819	24.3242	24.0259	24.2032	24.5027	cellular component assembly;cellular component assembly at cellular level;cellular component organization;cellular component organization at cellular level;cellular component organization or biogenesis;cellular component organization or biogenesis at cellular level;cellular macromolecular complex assembly;cellular macromolecular complex subunit organization;cellular macromolecule metabolic proces…	binding;mRNA binding;nucleic acid binding;RNA binding	cell part;commitment complex;cytoplasmic part;cytosol;intracellular membrane-bounded organelle;intracellular organelle;intracellular organelle part;intracellular part;macromolecular complex;membrane-bounded organelle;nuclear part;nucleus;organelle;organelle part;ribonucleoprotein complex;small nuclear ribonucleoprotein complex;spliceosomal complex;U1 snRNP;U2 snRNP;U2-type spliceosomal complex;U4…	Spliceosome;Systemic lupus erythematosus		0.0611789	0.168102	0.213869	0.13798	0.14207	0.154733	0.121238	0.162827	0.195337	0.0888199	0.02391	0.243658	0.154414	0.0525127	0.155903	0.0393849	0.0911028	0.0717054	0.22103
266		24.7368	24.6963	24.7335	24.7615	24.6022	24.6574	24.7376	24.7283	24.9002	24.7755	24.7378	24.8408	24.8081	24.8826	24.8998	24.8	24.7158	24.7717	24.5789	24.6494	24.6813	24.8163	24.8064	24.6996	biological regulation;biosynthetic process;cation transport;cellular biosynthetic process;cellular macromolecule metabolic process;cellular metabolic process;cellular nitrogen compound metabolic process;cellular process;establishment of localization;ion transport;macromolecule metabolic process;metabolic process;metal ion transport;monovalent inorganic cation transport;negative regulation of biol…	basal RNA polymerase II transcription machinery binding;basal transcription machinery binding;binding;enzyme binding;protein binding;RNA polymerase binding;RNA polymerase core enzyme binding;RNA polymerase II core binding	Cdc73/Paf1 complex;cell part;intracellular membrane-bounded organelle;intracellular organelle;intracellular organelle part;intracellular part;macromolecular complex;membrane-bounded organelle;nuclear part;nucleoplasm part;nucleus;organelle;organelle part;protein complex;transcription elongation factor complex		+	0.0481577	0.0404314	0.109166	0.0984513	0.0621734	0.230597	0.159806	0.00967184	0.0486331	0.0610408	0.137213	0.0857855	0.0477538	0.0564016	0.0715854	0.179426	0.11416	0.0226153	0.0479329
267		29.6233	29.6859	29.7275	29.6964	29.7336	29.7873	29.8606	29.8863	30.0645	30.1995	30.0668	30.1551	30.0205	30.0926	30.0111	30.1285	30.3082	30.3197	30.1919	30.3441	30.1585	30.1539	29.9633	30.038	alcohol metabolic process;carbohydrate metabolic process;cellular carbohydrate metabolic process;cellular metabolic process;cellular process;metabolic process;monosaccharide metabolic process;pentose metabolic process;pentose-phosphate shunt, non-oxidative branch;primary metabolic process;small molecule metabolic process	catalytic activity;sedoheptulose-7-phosphate:D-glyceraldehyde-3-phosphate glyceronetransferase activity;transferase activity;transferase activity, transferring aldehyde or ketonic groups	cell part;cytoplasm;cytoplasmic part;cytosol;intracellular membrane-bounded organelle;intracellular organelle;intracellular part;membrane-bounded organelle;nucleus;organelle	Pentose phosphate pathway	+	0.0583535	0.0242218	0.111119	0.139364	0.0291011	0.0607469	0.07829	0.0638169	0.0262564	0.00955418	0.0411923	0.055948	0.0140948	0.0260058	0.0772316	0.0642109	0.0997876	0.110803	0.0588182
268		27.4484	28.1777	27.3865	27.7754	28.4109	27.8965	27.4752	27.888	27.2846	27.3737	28.278	27.848	27.8383	27.6374	28.0342	27.5859	27.3838	27.7327	28.0393	27.3877	27.2242	27.1395	27.8353	27.877	biosynthetic process;cellular biosynthetic process;cellular macromolecule biosynthetic process;cellular macromolecule metabolic process;cellular metabolic process;cellular process;cellular protein metabolic process;cytoplasmic translation;macromolecule biosynthetic process;macromolecule metabolic process;metabolic process;primary metabolic process;protein metabolic process;translation	structural constituent of ribosome;structural molecule activity	cell part;cytoplasmic part;cytosol;cytosolic large ribosomal subunit;intracellular organelle part;intracellular part;large ribosomal subunit;macromolecular complex;organelle part;ribonucleoprotein complex	Ribosome		0.17487	0.494935	0.415043	0.704172	0.463595	0.880534	0.189143	0.389527	0.35651	0.751652	0.948473	0.0511946	0.486315	0.293114	0.163001	1.08663	0.20149	0.303836	0.752781
269		24.0055	24.0073	23.7598	23.8625	23.8646	24.0933	24.2315	24.0211	24.2064	24.3393	24.4246	24.276	24.293	24.4767	24.3632	24.5201	24.2619	24.4212	24.5051	24.398	24.1159	24.2172	24.4094	24.4087	cellular process;ER to Golgi vesicle-mediated transport;establishment of localization;establishment of localization in cell;establishment of protein localization;Golgi vesicle transport;intracellular protein transport;intracellular transport;protein transport;transport;vesicle-mediated transport	binding;carbohydrate binding	cell part;coated vesicle;cytoplasmic membrane-bounded vesicle;cytoplasmic part;cytoplasmic vesicle;endoplasmic reticulum;ER to Golgi transport vesicle;Golgi apparatus;Golgi apparatus part;Golgi membrane;integral to membrane;intracellular membrane-bounded organelle;intracellular organelle;intracellular organelle part;intracellular part;intrinsic to membrane;membrane;membrane part;membrane-bounded …		+	0.0975136	0.189061	0.104249	0.157474	0.14933	0.20219	0.154194	0.0880311	0.186468	0.00684869	0.196352	0.104486	0.0692993	0.0555381	0.131904	0.0549423	0.0654052	0.0682798	0.0670177
270		22.8393	23.1103	22.5279	22.7937	22.9597	23.0169	22.8673	23.0507	23.1927	23.0804	23.4293	23.0939	22.9422	23.2488	23.5278	23.1137	23.0098	22.8341	23.4996	23.287	22.82	23.1161	23.6759	23.465	cellular macromolecule metabolic process;cellular metabolic process;cellular nitrogen compound metabolic process;cellular process;enzyme-directed rRNA 2'-O-methylation;macromolecule metabolic process;macromolecule methylation;macromolecule modification;maturation of 5.8S rRNA;maturation of 5.8S rRNA from tricistronic rRNA transcript (SSU-rRNA, 5.8S rRNA, LSU-rRNA);maturation of LSU-rRNA;maturatio…	catalytic activity;methyltransferase activity;O-methyltransferase activity;RNA methyltransferase activity;rRNA (guanine) methyltransferase activity;rRNA (guanosine-2'-O-)-methyltransferase activity;rRNA (uridine) methyltransferase activity;rRNA (uridine-2'-O-)-methyltransferase activity;rRNA methyltransferase activity;S-adenosylmethionine-dependent methyltransferase activity;transferase activity;…	cell part;intracellular membrane-bounded organelle;intracellular non-membrane-bounded organelle;intracellular organelle;intracellular organelle part;intracellular part;macromolecular complex;membrane-bounded organelle;non-membrane-bounded organelle;nuclear part;nucleolus;nucleus;organelle;organelle part;preribosome;preribosome, large subunit precursor;ribonucleoprotein complex		+	0.287608	0.228465	0.19004	0.139016	0.176761	0.190623	0.105106	0.0564273	0.095046	0.197911	0.124936	0.276424	0.194644	0.2377	0.531433	0.129595	0.0783251	0.0842074	0.271565
271		27.2236	27.2888	27.1687	27.2578	27.3378	27.3148	27.2867	27.1997	27.2821	27.1518	27.2171	27.1276	27.2534	27.0278	27.3388	27.1424	27.2588	27.1515	27.3682	27.1961	27.1612	27.1052	27.0027	27.1728	adenine biosynthetic process;adenine metabolic process;adenine salvage;AMP biosynthetic process;AMP metabolic process;AMP salvage;biosynthetic process;cellular aromatic compound metabolic process;cellular biosynthetic process;cellular metabolic compound salvage;cellular metabolic process;cellular nitrogen compound biosynthetic process;cellular nitrogen compound metabolic process;cellular process;…	adenine phosphoribosyltransferase activity;binding;catalytic activity;cation binding;ion binding;metal ion binding;transferase activity;transferase activity, transferring glycosyl groups;transferase activity, transferring pentosyl groups	cell part;cytoplasm;cytoplasmic part;cytosol;intracellular membrane-bounded organelle;intracellular organelle;intracellular part;membrane-bounded organelle;nucleus;organelle	Purine metabolism	+	0.106136	0.153993	0.354505	0.0357838	0.0286677	0.095619	0.0782929	0.103711	0.0622338	0.011031	0.137184	0.243191	0.0458726	0.0305059	0.0197811	0.0729298	0.0188703	0.0521339	0.13084
272		27.5549	27.5434	27.6426	27.28	27.9088	27.4785	27.5186	27.3945	27.5729	27.0429	27.1297	26.948	27.7466	27.0251	26.9878	26.9149	27.5564	27.5861	27.1085	27.2887	27.6391	27.195	26.9107	26.6818	biosynthetic process;cellular biosynthetic process;cellular macromolecule biosynthetic process;cellular macromolecule metabolic process;cellular metabolic process;cellular process;cellular protein metabolic process;cytoplasmic translation;macromolecule biosynthetic process;macromolecule metabolic process;metabolic process;primary metabolic process;protein metabolic process;translation	structural constituent of ribosome;structural molecule activity	cell part;cytoplasmic part;cytosol;cytosolic large ribosomal subunit;intracellular non-membrane-bounded organelle;intracellular organelle;intracellular organelle part;intracellular part;large ribosomal subunit;macromolecular complex;non-membrane-bounded organelle;nuclear part;nucleolus;organelle;organelle part;ribonucleoprotein complex	Ribosome	+	0.149216	0.151349	0.291391	0.126833	0.0448607	0.399081	0.157135	0.444704	0.584388	0.0782596	0.258919	0.687684	0.235204	0.138313	0.162786	0.0902608	0.346447	0.245254	0.290828
273		28.6459	28.7543	28.6741	28.572	28.7861	28.7687	28.9159	28.8103	28.5747	28.4466	28.4688	28.4063	28.4388	28.2798	28.4319	28.1874	28.8053	28.7462	28.6794	28.8331	28.5544	28.0664	28.2817	28.1548	biosynthetic process;cellular biosynthetic process;cellular macromolecule biosynthetic process;cellular macromolecule metabolic process;cellular metabolic process;cellular process;cellular protein metabolic process;cytoplasmic translation;macromolecule biosynthetic process;macromolecule metabolic process;metabolic process;primary metabolic process;protein metabolic process;translation	structural constituent of ribosome;structural molecule activity	cell part;cytoplasmic part;cytosol;cytosolic large ribosomal subunit;intracellular non-membrane-bounded organelle;intracellular organelle;intracellular organelle part;intracellular part;large ribosomal subunit;macromolecular complex;non-membrane-bounded organelle;nuclear part;nucleolus;organelle;organelle part;ribonucleoprotein complex	Ribosome	+	0.0658342	0.13461	0.223449	0.116875	0.0594455	0.222727	0.0269617	0.0817328	0.198239	0.0938061	0.121427	0.517254	0.184093	0.0517602	0.0788589	0.152426	0.116906	0.152298	0.210257
274		26.979	26.9165	26.9082	26.8941	26.9249	26.9813	27.034	26.9733	27.1704	27.1201	27.1379	27.1458	27.0347	27.0566	27.0431	27.1079	27.2607	27.2457	27.1683	27.2415	27.0965	27.2285	27.0816	26.9707	amine metabolic process;amino acid activation;biosynthetic process;carboxylic acid metabolic process;cellular amine metabolic process;cellular amino acid metabolic process;cellular biosynthetic process;cellular ketone metabolic process;cellular macromolecule biosynthetic process;cellular macromolecule metabolic process;cellular metabolic process;cellular nitrogen compound metabolic process;cellul…	adenyl nucleotide binding;adenyl ribonucleotide binding;aminoacyl-tRNA ligase activity;ATP binding;binding;catalytic activity;cation binding;ion binding;ligase activity;ligase activity, forming aminoacyl-tRNA and related compounds;ligase activity, forming carbon-oxygen bonds;magnesium ion binding;metal ion binding;nucleic acid binding;nucleotide binding;phenylalanine-tRNA ligase activity;purine n…	cell part;cytoplasm;cytoplasmic part;cytosol;intracellular membrane-bounded organelle;intracellular organelle;intracellular part;macromolecular complex;membrane-bounded organelle;nucleus;organelle;phenylalanine-tRNA ligase complex;protein complex	Aminoacyl-tRNA biosynthesis	+	0.103695	0.0476293	0.0641066	0.112301	0.0153457	0.157611	0.0885289	0.0563348	0.0583518	0.0399174	0.0333942	0.00789101	0.0415384	0.0197527	0.135209	0.0907942	0.128406	0.119916	0.0817329
275		24.315	23.9529	24.1383	24.0758	24.343	24.2148	24.2239	24.2637	25.0732	25.2491	25.059	25.2574	25.3536	25.2479	25.191	25.4084	25.505	25.4266	25.3672	25.4345	25.6425	25.3628	25.357	25.2282		binding;catalytic activity;cofactor binding;lyase activity;pyridoxal phosphate binding;vitamin B6 binding;vitamin binding		Cysteine and methionine metabolism;Selenocompound metabolism;Sulfur metabolism	+	0.122015	0.104955	0.20007	0.0594055	0.184583	0.198513	0.140809	0.123184	0.0478588	0.152944	0.101332	0.221616	0.120412	0.0917071	0.0427485	0.163252	0.083486	0.190873	0.0796857
276		24.2445	24.1923	24.2388	24.4227	24.7094	24.5565	24.368	24.5672	24.9798	24.9264	25.0746	24.5575	24.8867	24.9698	25.2835	24.9612	25.2469	25.2821	25.3508	25.1813	25.0189	24.5956	24.9792	24.9907	actin cytoskeleton organization;actin filament-based process;cellular component organization;cellular component organization at cellular level;cellular component organization or biogenesis;cellular component organization or biogenesis at cellular level;cellular process;cytoskeleton organization;organelle organization	binding;cytoskeletal protein binding;myosin binding;myosin I binding;protein binding	actin cortical patch;cell cortex part;cell division site;cell part;cell pole;cell tip;cytoplasmic part;cytoskeletal part;cytosol;intracellular organelle part;intracellular part;organelle part		+	0.122585	0.128155	0.210904	0.219963	0.2472	0.137157	0.175891	0.0940393	0.306008	0.0616841	0.245775	0.147491	0.315618	0.210489	0.100012	0.0498965	0.114893	0.105289	0.113772
277		24.727	24.7947	24.6515	24.7537	24.8496	24.7481	24.8214	24.8571	25.1566	25.2047	25.1921	25.256	25.3212	25.2314	25.2641	25.4179	25.5565	25.5963	25.4473	25.489	25.3453	25.3474	25.477	25.2821	biological regulation;cellular component organization;cellular component organization at cellular level;cellular component organization or biogenesis;cellular component organization or biogenesis at cellular level;cellular process;chromatin modification;chromatin organization;chromatin remodeling;chromosome organization;metabolic process;organelle organization;positive regulation of biological pr…	adenyl nucleotide binding;adenyl ribonucleotide binding;ATP binding;ATPase activity;ATPase activity, coupled;binding;catalytic activity;DNA binding;DNA-dependent ATPase activity;helicase activity;hydrolase activity;hydrolase activity, acting on acid anhydrides;hydrolase activity, acting on acid anhydrides, in phosphorus-containing anhydrides;nucleic acid binding;nucleoside-triphosphatase activity…	cell part;chromatin;chromosomal part;intracellular membrane-bounded organelle;intracellular organelle;intracellular organelle part;intracellular part;membrane-bounded organelle;nuclear chromatin;nuclear chromosome part;nuclear part;nucleus;organelle;organelle part		+	0.0352355	0.134144	0.240569	0.108603	0.0787359	0.103417	0.0659564	0.120566	0.0689661	0.080454	0.0395078	0.128777	0.0462237	0.0583982	0.102918	0.122632	0.0348656	0.186884	0.0304133
278		23.9946	24.006	23.9375	24.112	24.1308	24.235	24.0163	24.077	23.8927	23.8719	24.0756	23.9413	23.951	23.9451	23.9434	23.9932	23.6697	23.7585	23.8803	23.7397	23.9072	23.7044	23.7713	23.6881	actin cytoskeleton organization;actin filament organization;actin filament-based process;biological regulation;cellular component organization;cellular component organization at cellular level;cellular component organization or biogenesis;cellular component organization or biogenesis at cellular level;cellular process;cellular response to stimulus;cytoskeleton organization;establishment of cell p…	binding;cytoskeletal protein binding;cytoskeletal regulatory protein binding;protein binding	actomyosin contractile ring;barrier septum;cell cortex part;cell division site;cell division site part;cell part;cell pole;cell septum;cell tip;contractile ring;cytoplasmic part;cytoskeletal part;intracellular organelle part;intracellular part;organelle part;site of polarized growth		+	0.135613	0.248952	0.0907574	0.0482255	0.23995	0.185685	0.143713	0.248863	0.0990754	0.0427713	0.243373	0.338057	0.245577	0.161349	0.0898174	0.274079	0.294095	0.0342599	0.215264
279		26.7943	26.847	26.8351	26.8595	26.8301	26.8428	26.8647	26.8993	27.0949	27.1999	27.2927	27.1409	27.0503	27.0937	27.1032	27.1096	27.33	27.319	27.204	27.2274	27.1206	27.2754	27.1473	27.095	amine metabolic process;amino acid activation;biosynthetic process;carboxylic acid metabolic process;cellular amine metabolic process;cellular amino acid metabolic process;cellular biosynthetic process;cellular ketone metabolic process;cellular macromolecule biosynthetic process;cellular macromolecule metabolic process;cellular metabolic process;cellular nitrogen compound metabolic process;cellul…	adenyl nucleotide binding;adenyl ribonucleotide binding;aminoacyl-tRNA ligase activity;ATP binding;binding;catalytic activity;ligase activity;ligase activity, forming aminoacyl-tRNA and related compounds;ligase activity, forming carbon-oxygen bonds;nucleic acid binding;nucleotide binding;phenylalanine-tRNA ligase activity;purine nucleotide binding;purine ribonucleoside triphosphate binding;purine…	cell part;cytoplasm;cytoplasmic part;cytosol;intracellular part;macromolecular complex;phenylalanine-tRNA ligase complex;protein complex	Aminoacyl-tRNA biosynthesis	+	0.00873142	0.186815	0.101491	0.0461412	0.0899292	0.0534288	0.0363974	0.0642413	0.0285145	0.0240756	0.0143273	0.0584815	0.0841111	0.0918888	0.0497759	0.030491	0.0565254	0.0537537	0.174893
280		23.8597	23.7032	23.8942	23.827	24.0123	23.9887	23.8975	23.7991	24.272	24.0957	24.3628	23.8948	24.2092	24.1988	24.1283	24.3065	24.4958	24.18	24.5488	24.2832	24.2924	24.2045	24.3485	24.3557	carboxylic acid metabolic process;cellular ketone metabolic process;cellular lipid metabolic process;cellular metabolic process;cellular process;fatty acid metabolic process;lipid metabolic process;metabolic process;monocarboxylic acid metabolic process;organic acid metabolic process;oxoacid metabolic process;primary metabolic process;small molecule metabolic process	carboxylic ester hydrolase activity;catalytic activity;hydrolase activity;hydrolase activity, acting on ester bonds;lipase activity;phospholipase activity	cell part;cytoplasmic part;cytosol;intracellular membrane-bounded organelle;intracellular organelle;intracellular part;membrane-bounded organelle;nucleus;organelle	Glycerophospholipid metabolism	+	0.417407	0.190475	0.154207	0.106289	0.10291	0.215395	0.221274	0.143361	0.375994	0.0825053	0.0760928	0.0874547	0.0891968	0.190327	0.163789	0.207631	0.148293	0.15719	0.1965
281		25.3094	25.5792	25.4088	25.3806	25.3685	25.5365	25.4112	25.3709	24.1174	23.6921	23.6913	23.8947	22.6682	22.954	23.1031	23.143	22.7625	22.7469	22.4238	23.0929	22.5449	22.5136	22.5822	22.728	anion transport;cellular process;establishment of localization;inorganic anion transport;ion transmembrane transport;ion transport;phosphate ion transmembrane transport;phosphate ion transport;transmembrane transport;transport	active transmembrane transporter activity;anion transmembrane transporter activity;inorganic anion transmembrane transporter activity;inorganic phosphate transmembrane transporter activity;ion transmembrane transporter activity;phosphate ion transmembrane transporter activity;secondary active transmembrane transporter activity;substrate-specific transmembrane transporter activity;substrate-specif…	cell part;integral to membrane;integral to plasma membrane;intrinsic to membrane;intrinsic to plasma membrane;membrane part;plasma membrane part		+	0.0521701	0.069397	0.0601795	0.111336	0.201205	0.1378	0.0302768	0.00444262	0.286104	0.497383	0.534212	0.903905	0.273164	0.0147521	0.0479813	NaN	0.18277	0.201231	0.203115
282		24.3794	24.7242	24.6308	24.3333	25.2085	25.3291	24.7692	25.1131	25.487	24.9176	25.2226	25.1301	24.8705	25.0336	25.2211	24.8057	24.7415	24.7391	24.8775	24.9891	24.3431	24.3119	24.5893	24.5764	amine metabolic process;carboxylic acid metabolic process;cellular amide metabolic process;cellular amine metabolic process;cellular amino acid metabolic process;cellular ketone metabolic process;cellular metabolic process;cellular nitrogen compound metabolic process;cellular process;metabolic process;nitrogen compound metabolic process;nitrogen cycle metabolic process;organic acid metabolic proc…	agmatinase activity;binding;catalytic activity;cation binding;hydrolase activity;hydrolase activity, acting on carbon-nitrogen (but not peptide) bonds;hydrolase activity, acting on carbon-nitrogen (but not peptide) bonds, in linear amidines;ion binding;manganese ion binding;metal ion binding;transition metal ion binding	cell part;cytoplasmic part;endoplasmic reticulum;fungal-type vacuole;intracellular membrane-bounded organelle;intracellular organelle;intracellular part;lytic vacuole;membrane-bounded organelle;organelle;storage vacuole;vacuole	Arginine and proline metabolism	+	0.384459	0.312047	0.332564	0.358588	0.345952	0.233388	0.38297	0.194605	0.332205	0.0264062	0.245436	0.311074	0.0283703	0.352125	0.196537	0.288011	0.238884	0.380381	0.328582
283		25.1082	24.9863	25.1729	25.052	25.2161	25.2468	25.2078	25.2548	25.3424	25.0835	25.3268	25.2458	25.1135	24.8604	25.2241	24.8345	25.1295	24.9688	25.0448	25.0903	24.9939	24.5759	24.8534	24.5652	alcohol catabolic process;alcohol metabolic process;arabinose catabolic process;arabinose metabolic process;carbohydrate catabolic process;carbohydrate metabolic process;catabolic process;cellular carbohydrate catabolic process;cellular carbohydrate metabolic process;cellular metabolic process;cellular process;D-xylose catabolic process;D-xylose metabolic process;metabolic process;monosaccharide …	aldo-keto reductase (NADP) activity;catalytic activity;oxidoreductase activity;oxidoreductase activity, acting on CH-OH group of donors;oxidoreductase activity, acting on the CH-OH group of donors, NAD or NADP as acceptor	cell part;cytoplasm;cytoplasmic part;cytosol;intracellular membrane-bounded organelle;intracellular organelle;intracellular part;membrane-bounded organelle;nucleus;organelle		+	0.0820563	0.0678658	0.113901	0.0481105	0.0913108	0.0865384	0.17524	0.150892	0.173454	0.105474	0.193719	0.227359	0.0426138	0.0926905	0.16749	0.0671511	0.00669801	0.182676	0.176965
284		24.8855	24.7141	24.7079	24.7792	25.0468	25.0392	24.9762	24.923	25.4024	25.4912	25.6497	25.5338	25.4246	25.5629	25.6391	25.7732	25.8411	25.8259	25.947	25.8405	25.8531	25.8703	26.0244	25.8141	anatomical structure development;anatomical structure formation involved in morphogenesis;ascospore formation;carbohydrate catabolic process;carbohydrate metabolic process;catabolic process;cell development;cell differentiation;cellular carbohydrate catabolic process;cellular carbohydrate metabolic process;cellular developmental process;cellular metabolic process;cellular process;cellular process…	alpha,alpha-trehalase activity;binding;calcium ion binding;catalytic activity;cation binding;hydrolase activity;hydrolase activity, acting on glycosyl bonds;hydrolase activity, hydrolyzing O-glycosyl compounds;ion binding;metal ion binding;trehalase activity	cell part;cytoplasmic part;cytosol;intracellular part	Starch and sucrose metabolism	+	0.045616	0.157711	0.220339	0.0310874	0.184218	0.0828425	0.0942769	0.0865704	0.105758	0.114966	0.0742983	0.183383	0.0957389	0.106608	0.0685776	0.0653333	0.0991696	0.0275686	0.118005
285		23.6077	23.4549	23.6738	23.4095	23.4458	23.6901	23.452	23.1019	23.6446	23.4257	23.6104	23.4082	23.666	23.4636	23.7452	23.5594	23.6984	23.3793	23.6844	23.5723	23.486	23.1958	23.6191	23.5431	catabolic process;cellular catabolic process;cellular macromolecule catabolic process;cellular macromolecule metabolic process;cellular metabolic process;cellular nitrogen compound metabolic process;cellular process;cleavage involved in rRNA processing;exonucleolytic nuclear-transcribed mRNA catabolic process involved in deadenylation-dependent decay;exonucleolytic trimming involved in rRNA proce…	3'-5' exonuclease activity;3'-5'-exoribonuclease activity;binding;catalytic activity;exonuclease activity;exonuclease activity, active with either ribo- or deoxyribonucleic acids and producing 5'-phosphomonoesters;exoribonuclease activity;exoribonuclease activity, producing 5'-phosphomonoesters;hydrolase activity;hydrolase activity, acting on ester bonds;nuclease activity;nucleic acid binding;rib…	cell part;cytoplasmic exosome (RNase complex);cytoplasmic part;cytosol;exosome (RNase complex);intracellular membrane-bounded organelle;intracellular non-membrane-bounded organelle;intracellular organelle;intracellular organelle part;intracellular part;macromolecular complex;membrane-bounded organelle;non-membrane-bounded organelle;nuclear exosome (RNase complex);nuclear part;nucleolus;nucleus;or…	RNA degradation		0.18522	0.396038	0.238274	0.201108	0.0608188	0.278142	0.143603	0.309444	0.049591	0.139847	0.380077	0.236238	0.317515	0.163421	0.24345	0.0636303	0.171062	0.240326	0.261668
286		24.1935	24.2575	24.2508	24.4103	24.5133	24.4375	24.5089	24.4107	24.5625	24.4576	24.4514	24.5197	24.2973	24.4512	24.4719	24.5382	24.571	24.4033	24.8524	24.5337	24.4798	24.614	24.8031	24.6975	cellular metabolic process;cellular nitrogen compound metabolic process;cellular process;coenzyme metabolic process;cofactor metabolic process;heterocycle metabolic process;metabolic process;NADP metabolic process;NADPH regeneration;nicotinamide nucleotide metabolic process;nitrogen compound metabolic process;nucleobase-containing compound metabolic process;nucleobase-containing small molecule me…	catalytic activity;oxidoreductase activity	cell part;cytoplasmic part;cytosol;intracellular membrane-bounded organelle;intracellular organelle;intracellular part;membrane-bounded organelle;nucleus;organelle		+	0.0503805	0.0567114	0.226253	0.0350373	0.166729	0.187269	0.061477	0.0863995	0.0839369	0.168685	0.0494711	0.0562244	0.14483	0.0571835	0.059161	0.0354697	0.0359383	0.0983828	0.105268
287		25.6438	25.8486	25.6591	25.5568	25.6651	25.7772	25.5549	25.8316	26.3885	26.4923	26.4756	26.5385	26.3385	26.4559	26.5105	26.8371	26.4906	26.6442	26.8618	26.6769	26.3642	26.5088	26.7166	26.8826	biological regulation;catabolic process;cellular catabolic process;cellular macromolecule catabolic process;cellular macromolecule metabolic process;cellular metabolic process;cellular process;macromolecule catabolic process;macromolecule metabolic process;metabolic process;modification-dependent macromolecule catabolic process;modification-dependent protein catabolic process;positive regulation …	enzyme regulator activity	cell part;intracellular membrane-bounded organelle;intracellular organelle;intracellular part;macromolecular complex;membrane-bounded organelle;nucleus;organelle;proteasome regulatory particle, lid subcomplex;protein complex	Proteasome	+	0.030001	0.188969	0.16338	0.0274805	0.119488	0.0830958	0.0958306	0.0539526	0.0150959	0.106663	0.0936397	0.215762	0.100583	0.104616	0.072463	0.122389	0.0590568	0.0346142	0.0981803
288		24.2269	24.25	24.2852	24.2631	24.6617	24.5347	24.5475	24.5402	25.0117	25.1885	25.2528	25.1742	25.4119	25.129	25.4295	25.4004	25.7091	25.4368	25.5671	25.3483	25.6464	25.6377	25.7001	25.591	alcohol metabolic process;amine metabolic process;benzene-containing compound metabolic process;catecholamine metabolic process;catechol-containing compound metabolic process;cellular amine metabolic process;cellular aromatic compound metabolic process;cellular biogenic amine metabolic process;cellular metabolic process;cellular nitrogen compound metabolic process;cellular process;diol metabolic …	binding;catalytic activity;catechol O-methyltransferase activity;cation binding;ion binding;metal ion binding;methyltransferase activity;O-methyltransferase activity;S-adenosylmethionine-dependent methyltransferase activity;transferase activity;transferase activity, transferring one-carbon groups	cell part;cytoplasmic part;cytosol;intracellular membrane-bounded organelle;intracellular organelle;intracellular part;membrane-bounded organelle;nucleus;organelle		+	0.0442406	0.209097	0.186582	0.082553	0.0194461	0.244736	0.1996	0.218727	0.150934	0.00411353	0.0471159	0.171459	0.158826	0.141931	0.0463179	0.145309	0.0680402	0.0760661	0.167086
289		22.8947	23.0121	23.3382	23.3899	23.1532	23.109	23.4297	23.4543	23.1831	23.2467	23.5744	23.9179	23.4004	23.1308	23.1522	23.2309	23.2189	23.4009	23.1596	23.4635	23.1817	23.1757	23.2799	23.5814	biological regulation;cation homeostasis;cation transport;cellular cation homeostasis;cellular chemical homeostasis;cellular component assembly;cellular component assembly at cellular level;cellular component organization;cellular component organization at cellular level;cellular component organization or biogenesis;cellular component organization or biogenesis at cellular level;cellular copper i…	binding;cation binding;copper chaperone activity;copper ion binding;ion binding;metal ion binding;metallochaperone activity;transition metal ion binding	cell part;cytoplasmic part;intracellular organelle part;intracellular part;membrane;mitochondrial inner membrane;mitochondrial membrane;mitochondrial part;organelle inner membrane;organelle membrane;organelle part			0.172935	0.116282	0.431084	0.229919	0.213599	0.0607023	0.051864	0.0837319	NaN	0.147844	0.153923	0.0483778	0.304246	0.276153	0.220171	0.136843	0.383861	0.0972989	0.302913
290		22.3025	22.3472	22.2962	22.1946	22.6066	22.5938	22.7331	22.9728	22.5041	22.6744	22.2987	22.8496	22.4049	22.2416	21.8181	22.3133	22.5811	22.3255	22.2904	22.5172	22.8544	22.5553	22.4046	22.5865	biological regulation;cellular chemical homeostasis;cellular homeostasis;cellular process;cellular response to chemical stimulus;cellular response to organic substance;cellular response to stimulus;cellular response to stress;cellular response to topologically incorrect protein;cellular response to unfolded protein;cellular sphingolipid homeostasis;chemical homeostasis;homeostatic process;negativ…		cell part;cytoplasmic part;endoplasmic reticulum;endoplasmic reticulum palmitoyltransferase complex;endoplasmic reticulum part;integral to endoplasmic reticulum membrane;integral to membrane;integral to organelle membrane;intracellular membrane-bounded organelle;intracellular organelle;intracellular organelle part;intracellular part;intrinsic to endoplasmic reticulum membrane;intrinsic to membran…		+	0.034293	0.419161	0.421513	0.260441	0.351182	0.49464	0.11838	0.0539216	0.30285	0.523759	0.861287	0.548104	0.603769	0.0713287	0.543721	0.33755	0.0916225	0.119793	0.269012
291		23.1124	23.1399	23.1387	23.2197	23.4408	23.4434	23.5296	23.4396	23.5362	23.7065	23.8222	23.8607	23.6775	23.9131	24.1859	24.2495	24.0423	24.0022	24.7654	24.4306	23.9003	23.7706	24.673	24.4909	biological regulation;cellular process;cellular response to stimulus;intracellular signal transduction;metabolic process;regulation of biological process;regulation of cellular process;response to stimulus;signal transduction;small GTPase mediated signal transduction	ATPase activity;binding;catalytic activity;GTP binding;GTPase activity;guanyl nucleotide binding;guanyl ribonucleotide binding;hydrolase activity;hydrolase activity, acting on acid anhydrides;hydrolase activity, acting on acid anhydrides, in phosphorus-containing anhydrides;nucleoside-triphosphatase activity;nucleotide binding;purine nucleotide binding;purine ribonucleoside triphosphate binding;p…	cell part;cytoplasm;cytoplasmic part;cytosol;intracellular part		+	0.162239	0.0890557	0.18718	0.152608	0.347099	0.350134	0.160052	0.287409	0.143224	0.248175	0.237436	0.138861	0.0231537	0.298398	0.14659	0.0847975	0.244876	0.0663165	0.168896
292		25.2305	25.2421	25.2286	25.3051	25.3414	25.314	25.4505	25.3158	25.7727	25.8275	25.9376	25.8374	25.7876	25.7386	25.8872	25.9283	25.9164	26.0081	25.8996	25.8194	25.8385	25.8017	25.877	25.7403	cellular macromolecule metabolic process;cellular metabolic process;cellular process;cellular protein metabolic process;macromolecule metabolic process;metabolic process;mitochondrial protein processing;primary metabolic process;protein maturation;protein metabolic process;protein processing;protein processing involved in protein targeting to mitochondrion;proteolysis;proteolysis involved in cell…	binding;catalytic activity;cation binding;hydrolase activity;ion binding;metal ion binding;metallopeptidase activity;peptidase activity;peptidase activity, acting on L-amino acid peptides	cell part;cytoplasmic part;intracellular membrane-bounded organelle;intracellular organelle;intracellular organelle part;intracellular part;membrane-bounded organelle;membrane-enclosed lumen;mitochondrial intermembrane space;mitochondrial part;mitochondrion;organelle;organelle envelope lumen;organelle part		+	0.070155	0.161297	0.0771078	0.0790258	0.0703796	0.183312	0.0724126	0.0895029	0.0949088	0.00540693	0.105583	0.0122121	0.0596327	0.0692926	0.146215	0.0609136	0.0129033	0.0937015	0.0746811
293		26.1946	26.2908	26.1438	26.3241	26.4568	26.393	26.2524	26.312	26.6407	26.6302	26.7035	26.6508	26.8387	26.6828	26.9524	26.968	26.732	26.7432	26.9664	26.6923	26.8157	26.8521	26.7861	26.9618		alcohol dehydrogenase (NAD) activity;alcohol dehydrogenase activity, zinc-dependent;binding;catalytic activity;cation binding;ion binding;metal ion binding;oxidoreductase activity;oxidoreductase activity, acting on CH-OH group of donors;oxidoreductase activity, acting on the CH-OH group of donors, NAD or NADP as acceptor;transition metal ion binding;zinc ion binding	cell part;cytoplasm;cytoplasmic part;endoplasmic reticulum;Golgi apparatus;intracellular membrane-bounded organelle;intracellular organelle;intracellular part;membrane-bounded organelle;mitochondrion;organelle		+	0.0641543	0.061458	0.106819	0.149222	0.0608798	0.0532601	0.0558842	0.0392881	0.0450667	0.172849	0.0519011	0.0207723	0.188997	0.0514543	0.155681	0.0264542	0.0279969	0.0972704	0.0503339
294		21.3403	21.4159	21.2924	21.2405	21.9716	21.786	21.8883	21.8299	22.028	22.221	22.0207	22.1291	21.8185	22.1548	21.9506	21.9258	22.3277	22.0272	21.9059	22.3229	21.8632	22.0001	22.06	22.2649	biosynthetic process;cellular biosynthetic process;cellular component organization;cellular component organization at cellular level;cellular component organization or biogenesis;cellular component organization or biogenesis at cellular level;cellular macromolecule biosynthetic process;cellular macromolecule metabolic process;cellular metabolic process;cellular process;cellular protein metabolic …	structural constituent of ribosome;structural molecule activity	cell part;cytoplasmic part;intracellular membrane-bounded organelle;intracellular organelle;intracellular organelle part;intracellular part;macromolecular complex;membrane-bounded organelle;mitochondrial part;mitochondrial small ribosomal subunit;mitochondrion;organellar small ribosomal subunit;organelle;organelle part;ribonucleoprotein complex;small ribosomal subunit		+	0.129275	0.0104066	0.370868	0.248803	0.126691	0.195831	0.150824	0.196682	0.262153	0.176723	0.0799983	0.284945	0.170731	0.225505	0.0874265	0.361073	0.196594	0.154997	0.219397
295		28.8292	28.9084	28.872	28.8713	29.0147	29.168	28.9479	29.2005	28.8886	29.082	28.7204	29.1116	29.0587	29.052	28.7716	28.9787	28.9762	28.9852	28.8586	29.3015	28.9095	28.3663	28.1551	28.5954	biological regulation;cellular process;cellular response to stimulus;intracellular signal transduction;regulation of biological process;regulation of cellular process;response to stimulus;signal transduction;TOR signaling cascade	binding;DNA binding;G-quadruplex DNA binding;nucleic acid binding;structure-specific DNA binding	cell part;cytoplasmic part;cytosol;intracellular part		+	0.107964	0.0234188	0.234624	0.090206	0.0492705	0.450789	0.060844	0.195984	0.0799905	0.104822	0.150336	0.218803	0.0965959	0.159909	0.099299	0.214429	0.168702	0.0900376	0.252005
296		22.7547	22.7896	22.8509	23.0354	22.9201	22.9371	23.1788	23.0362	22.5604	22.7833	22.6	22.4194	22.6133	22.8295	22.6225	22.4988	22.4073	22.6645	22.0541	22.7943	22.4137	22.5304	21.8583	22.2514	catabolic process;cellular catabolic process;cellular macromolecule catabolic process;cellular macromolecule metabolic process;cellular metabolic process;cellular process;ER-associated protein catabolic process;macromolecule catabolic process;macromolecule metabolic process;metabolic process;modification-dependent macromolecule catabolic process;modification-dependent protein catabolic process;pr…		Cdc48p-Npl4p-Ufd1p AAA ATPase complex;cell part;cytoplasmic part;cytosol;endoplasmic reticulum;endoplasmic reticulum part;intracellular membrane-bounded organelle;intracellular organelle;intracellular organelle part;intracellular part;macromolecular complex;membrane part;membrane-bounded organelle;nucleus;organelle;organelle part;protein complex	Protein processing in endoplasmic reticulum	+	0.101954	0.0339021	0.242145	0.232733	0.121649	0.164223	0.0543535	0.109553	0.371382	0.13752	0.14652	0.268642	0.126062	0.111868	0.275535	0.243617	0.347631	0.228455	0.254499
297		22.5449	22.4454	22.6305	22.4012	22.4042	22.5961	22.4252	22.5858	22.6287	22.6401	22.5944	22.9487	23.2043	22.7444	22.881	23.1807	23.1535	23.2303	23.2578	23.1245	22.9292	23.2183	23.036	23.0513	alcohol metabolic process;amine biosynthetic process;amine metabolic process;biosynthetic process;cellular amine metabolic process;cellular biogenic amine biosynthetic process;cellular biogenic amine metabolic process;cellular biosynthetic process;cellular lipid metabolic process;cellular metabolic process;cellular nitrogen compound biosynthetic process;cellular nitrogen compound metabolic proces…	1-acylglycerol-3-phosphate O-acyltransferase activity;1-acylglycerophosphocholine O-acyltransferase activity;acylglycerol O-acyltransferase activity;catalytic activity;O-acyltransferase activity;transferase activity;transferase activity, transferring acyl groups;transferase activity, transferring acyl groups other than amino-acyl groups	cell part;cytoplasmic part;endoplasmic reticulum;endoplasmic reticulum membrane;endoplasmic reticulum part;integral to membrane;intracellular membrane-bounded organelle;intracellular organelle;intracellular organelle part;intracellular part;intrinsic to membrane;membrane;membrane part;membrane-bounded organelle;organelle;organelle membrane;organelle part	Ether lipid metabolism;Glycerolipid metabolism;Glycerophospholipid metabolism	+	0.185895	0.318129	0.161614	0.252236	0.339419	0.292844	0.0723328	0.0205717	0.374462	0.326353	0.274002	0.0878317	0.0744993	0.151796	0.0571768	0.260681	0.0900268	0.282926	0.109182
298		22.856	22.681	22.8856	22.7853	22.8904	23.2053	22.5968	22.6984	23.0522	23.0305	23.4185	22.9963	22.9692	22.9264	23.0769	23.1996	23.0404	23.1121	23.5231	23.2603	22.9633	22.9585	22.968	23.0398	biosynthetic process;cellular biosynthetic process;cellular component organization;cellular component organization at cellular level;cellular component organization or biogenesis;cellular component organization or biogenesis at cellular level;cellular macromolecule biosynthetic process;cellular macromolecule metabolic process;cellular metabolic process;cellular process;cellular protein metabolic …	antioxidant activity;binding;catalytic activity;cation binding;ion binding;metal ion binding;oxidoreductase activity;oxidoreductase activity, acting on superoxide radicals as acceptor;structural constituent of ribosome;structural molecule activity;superoxide dismutase activity	cell part;cytoplasmic part;intracellular organelle part;intracellular part;macromolecular complex;mitochondrial part;mitochondrial small ribosomal subunit;organellar small ribosomal subunit;organelle part;ribonucleoprotein complex;small ribosomal subunit	Huntington's disease;Peroxisome	+	0.158509	0.247849	0.17797	0.382422	0.210543	0.252289	0.163419	0.486645	0.478211	0.183798	0.278014	0.147379	0.0818551	0.141309	0.225241	0.382634	0.36124	0.18359	0.0948768
299		24.7903	24.7154	24.6022	24.7101	24.8163	24.9049	24.8686	24.7343	25.0749	24.9565	25.2269	25.2558	24.9744	24.8632	25.2623	25.2087	25.0761	25.1067	25.3661	24.8824	25.2175	25.0332	25.3312	25.3154	biological regulation;cellular process;endosome transport;establishment of localization;establishment of localization in cell;establishment of protein localization;establishment of protein localization to organelle;establishment of protein localization to vacuole;intracellular protein transport;intracellular transport;late endosome to vacuole transport;maintenance of location;maintenance of locat…		cell part;cytoplasmic part;endosome;extrinsic to membrane;Golgi apparatus;intracellular;intracellular membrane-bounded organelle;intracellular organelle;intracellular part;membrane part;membrane-bounded organelle;organelle		+	0.113383	0.163499	0.152116	0.283028	0.117206	0.218549	0.28541	0.132373	0.109652	0.16736	0.171635	0.264308	0.187213	0.0410321	0.0523864	0.126296	0.165343	0.119254	0.196952
300		23.2879	23.3758	23.1936	23.4616	23.3291	23.2348	23.4282	23.5484	23.8168	24.0245	23.7811	24.0466	23.7744	24.0779	23.6857	24.0793	23.9975	23.9286	24.1048	24.1271	23.8977	23.4816	23.6128	23.6225	cellular process;mitochondrial translational initiation;translational initiation	binding;nucleic acid binding;RNA binding;translation factor activity, nucleic acid binding;translation initiation factor activity	cell part;cytoplasmic part;intracellular membrane-bounded organelle;intracellular non-membrane-bounded organelle;intracellular organelle;intracellular part;macromolecular complex;membrane-bounded organelle;mitochondrion;non-membrane-bounded organelle;organelle;ribonucleoprotein complex;ribosome		+	0.0259014	0.233229	0.128901	0.465058	0.148848	0.111695	0.0859892	0.0594871	0.205646	0.0688079	0.0797045	0.205485	0.138818	0.159545	0.0322799	0.245336	0.108181	0.245124	0.131475
301		26.2831	26.2182	26.2086	26.2294	26.3802	26.2974	26.4541	26.3835	26.8844	26.903	26.8439	26.8974	27.0005	27.1498	26.8779	27.1024	27.3556	27.4002	27.2594	27.1643	27.2859	27.3701	27.1052	27.1627	biological regulation;catabolic process;cellular catabolic process;cellular macromolecule catabolic process;cellular macromolecule metabolic process;cellular metabolic process;cellular process;ER-associated protein catabolic process;macromolecule catabolic process;macromolecule metabolic process;metabolic process;modification-dependent macromolecule catabolic process;modification-dependent protei…	adenyl nucleotide binding;adenyl ribonucleotide binding;ATP binding;ATPase activity;binding;catalytic activity;endopeptidase activity;hydrolase activity;hydrolase activity, acting on acid anhydrides;hydrolase activity, acting on acid anhydrides, in phosphorus-containing anhydrides;nucleoside-triphosphatase activity;nucleotide binding;peptidase activity;peptidase activity, acting on L-amino acid p…	cell part;cytoplasmic part;cytosol;cytosolic part;cytosolic proteasome complex;intracellular membrane-bounded organelle;intracellular organelle;intracellular organelle part;intracellular part;macromolecular complex;membrane-bounded organelle;nuclear part;nuclear proteasome complex;nucleus;organelle;organelle part;proteasome complex;proteasome regulatory particle, base subcomplex;protein complex	Proteasome	+	0.0696638	0.119287	0.186758	0.0344675	0.0336494	0.0261348	0.0433398	0.022401	0.0715147	0.0386726	0.0403776	0.0995074	0.103419	0.0443527	0.082304	0.0453037	0.0644302	0.0477171	0.100369
302		24.5417	24.529	24.5192	24.4607	24.4216	24.2702	24.664	24.5794	24.8397	24.8063	24.2642	24.9903	24.7315	24.8195	24.4697	24.6173	24.8465	24.6394	24.2166	24.7218	24.3898	24.3133	23.7199	24.3153	cellular metabolic process;cellular process;electron transport chain;generation of precursor metabolites and energy;metabolic process;mitochondrial electron transport, ubiquinol to cytochrome c;oxidation-reduction process;respiratory electron transport chain	catalytic activity;cation transmembrane transporter activity;hydrogen ion transmembrane transporter activity;inorganic cation transmembrane transporter activity;ion transmembrane transporter activity;monovalent inorganic cation transmembrane transporter activity;oxidoreductase activity;oxidoreductase activity, acting on diphenols and related substances as donors;oxidoreductase activity, acting on…	cell part;cytoplasmic part;intracellular membrane-bounded organelle;intracellular organelle;intracellular organelle part;intracellular part;macromolecular complex;membrane part;membrane-bounded organelle;mitochondrial membrane part;mitochondrial part;mitochondrial respiratory chain complex III;mitochondrion;organelle;organelle part;protein complex;respiratory chain complex III	Alzheimer's disease;Cardiac muscle contraction;Huntington's disease;Oxidative phosphorylation;Parkinson's disease	+	0.258906	0.245957	0.193958	0.261502	0.158628	0.167729	0.195759	0.0131207	0.114705	0.151441	0.220585	0.0747889	0.291104	0.223565	0.155056	0.331131	0.100038	0.213011	0.21286
303		24.6924	24.9293	24.4059	24.5985	24.4639	24.5586	24.6711	24.8623	24.5831	24.642	24.7502	24.7449	24.5974	24.7216	24.7725	24.8102	24.8002	24.8217	25.317	25.0303	24.5685	24.52	25.0651	24.8474	biosynthetic process;carbohydrate metabolic process;cell wall glycoprotein biosynthetic process;cell wall macromolecule biosynthetic process;cell wall macromolecule metabolic process;cell wall mannoprotein biosynthetic process;cell wall organization or biogenesis;cellular biosynthetic process;cellular carbohydrate metabolic process;cellular cell wall macromolecule metabolic process;cellular cell …	catalytic activity;dolichyl-phosphate-mannose-protein mannosyltransferase activity;mannosyltransferase activity;transferase activity;transferase activity, transferring glycosyl groups;transferase activity, transferring hexosyl groups	cell part;cytoplasmic part;endomembrane system;endoplasmic reticulum;endoplasmic reticulum membrane;endoplasmic reticulum part;integral to membrane;intracellular membrane-bounded organelle;intracellular organelle;intracellular organelle part;intracellular part;intrinsic to membrane;membrane;membrane part;membrane-bounded organelle;organelle;organelle membrane;organelle part	Other types of O-glycan biosynthesis	+	0.0889657	0.16502	0.225319	0.201977	0.230563	0.0344667	0.0494641	0.0870426	0.163164	0.0180038	0.0718969	0.13539	0.147963	0.18687	0.132358	0.0628187	0.229038	0.0848712	0.182295
304		28.1462	28.0899	28.0772	28.1817	28.2126	28.0981	28.2297	28.187	28.1169	28.1896	27.9439	27.9386	28.0135	28.0284	28.1391	27.9441	28.4094	28.1588	28.3084	28.1882	28.2172	28.0443	27.8658	27.9014	biosynthetic process;cellular biosynthetic process;cellular macromolecule biosynthetic process;cellular macromolecule metabolic process;cellular metabolic process;cellular process;cellular protein metabolic process;cytoplasmic translation;macromolecule biosynthetic process;macromolecule metabolic process;metabolic process;primary metabolic process;protein metabolic process;translation	structural constituent of ribosome;structural molecule activity	cell part;cytoplasmic part;cytosol;cytosolic large ribosomal subunit;intracellular non-membrane-bounded organelle;intracellular organelle;intracellular organelle part;intracellular part;large ribosomal subunit;macromolecular complex;non-membrane-bounded organelle;nuclear part;nucleolus;organelle;organelle part;ribonucleoprotein complex	Ribosome	+	0.0927149	0.103297	0.118503	0.139101	0.146462	0.138516	0.111798	0.105668	0.212451	0.0759183	0.101127	0.251161	0.212293	0.0994606	0.174042	0.168275	0.0412747	0.108258	0.133574
305		27.3037	27.3151	27.3151	27.3365	27.2325	27.2017	27.1146	27.246	27.1434	27.1141	27.0588	27.0615	26.9246	27.0239	26.9555	27.0973	26.9805	27.174	27.0943	27.1263	26.8638	26.8972	27.1011	27.0848	cellular process;endosome transport;endosome transport via multivesicular body sorting pathway;ER to Golgi vesicle-mediated transport;establishment of localization;establishment of localization in cell;establishment of protein localization;Golgi vesicle transport;intracellular protein transport;intracellular transport;late endosome to vacuole transport;late endosome to vacuole transport via multi…	structural molecule activity	cell part;COPI vesicle coat;cytoplasmic part;cytoplasmic vesicle part;cytosol;Golgi apparatus part;intracellular membrane-bounded organelle;intracellular organelle;intracellular organelle part;intracellular part;macromolecular complex;membrane coat;membrane part;membrane-bounded organelle;nucleus;organelle;organelle part;protein complex;vesicle coat		+	0.0160591	0.0464866	0.0598043	0.0510409	0.0722706	0.0898905	0.0650517	0.115594	0.0646361	0.0158553	0.166896	0.183214	0.00664918	0.114793	0.0893539	0.0573432	0.0885236	0.0112365	0.0757237
306		30.4759	30.5753	30.5719	30.5576	30.5879	30.7083	30.643	30.6845	30.8073	30.808	30.9377	30.877	30.8993	30.7991	30.8093	30.8179	31.0058	30.9164	30.9487	30.8952	30.8911	30.8522	30.7026	30.811	alcohol metabolic process;carbohydrate metabolic process;carbohydrate phosphorylation;cellular carbohydrate metabolic process;cellular metabolic process;cellular process;fructose 1,6-bisphosphate metabolic process;fructose 6-phosphate metabolic process;fructose metabolic process;hexose metabolic process;metabolic process;monosaccharide metabolic process;phosphate-containing compound metabolic pro…	6-phosphofructokinase activity;adenyl nucleotide binding;adenyl ribonucleotide binding;ATP binding;binding;carbohydrate binding;carbohydrate kinase activity;catalytic activity;cation binding;fructose binding;fructose-6-phosphate binding;ion binding;kinase activity;metal ion binding;monosaccharide binding;nucleotide binding;phosphofructokinase activity;phosphotransferase activity, alcohol group as…	6-phosphofructokinase complex;cell part;cytoplasm;cytoplasmic part;cytosol;cytosolic part;intracellular part;macromolecular complex;protein complex	Fructose and mannose metabolism;Galactose metabolism;Glycolysis / Gluconeogenesis;Methane metabolism;Pentose phosphate pathway	+	0.0381693	0.0780022	0.0674781	0.0562746	0.142038	0.141059	0.0270395	0.100422	0.0536631	0.0689064	0.0926932	0.107088	0.0551383	0.0435193	0.10904	0.0427266	0.0533457	0.0601607	0.0125573
307		24.4539	24.4987	24.4777	24.5189	24.5728	24.5304	24.7018	24.7495	24.9668	25.1269	24.9328	25.1599	25.0296	25.0779	24.9504	25.2571	25.0915	25.1565	24.8738	24.9947	25.0582	25.111	25.1219	25.0644	anion transport;biological regulation;establishment of localization;inorganic anion transport;ion transport;phosphate ion transport;regulation of anion transport;regulation of biological process;regulation of cellular process;regulation of ion transmembrane transport;regulation of ion transport;regulation of localization;regulation of phosphate transmembrane transport;regulation of phosphate tran…		cell part;cytoplasmic part;integral to membrane;intracellular membrane-bounded organelle;intracellular organelle;intracellular part;intrinsic to membrane;membrane;membrane part;membrane-bounded organelle;mitochondrion;organelle		+	0.11957	0.0821573	0.16626	0.0809769	0.035908	0.0689934	0.0978188	0.160095	0.208086	0.0538468	0.0480407	0.0854514	0.0926071	0.150911	0.102358	0.0657046	0.118724	0.0464212	0.13353
308		28.4014	28.4795	28.4646	28.4875	28.3468	28.4375	28.3884	28.4261	28.3075	28.252	28.2783	28.3026	28.0321	28.0101	28.1255	28.1346	28.3237	28.3028	28.3836	28.4177	28.1759	28.1117	28.2068	28.2109	cellular component biogenesis;cellular component biogenesis at cellular level;cellular component organization or biogenesis;cellular component organization or biogenesis at cellular level;cellular localization;cellular process;establishment of localization;establishment of localization in cell;establishment of organelle localization;establishment of ribosome localization;intracellular transport;l…	adenyl nucleotide binding;adenyl ribonucleotide binding;ATP binding;ATPase activity;binding;catalytic activity;hydrolase activity;hydrolase activity, acting on acid anhydrides;hydrolase activity, acting on acid anhydrides, in phosphorus-containing anhydrides;nucleoside-triphosphatase activity;nucleotide binding;purine nucleotide binding;purine ribonucleoside triphosphate binding;purine ribonucleo…	cell part;cytoplasm;cytoplasmic part;cytosol;intracellular part		+	0.0183433	0.0509122	0.0721304	0.0678675	0.0457788	0.0656949	0.036275	0.093886	0.0695415	0.0392067	0.0208376	0.145348	0.0633499	0.0151358	0.0363736	0.0126104	0.0528986	0.0333018	0.00409551
309		25.2886	25.3747	25.3349	25.4176	25.3941	25.4708	25.515	25.3904	25.2954	25.36	25.4211	25.2792	25.224	25.1026	25.3472	25.187	25.4268	25.4389	25.4704	25.3651	25.2231	25.3303	25.3665	25.2753	cellular component disassembly;cellular component disassembly at cellular level;cellular component organization;cellular component organization at cellular level;cellular component organization or biogenesis;cellular component organization or biogenesis at cellular level;cellular macromolecular complex disassembly;cellular macromolecular complex subunit organization;cellular macromolecule metabol…	adenyl nucleotide binding;adenyl ribonucleotide binding;ATP binding;ATPase activity;ATPase activity, coupled;ATP-dependent helicase activity;ATP-dependent RNA helicase activity;binding;catalytic activity;helicase activity;hydrolase activity;hydrolase activity, acting on acid anhydrides;hydrolase activity, acting on acid anhydrides, in phosphorus-containing anhydrides;nucleoside-triphosphatase act…	90S preribosome;cell part;cytoplasm;intracellular membrane-bounded organelle;intracellular organelle;intracellular organelle part;intracellular part;macromolecular complex;membrane-bounded organelle;nuclear part;nucleus;organelle;organelle part;preribosome;ribonucleoprotein complex;spliceosomal complex;U2-type spliceosomal complex	Spliceosome	+	0.0782187	0.0299133	0.168534	0.0616105	0.0990248	0.143218	0.0849938	0.0655831	0.15211	0.0199392	0.00377406	0.154613	0.0715534	0.0166911	0.0898726	0.0429318	0.151057	0.181121	0.108211
310		25.5767	25.606	25.4462	25.5958	25.767	25.6673	25.6783	25.7006	26.002	26.0616	26.0948	26.0712	26.0651	26.1504	26.1379	26.3373	26.466	26.5482	26.5364	26.5214	26.2981	26.2997	26.4124	26.4808					+	0.11648	0.0789786	0.204441	0.0714781	0.0422422	0.0387156	0.0444425	0.0130145	0.0658121	0.00417018	0.0755604	0.127917	0.0915014	0.0352304	0.0367957	0.0588996	0.0837133	0.0519768	0.0463624
311		25.0339	24.9189	25.0309	24.9812	25.0891	25.0383	25.0858	25.1189	25.2636	25.3807	25.2597	25.3562	25.1996	25.0311	25.2182	25.174	25.1904	25.1544	25.1011	25.1622	25.0491	25.0758	25.2704	25.173	biological regulation;catabolic process;cellular catabolic process;cellular macromolecule catabolic process;cellular macromolecule metabolic process;cellular metabolic process;cellular nitrogen compound metabolic process;cellular process;cytoplasmic translational initiation;deadenylation-dependent decapping of nuclear-transcribed mRNA;macromolecule catabolic process;macromolecule metabolic proces…	binding;nucleic acid binding;RNA binding	cell part;cytoplasm;cytoplasmic mRNA processing body;cytoplasmic part;cytosol;intracellular non-membrane-bounded organelle;intracellular organelle;intracellular part;macromolecular complex;non-membrane-bounded organelle;organelle;ribonucleoprotein complex;RNA granule	RNA degradation	+	0.14292	0.0721722	0.178595	0.128784	0.114831	0.220747	0.122397	0.152889	0.133257	0.0352887	0.0801379	0.100794	0.0380748	0.0866311	0.0807635	0.110241	0.163277	0.0639749	0.0557581
312		23.2392	23.3446	23.4604	23.5565	23.5063	23.4631	23.3573	23.437	23.6633	23.5699	23.6821	23.7011	23.2218	23.3503	23.4012	23.1692	23.6495	23.525	23.6215	23.6211	23.2668	23.7633	23.5723	23.5695	establishment of localization;establishment of localization in cell;establishment of RNA localization;intracellular transport;nuclear export;nuclear transport;nucleic acid transport;nucleobase-containing compound transport;nucleocytoplasmic transport;RNA export from nucleus;RNA transport;rRNA export from nucleus;rRNA transport;transport		cell part;cytoplasmic part;cytosol;envelope;intracellular membrane-bounded organelle;intracellular organelle;intracellular organelle part;intracellular part;macromolecular complex;membrane part;membrane-bounded organelle;nuclear envelope;nuclear part;nuclear pore;nucleus;organelle;organelle envelope;organelle part;pore complex;protein complex		+	0.192074	0.0521613	0.24615	0.287683	0.146668	0.154959	0.149641	0.215938	0.20658	0.0980288	0.371153	0.163615	0.15328	0.112247	0.22307	0.258886	0.157498	0.239764	0.396217
313		23.5647	23.5782	23.3472	23.6539	23.6505	23.7286	23.8331	23.7455	23.3863	23.5821	23.4021	23.4344	23.3021	23.321	23.3809	23.1522	23.5912	23.3888	23.5065	23.2578	23.2533	23.169	22.9662	23.1327	biological regulation;biosynthetic process;cellular biosynthetic process;cellular macromolecule metabolic process;cellular metabolic process;cellular nitrogen compound metabolic process;cellular process;chromatin silencing;chromatin silencing at centromere;chromatin silencing at telomere;gene silencing;macromolecule metabolic process;metabolic process;negative regulation of biological process;neg…	binding;DNA binding;nucleic acid binding	cell part;cytoskeletal part;intracellular membrane-bounded organelle;intracellular non-membrane-bounded organelle;intracellular organelle;intracellular organelle part;intracellular part;macromolecular complex;membrane-bounded organelle;mitotic spindle;non-membrane-bounded organelle;nuclear part;nucleolus;nucleoplasm part;nucleus;organelle;organelle part;protein complex;spindle;transcription elong…		+	0.0102436	0.220255	0.192116	0.1625	0.137833	0.0624404	0.0637249	0.146601	0.123473	0.0634131	0.212061	0.361309	0.230288	0.163615	0.129356	0.196579	0.165667	0.162413	0.112388
314		24.792	24.9247	24.7413	24.7638	25.1365	24.9733	25.0486	24.7879	24.9379	24.3087	25.0686	24.952	24.0146	24.324	24.9751	24.9432	24.5616	24.5971	24.7473	24.8694	24.6112	23.7907	24.9162	24.7534	cellular process;establishment of localization;establishment of localization in cell;establishment of protein localization;intracellular protein transmembrane transport;intracellular protein transport;intracellular transport;protein transmembrane transport;protein transport;SRP-dependent cotranslational protein targeting to membrane, translocation;transmembrane transport;transport		cell part;cytoplasmic part;endoplasmic reticulum part;intracellular organelle part;intracellular part;macromolecular complex;membrane part;organelle part;protein complex;Sec61 translocon complex;translocon complex	Phagosome;Protein export;Protein processing in endoplasmic reticulum;Vibrio cholerae infection		0.21504	0.107673	0.272537	0.21991	0.191917	0.176912	0.251522	0.197213	0.282618	0.894716	0.510115	0.297824	0.262631	0.116709	0.174956	0.0496399	0.138262	0.289642	0.396032
315		22.7506	22.9617	22.8685	22.6033	22.846	22.3096	22.3483	22.789	23.1175	22.8422	22.5374	23.0438	23.0869	22.9437	22.9818	22.9616	22.9704	22.8244	23.0437	23.1021	22.4803	22.8222	22.8387	22.9706	catabolic process;cellular catabolic process;cellular macromolecule catabolic process;cellular macromolecule metabolic process;cellular metabolic process;cellular nitrogen compound metabolic process;cellular process;macromolecule catabolic process;macromolecule metabolic process;metabolic process;mRNA catabolic process;mRNA metabolic process;mRNA processing;ncRNA metabolic process;ncRNA processin…	binding;nucleic acid binding;RNA binding	cell part;intracellular membrane-bounded organelle;intracellular non-membrane-bounded organelle;intracellular organelle;intracellular organelle part;intracellular part;macromolecular complex;membrane-bounded organelle;non-membrane-bounded organelle;nuclear part;nucleolus;nucleus;organelle;organelle part;ribonucleoprotein complex;small nuclear ribonucleoprotein complex;small nucleolar ribonucleopr…	RNA degradation;Spliceosome	+	0.0493567	0.449744	0.154632	0.163018	0.0694923	0.199009	0.140627	0.315594	0.243597	0.196085	0.147699	0.0715345	0.126184	0.321164	0.214176	0.0810808	0.191008	0.229601	0.319226
316		27.689	27.9444	27.5559	27.7489	27.4744	27.6822	27.5764	27.8045	27.8427	27.9151	27.4417	27.8675	27.6216	27.8154	27.7234	27.7509	27.7631	27.7772	27.9853	27.9602	27.3466	27.743	27.8595	27.6429	biosynthetic process;cellular biosynthetic process;cellular component biogenesis;cellular component biogenesis at cellular level;cellular component organization or biogenesis;cellular component organization or biogenesis at cellular level;cellular macromolecule biosynthetic process;cellular macromolecule metabolic process;cellular metabolic process;cellular process;cellular protein metabolic proc…	structural constituent of ribosome;structural molecule activity	cell part;cytoplasmic part;cytosol;cytosolic small ribosomal subunit;intracellular organelle part;intracellular part;macromolecular complex;organelle part;ribonucleoprotein complex;small ribosomal subunit	Ribosome		0.164265	0.181648	0.236126	0.320844	0.207772	0.247067	0.0215164	0.0336596	0.103028	0.0288001	0.0974177	0.0981869	0.0580876	0.21252	0.192812	0.0586512	0.215708	0.234189	0.0845344
317		26.6227	26.4569	26.7565	26.4598	26.8089	26.6287	26.7028	26.766	27.036	26.718	26.8393	26.5337	26.9318	26.5036	26.7223	26.1114	27.0544	27.0721	26.493	26.5612	26.7834	26.1588	26.0235	25.9212	cellular macromolecule metabolic process;cellular metabolic process;cellular process;cellular protein metabolic process;chaperone-mediated protein folding;conjugation;conjugation with cellular fusion;macromolecule metabolic process;macromolecule modification;metabolic process;multi-organism process;peptidyl-amino acid modification;peptidyl-proline modification;primary metabolic process;protein fo…	binding;catalytic activity;cis-trans isomerase activity;drug binding;FK506 binding;isomerase activity;macrolide binding;peptidyl-prolyl cis-trans isomerase activity	cell part;cytoplasmic part;cytosol;endoplasmic reticulum membrane;endoplasmic reticulum part;intracellular membrane-bounded organelle;intracellular organelle;intracellular organelle part;intracellular part;membrane;membrane part;membrane-bounded organelle;nucleus;organelle;organelle membrane;organelle part		+	0.171482	0.0743763	0.237523	0.0798235	0.0964117	0.152623	0.0237511	0.136421	0.120998	0.138702	0.0759016	0.198871	0.079713	0.133976	0.371706	0.130011	0.319443	0.0986538	0.0406948
318		24.3197	24.0459	24.4186	24.3403	24.5272	24.4807	24.4668	24.3876	24.6288	24.431	24.5617	24.9025	24.703	24.731	24.6984	25.1046	24.7904	24.4536	24.8233	24.5807	24.4631	24.673	24.6851	24.5814	cellular component organization;cellular component organization or biogenesis;cellular membrane organization;cellular process;endocytosis;endosome transport;establishment of localization;establishment of localization in cell;establishment of protein localization;intracellular protein transport;intracellular transport;membrane invagination;membrane organization;protein transport;retrograde transpo…		cell part;cytoplasmic membrane-bounded vesicle;cytoplasmic part;cytoplasmic vesicle;cytosol;endocytic vesicle;Golgi apparatus;intracellular membrane-bounded organelle;intracellular organelle;intracellular part;macromolecular complex;membrane-bounded organelle;membrane-bounded vesicle;nucleus;organelle;protein complex;vesicle		+	0.214759	0.387891	0.161501	0.719822	0.310954	0.285462	0.275053	0.0933138	0.592604	0.445819	0.117167	0.413905	0.237283	0.037	0.152835	0.305072	0.324372	0.39657	0.314824
319		27.8398	27.8553	28.0074	27.8115	27.9295	27.9137	28.1597	27.9948	28.2296	28.1457	27.8013	27.9894	27.9648	27.9166	27.4445	27.0612	27.875	27.8964	27.1178	27.5379	27.3425	27.1075	26.5502	26.421	cellular component organization;cellular component organization at cellular level;cellular component organization or biogenesis;cellular component organization or biogenesis at cellular level;cellular process;mitochondrial genome maintenance;mitochondrion organization;organelle organization	catalytic activity;deaminase activity	cell part;cytoplasm;cytoplasmic part;cytosol;intracellular membrane-bounded organelle;intracellular organelle;intracellular organelle lumen;intracellular organelle part;intracellular part;membrane-bounded organelle;membrane-enclosed lumen;mitochondrial matrix;mitochondrial part;nucleus;organelle;organelle lumen;organelle part		+	0.154078	0.171019	0.170706	0.135719	0.141606	0.274154	0.123543	0.0816725	0.190725	0.0386281	0.139801	0.433164	0.0880444	0.183439	0.0545706	0.079247	0.226382	0.117951	0.0797858
320		26.0921	26.1714	26.0853	26.0814	26.0447	26.0046	26.1506	26.0924	26.1646	26.1824	26.4281	26.0791	26.1783	26.0832	26.1489	26.0613	26.0397	25.9675	26.105	25.9864	25.8319	25.9283	25.9672	25.7662	10-formyltetrahydrofolate biosynthetic process;10-formyltetrahydrofolate metabolic process;amine biosynthetic process;amine metabolic process;aromatic compound biosynthetic process;aspartate family amino acid biosynthetic process;aspartate family amino acid metabolic process;biosynthetic process;carboxylic acid biosynthetic process;carboxylic acid metabolic process;cellular amine metabolic proces…	adenyl nucleotide binding;adenyl ribonucleotide binding;ATP binding;binding;catalytic activity;cyclohydrolase activity;formate-tetrahydrofolate ligase activity;hydrolase activity;hydrolase activity, acting on carbon-nitrogen (but not peptide) bonds;hydrolase activity, acting on carbon-nitrogen (but not peptide) bonds, in cyclic amidines;ligase activity;ligase activity, forming carbon-nitrogen bon…	cell part;cytoplasmic part;intracellular membrane-bounded organelle;intracellular organelle;intracellular part;membrane-bounded organelle;mitochondrion;organelle	One carbon pool by folate	+	0.119748	0.0707051	0.0651396	0.10854	0.0249027	0.120532	0.0281144	0.0495387	0.141869	0.0951602	0.0653647	0.0364468	0.223697	0.122971	0.146402	0.0372413	0.124787	0.164271	0.11188
321		25.8707	25.8469	25.789	25.885	26.0631	26.0154	25.9643	25.9727	26.2511	26.0742	26.2399	26.1199	26.1814	26.0827	26.1254	26.1644	26.2313	26.1801	26.3753	26.2923	26.0573	26.0014	26.2565	26.1328	cellular macromolecule metabolic process;cellular metabolic process;cellular process;cellular protein metabolic process;macromolecule metabolic process;macromolecule modification;metabolic process;N-terminal peptidyl-glycine N-myristoylation;N-terminal protein amino acid modification;N-terminal protein lipidation;N-terminal protein myristoylation;peptidyl-amino acid modification;peptidyl-glycine …	catalytic activity;glycylpeptide N-tetradecanoyltransferase activity;myristoyltransferase activity;N-acyltransferase activity;transferase activity;transferase activity, transferring acyl groups;transferase activity, transferring acyl groups other than amino-acyl groups	cell part;cytoplasm;cytoplasmic part;cytosol;intracellular part		+	0.0740151	0.0371149	0.0831217	0.0755216	0.076267	0.0695247	0.0290574	0.0753744	0.0422848	0.108102	0.0145973	0.0540089	0.0563826	0.0438368	0.0575367	0.211148	0.0831438	0.123024	0.0686464
322		27.2172	27.3992	27.3237	27.324	27.4292	27.4468	27.37	27.362	27.6091	27.6765	27.6231	27.6838	27.6824	27.6387	27.6443	27.7478	27.8311	27.7944	27.7723	27.7459	27.715	27.7446	27.6897	27.7137	amine metabolic process;amino acid activation;biosynthetic process;carboxylic acid metabolic process;cellular amine metabolic process;cellular amino acid metabolic process;cellular biosynthetic process;cellular component organization;cellular component organization at cellular level;cellular component organization or biogenesis;cellular component organization or biogenesis at cellular level;cellu…	adenyl nucleotide binding;adenyl ribonucleotide binding;aminoacyl-tRNA ligase activity;ATP binding;binding;catalytic activity;histidine-tRNA ligase activity;ligase activity;ligase activity, forming aminoacyl-tRNA and related compounds;ligase activity, forming carbon-oxygen bonds;nucleotide binding;purine nucleotide binding;purine ribonucleoside triphosphate binding;purine ribonucleotide binding;r…	cell part;cytoplasm;cytoplasmic part;cytosol;intracellular membrane-bounded organelle;intracellular organelle;intracellular part;membrane-bounded organelle;mitochondrion;organelle	Aminoacyl-tRNA biosynthesis	+	0.0382609	0.01682	0.182351	0.0369726	0.0322759	0.0715438	0.0249403	0.0702802	0.0771086	0.0138768	0.0545534	0.0716765	0.0386461	0.037139	0.0431819	0.00920407	0.0386771	0.0474564	0.0413641
323		23.9422	23.7991	24.1314	23.9533	23.9941	24.1981	23.9554	24.2359	23.9686	24.1122	24.1204	23.9628	23.6301	23.6209	23.9394	23.7511	23.4672	23.8323	23.7438	23.6066	23.7894	23.6531	23.7672	23.7606	2'-deoxyribonucleotide biosynthetic process;2'-deoxyribonucleotide metabolic process;biosynthetic process;cellular biosynthetic process;cellular metabolic process;cellular nitrogen compound biosynthetic process;cellular nitrogen compound metabolic process;cellular process;deoxyribonucleoside monophosphate biosynthetic process;deoxyribonucleoside monophosphate metabolic process;deoxyribonucleotide…	binding;catalytic activity;cation binding;dCMP deaminase activity;deaminase activity;hydrolase activity;hydrolase activity, acting on carbon-nitrogen (but not peptide) bonds;hydrolase activity, acting on carbon-nitrogen (but not peptide) bonds, in cyclic amidines;ion binding;metal ion binding;transition metal ion binding;zinc ion binding	cell part;cytoplasm;cytoplasmic part;cytosol;intracellular membrane-bounded organelle;intracellular organelle;intracellular part;membrane-bounded organelle;nucleus;organelle	Pyrimidine metabolism	+	0.233363	0.306142	0.221136	0.200297	0.176689	0.105425	0.195669	0.0740928	0.0347616	0.168822	0.156822	0.216809	0.154239	0.369041	0.273764	0.155412	0.0852049	0.149246	0.199558
324		25.3392	25.391	25.3733	25.4264	25.4409	25.4636	25.5187	25.4606	25.6232	25.7006	25.6429	25.4581	25.5045	25.5403	25.4343	25.2933	25.4064	25.4272	25.4119	25.5192	25.1119	25.0153	24.999	24.8664	alcohol biosynthetic process;alcohol metabolic process;biosynthetic process;carbohydrate biosynthetic process;carbohydrate metabolic process;cell wall glycoprotein biosynthetic process;cell wall macromolecule biosynthetic process;cell wall macromolecule metabolic process;cell wall mannoprotein biosynthetic process;cell wall organization or biogenesis;cellular biosynthetic process;cellular carbohy…	binding;catalytic activity;cation binding;intramolecular oxidoreductase activity;intramolecular oxidoreductase activity, interconverting aldoses and ketoses;ion binding;isomerase activity;mannose-6-phosphate isomerase activity;metal ion binding;transition metal ion binding;zinc ion binding	cell part;cytoplasmic part;cytosol;intracellular membrane-bounded organelle;intracellular organelle;intracellular part;membrane-bounded organelle;nucleus;organelle	Amino sugar and nucleotide sugar metabolism;Fructose and mannose metabolism	+	0.0831348	0.0832104	0.189494	0.0542862	0.0547361	0.0469369	0.0368641	0.25599	0.130009	0.0117445	0.153229	0.0470202	0.0804593	0.0328168	0.16608	0.0970433	0.036979	0.128248	0.096095
325		21.1818	21.1635	21.3494	20.9352	21.4157	21.3434	21.5739	21.5368	21.6109	21.6799	21.4875	21.7426	21.3839	21.4286	21.7501	21.4829	21.6401	21.4307	21.9481	21.6535	21.915	21.4405	22.049	21.7613			cell part;cytoplasmic part;cytosol;intracellular membrane-bounded organelle;intracellular organelle;intracellular part;membrane-bounded organelle;nucleus;organelle		+	0.309369	0.144896	0.204047	0.254385	0.13211	0.107002	0.0529179	NaN	0.203345	0.0353777	0.274431	0.380447	0.341168	0.0930237	0.462437	0.248158	0.390918	0.299144	0.172169
326		25.5565	25.5059	25.5218	25.5295	25.7163	25.8404	25.564	25.6391	25.9522	26.0057	26.0486	26.0077	25.903	25.8817	25.8982	26.0978	26.0117	26.0352	26.3753	25.9223	25.9714	26.1216	26.0775	26.2165	alcohol biosynthetic process;alcohol metabolic process;biosynthetic process;cellular alcohol biosynthetic process;cellular alcohol metabolic process;cellular biosynthetic process;cellular metabolic process;cellular process;ergosterol biosynthetic process;ergosterol metabolic process;establishment of localization;lipid biosynthetic process;lipid metabolic process;lipid transport;metabolic process;…	binding;lipid binding;oxysterol binding;steroid binding;sterol binding	cell part;cytoplasmic part;endoplasmic reticulum;intracellular membrane-bounded organelle;intracellular organelle;intracellular part;membrane-bounded organelle;organelle		+	0.128548	0.233514	0.203742	0.292345	0.046041	0.076597	0.119973	0.0600771	0.0153675	0.106608	0.0640932	0.0507875	0.16722	0.156093	0.0559454	0.202032	0.15816	0.0578212	0.0905996
327		24.4852	24.8603	24.643	24.606	24.7256	25.0068	24.7296	24.9223	25.0112	25.2246	25.1111	25.312	25.3244	25.3812	25.227	25.5903	25.397	25.4365	25.1037	25.5757	25.3269	25.1753	24.6081	25.1805	anatomical structure homeostasis;biological regulation;catabolic process;cellular catabolic process;cellular component organization;cellular component organization at cellular level;cellular component organization or biogenesis;cellular component organization or biogenesis at cellular level;cellular macromolecule catabolic process;cellular macromolecule metabolic process;cellular metabolic proces…		cell part;cytoplasmic part;cytosol;intracellular membrane-bounded organelle;intracellular organelle;intracellular part;membrane-bounded organelle;nucleus;organelle		+	0.0389838	0.18003	0.148591	0.225795	0.154983	0.463913	0.0994431	0.0817974	0.127741	0.216486	0.26178	0.164493	0.105296	0.111336	0.0920769	0.135608	0.0974518	0.028319	0.300277
328		25.7621	25.8827	26.0036	25.7432	26.3195	26.4945	25.9029	26.1586	27.4648	26.9922	27.6753	27.2069	27.7777	27.4181	27.6676	27.7086	28.2861	28.1496	28.3315	27.7952	27.9841	27.8884	28.1367	27.8636		binding;catalytic activity;coenzyme binding;cofactor binding;glyceraldehyde-3-phosphate dehydrogenase (NAD+) (phosphorylating) activity;NAD binding;NADP binding;nucleotide binding;oxidoreductase activity;oxidoreductase activity, acting on the aldehyde or oxo group of donors;oxidoreductase activity, acting on the aldehyde or oxo group of donors, NAD or NADP as acceptor	cell part;cytoplasmic part;cytosol;intracellular part	Alzheimer's disease;Glycolysis / Gluconeogenesis	+	0.291257	0.221292	0.263357	0.42034	0.40457	0.427674	0.424217	0.0162924	0.328088	0.0018612	0.412608	0.339901	0.334559	0.179435	0.267753	0.302189	0.0102725	0.33789	0.065591
329		23.574	23.3585	23.5713	23.4568	23.4655	23.3853	23.7315	23.5037	23.9271	24.0386	24.036	24.002	24.1002	23.7382	24.1869	24.0289	24.0515	23.9891	23.713	24.1893	24.0756	23.9418	24.3322	24.0444	autophagy;catabolic process;cell communication;cellular catabolic process;cellular component assembly;cellular component assembly at cellular level;cellular component organization;cellular component organization at cellular level;cellular component organization or biogenesis;cellular component organization or biogenesis at cellular level;cellular membrane fusion;cellular membrane organization;cel…	binding;protein anchor;protein binding	cell part;cytoplasmic part;fungal-type vacuole;fungal-type vacuole membrane;Golgi apparatus;Golgi apparatus part;Golgi membrane;intracellular membrane-bounded organelle;intracellular organelle;intracellular organelle part;intracellular part;lytic vacuole;macromolecular complex;membrane;membrane part;membrane-bounded organelle;nucleus;nucleus-vacuole junction;organelle;organelle membrane;organelle…	Regulation of autophagy	+	0.432194	0.371999	0.358701	0.190536	0.0345118	0.103635	0.257036	0.237898	0.492174	0.102741	0.154714	0.0673465	0.121405	0.152796	0.14162	0.45873	0.0912038	0.0473346	0.0844004
330		26.5162	26.5756	26.4078	26.5361	26.6508	26.5923	26.7034	26.7617	26.3439	26.3866	26.4572	26.3025	25.9898	26.1904	26.1366	25.9176	26.1707	26.1672	26.2039	26.3723	25.8051	25.8865	26.0885	25.9646	biological regulation;biosynthetic process;catabolic process;cellular biosynthetic process;cellular catabolic process;cellular macromolecule biosynthetic process;cellular macromolecule catabolic process;cellular macromolecule metabolic process;cellular metabolic process;cellular process;cellular protein metabolic process;cellular response to chemical stimulus;cellular response to misfolded protei…	adenyl nucleotide binding;adenyl-nucleotide exchange factor activity;ATPase regulator activity;binding;enzyme regulator activity;nucleoside-triphosphatase regulator activity;nucleotide binding;purine nucleotide binding	cell part;cytoplasmic part;cytosol;cytosolic part;cytosolic ribosome;intracellular membrane-bounded organelle;intracellular non-membrane-bounded organelle;intracellular organelle;intracellular part;macromolecular complex;membrane-bounded organelle;non-membrane-bounded organelle;nucleus;organelle;ribonucleoprotein complex;ribosome		+	0.0420876	0.0698473	0.241332	0.127521	0.0714937	0.0452872	0.108769	0.0530005	0.127682	0.0129516	0.0706961	0.23596	0.0135639	0.0947367	0.01986	0.0872445	0.051519	0.105696	0.0173679
331		24.773	24.8113	24.9805	24.8019	24.9805	24.8409	24.9184	24.8513	25.0258	24.6767	24.9077	24.8292	24.7776	24.6581	24.6352	24.6268	24.7483	24.8366	24.9155	24.7313	24.6043	24.5493	24.7307	24.6562	cotranslational protein targeting to membrane;establishment of localization;establishment of localization in cell;establishment of protein localization;establishment of protein localization in endoplasmic reticulum;establishment of protein localization to organelle;intracellular protein transport;intracellular transport;metabolic process;protein targeting;protein targeting to ER;protein targeting…	binding;catalytic activity;GTP binding;GTPase activity;guanyl nucleotide binding;guanyl ribonucleotide binding;hydrolase activity;hydrolase activity, acting on acid anhydrides;hydrolase activity, acting on acid anhydrides, in phosphorus-containing anhydrides;nucleoside-triphosphatase activity;nucleotide binding;purine nucleotide binding;purine ribonucleoside triphosphate binding;purine ribonucleo…	cell part;cytoplasmic part;cytosol;endoplasmic reticulum part;intracellular membrane-bounded organelle;intracellular organelle;intracellular organelle part;intracellular part;macromolecular complex;membrane part;membrane-bounded organelle;nucleus;organelle;organelle part;protein complex;receptor complex;signal recognition particle receptor complex	Protein export	+	0.207099	0.0694448	0.125319	0.12569	0.0439135	0.167142	0.00966007	0.103614	0.168574	0.102749	0.0336734	0.290035	0.108164	0.102599	0.0536623	0.153513	0.111183	0.137729	0.0999281
332		23.5882	23.8444	23.6853	23.6742	23.7693	23.7395	23.8495	23.7834	23.8716	23.6976	23.7477	23.7432	23.6586	23.6256	23.7857	23.904	23.5836	23.6006	23.7057	23.7677	23.5291	23.5283	23.4223	23.5176	biosynthetic process;cellular biosynthetic process;cellular macromolecule biosynthetic process;cellular macromolecule metabolic process;cellular metabolic process;cellular nitrogen compound metabolic process;cellular process;macromolecule biosynthetic process;macromolecule metabolic process;metabolic process;nitrogen compound metabolic process;nucleic acid metabolic process;nucleobase-containing …	catalytic activity;DNA-directed RNA polymerase activity;nucleotidyltransferase activity;RNA polymerase activity;transferase activity;transferase activity, transferring phosphorus-containing groups	cell part;cytoplasmic part;cytosol;DNA-directed RNA polymerase complex;DNA-directed RNA polymerase I complex;intracellular membrane-bounded organelle;intracellular non-membrane-bounded organelle;intracellular organelle;intracellular organelle part;intracellular part;macromolecular complex;membrane-bounded organelle;non-membrane-bounded organelle;nuclear DNA-directed RNA polymerase complex;nuclear…	Purine metabolism;Pyrimidine metabolism;RNA polymerase	+	0.0942719	0.0699399	0.138641	0.150957	0.159121	0.263772	0.188765	0.0924147	0.077756	0.0570014	0.0840014	0.0419977	0.0455229	0.096909	0.0246375	0.37648	0.0976999	0.107185	0.0266186
333		22.9216	23.0771	22.9762	23.0903	23.0393	22.708	22.9544	23.0748	23.1076	23.092	23.168	23.2103	22.9955	23.055	23.0211	23.1494	23.4576	23.0614	23.2022	23.4068	23.033	22.8448	22.8974	23.1723	biosynthetic process;cellular biosynthetic process;cellular component organization;cellular component organization at cellular level;cellular component organization or biogenesis;cellular component organization or biogenesis at cellular level;cellular macromolecule biosynthetic process;cellular macromolecule metabolic process;cellular metabolic process;cellular nitrogen compound metabolic process…	binding;catalytic activity;double-stranded RNA binding;endonuclease activity;endonuclease activity, active with either ribo- or deoxyribonucleic acids and producing 5'-phosphomonoesters;endoribonuclease activity;endoribonuclease activity, producing 5'-phosphomonoesters;hydrolase activity;hydrolase activity, acting on ester bonds;nuclease activity;nucleic acid binding;ribonuclease activity;ribonuc…	cell part;cytoplasm;cytoplasmic part;intracellular organelle part;intracellular part;large ribosomal subunit;macromolecular complex;mitochondrial large ribosomal subunit;mitochondrial part;organellar large ribosomal subunit;organelle part;ribonucleoprotein complex		+	0.181756	0.0869643	0.339634	0.0663836	0.0712298	0.0861521	0.283069	0.0616563	0.196718	0.0201887	0.21499	0.192897	0.246133	0.206081	0.102544	0.0528658	0.042397	0.134401	0.24471
334		23.6285	23.5954	23.3354	23.6044	23.3359	23.1469	23.3681	23.3358	24.0388	24.1297	24.1073	24.0027	23.7594	23.7587	23.7743	23.927	23.9303	23.9635	24.2208	24.0042	24.0705	24.1271	24.1522	23.6612	establishment of localization;establishment of localization in cell;establishment of RNA localization;intracellular transport;mRNA export from nucleus;mRNA transport;nuclear export;nuclear transport;nucleic acid transport;nucleobase-containing compound transport;nucleocytoplasmic transport;poly(A)+ mRNA export from nucleus;RNA export from nucleus;RNA transport;transport	nucleocytoplasmic transporter activity;transporter activity	cell part;envelope;intracellular organelle part;intracellular part;macromolecular complex;membrane part;nuclear envelope;nuclear part;nuclear pore;Nup107-160 complex;organelle envelope;organelle part;pore complex;protein complex	RNA transport	+	0.0944492	0.0876513	0.117562	0.0124556	0.374897	0.0984033	0.16357	0.133336	0.117342	0.0955095	0.157904	0.0195021	0.2395	0.0838074	0.10596	0.146039	0.0518876	0.248631	0.122978
[truncated: 1,516 more rows]
[truncated: 12 more columns]
