# Supplementary material for: Uncoupling of Mitosis and Cytokinesis Upon a Prolonged Arrest in Metaphase Is Influenced by Protein Phosphatases and Mitotic Transcription in Fission Yeast
Source: Front Cell Dev Biol. 2022 Jul 18;10:876810. doi: 10.3389/fcell.2022.876810 (PMC9340479; doi:10.3389/fcell.2022.876810)
Supplement: Supplementary file 7 [file Table6.XLSX]

## Sheet: Sheet1
Strains used in this study
SLA number	genotype	source
148	h- wt	Lab stock
369	h- kanMX6::p41nmt1::slp1	Lab stock
827	h- kanMX6::p41nmt1::slp1 clp1::hphMX6	Lab stock
820	h- natMX6::p41nmt1::slp1 ppa2::hphMX6	Lab stock
929	h- natMX6::p41nmt1::slp1 par1::kanMX6	Lab stock
1012	h+ natMX6::p41nmt1::slp1 kanMX6::p41nmt1-PK-miniAID::pab1 ade6::ade6+-Padh15-skp1-AtTIR1-2NLS Padh15-skp1-OsTIR1	Lab stock
2086	h- natMX6p41nmt1::slp1 par1::kanMX6 cdc2-3w	Lab stock. cdc2-3w originally from Paul Nurse.
1666	h- natMX6::p41nmt1::slp1 sak1-891	Lab stock. sak1-891 mutant obtained from YGRC (deposited by Mitsuhiro Yanagida )
2085	h+ kanMX6::p41nmt1::slp1 igo1::nat	Lab stock
776	h- nda3-KM311	Lab stock (originally from Takashi Toda.)
2092	h- natMX6::p41nmt1::slp1 cdc13-mcherry::hph	Lab stock
