# Supplementary material for: Uncoupling of Mitosis and Cytokinesis Upon a Prolonged Arrest in Metaphase Is Influenced by Protein Phosphatases and Mitotic Transcription in Fission Yeast
Source: Front Cell Dev Biol. 2022 Jul 18;10:876810. doi: 10.3389/fcell.2022.876810 (PMC9340479; doi:10.3389/fcell.2022.876810)
Supplement: Supplementary file 9 [file Table4.XLSX]

## Sheet: HeatmapSelectedGOTop100
GO	Description	_LogP_Cluster 1	_LogP_Cluster 2	_LogP_Cluster 3	_LogP_Cluster 4	_LogP_Cluster 5	_LogP_Cluster 6
GO:0006534	cysteine metabolic process	0	0	-2.29446	0	0	0
GO:0006323	DNA packaging	0	0	-2.71286	0	0	0
GO:0006826	iron ion transport	0	0	-3.76694	0	0	0
GO:0044396	actin cortical patch organization	0	-2.83538	0	0	0	0
GO:0006900	vesicle budding from membrane	0	-2.35215	0	0	0	0
GO:0010515	negative regulation of induction of conjugation with cellular fusion	0	-2.35215	0	0	0	0
GO:0002183	cytoplasmic translational initiation	0	-2.74029	0	0	0	0
GO:0006637	acyl-CoA metabolic process	0	-3.07007	0	0	0	0
GO:0034660	ncRNA metabolic process	0	0	0	-4.39946	0	0
GO:0006399	tRNA metabolic process	0	0	0	-4.20949	0	0
GO:0019438	aromatic compound biosynthetic process	0	0	0	-4.2369	0	0
GO:0009066	aspartate family amino acid metabolic process	0	0	0	-3.08689	0	0
GO:0044282	small molecule catabolic process	0	0	0	-3.15786	0	0
GO:0009081	branched-chain amino acid metabolic process	0	0	0	-3.09104	0	0
GO:0042762	regulation of sulfur metabolic process	0	0	0	-2.10313	0	0
GO:0000052	citrulline metabolic process	0	0	0	-2.10313	0	0
GO:0006351	transcription, DNA-templated	0	0	0	-2.20749	0	0
GO:0019379	sulfate assimilation, phosphoadenylyl sulfate reduction by phosphoadenylyl-sulfate reductase (thioredoxin)	0	0	0	-2.10313	0	0
GO:0006113	fermentation	0	0	0	-2.10313	0	0
GO:0006082	organic acid metabolic process	0	0	0	-10.6335	0	0
GO:0000917	division septum assembly	0	0	0	0	-4.10814	0
GO:0061024	membrane organization	0	0	0	0	-4.8292	0
GO:0016192	vesicle-mediated transport	0	0	0	0	-5.82189	0
GO:0006887	exocytosis	0	0	0	0	-4.32865	0
GO:0006508	proteolysis	0	0	0	0	-6.80372	0
GO:0032879	regulation of localization	0	0	0	0	-2.48279	0
GO:0050790	regulation of catalytic activity	0	0	0	0	-2.07065	0
GO:0007034	vacuolar transport	0	0	0	0	-2.69211	0
GO:0016482	cytosolic transport	0	0	0	0	-2.43313	0
GO:2000243	positive regulation of reproductive process	0	0	0	0	-2.64699	0
GO:0007165	signal transduction	0	0	0	0	-3.58672	0
GO:0000272	polysaccharide catabolic process	-4.54599	0	0	0	0	0
GO:0005976	polysaccharide metabolic process	-7.44564	0	0	0	0	0
GO:0010948	negative regulation of cell cycle process	-2.37262	0	0	0	0	0
GO:0006772	thiamine metabolic process	0	0	-2.29446	0	0	-5.68201
GO:0009110	vitamin biosynthetic process	0	0	-4.78325	0	0	-4.40137

## Sheet: GO_AllLists
Category	CategoryID	GO	Description	PARENT_GO	LogP	Enrichment	Z-score	#TotalGeneInLibrary	#GeneInGO	#GeneInHitList	#GeneInGOAndHitList	%InGO	STDV %InGO	GeneID	Hits	Log(q-value)	GeneList
GO Biological Processes	19	GO:0005976	polysaccharide metabolic process	19_GO:0008152 metabolic process	-7.4	25	12	1262	16	19	6	32	11	2539993|2541329|2542584|2542989|2543379|2543683	exg1|SPBP23A10.11c|gas1|gas5|eng1|SPAPB1E7.04c	-4.5	Cluster 1
GO Biological Processes	19	GO:0071554	cell wall organization or biogenesis	19_GO:0009987 cellular process	-7	15	9.8	1262	31	19	7	37	11	2539920|2539993|2541329|2542584|2542989|2543379|2543683	pmk1|exg1|SPBP23A10.11c|gas1|gas5|eng1|SPAPB1E7.04c	-4.1	Cluster 1
GO Biological Processes	19	GO:0005975	carbohydrate metabolic process	19_GO:0008152 metabolic process	-6.9	11	8.8	1262	48	19	8	42	11	2539993|2540975|2541329|2541380|2542584|2542989|2543379|2543683	exg1|gpd3|SPBP23A10.11c|gal1|gas1|gas5|eng1|SPAPB1E7.04c	-4.1	Cluster 1
GO Biological Processes	19	GO:0044036	cell wall macromolecule metabolic process	19_GO:0008152 metabolic process	-6.5	18	10	1262	22	19	6	32	11	2539993|2541329|2542584|2542989|2543379|2543683	exg1|SPBP23A10.11c|gas1|gas5|eng1|SPAPB1E7.04c	-3.9	Cluster 1
GO Biological Processes	19	GO:0071852	fungal-type cell wall organization or biogenesis	19_GO:0009987 cellular process	-6.4	17	9.8	1262	23	19	6	32	11	2539993|2541329|2542584|2542989|2543379|2543683	exg1|SPBP23A10.11c|gas1|gas5|eng1|SPAPB1E7.04c	-3.8	Cluster 1
GO Biological Processes	19	GO:0010383	cell wall polysaccharide metabolic process	19_GO:0008152 metabolic process	-6.1	24	11	1262	14	19	5	26	10	2539993|2541329|2542584|2542989|2543683	exg1|SPBP23A10.11c|gas1|gas5|SPAPB1E7.04c	-3.6	Cluster 1
GO Biological Processes	19	GO:0071966	fungal-type cell wall polysaccharide metabolic process	19_GO:0008152 metabolic process	-6.1	24	11	1262	14	19	5	26	10	2539993|2541329|2542584|2542989|2543683	exg1|SPBP23A10.11c|gas1|gas5|SPAPB1E7.04c	-3.6	Cluster 1
GO Biological Processes	19	GO:0044264	cellular polysaccharide metabolic process	19_GO:0008152 metabolic process	-5.9	22	10	1262	15	19	5	26	10	2539993|2541329|2542584|2542989|2543683	exg1|SPBP23A10.11c|gas1|gas5|SPAPB1E7.04c	-3.5	Cluster 1
GO Biological Processes	19	GO:0070879	fungal-type cell wall beta-glucan metabolic process	19_GO:0008152 metabolic process	-5.1	27	10	1262	10	19	4	21	9.4	2539993|2541329|2542584|2542989	exg1|SPBP23A10.11c|gas1|gas5	-3	Cluster 1
GO Biological Processes	19	GO:0051273	beta-glucan metabolic process	19_GO:0008152 metabolic process	-5.1	27	10	1262	10	19	4	21	9.4	2539993|2541329|2542584|2542989	exg1|SPBP23A10.11c|gas1|gas5	-3	Cluster 1
GO Biological Processes	19	GO:0034406	cell wall beta-glucan metabolic process	19_GO:0008152 metabolic process	-5.1	27	10	1262	10	19	4	21	9.4	2539993|2541329|2542584|2542989	exg1|SPBP23A10.11c|gas1|gas5	-3	Cluster 1
GO Biological Processes	19	GO:0044042	glucan metabolic process	19_GO:0008152 metabolic process	-4.9	24	9.5	1262	11	19	4	21	9.4	2539993|2541329|2542584|2542989	exg1|SPBP23A10.11c|gas1|gas5	-2.9	Cluster 1
GO Biological Processes	19	GO:0006073	cellular glucan metabolic process	19_GO:0008152 metabolic process	-4.9	24	9.5	1262	11	19	4	21	9.4	2539993|2541329|2542584|2542989	exg1|SPBP23A10.11c|gas1|gas5	-2.9	Cluster 1
GO Biological Processes	19	GO:0044262	cellular carbohydrate metabolic process	19_GO:0008152 metabolic process	-4.7	13	7.7	1262	25	19	5	26	10	2539993|2541329|2542584|2542989|2543683	exg1|SPBP23A10.11c|gas1|gas5|SPAPB1E7.04c	-2.7	Cluster 1
GO Biological Processes	19	GO:0071853	fungal-type cell wall disassembly	19_GO:0009987 cellular process	-4.5	40	11	1262	5	19	3	16	8.4	2539993|2543379|2543683	exg1|eng1|SPAPB1E7.04c	-2.6	Cluster 1
GO Biological Processes	19	GO:0044277	cell wall disassembly	19_GO:0009987 cellular process	-4.5	40	11	1262	5	19	3	16	8.4	2539993|2543379|2543683	exg1|eng1|SPAPB1E7.04c	-2.6	Cluster 1
GO Biological Processes	19	GO:0000272	polysaccharide catabolic process	19_GO:0008152 metabolic process	-4.5	40	11	1262	5	19	3	16	8.4	2539993|2543379|2543683	exg1|eng1|SPAPB1E7.04c	-2.6	Cluster 1
GO Biological Processes	19	GO:0034407	cell wall (1->3)-beta-D-glucan metabolic process	19_GO:0008152 metabolic process	-4	28	9	1262	7	19	3	16	8.4	2541329|2542584|2542989	SPBP23A10.11c|gas1|gas5	-2.2	Cluster 1
GO Biological Processes	19	GO:0006075	(1->3)-beta-D-glucan biosynthetic process	19_GO:0008152 metabolic process	-4	28	9	1262	7	19	3	16	8.4	2541329|2542584|2542989	SPBP23A10.11c|gas1|gas5	-2.2	Cluster 1
GO Biological Processes	19	GO:0034411	cell wall (1->3)-beta-D-glucan biosynthetic process	19_GO:0008152 metabolic process	-4	28	9	1262	7	19	3	16	8.4	2541329|2542584|2542989	SPBP23A10.11c|gas1|gas5	-2.2	Cluster 1
GO Biological Processes	19	GO:0071970	fungal-type cell wall (1->3)-beta-D-glucan biosynthetic process	19_GO:0008152 metabolic process	-4	28	9	1262	7	19	3	16	8.4	2541329|2542584|2542989	SPBP23A10.11c|gas1|gas5	-2.2	Cluster 1
GO Biological Processes	19	GO:0071969	fungal-type cell wall (1->3)-beta-D-glucan metabolic process	19_GO:0008152 metabolic process	-4	28	9	1262	7	19	3	16	8.4	2541329|2542584|2542989	SPBP23A10.11c|gas1|gas5	-2.2	Cluster 1
GO Biological Processes	19	GO:0006074	(1->3)-beta-D-glucan metabolic process	19_GO:0008152 metabolic process	-4	28	9	1262	7	19	3	16	8.4	2541329|2542584|2542989	SPBP23A10.11c|gas1|gas5	-2.2	Cluster 1
GO Biological Processes	19	GO:0022411	cellular component disassembly	19_GO:0009987 cellular process	-4	15	7.3	1262	18	19	4	21	9.4	2539993|2540112|2543379|2543683	exg1|imp2|eng1|SPAPB1E7.04c	-2.2	Cluster 1
GO Biological Processes	19	GO:0009272	fungal-type cell wall biogenesis	19_GO:0009987 cellular process	-4	15	7.3	1262	18	19	4	21	9.4	2539993|2541329|2542584|2542989	exg1|SPBP23A10.11c|gas1|gas5	-2.2	Cluster 1
GO Biological Processes	19	GO:0051274	beta-glucan biosynthetic process	19_GO:0008152 metabolic process	-3.8	25	8.4	1262	8	19	3	16	8.4	2541329|2542584|2542989	SPBP23A10.11c|gas1|gas5	-2.1	Cluster 1
GO Biological Processes	19	GO:0034410	cell wall beta-glucan biosynthetic process	19_GO:0008152 metabolic process	-3.8	25	8.4	1262	8	19	3	16	8.4	2541329|2542584|2542989	SPBP23A10.11c|gas1|gas5	-2.1	Cluster 1
GO Biological Processes	19	GO:0070880	fungal-type cell wall beta-glucan biosynthetic process	19_GO:0008152 metabolic process	-3.8	25	8.4	1262	8	19	3	16	8.4	2541329|2542584|2542989	SPBP23A10.11c|gas1|gas5	-2.1	Cluster 1
GO Biological Processes	19	GO:0070592	cell wall polysaccharide biosynthetic process	19_GO:0008152 metabolic process	-3.6	22	7.9	1262	9	19	3	16	8.4	2541329|2542584|2542989	SPBP23A10.11c|gas1|gas5	-1.9	Cluster 1
GO Biological Processes	19	GO:0009250	glucan biosynthetic process	19_GO:0008152 metabolic process	-3.6	22	7.9	1262	9	19	3	16	8.4	2541329|2542584|2542989	SPBP23A10.11c|gas1|gas5	-1.9	Cluster 1
GO Biological Processes	19	GO:0051278	fungal-type cell wall polysaccharide biosynthetic process	19_GO:0008152 metabolic process	-3.6	22	7.9	1262	9	19	3	16	8.4	2541329|2542584|2542989	SPBP23A10.11c|gas1|gas5	-1.9	Cluster 1
GO Biological Processes	19	GO:0016052	carbohydrate catabolic process	19_GO:0008152 metabolic process	-3.6	12	6.3	1262	23	19	4	21	9.4	2539993|2540975|2543379|2543683	exg1|gpd3|eng1|SPAPB1E7.04c	-1.9	Cluster 1
GO Biological Processes	19	GO:0045229	external encapsulating structure organization	19_GO:0009987 cellular process	-3.5	20	7.4	1262	10	19	3	16	8.4	2539993|2543379|2543683	exg1|eng1|SPAPB1E7.04c	-1.9	Cluster 1
GO Biological Processes	19	GO:0031505	fungal-type cell wall organization	19_GO:0009987 cellular process	-3.5	20	7.4	1262	10	19	3	16	8.4	2539993|2543379|2543683	exg1|eng1|SPAPB1E7.04c	-1.9	Cluster 1
GO Biological Processes	19	GO:0000271	polysaccharide biosynthetic process	19_GO:0008152 metabolic process	-3.5	20	7.4	1262	10	19	3	16	8.4	2541329|2542584|2542989	SPBP23A10.11c|gas1|gas5	-1.9	Cluster 1
GO Biological Processes	19	GO:0033692	cellular polysaccharide biosynthetic process	19_GO:0008152 metabolic process	-3.5	20	7.4	1262	10	19	3	16	8.4	2541329|2542584|2542989	SPBP23A10.11c|gas1|gas5	-1.9	Cluster 1
GO Biological Processes	19	GO:0071555	cell wall organization	19_GO:0009987 cellular process	-3.5	20	7.4	1262	10	19	3	16	8.4	2539993|2543379|2543683	exg1|eng1|SPAPB1E7.04c	-1.9	Cluster 1
GO Biological Processes	19	GO:0042546	cell wall biogenesis	19_GO:0009987 cellular process	-3.4	11	6	1262	25	19	4	21	9.4	2539993|2541329|2542584|2542989	exg1|SPBP23A10.11c|gas1|gas5	-1.8	Cluster 1
GO Biological Processes	19	GO:0034637	cellular carbohydrate biosynthetic process	19_GO:0008152 metabolic process	-3.1	15	6.4	1262	13	19	3	16	8.4	2541329|2542584|2542989	SPBP23A10.11c|gas1|gas5	-1.6	Cluster 1
GO Biological Processes	19	GO:0051301	cell division	19_GO:0009987 cellular process	-3.1	8.9	5.4	1262	30	19	4	21	9.4	2540112|2541599|2541975|2543379	imp2|sid2|cdc15|eng1	-1.6	Cluster 1
GO Biological Processes	19	GO:0000747	conjugation with cellular fusion	19_GO:0000003 reproduction	-2.9	13	5.9	1262	15	19	3	16	8.4	2539993|2543097|2543379	exg1|isp6|eng1	-1.5	Cluster 1
GO Biological Processes	19	GO:0044764	multi-organism cellular process	19_GO:0009987 cellular process	-2.9	13	5.9	1262	15	19	3	16	8.4	2539993|2543097|2543379	exg1|isp6|eng1	-1.5	Cluster 1
GO Biological Processes	19	GO:0140253	cell-cell fusion	19_GO:0009987 cellular process	-2.9	13	5.9	1262	15	19	3	16	8.4	2539993|2543097|2543379	exg1|isp6|eng1	-1.5	Cluster 1
GO Biological Processes	19	GO:0000746	conjugation	19_GO:0009987 cellular process	-2.9	13	5.9	1262	15	19	3	16	8.4	2539993|2543097|2543379	exg1|isp6|eng1	-1.5	Cluster 1
GO Biological Processes	19	GO:0070589	cellular component macromolecule biosynthetic process	19_GO:0008152 metabolic process	-2.8	12	5.7	1262	16	19	3	16	8.4	2541329|2542584|2542989	SPBP23A10.11c|gas1|gas5	-1.4	Cluster 1
GO Biological Processes	19	GO:0044038	cell wall macromolecule biosynthetic process	19_GO:0008152 metabolic process	-2.8	12	5.7	1262	16	19	3	16	8.4	2541329|2542584|2542989	SPBP23A10.11c|gas1|gas5	-1.4	Cluster 1
GO Biological Processes	19	GO:0016051	carbohydrate biosynthetic process	19_GO:0008152 metabolic process	-2.6	10	5.1	1262	19	19	3	16	8.4	2541329|2542584|2542989	SPBP23A10.11c|gas1|gas5	-1.3	Cluster 1
GO Biological Processes	19	GO:0060341	regulation of cellular localization	19_GO:0051179 localization	-2.4	8.7	4.6	1262	23	19	3	16	8.4	2539920|2541158|2541599	pmk1|ssb1|sid2	-1.1	Cluster 1
GO Biological Processes	19	GO:0010948	negative regulation of cell cycle process	19_GO:0048519 negative regulation of biological process	-2.4	8.7	4.6	1262	23	19	3	16	8.4	2539920|2541158|2541599	pmk1|ssb1|sid2	-1.1	Cluster 1
GO Biological Processes	19	GO:0045786	negative regulation of cell cycle	19_GO:0048519 negative regulation of biological process	-2.4	8.7	4.6	1262	23	19	3	16	8.4	2539920|2541158|2541599	pmk1|ssb1|sid2	-1.1	Cluster 1
GO Biological Processes	19	GO:0032506	cytokinetic process	19_GO:0009987 cellular process	-2.3	8.3	4.5	1262	24	19	3	16	8.4	2540112|2541599|2541975	imp2|sid2|cdc15	-1	Cluster 1
GO Biological Processes	19	GO:1903047	mitotic cell cycle process	19_GO:0009987 cellular process	-2.3	4.2	3.6	1262	80	19	5	26	10	2540112|2541158|2541599|2541975|2543010	imp2|ssb1|sid2|cdc15|psm3	-1	Cluster 1
GO Biological Processes	19	GO:0022414	reproductive process	19_GO:0000003 reproduction	-2.3	5.3	3.8	1262	50	19	4	21	9.4	2539993|2541158|2543097|2543379	exg1|ssb1|isp6|eng1	-0.98	Cluster 1
GO Biological Processes	19	GO:0000003	reproduction	19_GO:0000003 reproduction	-2.3	5.3	3.8	1262	50	19	4	21	9.4	2539993|2541158|2543097|2543379	exg1|ssb1|isp6|eng1	-0.98	Cluster 1
GO Biological Processes	19	GO:0000278	mitotic cell cycle	19_GO:0009987 cellular process	-2.3	4.1	3.6	1262	81	19	5	26	10	2540112|2541158|2541599|2541975|2543010	imp2|ssb1|sid2|cdc15|psm3	-0.98	Cluster 1
GO Biological Processes	19	GO:0000910	cytokinesis	19_GO:0009987 cellular process	-2.1	6.9	4	1262	29	19	3	16	8.4	2540112|2541599|2541975	imp2|sid2|cdc15	-0.86	Cluster 1
GO Biological Processes	19	GO:0019953	sexual reproduction	19_GO:0000003 reproduction	-2.1	6.9	4	1262	29	19	3	16	8.4	2539993|2543097|2543379	exg1|isp6|eng1	-0.86	Cluster 1
GO Biological Processes	19	GO:0044703	multi-organism reproductive process	19_GO:0000003 reproduction	-2.1	6.9	4	1262	29	19	3	16	8.4	2539993|2543097|2543379	exg1|isp6|eng1	-0.86	Cluster 1
GO Biological Processes	19	GO:0033865	nucleoside bisphosphate metabolic process	19_GO:0008152 metabolic process	-3.1	2.4	3.6	1262	15	391	11	2.8	0.84	2538999|2540273|2540731|2541170|2541350|2541579|2542341|2542515|2542818|2543269|2543344	hmg1|pdb1|lcf1|kgd2|lcf2|pda1|SPAC16E8.17c|SPAC1952.09c|erg12|dld1|cut6	-1.6	Cluster 2
GO Biological Processes	19	GO:0006637	acyl-CoA metabolic process	19_GO:0008152 metabolic process	-3.1	2.4	3.6	1262	15	391	11	2.8	0.84	2538999|2540273|2540731|2541170|2541350|2541579|2542341|2542515|2542818|2543269|2543344	hmg1|pdb1|lcf1|kgd2|lcf2|pda1|SPAC16E8.17c|SPAC1952.09c|erg12|dld1|cut6	-1.6	Cluster 2
GO Biological Processes	19	GO:0034032	purine nucleoside bisphosphate metabolic process	19_GO:0008152 metabolic process	-3.1	2.4	3.6	1262	15	391	11	2.8	0.84	2538999|2540273|2540731|2541170|2541350|2541579|2542341|2542515|2542818|2543269|2543344	hmg1|pdb1|lcf1|kgd2|lcf2|pda1|SPAC16E8.17c|SPAC1952.09c|erg12|dld1|cut6	-1.6	Cluster 2
GO Biological Processes	19	GO:0035383	thioester metabolic process	19_GO:0008152 metabolic process	-3.1	2.4	3.6	1262	15	391	11	2.8	0.84	2538999|2540273|2540731|2541170|2541350|2541579|2542341|2542515|2542818|2543269|2543344	hmg1|pdb1|lcf1|kgd2|lcf2|pda1|SPAC16E8.17c|SPAC1952.09c|erg12|dld1|cut6	-1.6	Cluster 2
GO Biological Processes	19	GO:0033875	ribonucleoside bisphosphate metabolic process	19_GO:0008152 metabolic process	-3.1	2.4	3.6	1262	15	391	11	2.8	0.84	2538999|2540273|2540731|2541170|2541350|2541579|2542341|2542515|2542818|2543269|2543344	hmg1|pdb1|lcf1|kgd2|lcf2|pda1|SPAC16E8.17c|SPAC1952.09c|erg12|dld1|cut6	-1.6	Cluster 2
GO Biological Processes	19	GO:0044396	actin cortical patch organization	19_GO:0009987 cellular process	-2.8	2.1	3.3	1262	22	391	14	3.6	0.94	2539030|2539659|2539765|2539902|2540144|2540786|2541080|2541767|2541940|2542287|2542679|2543233|2543390|5802965	ppk38|myo1|fim1|end3|arc3|ucp8|ppk29|arc4|cdc8|arc2|acp1|arp3|acp2|arp2	-1.4	Cluster 2
GO Biological Processes	19	GO:0002183	cytoplasmic translational initiation	19_GO:0008152 metabolic process	-2.7	2.2	3.3	1262	18	391	12	3.1	0.87	2538689|2539002|2539738|2539753|2540672|2541089|2542017|2542064|2542290|2543412|2543455|2543537	sum3|psi1|tif213|rli1|sui1|int6|tif225|tif224|tif471|moe1|tif211|sum1	-1.3	Cluster 2
GO Biological Processes	19	GO:0006413	translational initiation	19_GO:0008152 metabolic process	-2.7	2.2	3.3	1262	18	391	12	3.1	0.87	2538689|2539002|2539738|2539753|2540672|2541089|2542017|2542064|2542290|2543412|2543455|2543537	sum3|psi1|tif213|rli1|sui1|int6|tif225|tif224|tif471|moe1|tif211|sum1	-1.3	Cluster 2
GO Biological Processes	19	GO:0048193	Golgi vesicle transport	19_GO:0051179 localization	-2.7	1.6	3.2	1262	51	391	26	6.6	1.3	2538699|2538834|2538953|2539311|2539522|2539784|2539798|2540317|2540716|2540763|2540800|2540899|2541164|2541306|2541485|2541533|2541601|2541771|2541825|2542410|2542678|2542680|2543411|2543445|2543610|2543628	sec231|SPCC126.08c|ret2|apl4|ret3|ypt1|sec26|sec28|sec13|ypt7|psh3|arf1|sec2302|apm1|vps45|vps16|sec24|apl6|glo3|sec18|sec16|gyp51|ypt71|mpd2|sec71|spo20	-1.3	Cluster 2
GO Biological Processes	19	GO:0006900	vesicle budding from membrane	19_GO:0051179 localization	-2.4	2.8	3.1	1262	7	391	6	1.5	0.62	2538699|2540716|2541164|2541601|2541825|2542678	sec231|sec13|sec2302|sec24|glo3|sec16	-1	Cluster 2
GO Biological Processes	19	GO:0010515	negative regulation of induction of conjugation with cellular fusion	19_GO:0000003 reproduction	-2.4	2.8	3.1	1262	7	391	6	1.5	0.62	2539027|2539781|2540072|2541519|2541652|2542029	srk1|pka1|ppa2|pab1|sty1|rad24	-1	Cluster 2
GO Biological Processes	19	GO:0007015	actin filament organization	19_GO:0009987 cellular process	-2	1.7	2.6	1262	28	391	15	3.8	0.97	2539030|2539659|2539765|2539902|2540144|2541080|2541699|2541767|2541940|2541961|2542287|2543233|2543336|3361511|5802965	ppk38|myo1|fim1|end3|arc3|ppk29|cdc4|arc4|cdc8|crn1|arc2|arp3|end4|rho3|arp2	-0.79	Cluster 2
GO Biological Processes	19	GO:0042364	water-soluble vitamin biosynthetic process	19_GO:0008152 metabolic process	-4.8	7.3	6.4	1262	17	71	7	9.9	3.5	2538717|2541338|2541373|2541872|2542689|2542855|2543032	bio2|spe2|SPBP8B7.18c|thi4|snz1|spe1|tnr3	-2.7	Cluster 3
GO Biological Processes	19	GO:0009110	vitamin biosynthetic process	19_GO:0008152 metabolic process	-4.8	7.3	6.4	1262	17	71	7	9.9	3.5	2538717|2541338|2541373|2541872|2542689|2542855|2543032	bio2|spe2|SPBP8B7.18c|thi4|snz1|spe1|tnr3	-2.7	Cluster 3
GO Biological Processes	19	GO:0006766	vitamin metabolic process	19_GO:0008152 metabolic process	-4.2	6.2	5.7	1262	20	71	7	9.9	3.5	2538717|2541338|2541373|2541872|2542689|2542855|2543032	bio2|spe2|SPBP8B7.18c|thi4|snz1|spe1|tnr3	-2.4	Cluster 3
GO Biological Processes	19	GO:0006767	water-soluble vitamin metabolic process	19_GO:0008152 metabolic process	-4.2	6.2	5.7	1262	20	71	7	9.9	3.5	2538717|2541338|2541373|2541872|2542689|2542855|2543032	bio2|spe2|SPBP8B7.18c|thi4|snz1|spe1|tnr3	-2.4	Cluster 3
GO Biological Processes	19	GO:0044272	sulfur compound biosynthetic process	19_GO:0008152 metabolic process	-4.2	4.7	5.3	1262	34	71	9	13	3.9	2538717|2540946|2541338|2541373|2541872|2541881|2542359|2542689|2543032	bio2|cys11|spe2|SPBP8B7.18c|thi4|gcs1|met14|snz1|tnr3	-2.4	Cluster 3
GO Biological Processes	19	GO:0033212	iron import into cell	19_GO:0051179 localization	-3.8	18	7.1	1262	3	71	3	4.2	2.4	2540217|2541557|2541558	str1|fip1|fio1	-2.1	Cluster 3
GO Biological Processes	19	GO:0006826	iron ion transport	19_GO:0051179 localization	-3.8	18	7.1	1262	3	71	3	4.2	2.4	2540217|2541557|2541558	str1|fip1|fio1	-2.1	Cluster 3
GO Biological Processes	19	GO:0009229	thiamine diphosphate biosynthetic process	19_GO:0008152 metabolic process	-2.8	11	5.3	1262	5	71	3	4.2	2.4	2541373|2541872|2543032	SPBP8B7.18c|thi4|tnr3	-1.4	Cluster 3
GO Biological Processes	19	GO:0042357	thiamine diphosphate metabolic process	19_GO:0008152 metabolic process	-2.8	11	5.3	1262	5	71	3	4.2	2.4	2541373|2541872|2543032	SPBP8B7.18c|thi4|tnr3	-1.4	Cluster 3
GO Biological Processes	19	GO:0006323	DNA packaging	19_GO:0009987 cellular process	-2.7	4.3	4	1262	25	71	6	8.5	3.3	2539499|2539991|2541200|2541220|2542463|2542467	hta1|hhf3|hhf2|hht2|hhf1|hht1	-1.3	Cluster 3
GO Biological Processes	19	GO:0006334	nucleosome assembly	19_GO:0009987 cellular process	-2.6	6.5	4.4	1262	11	71	4	5.6	2.7	2539991|2541200|2541220|2542463	hhf3|hhf2|hht2|hhf1	-1.3	Cluster 3
GO Biological Processes	19	GO:0055072	iron ion homeostasis	19_GO:0065007 biological regulation	-2.5	8.9	4.7	1262	6	71	3	4.2	2.4	2540217|2541557|2541558	str1|fip1|fio1	-1.2	Cluster 3
GO Biological Processes	19	GO:0006879	cellular iron ion homeostasis	19_GO:0065007 biological regulation	-2.5	8.9	4.7	1262	6	71	3	4.2	2.4	2540217|2541557|2541558	str1|fip1|fio1	-1.2	Cluster 3
GO Biological Processes	19	GO:0071103	DNA conformation change	19_GO:0009987 cellular process	-2.4	3.7	3.6	1262	29	71	6	8.5	3.3	2539499|2539991|2541200|2541220|2542463|2542467	hta1|hhf3|hhf2|hht2|hhf1|hht1	-1	Cluster 3
GO Biological Processes	19	GO:0031497	chromatin assembly	19_GO:0009987 cellular process	-2.3	4.2	3.6	1262	21	71	5	7	3	2539991|2541200|2541220|2542463|2542467	hhf3|hhf2|hht2|hhf1|hht1	-1	Cluster 3
GO Biological Processes	19	GO:0006333	chromatin assembly or disassembly	19_GO:0009987 cellular process	-2.3	4.2	3.6	1262	21	71	5	7	3	2539991|2541200|2541220|2542463|2542467	hhf3|hhf2|hht2|hhf1|hht1	-1	Cluster 3
GO Biological Processes	19	GO:0006772	thiamine metabolic process	19_GO:0008152 metabolic process	-2.3	7.6	4.3	1262	7	71	3	4.2	2.4	2541373|2541872|2543032	SPBP8B7.18c|thi4|tnr3	-1	Cluster 3
GO Biological Processes	19	GO:0006534	cysteine metabolic process	19_GO:0008152 metabolic process	-2.3	7.6	4.3	1262	7	71	3	4.2	2.4	2540946|2541881|2542689	cys11|gcs1|snz1	-1	Cluster 3
GO Biological Processes	19	GO:0009228	thiamine biosynthetic process	19_GO:0008152 metabolic process	-2.3	7.6	4.3	1262	7	71	3	4.2	2.4	2541373|2541872|2543032	SPBP8B7.18c|thi4|tnr3	-1	Cluster 3
GO Biological Processes	19	GO:0042723	thiamine-containing compound metabolic process	19_GO:0008152 metabolic process	-2.3	7.6	4.3	1262	7	71	3	4.2	2.4	2541373|2541872|2543032	SPBP8B7.18c|thi4|tnr3	-1	Cluster 3
GO Biological Processes	19	GO:0042724	thiamine-containing compound biosynthetic process	19_GO:0008152 metabolic process	-2.3	7.6	4.3	1262	7	71	3	4.2	2.4	2541373|2541872|2543032	SPBP8B7.18c|thi4|tnr3	-1	Cluster 3
GO Biological Processes	19	GO:0006790	sulfur compound metabolic process	19_GO:0008152 metabolic process	-2.1	2.5	3	1262	64	71	9	13	3.9	2538717|2540946|2541338|2541373|2541872|2541881|2542359|2542689|2543032	bio2|cys11|spe2|SPBP8B7.18c|thi4|gcs1|met14|snz1|tnr3	-0.88	Cluster 3
GO Biological Processes	19	GO:0042398	cellular modified amino acid biosynthetic process	19_GO:0008152 metabolic process	-2.1	6.7	3.9	1262	8	71	3	4.2	2.4	2541338|2541881|2542855	spe2|gcs1|spe1	-0.88	Cluster 3
GO Biological Processes	19	GO:0000041	transition metal ion transport	19_GO:0051179 localization	-2.1	6.7	3.9	1262	8	71	3	4.2	2.4	2540217|2541557|2541558	str1|fip1|fio1	-0.88	Cluster 3
GO Biological Processes	19	GO:0065004	protein-DNA complex assembly	19_GO:0009987 cellular process	-2.1	4.7	3.6	1262	15	71	4	5.6	2.7	2539991|2541200|2541220|2542463	hhf3|hhf2|hht2|hhf1	-0.88	Cluster 3
GO Biological Processes	19	GO:0006338	chromatin remodeling	19_GO:0009987 cellular process	-2	3.1	3.1	1262	34	71	6	8.5	3.3	2539991|2541200|2541220|2541301|2542463|2542638	hhf3|hhf2|hht2|ssr4|hhf1|snf21	-0.79	Cluster 3
GO Biological Processes	19	GO:0006082	organic acid metabolic process	19_GO:0008152 metabolic process	-11	2.2	7.2	1262	139	252	60	24	2.7	2538726|2538797|2538842|2539081|2539148|2539267|2539278|2539345|2539592|2539625|2539698|2539736|2539764|2539782|2539815|2539905|2539973|2539985|2540046|2540052|2540197|2540283|2540300|2540422|2540431|2540461|2540550|2540626|2540729|2540968|2540978|2541029|2541060|2541245|2541544|2541852|2541985|2542079|2542084|2542085|2542155|2542573|2542597|2542631|2542653|2542670|2542720|2542828|2542867|2542993…	arg1|lat1|trp3|pdx1|gdh2|SPCC1827.06c|drs1|fum1|mae2|pgi1|his3|glo1|pgk1|eno101|lys4|cys2|trp1|ade8|nrs1|rar1|vrs1|leu1|ade9|sua1|prs1|mmf1|trs1|car2|arg4|ser2|qrs1|ade7|arg5|irs1|ura1|gly1|SPAC20G8.04c|lys1|trx1|gpm1|SPAC17G8.06c|gua2|SPAP8A3.07c|SPAC24H6.10c|SPAC9E9.06c|lrs1|his1|gcv2|lys2|met9|mmf2|met11|grs1|SPAC6B12.04c|cit1|leu2|aru1|arg3|hxk2|ilv5	-7.2	Cluster 4
GO Biological Processes	19	GO:0019752	carboxylic acid metabolic process	19_GO:0008152 metabolic process	-11	2.2	7.2	1262	136	252	59	23	2.7	2538726|2538797|2538842|2539081|2539148|2539267|2539278|2539345|2539592|2539625|2539698|2539736|2539764|2539782|2539815|2539905|2539973|2539985|2540046|2540052|2540197|2540283|2540300|2540431|2540461|2540550|2540626|2540729|2540968|2540978|2541029|2541060|2541245|2541544|2541852|2541985|2542079|2542084|2542085|2542155|2542573|2542597|2542631|2542653|2542670|2542720|2542828|2542867|2542993|2543017…	arg1|lat1|trp3|pdx1|gdh2|SPCC1827.06c|drs1|fum1|mae2|pgi1|his3|glo1|pgk1|eno101|lys4|cys2|trp1|ade8|nrs1|rar1|vrs1|leu1|ade9|prs1|mmf1|trs1|car2|arg4|ser2|qrs1|ade7|arg5|irs1|ura1|gly1|SPAC20G8.04c|lys1|trx1|gpm1|SPAC17G8.06c|gua2|SPAP8A3.07c|SPAC24H6.10c|SPAC9E9.06c|lrs1|his1|gcv2|lys2|met9|mmf2|met11|grs1|SPAC6B12.04c|cit1|leu2|aru1|arg3|hxk2|ilv5	-7.2	Cluster 4
GO Biological Processes	19	GO:0043436	oxoacid metabolic process	19_GO:0008152 metabolic process	-10	2.1	7.1	1262	138	252	59	23	2.7	2538726|2538797|2538842|2539081|2539148|2539267|2539278|2539345|2539592|2539625|2539698|2539736|2539764|2539782|2539815|2539905|2539973|2539985|2540046|2540052|2540197|2540283|2540300|2540431|2540461|2540550|2540626|2540729|2540968|2540978|2541029|2541060|2541245|2541544|2541852|2541985|2542079|2542084|2542085|2542155|2542573|2542597|2542631|2542653|2542670|2542720|2542828|2542867|2542993|2543017…	arg1|lat1|trp3|pdx1|gdh2|SPCC1827.06c|drs1|fum1|mae2|pgi1|his3|glo1|pgk1|eno101|lys4|cys2|trp1|ade8|nrs1|rar1|vrs1|leu1|ade9|prs1|mmf1|trs1|car2|arg4|ser2|qrs1|ade7|arg5|irs1|ura1|gly1|SPAC20G8.04c|lys1|trx1|gpm1|SPAC17G8.06c|gua2|SPAP8A3.07c|SPAC24H6.10c|SPAC9E9.06c|lrs1|his1|gcv2|lys2|met9|mmf2|met11|grs1|SPAC6B12.04c|cit1|leu2|aru1|arg3|hxk2|ilv5	-7	Cluster 4
GO Biological Processes	19	GO:0006520	cellular amino acid metabolic process	19_GO:0008152 metabolic process	-9.9	2.4	7.1	1262	90	252	44	17	2.4	2538726|2538842|2539148|2539267|2539278|2539698|2539815|2539905|2539973|2540046|2540052|2540197|2540283|2540431|2540461|2540550|2540626|2540729|2540968|2540978|2541060|2541245|2541544|2541852|2542079|2542084|2542155|2542573|2542597|2542631|2542653|2542670|2542720|2542828|2542867|2542993|2543017|2543105|2543181|2543228|2543296|2543377|2543593|3361354	arg1|trp3|gdh2|SPCC1827.06c|drs1|his3|lys4|cys2|trp1|nrs1|rar1|vrs1|leu1|prs1|mmf1|trs1|car2|arg4|ser2|qrs1|arg5|irs1|ura1|gly1|lys1|trx1|SPAC17G8.06c|gua2|SPAP8A3.07c|SPAC24H6.10c|SPAC9E9.06c|lrs1|his1|gcv2|lys2|met9|mmf2|met11|grs1|SPAC6B12.04c|leu2|aru1|arg3|ilv5	-6.8	Cluster 4
GO Biological Processes	19	GO:0044281	small molecule metabolic process	19_GO:0008152 metabolic process	-8	1.7	6	1262	239	252	81	32	2.9	2538726|2538734|2538768|2538797|2538842|2538902|2539081|2539148|2539241|2539267|2539278|2539345|2539569|2539592|2539625|2539698|2539732|2539736|2539764|2539782|2539815|2539905|2539973|2539985|2540046|2540052|2540197|2540283|2540300|2540402|2540422|2540431|2540446|2540461|2540550|2540626|2540729|2540968|2540978|2541029|2541060|2541245|2541430|2541502|2541544|2541740|2541852|2541985|2542079|2542084…	arg1|ade6|ura4|lat1|trp3|adh1|pdx1|gdh2|atp5|SPCC1827.06c|drs1|fum1|ade10|mae2|pgi1|his3|atp4|glo1|pgk1|eno101|lys4|cys2|trp1|ade8|nrs1|rar1|vrs1|leu1|ade9|SPBC30D10.05c|sua1|prs1|atp7|mmf1|trs1|car2|arg4|ser2|qrs1|ade7|arg5|irs1|mvd1|gpd2|ura1|sts1|gly1|SPAC20G8.04c|lys1|trx1|gpm1|SPAC17G8.06c|SPAC1B3.01c|gua2|SPAP8A3.07c|SPAC24H6.10c|SPAC9E9.06c|lrs1|adk1|adh4|his1|gcv2|lys2|ade3|aps1|fps1|plr1…	-5	Cluster 4
GO Biological Processes	19	GO:0008652	cellular amino acid biosynthetic process	19_GO:0008152 metabolic process	-6.6	2.6	5.8	1262	53	252	27	11	1.9	2538726|2538842|2539267|2539698|2539815|2539905|2539973|2540283|2540461|2540626|2540729|2540968|2541060|2541544|2541852|2542079|2542084|2542155|2542653|2542720|2542867|2542993|2543017|2543105|2543296|2543593|3361354	arg1|trp3|SPCC1827.06c|his3|lys4|cys2|trp1|leu1|mmf1|car2|arg4|ser2|arg5|ura1|gly1|lys1|trx1|SPAC17G8.06c|SPAC9E9.06c|his1|lys2|met9|mmf2|met11|leu2|arg3|ilv5	-3.9	Cluster 4
GO Biological Processes	19	GO:1901607	alpha-amino acid biosynthetic process	19_GO:0008152 metabolic process	-6.4	2.6	5.7	1262	48	252	25	9.9	1.9	2538726|2538842|2539267|2539815|2539905|2539973|2540283|2540461|2540626|2540729|2540968|2541060|2541544|2541852|2542079|2542084|2542155|2542653|2542867|2542993|2543017|2543105|2543296|2543593|3361354	arg1|trp3|SPCC1827.06c|lys4|cys2|trp1|leu1|mmf1|car2|arg4|ser2|arg5|ura1|gly1|lys1|trx1|SPAC17G8.06c|SPAC9E9.06c|lys2|met9|mmf2|met11|leu2|arg3|ilv5	-3.8	Cluster 4
GO Biological Processes	19	GO:1901605	alpha-amino acid metabolic process	19_GO:0008152 metabolic process	-6	2.3	5.4	1262	62	252	29	12	2	2538726|2538842|2539148|2539267|2539815|2539905|2539973|2540283|2540461|2540626|2540729|2540968|2541060|2541544|2541852|2542079|2542084|2542155|2542573|2542653|2542828|2542867|2542993|2543017|2543105|2543296|2543377|2543593|3361354	arg1|trp3|gdh2|SPCC1827.06c|lys4|cys2|trp1|leu1|mmf1|car2|arg4|ser2|arg5|ura1|gly1|lys1|trx1|SPAC17G8.06c|gua2|SPAC9E9.06c|gcv2|lys2|met9|mmf2|met11|leu2|aru1|arg3|ilv5	-3.6	Cluster 4
GO Biological Processes	19	GO:0016053	organic acid biosynthetic process	19_GO:0008152 metabolic process	-6	2.2	5.3	1262	69	252	31	12	2.1	2538726|2538842|2539267|2539698|2539815|2539905|2539973|2540283|2540300|2540461|2540626|2540729|2540968|2541060|2541544|2541852|2542079|2542084|2542155|2542597|2542631|2542653|2542720|2542867|2542993|2543017|2543105|2543228|2543296|2543593|3361354	arg1|trp3|SPCC1827.06c|his3|lys4|cys2|trp1|leu1|ade9|mmf1|car2|arg4|ser2|arg5|ura1|gly1|lys1|trx1|SPAC17G8.06c|SPAP8A3.07c|SPAC24H6.10c|SPAC9E9.06c|his1|lys2|met9|mmf2|met11|SPAC6B12.04c|leu2|arg3|ilv5	-3.6	Cluster 4
GO Biological Processes	19	GO:0046394	carboxylic acid biosynthetic process	19_GO:0008152 metabolic process	-5.2	2.2	4.9	1262	67	252	29	12	2	2538726|2538842|2539267|2539698|2539815|2539905|2539973|2540283|2540300|2540461|2540626|2540729|2540968|2541060|2541544|2541852|2542079|2542084|2542155|2542653|2542720|2542867|2542993|2543017|2543105|2543228|2543296|2543593|3361354	arg1|trp3|SPCC1827.06c|his3|lys4|cys2|trp1|leu1|ade9|mmf1|car2|arg4|ser2|arg5|ura1|gly1|lys1|trx1|SPAC17G8.06c|SPAC9E9.06c|his1|lys2|met9|mmf2|met11|SPAC6B12.04c|leu2|arg3|ilv5	-3	Cluster 4
GO Biological Processes	19	GO:0034660	ncRNA metabolic process	19_GO:0008152 metabolic process	-4.4	1.8	4.3	1262	109	252	39	15	2.3	2538986|2539085|2539278|2539337|2539351|2539913|2540046|2540052|2540057|2540076|2540197|2540212|2540268|2540324|2540431|2540550|2540699|2540705|2540978|2541245|2541530|2541573|2541614|2541639|2541668|2541942|2541997|2542139|2542481|2542514|2542636|2542670|2542674|2542848|2543181|2543197|2543448|2543559|2543630	elp2|rps2802|drs1|utp13|csl4|mrt4|nrs1|rar1|prp43|esf1|vrs1|lsm3|brx1|rrs1|prs1|trs1|gcd10|gar1|qrs1|irs1|sla1|dus3|elp3|mtr4|has1|seb1|lsm6|mra1|cbf5|imp3|nop10|lrs1|dhp1|rpl3001|grs1|dbp10|rpl702|rps1602|rrp6	-2.5	Cluster 4
GO Biological Processes	19	GO:0044283	small molecule biosynthetic process	19_GO:0008152 metabolic process	-4.3	1.7	4.3	1262	125	252	43	17	2.4	2538726|2538842|2538902|2539267|2539625|2539698|2539764|2539815|2539905|2539973|2540283|2540300|2540402|2540461|2540626|2540729|2540968|2541060|2541430|2541502|2541544|2541740|2541852|2542079|2542084|2542085|2542155|2542597|2542631|2542653|2542714|2542720|2542867|2542898|2542917|2542993|2543017|2543105|2543141|2543228|2543296|2543593|3361354	arg1|trp3|adh1|SPCC1827.06c|pgi1|his3|pgk1|lys4|cys2|trp1|leu1|ade9|SPBC30D10.05c|mmf1|car2|arg4|ser2|arg5|mvd1|gpd2|ura1|sts1|gly1|lys1|trx1|gpm1|SPAC17G8.06c|SPAP8A3.07c|SPAC24H6.10c|SPAC9E9.06c|adh4|his1|lys2|fps1|plr1|met9|mmf2|met11|hcs1|SPAC6B12.04c|leu2|arg3|ilv5	-2.4	Cluster 4
GO Biological Processes	19	GO:0019438	aromatic compound biosynthetic process	19_GO:0008152 metabolic process	-4.2	1.7	4.2	1262	126	252	43	17	2.4	2538734|2538768|2538797|2538842|2539081|2539241|2539310|2539569|2539732|2539924|2539973|2539985|2540300|2540402|2540446|2540614|2540721|2540729|2540873|2540989|2541011|2541029|2541280|2541544|2541605|2541839|2541934|2541941|2541942|2542077|2542512|2542573|2542597|2542631|2542704|2542799|2542871|2542917|2543111|2543181|2543228|2543417|2543626	ade6|ura4|lat1|trp3|pdx1|atp5|spp27|ade10|atp4|tfg2|trp1|ade8|ade9|SPBC30D10.05c|atp7|taf10|iws1|arg4|nuc1|rpa43|rpb4|ade7|rpa2|ura1|spt6|etp1|hem13|tfs1|seb1|tpr1|SPAC1B3.01c|gua2|SPAP8A3.07c|SPAC24H6.10c|adk1|rpc19|ade3|plr1|ndk1|grs1|SPAC6B12.04c|rpc82|ade4	-2.4	Cluster 4
GO Biological Processes	19	GO:0006399	tRNA metabolic process	19_GO:0008152 metabolic process	-4.2	2.4	4.4	1262	40	252	19	7.5	1.7	2538986|2539278|2539351|2540046|2540052|2540197|2540431|2540550|2540699|2540978|2541245|2541530|2541573|2541614|2541639|2542670|2542674|2543181|2543630	elp2|drs1|csl4|nrs1|rar1|vrs1|prs1|trs1|gcd10|qrs1|irs1|sla1|dus3|elp3|mtr4|lrs1|dhp1|grs1|rrp6	-2.3	Cluster 4
GO Biological Processes	19	GO:0018130	heterocycle biosynthetic process	19_GO:0008152 metabolic process	-4.1	1.7	4.1	1262	127	252	43	17	2.4	2538734|2538768|2538797|2538842|2539081|2539241|2539310|2539569|2539732|2539924|2539973|2539985|2540300|2540402|2540446|2540614|2540626|2540721|2540729|2540873|2540989|2541011|2541029|2541060|2541280|2541544|2541605|2541839|2541934|2541941|2541942|2542077|2542512|2542573|2542704|2542799|2542871|2542917|2543111|2543181|2543228|2543417|2543626	ade6|ura4|lat1|trp3|pdx1|atp5|spp27|ade10|atp4|tfg2|trp1|ade8|ade9|SPBC30D10.05c|atp7|taf10|car2|iws1|arg4|nuc1|rpa43|rpb4|ade7|arg5|rpa2|ura1|spt6|etp1|hem13|tfs1|seb1|tpr1|SPAC1B3.01c|gua2|adk1|rpc19|ade3|plr1|ndk1|grs1|SPAC6B12.04c|rpc82|ade4	-2.3	Cluster 4
GO Biological Processes	19	GO:0009117	nucleotide metabolic process	19_GO:0008152 metabolic process	-4	1.9	4.1	1262	72	252	28	11	2	2538734|2538768|2538797|2539081|2539241|2539569|2539625|2539732|2539764|2539782|2539985|2540300|2540446|2540729|2541029|2541430|2541544|2542085|2542512|2542573|2542704|2542871|2542890|2543111|2543141|2543181|2543607|2543626	ade6|ura4|lat1|pdx1|atp5|ade10|pgi1|atp4|pgk1|eno101|ade8|ade9|atp7|arg4|ade7|mvd1|ura1|gpm1|SPAC1B3.01c|gua2|adk1|ade3|aps1|ndk1|hcs1|grs1|hxk2|ade4	-2.2	Cluster 4
GO Biological Processes	19	GO:0009259	ribonucleotide metabolic process	19_GO:0008152 metabolic process	-4	2	4.1	1262	65	252	26	10	1.9	2538734|2538768|2538797|2539081|2539241|2539569|2539625|2539732|2539764|2539782|2539985|2540446|2540729|2541029|2541430|2541544|2542085|2542512|2542573|2542704|2542871|2542890|2543111|2543141|2543607|2543626	ade6|ura4|lat1|pdx1|atp5|ade10|pgi1|atp4|pgk1|eno101|ade8|atp7|arg4|ade7|mvd1|ura1|gpm1|SPAC1B3.01c|gua2|adk1|ade3|aps1|ndk1|hcs1|hxk2|ade4	-2.2	Cluster 4
GO Biological Processes	19	GO:0006753	nucleoside phosphate metabolic process	19_GO:0008152 metabolic process	-3.9	1.9	4	1262	73	252	28	11	2	2538734|2538768|2538797|2539081|2539241|2539569|2539625|2539732|2539764|2539782|2539985|2540300|2540446|2540729|2541029|2541430|2541544|2542085|2542512|2542573|2542704|2542871|2542890|2543111|2543141|2543181|2543607|2543626	ade6|ura4|lat1|pdx1|atp5|ade10|pgi1|atp4|pgk1|eno101|ade8|ade9|atp7|arg4|ade7|mvd1|ura1|gpm1|SPAC1B3.01c|gua2|adk1|ade3|aps1|ndk1|hcs1|grs1|hxk2|ade4	-2.1	Cluster 4
GO Biological Processes	19	GO:0034654	nucleobase-containing compound biosynthetic process	19_GO:0008152 metabolic process	-3.8	1.8	3.9	1262	96	252	34	13	2.2	2538734|2538768|2538797|2539081|2539241|2539310|2539569|2539732|2539924|2539985|2540300|2540446|2540614|2540721|2540729|2540873|2540989|2541011|2541029|2541280|2541544|2541605|2541941|2541942|2542077|2542512|2542573|2542704|2542799|2542871|2543111|2543181|2543417|2543626	ade6|ura4|lat1|pdx1|atp5|spp27|ade10|atp4|tfg2|ade8|ade9|atp7|taf10|iws1|arg4|nuc1|rpa43|rpb4|ade7|rpa2|ura1|spt6|tfs1|seb1|tpr1|SPAC1B3.01c|gua2|adk1|rpc19|ade3|ndk1|grs1|rpc82|ade4	-2.1	Cluster 4
GO Biological Processes	19	GO:1901362	organic cyclic compound biosynthetic process	19_GO:0008152 metabolic process	-3.7	1.6	3.8	1262	156	252	49	19	2.5	2538734|2538768|2538797|2538842|2539081|2539241|2539310|2539569|2539732|2539924|2539973|2539985|2540300|2540402|2540446|2540614|2540626|2540721|2540729|2540873|2540989|2541011|2541029|2541060|2541280|2541430|2541544|2541605|2541740|2541839|2541934|2541941|2541942|2542077|2542512|2542573|2542597|2542631|2542704|2542799|2542871|2542898|2542917|2543111|2543141|2543181|2543228|2543417|2543626	ade6|ura4|lat1|trp3|pdx1|atp5|spp27|ade10|atp4|tfg2|trp1|ade8|ade9|SPBC30D10.05c|atp7|taf10|car2|iws1|arg4|nuc1|rpa43|rpb4|ade7|arg5|rpa2|mvd1|ura1|spt6|sts1|etp1|hem13|tfs1|seb1|tpr1|SPAC1B3.01c|gua2|SPAP8A3.07c|SPAC24H6.10c|adk1|rpc19|ade3|fps1|plr1|ndk1|hcs1|grs1|SPAC6B12.04c|rpc82|ade4	-2	Cluster 4
GO Biological Processes	19	GO:0019693	ribose phosphate metabolic process	19_GO:0008152 metabolic process	-3.7	1.9	4	1262	67	252	26	10	1.9	2538734|2538768|2538797|2539081|2539241|2539569|2539625|2539732|2539764|2539782|2539985|2540446|2540729|2541029|2541430|2541544|2542085|2542512|2542573|2542704|2542871|2542890|2543111|2543141|2543607|2543626	ade6|ura4|lat1|pdx1|atp5|ade10|pgi1|atp4|pgk1|eno101|ade8|atp7|arg4|ade7|mvd1|ura1|gpm1|SPAC1B3.01c|gua2|adk1|ade3|aps1|ndk1|hcs1|hxk2|ade4	-2	Cluster 4
GO Biological Processes	19	GO:0006163	purine nucleotide metabolic process	19_GO:0008152 metabolic process	-3.6	2	3.9	1262	57	252	23	9.1	1.8	2538734|2538797|2539081|2539241|2539569|2539625|2539732|2539764|2539782|2539985|2540300|2540446|2541029|2541430|2542085|2542573|2542704|2542871|2542890|2543111|2543141|2543607|2543626	ade6|lat1|pdx1|atp5|ade10|pgi1|atp4|pgk1|eno101|ade8|ade9|atp7|ade7|mvd1|gpm1|gua2|adk1|ade3|aps1|ndk1|hcs1|hxk2|ade4	-1.9	Cluster 4
GO Biological Processes	19	GO:0009150	purine ribonucleotide metabolic process	19_GO:0008152 metabolic process	-3.6	2	3.9	1262	54	252	22	8.7	1.8	2538734|2538797|2539081|2539241|2539569|2539625|2539732|2539764|2539782|2539985|2540446|2541029|2541430|2542085|2542573|2542704|2542871|2542890|2543111|2543141|2543607|2543626	ade6|lat1|pdx1|atp5|ade10|pgi1|atp4|pgk1|eno101|ade8|atp7|ade7|mvd1|gpm1|gua2|adk1|ade3|aps1|ndk1|hcs1|hxk2|ade4	-1.9	Cluster 4
GO Biological Processes	19	GO:0009260	ribonucleotide biosynthetic process	19_GO:0008152 metabolic process	-3.5	2.2	3.9	1262	41	252	18	7.1	1.6	2538734|2538768|2538797|2539081|2539241|2539569|2539732|2539985|2540446|2540729|2541029|2541544|2542512|2542573|2542704|2542871|2543111|2543626	ade6|ura4|lat1|pdx1|atp5|ade10|atp4|ade8|atp7|arg4|ade7|ura1|SPAC1B3.01c|gua2|adk1|ade3|ndk1|ade4	-1.9	Cluster 4
GO Biological Processes	19	GO:0006189	'de novo' IMP biosynthetic process	19_GO:0008152 metabolic process	-3.5	4.3	4.4	1262	7	252	6	2.4	0.96	2538734|2539569|2539985|2541029|2542871|2543626	ade6|ade10|ade8|ade7|ade3|ade4	-1.9	Cluster 4
GO Biological Processes	19	GO:0009165	nucleotide biosynthetic process	19_GO:0008152 metabolic process	-3.4	2.1	3.8	1262	48	252	20	7.9	1.7	2538734|2538768|2538797|2539081|2539241|2539569|2539732|2539985|2540300|2540446|2540729|2541029|2541544|2542512|2542573|2542704|2542871|2543111|2543181|2543626	ade6|ura4|lat1|pdx1|atp5|ade10|atp4|ade8|ade9|atp7|arg4|ade7|ura1|SPAC1B3.01c|gua2|adk1|ade3|ndk1|grs1|ade4	-1.8	Cluster 4
GO Biological Processes	19	GO:1901293	nucleoside phosphate biosynthetic process	19_GO:0008152 metabolic process	-3.4	2.1	3.8	1262	48	252	20	7.9	1.7	2538734|2538768|2538797|2539081|2539241|2539569|2539732|2539985|2540300|2540446|2540729|2541029|2541544|2542512|2542573|2542704|2542871|2543111|2543181|2543626	ade6|ura4|lat1|pdx1|atp5|ade10|atp4|ade8|ade9|atp7|arg4|ade7|ura1|SPAC1B3.01c|gua2|adk1|ade3|ndk1|grs1|ade4	-1.8	Cluster 4
GO Biological Processes	19	GO:0055086	nucleobase-containing small molecule metabolic process	19_GO:0008152 metabolic process	-3.2	1.7	3.5	1262	83	252	29	12	2	2538734|2538768|2538797|2539081|2539241|2539569|2539625|2539732|2539764|2539782|2539985|2540300|2540446|2540729|2541029|2541060|2541430|2541544|2542085|2542512|2542573|2542704|2542871|2542890|2543111|2543141|2543181|2543607|2543626	ade6|ura4|lat1|pdx1|atp5|ade10|pgi1|atp4|pgk1|eno101|ade8|ade9|atp7|arg4|ade7|arg5|mvd1|ura1|gpm1|SPAC1B3.01c|gua2|adk1|ade3|aps1|ndk1|hcs1|grs1|hxk2|ade4	-1.6	Cluster 4
GO Biological Processes	19	GO:0046390	ribose phosphate biosynthetic process	19_GO:0008152 metabolic process	-3.2	2.1	3.7	1262	43	252	18	7.1	1.6	2538734|2538768|2538797|2539081|2539241|2539569|2539732|2539985|2540446|2540729|2541029|2541544|2542512|2542573|2542704|2542871|2543111|2543626	ade6|ura4|lat1|pdx1|atp5|ade10|atp4|ade8|atp7|arg4|ade7|ura1|SPAC1B3.01c|gua2|adk1|ade3|ndk1|ade4	-1.6	Cluster 4
GO Biological Processes	19	GO:0044282	small molecule catabolic process	19_GO:0008152 metabolic process	-3.2	2.3	3.7	1262	33	252	15	6	1.5	2538726|2539148|2539625|2539736|2539764|2539782|2540626|2541852|2541985|2542085|2542573|2542828|2542917|2543377|2543607	arg1|gdh2|pgi1|glo1|pgk1|eno101|car2|gly1|SPAC20G8.04c|gpm1|gua2|gcv2|plr1|aru1|hxk2	-1.6	Cluster 4
GO Biological Processes	19	GO:0072521	purine-containing compound metabolic process	19_GO:0008152 metabolic process	-3.1	1.9	3.6	1262	61	252	23	9.1	1.8	2538734|2538797|2539081|2539241|2539569|2539625|2539732|2539764|2539782|2539985|2540300|2540446|2541029|2541430|2542085|2542573|2542704|2542871|2542890|2543111|2543141|2543607|2543626	ade6|lat1|pdx1|atp5|ade10|pgi1|atp4|pgk1|eno101|ade8|ade9|atp7|ade7|mvd1|gpm1|gua2|adk1|ade3|aps1|ndk1|hcs1|hxk2|ade4	-1.6	Cluster 4
GO Biological Processes	19	GO:0009081	branched-chain amino acid metabolic process	19_GO:0008152 metabolic process	-3.1	3.5	4	1262	10	252	7	2.8	1	2539267|2540283|2540461|2542155|2543017|2543296|3361354	SPCC1827.06c|leu1|mmf1|SPAC17G8.06c|mmf2|leu2|ilv5	-1.6	Cluster 4
GO Biological Processes	19	GO:0009082	branched-chain amino acid biosynthetic process	19_GO:0008152 metabolic process	-3.1	3.5	4	1262	10	252	7	2.8	1	2539267|2540283|2540461|2542155|2543017|2543296|3361354	SPCC1827.06c|leu1|mmf1|SPAC17G8.06c|mmf2|leu2|ilv5	-1.6	Cluster 4
GO Biological Processes	19	GO:0009066	aspartate family amino acid metabolic process	19_GO:0008152 metabolic process	-3.1	2.8	3.8	1262	18	252	10	4	1.2	2539267|2539815|2539905|2541852|2542079|2542084|2542653|2542867|2542993|2543105	SPCC1827.06c|lys4|cys2|gly1|lys1|trx1|SPAC9E9.06c|lys2|met9|met11	-1.6	Cluster 4
GO Biological Processes	19	GO:0009064	glutamine family amino acid metabolic process	19_GO:0008152 metabolic process	-3.1	2.8	3.8	1262	18	252	10	4	1.2	2538726|2539148|2540626|2540729|2541060|2541544|2542573|2542867|2543377|2543593	arg1|gdh2|car2|arg4|arg5|ura1|gua2|lys2|aru1|arg3	-1.6	Cluster 4
GO Biological Processes	19	GO:0009067	aspartate family amino acid biosynthetic process	19_GO:0008152 metabolic process	-2.9	3.1	3.8	1262	13	252	8	3.2	1.1	2539267|2539815|2542079|2542084|2542653|2542867|2542993|2543105	SPCC1827.06c|lys4|lys1|trx1|SPAC9E9.06c|lys2|met9|met11	-1.5	Cluster 4
GO Biological Processes	19	GO:0046112	nucleobase biosynthetic process	19_GO:0008152 metabolic process	-2.9	2.8	3.7	1262	16	252	9	3.6	1.2	2538734|2538768|2540300|2540729|2541029|2541060|2541544|2542512|2543626	ade6|ura4|ade9|arg4|ade7|arg5|ura1|SPAC1B3.01c|ade4	-1.4	Cluster 4
GO Biological Processes	19	GO:0043038	amino acid activation	19_GO:0008152 metabolic process	-2.8	2.6	3.6	1262	19	252	10	4	1.2	2539278|2540046|2540052|2540197|2540431|2540550|2540978|2541245|2542670|2543181	drs1|nrs1|rar1|vrs1|prs1|trs1|qrs1|irs1|lrs1|grs1	-1.4	Cluster 4
GO Biological Processes	19	GO:0006418	tRNA aminoacylation for protein translation	19_GO:0008152 metabolic process	-2.8	2.6	3.6	1262	19	252	10	4	1.2	2539278|2540046|2540052|2540197|2540431|2540550|2540978|2541245|2542670|2543181	drs1|nrs1|rar1|vrs1|prs1|trs1|qrs1|irs1|lrs1|grs1	-1.4	Cluster 4
GO Biological Processes	19	GO:0043039	tRNA aminoacylation	19_GO:0008152 metabolic process	-2.8	2.6	3.6	1262	19	252	10	4	1.2	2539278|2540046|2540052|2540197|2540431|2540550|2540978|2541245|2542670|2543181	drs1|nrs1|rar1|vrs1|prs1|trs1|qrs1|irs1|lrs1|grs1	-1.4	Cluster 4
GO Biological Processes	19	GO:0006164	purine nucleotide biosynthetic process	19_GO:0008152 metabolic process	-2.8	2.1	3.4	1262	35	252	15	6	1.5	2538734|2538797|2539081|2539241|2539569|2539732|2539985|2540300|2540446|2541029|2542573|2542704|2542871|2543111|2543626	ade6|lat1|pdx1|atp5|ade10|atp4|ade8|ade9|atp7|ade7|gua2|adk1|ade3|ndk1|ade4	-1.4	Cluster 4
GO Biological Processes	19	GO:0009065	glutamine family amino acid catabolic process	19_GO:0008152 metabolic process	-2.8	4.2	3.9	1262	6	252	5	2	0.88	2538726|2539148|2540626|2542573|2543377	arg1|gdh2|car2|gua2|aru1	-1.4	Cluster 4
GO Biological Processes	19	GO:0009152	purine ribonucleotide biosynthetic process	19_GO:0008152 metabolic process	-2.8	2.2	3.4	1262	32	252	14	5.6	1.4	2538734|2538797|2539081|2539241|2539569|2539732|2539985|2540446|2541029|2542573|2542704|2542871|2543111|2543626	ade6|lat1|pdx1|atp5|ade10|atp4|ade8|atp7|ade7|gua2|adk1|ade3|ndk1|ade4	-1.4	Cluster 4
GO Biological Processes	19	GO:0046395	carboxylic acid catabolic process	19_GO:0008152 metabolic process	-2.7	2.9	3.5	1262	14	252	8	3.2	1.1	2538726|2539148|2540626|2541852|2541985|2542573|2542828|2543377	arg1|gdh2|car2|gly1|SPAC20G8.04c|gua2|gcv2|aru1	-1.3	Cluster 4
GO Biological Processes	19	GO:0016054	organic acid catabolic process	19_GO:0008152 metabolic process	-2.7	2.9	3.5	1262	14	252	8	3.2	1.1	2538726|2539148|2540626|2541852|2541985|2542573|2542828|2543377	arg1|gdh2|car2|gly1|SPAC20G8.04c|gua2|gcv2|aru1	-1.3	Cluster 4
GO Biological Processes	19	GO:0009167	purine ribonucleoside monophosphate metabolic process	19_GO:0008152 metabolic process	-2.7	2.9	3.5	1262	14	252	8	3.2	1.1	2538734|2539569|2539985|2541029|2542573|2542704|2542871|2543626	ade6|ade10|ade8|ade7|gua2|adk1|ade3|ade4	-1.3	Cluster 4
GO Biological Processes	19	GO:0009126	purine nucleoside monophosphate metabolic process	19_GO:0008152 metabolic process	-2.7	2.9	3.5	1262	14	252	8	3.2	1.1	2538734|2539569|2539985|2541029|2542573|2542704|2542871|2543626	ade6|ade10|ade8|ade7|gua2|adk1|ade3|ade4	-1.3	Cluster 4
GO Biological Processes	19	GO:0009161	ribonucleoside monophosphate metabolic process	19_GO:0008152 metabolic process	-2.6	2.4	3.4	1262	23	252	11	4.4	1.3	2538734|2538768|2539569|2539985|2541029|2541544|2542512|2542573|2542704|2542871|2543626	ade6|ura4|ade10|ade8|ade7|ura1|SPAC1B3.01c|gua2|adk1|ade3|ade4	-1.3	Cluster 4
GO Biological Processes	19	GO:0009123	nucleoside monophosphate metabolic process	19_GO:0008152 metabolic process	-2.6	2.4	3.4	1262	23	252	11	4.4	1.3	2538734|2538768|2539569|2539985|2541029|2541544|2542512|2542573|2542704|2542871|2543626	ade6|ura4|ade10|ade8|ade7|ura1|SPAC1B3.01c|gua2|adk1|ade3|ade4	-1.3	Cluster 4
GO Biological Processes	19	GO:0009112	nucleobase metabolic process	19_GO:0008152 metabolic process	-2.6	2.7	3.4	1262	17	252	9	3.6	1.2	2538734|2538768|2540300|2540729|2541029|2541060|2541544|2542512|2543626	ade6|ura4|ade9|arg4|ade7|arg5|ura1|SPAC1B3.01c|ade4	-1.3	Cluster 4
GO Biological Processes	19	GO:0072522	purine-containing compound biosynthetic process	19_GO:0008152 metabolic process	-2.5	2	3.2	1262	37	252	15	6	1.5	2538734|2538797|2539081|2539241|2539569|2539732|2539985|2540300|2540446|2541029|2542573|2542704|2542871|2543111|2543626	ade6|lat1|pdx1|atp5|ade10|atp4|ade8|ade9|atp7|ade7|gua2|adk1|ade3|ndk1|ade4	-1.2	Cluster 4
GO Biological Processes	19	GO:0006188	IMP biosynthetic process	19_GO:0008152 metabolic process	-2.5	3.3	3.5	1262	9	252	6	2.4	0.96	2538734|2539569|2539985|2541029|2542871|2543626	ade6|ade10|ade8|ade7|ade3|ade4	-1.2	Cluster 4
GO Biological Processes	19	GO:0006525	arginine metabolic process	19_GO:0008152 metabolic process	-2.5	3.3	3.5	1262	9	252	6	2.4	0.96	2538726|2540626|2540729|2541060|2543377|2543593	arg1|car2|arg4|arg5|aru1|arg3	-1.2	Cluster 4
GO Biological Processes	19	GO:0034470	ncRNA processing	19_GO:0008152 metabolic process	-2.5	1.6	3	1262	90	252	29	12	2	2538986|2539085|2539337|2539351|2539913|2540057|2540076|2540212|2540268|2540324|2540699|2540705|2541530|2541573|2541614|2541639|2541668|2541942|2541997|2542139|2542481|2542514|2542636|2542674|2542848|2543197|2543448|2543559|2543630	elp2|rps2802|utp13|csl4|mrt4|prp43|esf1|lsm3|brx1|rrs1|gcd10|gar1|sla1|dus3|elp3|mtr4|has1|seb1|lsm6|mra1|cbf5|imp3|nop10|dhp1|rpl3001|dbp10|rpl702|rps1602|rrp6	-1.2	Cluster 4
GO Biological Processes	19	GO:1901606	alpha-amino acid catabolic process	19_GO:0008152 metabolic process	-2.4	2.9	3.3	1262	12	252	7	2.8	1	2538726|2539148|2540626|2541852|2542573|2542828|2543377	arg1|gdh2|car2|gly1|gua2|gcv2|aru1	-1.1	Cluster 4
GO Biological Processes	19	GO:0009063	cellular amino acid catabolic process	19_GO:0008152 metabolic process	-2.4	2.9	3.3	1262	12	252	7	2.8	1	2538726|2539148|2540626|2541852|2542573|2542828|2543377	arg1|gdh2|car2|gly1|gua2|gcv2|aru1	-1.1	Cluster 4
GO Biological Processes	19	GO:0006549	isoleucine metabolic process	19_GO:0008152 metabolic process	-2.3	3.6	3.4	1262	7	252	5	2	0.88	2539267|2540461|2542155|2543017|3361354	SPCC1827.06c|mmf1|SPAC17G8.06c|mmf2|ilv5	-1	Cluster 4
GO Biological Processes	19	GO:0009097	isoleucine biosynthetic process	19_GO:0008152 metabolic process	-2.3	3.6	3.4	1262	7	252	5	2	0.88	2539267|2540461|2542155|2543017|3361354	SPCC1827.06c|mmf1|SPAC17G8.06c|mmf2|ilv5	-1	Cluster 4
GO Biological Processes	19	GO:0009156	ribonucleoside monophosphate biosynthetic process	19_GO:0008152 metabolic process	-2.2	2.3	3	1262	22	252	10	4	1.2	2538734|2538768|2539569|2539985|2541029|2541544|2542512|2542573|2542871|2543626	ade6|ura4|ade10|ade8|ade7|ura1|SPAC1B3.01c|gua2|ade3|ade4	-0.97	Cluster 4
GO Biological Processes	19	GO:0009124	nucleoside monophosphate biosynthetic process	19_GO:0008152 metabolic process	-2.2	2.3	3	1262	22	252	10	4	1.2	2538734|2538768|2539569|2539985|2541029|2541544|2542512|2542573|2542871|2543626	ade6|ura4|ade10|ade8|ade7|ura1|SPAC1B3.01c|gua2|ade3|ade4	-0.97	Cluster 4
GO Biological Processes	19	GO:0046040	IMP metabolic process	19_GO:0008152 metabolic process	-2.2	3	3.2	1262	10	252	6	2.4	0.96	2538734|2539569|2539985|2541029|2542871|2543626	ade6|ade10|ade8|ade7|ade3|ade4	-0.95	Cluster 4
GO Biological Processes	19	GO:0006351	transcription, DNA-templated	19_GO:0008152 metabolic process	-2.2	1.9	2.9	1262	36	252	14	5.6	1.4	2539310|2539924|2540614|2540721|2540873|2540989|2541011|2541280|2541605|2541941|2541942|2542077|2542799|2543417	spp27|tfg2|taf10|iws1|nuc1|rpa43|rpb4|rpa2|spt6|tfs1|seb1|tpr1|rpc19|rpc82	-0.95	Cluster 4
GO Biological Processes	19	GO:0097659	nucleic acid-templated transcription	19_GO:0008152 metabolic process	-2.2	1.9	2.9	1262	36	252	14	5.6	1.4	2539310|2539924|2540614|2540721|2540873|2540989|2541011|2541280|2541605|2541941|2541942|2542077|2542799|2543417	spp27|tfg2|taf10|iws1|nuc1|rpa43|rpb4|rpa2|spt6|tfs1|seb1|tpr1|rpc19|rpc82	-0.95	Cluster 4
GO Biological Processes	19	GO:0009085	lysine biosynthetic process	19_GO:0008152 metabolic process	-2.2	4	3.4	1262	5	252	4	1.6	0.79	2539267|2539815|2542079|2542867	SPCC1827.06c|lys4|lys1|lys2	-0.93	Cluster 4
GO Biological Processes	19	GO:0009168	purine ribonucleoside monophosphate biosynthetic process	19_GO:0008152 metabolic process	-2.2	2.7	3.1	1262	13	252	7	2.8	1	2538734|2539569|2539985|2541029|2542573|2542871|2543626	ade6|ade10|ade8|ade7|gua2|ade3|ade4	-0.93	Cluster 4
GO Biological Processes	19	GO:0009127	purine nucleoside monophosphate biosynthetic process	19_GO:0008152 metabolic process	-2.2	2.7	3.1	1262	13	252	7	2.8	1	2538734|2539569|2539985|2541029|2542573|2542871|2543626	ade6|ade10|ade8|ade7|gua2|ade3|ade4	-0.93	Cluster 4
GO Biological Processes	19	GO:0006360	transcription by RNA polymerase I	19_GO:0008152 metabolic process	-2.2	2.7	3.1	1262	13	252	7	2.8	1	2539310|2540873|2540989|2541280|2541941|2542077|2542799	spp27|nuc1|rpa43|rpa2|tfs1|tpr1|rpc19	-0.93	Cluster 4
GO Biological Processes	19	GO:0090407	organophosphate biosynthetic process	19_GO:0008152 metabolic process	-2.1	1.6	2.7	1262	75	252	24	9.5	1.8	2538734|2538768|2538797|2539081|2539241|2539569|2539732|2539905|2539985|2540300|2540446|2540729|2541029|2541430|2541544|2542512|2542573|2542704|2542871|2542898|2543111|2543141|2543181|2543626	ade6|ura4|lat1|pdx1|atp5|ade10|atp4|cys2|ade8|ade9|atp7|arg4|ade7|mvd1|ura1|SPAC1B3.01c|gua2|adk1|ade3|fps1|ndk1|hcs1|grs1|ade4	-0.88	Cluster 4
GO Biological Processes	19	GO:0019660	glycolytic fermentation	19_GO:0008152 metabolic process	-2.1	5	3.5	1262	3	252	3	1.2	0.68	2538902|2542714|2543607	adh1|adh4|hxk2	-0.88	Cluster 4
GO Biological Processes	19	GO:0006228	UTP biosynthetic process	19_GO:0008152 metabolic process	-2.1	5	3.5	1262	3	252	3	1.2	0.68	2540729|2541544|2543111	arg4|ura1|ndk1	-0.88	Cluster 4
GO Biological Processes	19	GO:0042762	regulation of sulfur metabolic process	19_GO:0050789 regulation of biological process	-2.1	5	3.5	1262	3	252	3	1.2	0.68	2538758|2540326|2541117	ppe1|hmt2|sds23	-0.88	Cluster 4
GO Biological Processes	19	GO:0019379	sulfate assimilation, phosphoadenylyl sulfate reduction by phosphoadenylyl-sulfate reductase (thioredoxin)	19_GO:0008152 metabolic process	-2.1	5	3.5	1262	3	252	3	1.2	0.68	2540422|2542084|2542836	sua1|trx1|met16	-0.88	Cluster 4
GO Biological Processes	19	GO:0006113	fermentation	19_GO:0008152 metabolic process	-2.1	5	3.5	1262	3	252	3	1.2	0.68	2538902|2542714|2543607	adh1|adh4|hxk2	-0.88	Cluster 4
GO Biological Processes	19	GO:0046051	UTP metabolic process	19_GO:0008152 metabolic process	-2.1	5	3.5	1262	3	252	3	1.2	0.68	2540729|2541544|2543111	arg4|ura1|ndk1	-0.88	Cluster 4
GO Biological Processes	19	GO:0019419	sulfate reduction	19_GO:0008152 metabolic process	-2.1	5	3.5	1262	3	252	3	1.2	0.68	2540422|2542084|2542836	sua1|trx1|met16	-0.88	Cluster 4
GO Biological Processes	19	GO:0000052	citrulline metabolic process	19_GO:0008152 metabolic process	-2.1	5	3.5	1262	3	252	3	1.2	0.68	2540729|2541544|2543593	arg4|ura1|arg3	-0.88	Cluster 4
GO Biological Processes	19	GO:0019240	citrulline biosynthetic process	19_GO:0008152 metabolic process	-2.1	5	3.5	1262	3	252	3	1.2	0.68	2540729|2541544|2543593	arg4|ura1|arg3	-0.88	Cluster 4
GO Biological Processes	19	GO:0006566	threonine metabolic process	19_GO:0008152 metabolic process	-2.1	5	3.5	1262	3	252	3	1.2	0.68	2539267|2541852|2542653	SPCC1827.06c|gly1|SPAC9E9.06c	-0.88	Cluster 4
GO Biological Processes	19	GO:0043648	dicarboxylic acid metabolic process	19_GO:0008152 metabolic process	-2.1	2.2	2.8	1262	23	252	10	4	1.2	2538726|2539148|2539267|2539345|2539592|2539985|2540300|2540626|2541029|2542867	arg1|gdh2|SPCC1827.06c|fum1|mae2|ade8|ade9|car2|ade7|lys2	-0.86	Cluster 4
GO Biological Processes	19	GO:0006508	proteolysis	19_GO:0008152 metabolic process	-6.8	2.4	5.9	1262	86	192	32	17	2.7	2539182|2539862|2540109|2540191|2540648|2540738|2540794|2540917|2540939|2541028|2541079|2541268|2541532|2541807|2541815|2541818|2541819|2541875|2541929|2542054|2542059|2542393|2542744|2542809|2543043|2543114|2543179|2543256|2543347|2543521|3361455|3361477	rpn1302|rpt1|rpn3|rpn2|ape2|ubc8|rpn7|skp1|rpt2|txl1|yta12|mts4|ubx2|rpn6|bip1|pub1|ubp6|lon1|hhp2|vps4|ubp2|cul1|cdc48|ubr11|ucp6|rpn9|tpp2|psp3|rpn502|did4|ecm29|mud1	-4.1	Cluster 5
GO Biological Processes	19	GO:0030163	protein catabolic process	19_GO:0008152 metabolic process	-6.5	2.5	5.7	1262	76	192	29	15	2.6	2539018|2539182|2539862|2540109|2540191|2540738|2540794|2540917|2540939|2541028|2541233|2541268|2541532|2541807|2541815|2541818|2541819|2541875|2541929|2542054|2542059|2542393|2542744|2542809|2543114|2543256|2543521|3361455|3361477	pbi2|rpn1302|rpt1|rpn3|rpn2|ubc8|rpn7|skp1|rpt2|txl1|gsk31|mts4|ubx2|rpn6|bip1|pub1|ubp6|lon1|hhp2|vps4|ubp2|cul1|cdc48|ubr11|rpn9|psp3|did4|ecm29|mud1	-3.9	Cluster 5
GO Biological Processes	19	GO:0044257	cellular protein catabolic process	19_GO:0008152 metabolic process	-6.3	2.5	5.7	1262	73	192	28	15	2.5	2539018|2539182|2539862|2540109|2540191|2540738|2540794|2540917|2540939|2541028|2541268|2541532|2541807|2541815|2541818|2541819|2541875|2541929|2542054|2542059|2542393|2542744|2542809|2543114|2543256|2543521|3361455|3361477	pbi2|rpn1302|rpt1|rpn3|rpn2|ubc8|rpn7|skp1|rpt2|txl1|mts4|ubx2|rpn6|bip1|pub1|ubp6|lon1|hhp2|vps4|ubp2|cul1|cdc48|ubr11|rpn9|psp3|did4|ecm29|mud1	-3.8	Cluster 5
GO Biological Processes	19	GO:0016192	vesicle-mediated transport	19_GO:0051179 localization	-5.8	2.2	5.3	1262	107	192	35	18	2.8	2539096|2539377|2539462|2539992|2540014|2540051|2540439|2540635|2540718|2540970|2540973|2541119|2541273|2541305|2541727|2541774|2541782|2541929|2541978|2542054|2542078|2542219|2542708|2542724|2542863|2542875|2543027|2543081|2543280|2543395|2543488|2543521|2543529|2543575|2543589	sly1|psy1|vps35|pob1|trs31|act1|sar1|rga7|hhp1|vti1|tlg1|apm3|sec31|clc1|gdi1|rer1|erv25|hhp2|cfr1|vps4|chc1|ypt3|uso1|vps1|mac1|ssa1|cdc42|erv14|ypt2|vps26|sec17|did4|ryh1|SPAC644.13c|wsp1	-3.5	Cluster 5
GO Biological Processes	19	GO:0051603	proteolysis involved in cellular protein catabolic process	19_GO:0008152 metabolic process	-5.6	2.4	5.3	1262	70	192	26	14	2.5	2539182|2539862|2540109|2540191|2540738|2540794|2540917|2540939|2541028|2541268|2541532|2541807|2541815|2541818|2541819|2541875|2541929|2542054|2542059|2542393|2542744|2542809|2543114|2543521|3361455|3361477	rpn1302|rpt1|rpn3|rpn2|ubc8|rpn7|skp1|rpt2|txl1|mts4|ubx2|rpn6|bip1|pub1|ubp6|lon1|hhp2|vps4|ubp2|cul1|cdc48|ubr11|rpn9|did4|ecm29|mud1	-3.3	Cluster 5
GO Biological Processes	19	GO:0006511	ubiquitin-dependent protein catabolic process	19_GO:0008152 metabolic process	-5.4	2.5	5.2	1262	67	192	25	13	2.4	2539182|2539862|2540109|2540191|2540738|2540794|2540917|2540939|2541028|2541268|2541532|2541807|2541815|2541818|2541819|2541929|2542054|2542059|2542393|2542744|2542809|2543114|2543521|3361455|3361477	rpn1302|rpt1|rpn3|rpn2|ubc8|rpn7|skp1|rpt2|txl1|mts4|ubx2|rpn6|bip1|pub1|ubp6|hhp2|vps4|ubp2|cul1|cdc48|ubr11|rpn9|did4|ecm29|mud1	-3.2	Cluster 5
GO Biological Processes	19	GO:0019941	modification-dependent protein catabolic process	19_GO:0008152 metabolic process	-5.4	2.5	5.2	1262	67	192	25	13	2.4	2539182|2539862|2540109|2540191|2540738|2540794|2540917|2540939|2541028|2541268|2541532|2541807|2541815|2541818|2541819|2541929|2542054|2542059|2542393|2542744|2542809|2543114|2543521|3361455|3361477	rpn1302|rpt1|rpn3|rpn2|ubc8|rpn7|skp1|rpt2|txl1|mts4|ubx2|rpn6|bip1|pub1|ubp6|hhp2|vps4|ubp2|cul1|cdc48|ubr11|rpn9|did4|ecm29|mud1	-3.2	Cluster 5
GO Biological Processes	19	GO:0044265	cellular macromolecule catabolic process	19_GO:0008152 metabolic process	-5.3	2.1	5	1262	107	192	34	18	2.8	2538913|2539018|2539182|2539488|2539862|2540109|2540191|2540738|2540794|2540917|2540939|2541028|2541216|2541268|2541383|2541532|2541706|2541807|2541815|2541818|2541819|2541875|2541929|2542054|2542059|2542126|2542393|2542744|2542809|2543114|2543256|2543521|3361455|3361477	ccr4|pbi2|rpn1302|snd1|rpt1|rpn3|rpn2|ubc8|rpn7|skp1|rpt2|txl1|ste13|mts4|dbp2|ubx2|tif45|rpn6|bip1|pub1|ubp6|lon1|hhp2|vps4|ubp2|not3|cul1|cdc48|ubr11|rpn9|psp3|did4|ecm29|mud1	-3.1	Cluster 5
GO Biological Processes	19	GO:0044248	cellular catabolic process	19_GO:0008152 metabolic process	-5.3	1.9	4.9	1262	155	192	44	23	3	2538913|2539018|2539182|2539418|2539488|2539572|2539862|2540014|2540109|2540191|2540648|2540738|2540794|2540917|2540939|2540970|2541028|2541115|2541216|2541268|2541383|2541489|2541532|2541706|2541807|2541809|2541815|2541818|2541819|2541875|2541929|2542054|2542059|2542126|2542393|2542744|2542809|2543114|2543191|2543256|2543521|2543529|3361455|3361477	ccr4|pbi2|rpn1302|ctt1|snd1|tpx1|rpt1|trs31|rpn3|rpn2|ape2|ubc8|rpn7|skp1|rpt2|vti1|txl1|ntp1|ste13|mts4|dbp2|ayr1|ubx2|tif45|rpn6|dak1|bip1|pub1|ubp6|lon1|hhp2|vps4|ubp2|not3|cul1|cdc48|ubr11|rpn9|mug191|psp3|did4|ryh1|ecm29|mud1	-3.1	Cluster 5
GO Biological Processes	19	GO:0009057	macromolecule catabolic process	19_GO:0008152 metabolic process	-5.3	2.1	4.9	1262	112	192	35	18	2.8	2538913|2539018|2539182|2539488|2539862|2540109|2540191|2540738|2540794|2540917|2540939|2541028|2541216|2541233|2541268|2541383|2541532|2541706|2541807|2541815|2541818|2541819|2541875|2541929|2542054|2542059|2542126|2542393|2542744|2542809|2543114|2543256|2543521|3361455|3361477	ccr4|pbi2|rpn1302|snd1|rpt1|rpn3|rpn2|ubc8|rpn7|skp1|rpt2|txl1|ste13|gsk31|mts4|dbp2|ubx2|tif45|rpn6|bip1|pub1|ubp6|lon1|hhp2|vps4|ubp2|not3|cul1|cdc48|ubr11|rpn9|psp3|did4|ecm29|mud1	-3.1	Cluster 5
GO Biological Processes	19	GO:0043161	proteasome-mediated ubiquitin-dependent protein catabolic process	19_GO:0008152 metabolic process	-5.1	2.5	5	1262	57	192	22	11	2.3	2539182|2539862|2540109|2540191|2540738|2540794|2540917|2540939|2541028|2541268|2541532|2541807|2541815|2541818|2541819|2541929|2542393|2542744|2542809|2543114|3361455|3361477	rpn1302|rpt1|rpn3|rpn2|ubc8|rpn7|skp1|rpt2|txl1|mts4|ubx2|rpn6|bip1|pub1|ubp6|hhp2|cul1|cdc48|ubr11|rpn9|ecm29|mud1	-3	Cluster 5
GO Biological Processes	19	GO:0010498	proteasomal protein catabolic process	19_GO:0008152 metabolic process	-4.9	2.5	4.9	1262	58	192	22	11	2.3	2539182|2539862|2540109|2540191|2540738|2540794|2540917|2540939|2541028|2541268|2541532|2541807|2541815|2541818|2541819|2541929|2542393|2542744|2542809|2543114|3361455|3361477	rpn1302|rpt1|rpn3|rpn2|ubc8|rpn7|skp1|rpt2|txl1|mts4|ubx2|rpn6|bip1|pub1|ubp6|hhp2|cul1|cdc48|ubr11|rpn9|ecm29|mud1	-2.9	Cluster 5
GO Biological Processes	19	GO:0061024	membrane organization	19_GO:0009987 cellular process	-4.8	2.4	4.8	1262	67	192	24	12	2.4	2538767|2539075|2539377|2539729|2540159|2540439|2540676|2540792|2540893|2540917|2540970|2540973|2541273|2541292|2542054|2542219|2542441|2542708|2542724|2543027|2543280|2543372|2543513|2543521	get4|emc4|psy1|ivn1|dnm1|sar1|SPBC3E7.11c|kin1|get1|skp1|vti1|tlg1|sec31|sdh4|vps4|ypt3|sam50|uso1|vps1|cdc42|ypt2|ase1|spn2|did4	-2.8	Cluster 5
GO Biological Processes	19	GO:0043632	modification-dependent macromolecule catabolic process	19_GO:0008152 metabolic process	-4.7	2.3	4.7	1262	72	192	25	13	2.4	2539182|2539862|2540109|2540191|2540738|2540794|2540917|2540939|2541028|2541268|2541532|2541807|2541815|2541818|2541819|2541929|2542054|2542059|2542393|2542744|2542809|2543114|2543521|3361455|3361477	rpn1302|rpt1|rpn3|rpn2|ubc8|rpn7|skp1|rpt2|txl1|mts4|ubx2|rpn6|bip1|pub1|ubp6|hhp2|vps4|ubp2|cul1|cdc48|ubr11|rpn9|did4|ecm29|mud1	-2.7	Cluster 5
GO Biological Processes	19	GO:1901565	organonitrogen compound catabolic process	19_GO:0008152 metabolic process	-4.4	2	4.5	1262	102	192	31	16	2.7	2539018|2539182|2539862|2540109|2540191|2540648|2540738|2540794|2540917|2540939|2541028|2541233|2541268|2541532|2541754|2541807|2541815|2541818|2541819|2541875|2541929|2542054|2542059|2542393|2542744|2542809|2543114|2543256|2543521|3361455|3361477	pbi2|rpn1302|rpt1|rpn3|rpn2|ape2|ubc8|rpn7|skp1|rpt2|txl1|gsk31|mts4|ubx2|cao1|rpn6|bip1|pub1|ubp6|lon1|hhp2|vps4|ubp2|cul1|cdc48|ubr11|rpn9|psp3|did4|ecm29|mud1	-2.5	Cluster 5
GO Biological Processes	19	GO:0009056	catabolic process	19_GO:0008152 metabolic process	-4.4	1.7	4.3	1262	182	192	47	24	3.1	2538913|2539018|2539182|2539418|2539488|2539572|2539862|2540014|2540109|2540191|2540648|2540738|2540794|2540917|2540939|2540970|2541028|2541115|2541216|2541233|2541268|2541383|2541489|2541532|2541706|2541754|2541807|2541809|2541815|2541818|2541819|2541875|2541929|2542054|2542059|2542126|2542393|2542744|2542809|2543114|2543191|2543213|2543256|2543521|2543529|3361455|3361477	ccr4|pbi2|rpn1302|ctt1|snd1|tpx1|rpt1|trs31|rpn3|rpn2|ape2|ubc8|rpn7|skp1|rpt2|vti1|txl1|ntp1|ste13|gsk31|mts4|dbp2|ayr1|ubx2|tif45|cao1|rpn6|dak1|bip1|pub1|ubp6|lon1|hhp2|vps4|ubp2|not3|cul1|cdc48|ubr11|rpn9|mug191|mug157|psp3|did4|ryh1|ecm29|mud1	-2.5	Cluster 5
GO Biological Processes	19	GO:0010256	endomembrane system organization	19_GO:0009987 cellular process	-4.3	2.8	4.7	1262	38	192	16	8.3	2	2538767|2539075|2539992|2540439|2540792|2540893|2540917|2540970|2541273|2541782|2542054|2542708|2542744|2543027|2543372|2543521	get4|emc4|pob1|sar1|kin1|get1|skp1|vti1|sec31|erv25|vps4|uso1|cdc48|cdc42|ase1|did4	-2.4	Cluster 5
GO Biological Processes	19	GO:0006887	exocytosis	19_GO:0051179 localization	-4.3	5.1	5.2	1262	9	192	7	3.6	1.4	2539096|2539377|2539992|2541305|2542219|2542863|2543280	sly1|psy1|pob1|clc1|ypt3|mac1|ypt2	-2.4	Cluster 5
GO Biological Processes	19	GO:0045184	establishment of protein localization	19_GO:0051179 localization	-4.2	1.8	4.2	1262	144	192	39	20	2.9	2538767|2538843|2538861|2539075|2539096|2539377|2539426|2539462|2540014|2540439|2540635|2540648|2540676|2540893|2540970|2540973|2541119|2541273|2541292|2541305|2541727|2541774|2541782|2541818|2542054|2542078|2542219|2542396|2542441|2542708|2542744|2543081|2543280|2543395|2543488|2543521|2543529|2543575|3361487	get4|nup211|nup97|emc4|sly1|psy1|cut15|vps35|trs31|sar1|rga7|ape2|SPBC3E7.11c|get1|vti1|tlg1|apm3|sec31|sdh4|clc1|gdi1|rer1|erv25|pub1|vps4|chc1|ypt3|sec62|sam50|uso1|cdc48|erv14|ypt2|vps26|sec17|did4|ryh1|SPAC644.13c|crm1	-2.3	Cluster 5
GO Biological Processes	19	GO:0000917	division septum assembly	19_GO:0009987 cellular process	-4.1	6.6	5.3	1262	5	192	5	2.6	1.1	2538822|2539007|2539716|2540635|2540737	bgs4|ags1|chr4|rga7|bgs1	-2.3	Cluster 5
GO Biological Processes	19	GO:0090529	cell septum assembly	19_GO:0009987 cellular process	-4.1	6.6	5.3	1262	5	192	5	2.6	1.1	2538822|2539007|2539716|2540635|2540737	bgs4|ags1|chr4|rga7|bgs1	-2.3	Cluster 5
GO Biological Processes	19	GO:0140278	mitotic division septum assembly	19_GO:0009987 cellular process	-4.1	6.6	5.3	1262	5	192	5	2.6	1.1	2538822|2539007|2539716|2540635|2540737	bgs4|ags1|chr4|rga7|bgs1	-2.3	Cluster 5
GO Biological Processes	19	GO:0022402	cell cycle process	19_GO:0009987 cellular process	-4.1	2	4.2	1262	101	192	30	16	2.6	2538822|2538838|2539007|2539366|2539377|2539716|2540032|2540051|2540635|2540718|2540720|2540737|2540792|2540917|2541115|2541193|2541493|2541531|2541612|2541929|2542219|2542252|2542660|2542744|2542805|2543027|2543044|2543372|2543513|2543589	bgs4|mcm3|ags1|pef1|psy1|chr4|top1|act1|rga7|hhp1|tor2|bgs1|kin1|skp1|ntp1|dis2|rfc3|fft3|rho1|hhp2|ypt3|rad25|tps1|cdc48|ain1|cdc42|tip1|ase1|spn2|wsp1	-2.3	Cluster 5
GO Biological Processes	19	GO:0007049	cell cycle	19_GO:0009987 cellular process	-4	1.9	4.2	1262	102	192	30	16	2.6	2538822|2538838|2539007|2539366|2539377|2539716|2540032|2540051|2540635|2540718|2540720|2540737|2540792|2540917|2541115|2541193|2541493|2541531|2541612|2541929|2542219|2542252|2542660|2542744|2542805|2543027|2543044|2543372|2543513|2543589	bgs4|mcm3|ags1|pef1|psy1|chr4|top1|act1|rga7|hhp1|tor2|bgs1|kin1|skp1|ntp1|dis2|rfc3|fft3|rho1|hhp2|ypt3|rad25|tps1|cdc48|ain1|cdc42|tip1|ase1|spn2|wsp1	-2.2	Cluster 5
GO Biological Processes	19	GO:0090068	positive regulation of cell cycle process	19_GO:0048518 positive regulation of biological process	-3.9	2.4	4.3	1262	49	192	18	9.4	2.1	2539182|2539366|2539862|2540109|2540191|2540635|2540718|2540720|2540794|2540939|2541193|2541268|2541612|2541807|2541929|2542219|2543114|2543347	rpn1302|pef1|rpt1|rpn3|rpn2|rga7|hhp1|tor2|rpn7|rpt2|dis2|mts4|rho1|rpn6|hhp2|ypt3|rpn9|rpn502	-2.1	Cluster 5
GO Biological Processes	19	GO:0048518	positive regulation of biological process	19_GO:0048518 positive regulation of biological process	-3.8	1.7	4	1262	139	192	37	19	2.8	2538913|2539182|2539218|2539366|2539572|2539862|2540109|2540191|2540439|2540635|2540718|2540720|2540794|2540853|2540939|2541193|2541216|2541268|2541355|2541531|2541612|2541682|2541807|2541818|2541863|2541929|2542126|2542219|2542785|2542878|2543027|2543114|2543347|2543351|2543529|2543589|5802929	ccr4|rpn1302|pin1|pef1|tpx1|rpt1|rpn3|rpn2|sar1|rga7|hhp1|tor2|rpn7|rhb1|rpt2|dis2|ste13|mts4|spt16|fft3|rho1|seh1|rpn6|pub1|rna1|hhp2|not3|ypt3|taf12|nhp6|cdc42|rpn9|rpn502|cgs1|ryh1|wsp1|cbs2	-2.1	Cluster 5
GO Biological Processes	19	GO:1901575	organic substance catabolic process	19_GO:0008152 metabolic process	-3.7	1.7	3.8	1262	167	192	42	22	3	2538913|2539018|2539182|2539488|2539862|2540109|2540191|2540648|2540738|2540794|2540917|2540939|2541028|2541115|2541216|2541233|2541268|2541383|2541489|2541532|2541706|2541754|2541807|2541809|2541815|2541818|2541819|2541875|2541929|2542054|2542059|2542126|2542393|2542744|2542809|2543114|2543191|2543213|2543256|2543521|3361455|3361477	ccr4|pbi2|rpn1302|snd1|rpt1|rpn3|rpn2|ape2|ubc8|rpn7|skp1|rpt2|txl1|ntp1|ste13|gsk31|mts4|dbp2|ayr1|ubx2|tif45|cao1|rpn6|dak1|bip1|pub1|ubp6|lon1|hhp2|vps4|ubp2|not3|cul1|cdc48|ubr11|rpn9|mug191|mug157|psp3|did4|ecm29|mud1	-2	Cluster 5
GO Biological Processes	19	GO:0048193	Golgi vesicle transport	19_GO:0051179 localization	-3.6	2.3	4.1	1262	51	192	18	9.4	2.1	2539096|2539377|2540014|2540439|2540635|2540970|2540973|2541119|2541273|2541774|2541782|2541978|2542078|2542708|2543081|2543280|2543488|2543529	sly1|psy1|trs31|sar1|rga7|vti1|tlg1|apm3|sec31|rer1|erv25|cfr1|chc1|uso1|erv14|ypt2|sec17|ryh1	-1.9	Cluster 5
GO Biological Processes	19	GO:0045787	positive regulation of cell cycle	19_GO:0048518 positive regulation of biological process	-3.6	2.3	4.1	1262	51	192	18	9.4	2.1	2539182|2539366|2539862|2540109|2540191|2540635|2540718|2540720|2540794|2540939|2541193|2541268|2541612|2541807|2541929|2542219|2543114|2543347	rpn1302|pef1|rpt1|rpn3|rpn2|rga7|hhp1|tor2|rpn7|rpt2|dis2|mts4|rho1|rpn6|hhp2|ypt3|rpn9|rpn502	-1.9	Cluster 5
GO Biological Processes	19	GO:0048278	vesicle docking	19_GO:0051179 localization	-3.6	4.9	4.7	1262	8	192	6	3.1	1.3	2539096|2539377|2540970|2540973|2542708|2543280	sly1|psy1|vti1|tlg1|uso1|ypt2	-1.9	Cluster 5
GO Biological Processes	19	GO:0015031	protein transport	19_GO:0051179 localization	-3.6	1.7	3.8	1262	137	192	36	19	2.8	2538843|2538861|2539096|2539377|2539426|2539462|2540014|2540439|2540635|2540648|2540676|2540970|2540973|2541119|2541273|2541292|2541305|2541727|2541774|2541782|2541818|2542054|2542078|2542219|2542396|2542441|2542708|2542744|2543081|2543280|2543395|2543488|2543521|2543529|2543575|3361487	nup211|nup97|sly1|psy1|cut15|vps35|trs31|sar1|rga7|ape2|SPBC3E7.11c|vti1|tlg1|apm3|sec31|sdh4|clc1|gdi1|rer1|erv25|pub1|vps4|chc1|ypt3|sec62|sam50|uso1|cdc48|erv14|ypt2|vps26|sec17|did4|ryh1|SPAC644.13c|crm1	-1.9	Cluster 5
GO Biological Processes	19	GO:0007165	signal transduction	19_GO:0023052 signaling	-3.6	2.2	4	1262	60	192	20	10	2.2	2538829|2539366|2539653|2540439|2540718|2540720|2540792|2540853|2541004|2541233|2541612|2541815|2541929|2542252|2542617|2542744|2543027|2543351|2543372|5802929	cap1|pef1|ksp1|sar1|hhp1|tor2|kin1|rhb1|SPBC3F6.01c|gsk31|rho1|bip1|hhp2|rad25|rga8|cdc48|cdc42|cgs1|ase1|cbs2	-1.9	Cluster 5
GO Biological Processes	19	GO:0048522	positive regulation of cellular process	19_GO:0048518 positive regulation of biological process	-3.6	1.7	3.8	1262	132	192	35	18	2.8	2538913|2539182|2539218|2539366|2539572|2539862|2540109|2540191|2540439|2540635|2540718|2540720|2540794|2540853|2540939|2541193|2541216|2541268|2541355|2541531|2541612|2541682|2541807|2541863|2541929|2542126|2542219|2542878|2543027|2543114|2543347|2543351|2543529|2543589|5802929	ccr4|rpn1302|pin1|pef1|tpx1|rpt1|rpn3|rpn2|sar1|rga7|hhp1|tor2|rpn7|rhb1|rpt2|dis2|ste13|mts4|spt16|fft3|rho1|seh1|rpn6|rna1|hhp2|not3|ypt3|nhp6|cdc42|rpn9|rpn502|cgs1|ryh1|wsp1|cbs2	-1.9	Cluster 5
GO Biological Processes	19	GO:0034613	cellular protein localization	19_GO:0051179 localization	-3.6	1.6	3.7	1262	169	192	42	22	3	2538767|2538843|2538861|2539075|2539096|2539377|2539426|2539462|2540014|2540439|2540635|2540648|2540676|2540893|2540970|2540973|2541119|2541273|2541292|2541305|2541727|2541774|2541782|2541818|2542054|2542078|2542219|2542252|2542396|2542441|2542708|2542744|2543044|2543081|2543280|2543395|2543488|2543513|2543521|2543529|2543575|3361487	get4|nup211|nup97|emc4|sly1|psy1|cut15|vps35|trs31|sar1|rga7|ape2|SPBC3E7.11c|get1|vti1|tlg1|apm3|sec31|sdh4|clc1|gdi1|rer1|erv25|pub1|vps4|chc1|ypt3|rad25|sec62|sam50|uso1|cdc48|tip1|erv14|ypt2|vps26|sec17|spn2|did4|ryh1|SPAC644.13c|crm1	-1.9	Cluster 5
GO Biological Processes	19	GO:0032506	cytokinetic process	19_GO:0009987 cellular process	-3.5	3	4.2	1262	24	192	11	5.7	1.7	2538822|2539007|2539716|2540051|2540635|2540737|2540792|2541612|2542219|2542805|2543589	bgs4|ags1|chr4|act1|rga7|bgs1|kin1|rho1|ypt3|ain1|wsp1	-1.9	Cluster 5
GO Biological Processes	19	GO:0032940	secretion by cell	19_GO:0051179 localization	-3.5	4.2	4.5	1262	11	192	7	3.6	1.4	2539096|2539377|2539992|2541305|2542219|2542863|2543280	sly1|psy1|pob1|clc1|ypt3|mac1|ypt2	-1.9	Cluster 5
GO Biological Processes	19	GO:0046903	secretion	19_GO:0051179 localization	-3.5	4.2	4.5	1262	11	192	7	3.6	1.4	2539096|2539377|2539992|2541305|2542219|2542863|2543280	sly1|psy1|pob1|clc1|ypt3|mac1|ypt2	-1.9	Cluster 5
GO Biological Processes	19	GO:0051130	positive regulation of cellular component organization	19_GO:0048518 positive regulation of biological process	-3.5	2.3	4	1262	48	192	17	8.9	2.1	2539182|2539862|2540109|2540191|2540635|2540718|2540794|2540939|2541193|2541268|2541807|2541929|2542219|2543027|2543114|2543347|2543589	rpn1302|rpt1|rpn3|rpn2|rga7|hhp1|rpn7|rpt2|dis2|mts4|rpn6|hhp2|ypt3|cdc42|rpn9|rpn502|wsp1	-1.9	Cluster 5
GO Biological Processes	19	GO:0008104	protein localization	19_GO:0051179 localization	-3.4	1.6	3.7	1262	171	192	42	22	3	2538767|2538843|2538861|2539075|2539096|2539377|2539426|2539462|2540014|2540439|2540635|2540648|2540676|2540893|2540970|2540973|2541119|2541273|2541292|2541305|2541727|2541774|2541782|2541818|2542054|2542078|2542219|2542252|2542396|2542441|2542708|2542744|2543044|2543081|2543280|2543395|2543488|2543513|2543521|2543529|2543575|3361487	get4|nup211|nup97|emc4|sly1|psy1|cut15|vps35|trs31|sar1|rga7|ape2|SPBC3E7.11c|get1|vti1|tlg1|apm3|sec31|sdh4|clc1|gdi1|rer1|erv25|pub1|vps4|chc1|ypt3|rad25|sec62|sam50|uso1|cdc48|tip1|erv14|ypt2|vps26|sec17|spn2|did4|ryh1|SPAC644.13c|crm1	-1.8	Cluster 5
GO Biological Processes	19	GO:1903047	mitotic cell cycle process	19_GO:0009987 cellular process	-3.4	2	3.8	1262	80	192	24	12	2.4	2538822|2538838|2539007|2539366|2539716|2540032|2540051|2540635|2540718|2540737|2540792|2540917|2541193|2541493|2541929|2542219|2542252|2542744|2542805|2543027|2543044|2543372|2543513|2543589	bgs4|mcm3|ags1|pef1|chr4|top1|act1|rga7|hhp1|bgs1|kin1|skp1|dis2|rfc3|hhp2|ypt3|rad25|cdc48|ain1|cdc42|tip1|ase1|spn2|wsp1	-1.8	Cluster 5
GO Biological Processes	19	GO:1902410	mitotic cytokinetic process	19_GO:0009987 cellular process	-3.4	3.1	4.2	1262	21	192	10	5.2	1.6	2538822|2539007|2539716|2540051|2540635|2540737|2540792|2542219|2542805|2543589	bgs4|ags1|chr4|act1|rga7|bgs1|kin1|ypt3|ain1|wsp1	-1.8	Cluster 5
GO Biological Processes	19	GO:0006886	intracellular protein transport	19_GO:0051179 localization	-3.4	1.7	3.7	1262	135	192	35	18	2.8	2538843|2538861|2539096|2539377|2539426|2539462|2540014|2540439|2540648|2540676|2540970|2540973|2541119|2541273|2541292|2541305|2541727|2541774|2541782|2541818|2542054|2542078|2542219|2542396|2542441|2542708|2542744|2543081|2543280|2543395|2543488|2543521|2543529|2543575|3361487	nup211|nup97|sly1|psy1|cut15|vps35|trs31|sar1|ape2|SPBC3E7.11c|vti1|tlg1|apm3|sec31|sdh4|clc1|gdi1|rer1|erv25|pub1|vps4|chc1|ypt3|sec62|sam50|uso1|cdc48|erv14|ypt2|vps26|sec17|did4|ryh1|SPAC644.13c|crm1	-1.8	Cluster 5
GO Biological Processes	19	GO:0070727	cellular macromolecule localization	19_GO:0051179 localization	-3.4	1.6	3.6	1262	172	192	42	22	3	2538767|2538843|2538861|2539075|2539096|2539377|2539426|2539462|2540014|2540439|2540635|2540648|2540676|2540893|2540970|2540973|2541119|2541273|2541292|2541305|2541727|2541774|2541782|2541818|2542054|2542078|2542219|2542252|2542396|2542441|2542708|2542744|2543044|2543081|2543280|2543395|2543488|2543513|2543521|2543529|2543575|3361487	get4|nup211|nup97|emc4|sly1|psy1|cut15|vps35|trs31|sar1|rga7|ape2|SPBC3E7.11c|get1|vti1|tlg1|apm3|sec31|sdh4|clc1|gdi1|rer1|erv25|pub1|vps4|chc1|ypt3|rad25|sec62|sam50|uso1|cdc48|tip1|erv14|ypt2|vps26|sec17|spn2|did4|ryh1|SPAC644.13c|crm1	-1.8	Cluster 5
GO Biological Processes	19	GO:0000278	mitotic cell cycle	19_GO:0009987 cellular process	-3.3	1.9	3.7	1262	81	192	24	12	2.4	2538822|2538838|2539007|2539366|2539716|2540032|2540051|2540635|2540718|2540737|2540792|2540917|2541193|2541493|2541929|2542219|2542252|2542744|2542805|2543027|2543044|2543372|2543513|2543589	bgs4|mcm3|ags1|pef1|chr4|top1|act1|rga7|hhp1|bgs1|kin1|skp1|dis2|rfc3|hhp2|ypt3|rad25|cdc48|ain1|cdc42|tip1|ase1|spn2|wsp1	-1.8	Cluster 5
GO Biological Processes	19	GO:0000910	cytokinesis	19_GO:0009987 cellular process	-3.3	2.7	4	1262	29	192	12	6.2	1.7	2538822|2539007|2539716|2540051|2540635|2540737|2540792|2541612|2542219|2542805|2543513|2543589	bgs4|ags1|chr4|act1|rga7|bgs1|kin1|rho1|ypt3|ain1|spn2|wsp1	-1.7	Cluster 5
GO Biological Processes	19	GO:0006892	post-Golgi vesicle-mediated transport	19_GO:0051179 localization	-3.2	3.5	4.1	1262	15	192	8	4.2	1.4	2539377|2540635|2540970|2540973|2541119|2541978|2542078|2543280	psy1|rga7|vti1|tlg1|apm3|cfr1|chc1|ypt2	-1.7	Cluster 5
GO Biological Processes	19	GO:0022406	membrane docking	19_GO:0009987 cellular process	-3.2	4.4	4.3	1262	9	192	6	3.1	1.3	2539096|2539377|2540970|2540973|2542708|2543280	sly1|psy1|vti1|tlg1|uso1|ypt2	-1.6	Cluster 5
GO Biological Processes	19	GO:0140056	organelle localization by membrane tethering	19_GO:0051179 localization	-3.2	4.4	4.3	1262	9	192	6	3.1	1.3	2539096|2539377|2540970|2540973|2542708|2543280	sly1|psy1|vti1|tlg1|uso1|ypt2	-1.6	Cluster 5
GO Biological Processes	19	GO:0000281	mitotic cytokinesis	19_GO:0009987 cellular process	-3.1	2.8	3.9	1262	26	192	11	5.7	1.7	2538822|2539007|2539716|2540051|2540635|2540737|2540792|2542219|2542805|2543513|2543589	bgs4|ags1|chr4|act1|rga7|bgs1|kin1|ypt3|ain1|spn2|wsp1	-1.6	Cluster 5
GO Biological Processes	19	GO:0061640	cytoskeleton-dependent cytokinesis	19_GO:0009987 cellular process	-3.1	2.8	3.9	1262	26	192	11	5.7	1.7	2538822|2539007|2539716|2540051|2540635|2540737|2540792|2542219|2542805|2543513|2543589	bgs4|ags1|chr4|act1|rga7|bgs1|kin1|ypt3|ain1|spn2|wsp1	-1.6	Cluster 5
GO Biological Processes	19	GO:0010564	regulation of cell cycle process	19_GO:0050789 regulation of biological process	-3.1	2	3.6	1262	69	192	21	11	2.3	2539182|2539366|2539862|2540109|2540191|2540635|2540718|2540720|2540794|2540939|2541193|2541268|2541612|2541807|2541929|2542219|2542252|2543027|2543114|2543347|2543372	rpn1302|pef1|rpt1|rpn3|rpn2|rga7|hhp1|tor2|rpn7|rpt2|dis2|mts4|rho1|rpn6|hhp2|ypt3|rad25|cdc42|rpn9|rpn502|ase1	-1.6	Cluster 5
GO Biological Processes	19	GO:0051301	cell division	19_GO:0009987 cellular process	-3.1	2.6	3.8	1262	30	192	12	6.2	1.7	2538822|2539007|2539716|2540051|2540635|2540737|2540792|2541612|2542219|2542805|2543513|2543589	bgs4|ags1|chr4|act1|rga7|bgs1|kin1|rho1|ypt3|ain1|spn2|wsp1	-1.6	Cluster 5
GO Biological Processes	19	GO:0030071	regulation of mitotic metaphase/anaphase transition	19_GO:0050789 regulation of biological process	-3.1	2.5	3.8	1262	34	192	13	6.8	1.8	2539182|2539862|2540109|2540191|2540718|2540794|2540939|2541193|2541268|2541807|2541929|2543114|2543347	rpn1302|rpt1|rpn3|rpn2|hhp1|rpn7|rpt2|dis2|mts4|rpn6|hhp2|rpn9|rpn502	-1.6	Cluster 5
GO Biological Processes	19	GO:0010965	regulation of mitotic sister chromatid separation	19_GO:0050789 regulation of biological process	-3.1	2.5	3.8	1262	34	192	13	6.8	1.8	2539182|2539862|2540109|2540191|2540718|2540794|2540939|2541193|2541268|2541807|2541929|2543114|2543347	rpn1302|rpt1|rpn3|rpn2|hhp1|rpn7|rpt2|dis2|mts4|rpn6|hhp2|rpn9|rpn502	-1.6	Cluster 5
GO Biological Processes	19	GO:0051785	positive regulation of nuclear division	19_GO:0048518 positive regulation of biological process	-3.1	2.5	3.8	1262	34	192	13	6.8	1.8	2539182|2539862|2540109|2540191|2540718|2540794|2540939|2541193|2541268|2541807|2541929|2543114|2543347	rpn1302|rpt1|rpn3|rpn2|hhp1|rpn7|rpt2|dis2|mts4|rpn6|hhp2|rpn9|rpn502	-1.6	Cluster 5
GO Biological Processes	19	GO:0051783	regulation of nuclear division	19_GO:0050789 regulation of biological process	-3.1	2.5	3.8	1262	34	192	13	6.8	1.8	2539182|2539862|2540109|2540191|2540718|2540794|2540939|2541193|2541268|2541807|2541929|2543114|2543347	rpn1302|rpt1|rpn3|rpn2|hhp1|rpn7|rpt2|dis2|mts4|rpn6|hhp2|rpn9|rpn502	-1.6	Cluster 5
GO Biological Processes	19	GO:1902099	regulation of metaphase/anaphase transition of cell cycle	19_GO:0050789 regulation of biological process	-3.1	2.5	3.8	1262	34	192	13	6.8	1.8	2539182|2539862|2540109|2540191|2540718|2540794|2540939|2541193|2541268|2541807|2541929|2543114|2543347	rpn1302|rpt1|rpn3|rpn2|hhp1|rpn7|rpt2|dis2|mts4|rpn6|hhp2|rpn9|rpn502	-1.6	Cluster 5
GO Biological Processes	19	GO:0007088	regulation of mitotic nuclear division	19_GO:0050789 regulation of biological process	-3.1	2.5	3.8	1262	34	192	13	6.8	1.8	2539182|2539862|2540109|2540191|2540718|2540794|2540939|2541193|2541268|2541807|2541929|2543114|2543347	rpn1302|rpt1|rpn3|rpn2|hhp1|rpn7|rpt2|dis2|mts4|rpn6|hhp2|rpn9|rpn502	-1.6	Cluster 5
GO Biological Processes	19	GO:1905818	regulation of chromosome separation	19_GO:0050789 regulation of biological process	-3.1	2.5	3.8	1262	34	192	13	6.8	1.8	2539182|2539862|2540109|2540191|2540718|2540794|2540939|2541193|2541268|2541807|2541929|2543114|2543347	rpn1302|rpt1|rpn3|rpn2|hhp1|rpn7|rpt2|dis2|mts4|rpn6|hhp2|rpn9|rpn502	-1.6	Cluster 5
GO Biological Processes	19	GO:0007154	cell communication	19_GO:0009987 cellular process	-2.9	1.9	3.5	1262	71	192	21	11	2.3	2538829|2539366|2539653|2540439|2540718|2540720|2540792|2540853|2541004|2541233|2541612|2541682|2541815|2541929|2542252|2542617|2542744|2543027|2543351|2543372|5802929	cap1|pef1|ksp1|sar1|hhp1|tor2|kin1|rhb1|SPBC3F6.01c|gsk31|rho1|seh1|bip1|hhp2|rad25|rga8|cdc48|cdc42|cgs1|ase1|cbs2	-1.5	Cluster 5
GO Biological Processes	19	GO:0023052	signaling	19_GO:0023052 signaling	-2.9	1.9	3.4	1262	76	192	22	11	2.3	2538829|2539366|2539653|2540439|2540718|2540720|2540792|2540853|2541004|2541233|2541612|2541815|2541929|2542228|2542252|2542617|2542744|2543027|2543280|2543351|2543372|5802929	cap1|pef1|ksp1|sar1|hhp1|tor2|kin1|rhb1|SPBC3F6.01c|gsk31|rho1|bip1|hhp2|ppk15|rad25|rga8|cdc48|cdc42|ypt2|cgs1|ase1|cbs2	-1.5	Cluster 5
GO Biological Processes	19	GO:1901987	regulation of cell cycle phase transition	19_GO:0050789 regulation of biological process	-2.9	2.1	3.5	1262	53	192	17	8.9	2.1	2539182|2539366|2539862|2540109|2540191|2540718|2540720|2540794|2540939|2541193|2541268|2541807|2541929|2542252|2543114|2543347|2543372	rpn1302|pef1|rpt1|rpn3|rpn2|hhp1|tor2|rpn7|rpt2|dis2|mts4|rpn6|hhp2|rad25|rpn9|rpn502|ase1	-1.5	Cluster 5
GO Biological Processes	19	GO:1901990	regulation of mitotic cell cycle phase transition	19_GO:0050789 regulation of biological process	-2.9	2.1	3.5	1262	53	192	17	8.9	2.1	2539182|2539366|2539862|2540109|2540191|2540718|2540720|2540794|2540939|2541193|2541268|2541807|2541929|2542252|2543114|2543347|2543372	rpn1302|pef1|rpt1|rpn3|rpn2|hhp1|tor2|rpn7|rpt2|dis2|mts4|rpn6|hhp2|rad25|rpn9|rpn502|ase1	-1.5	Cluster 5
GO Biological Processes	19	GO:0006998	nuclear envelope organization	19_GO:0009987 cellular process	-2.9	3.5	3.9	1262	13	192	7	3.6	1.4	2540439|2540917|2541273|2542054|2543027|2543372|2543521	sar1|skp1|sec31|vps4|cdc42|ase1|did4	-1.4	Cluster 5
GO Biological Processes	19	GO:0033036	macromolecule localization	19_GO:0051179 localization	-2.9	1.5	3.2	1262	192	192	44	23	3	2538767|2538843|2538861|2539075|2539096|2539377|2539426|2539462|2539729|2540014|2540439|2540635|2540648|2540676|2540893|2540970|2540973|2541119|2541273|2541292|2541305|2541727|2541774|2541782|2541818|2542054|2542078|2542219|2542252|2542396|2542441|2542708|2542744|2543044|2543081|2543280|2543395|2543488|2543513|2543521|2543529|2543575|3361487|5802702	get4|nup211|nup97|emc4|sly1|psy1|cut15|vps35|ivn1|trs31|sar1|rga7|ape2|SPBC3E7.11c|get1|vti1|tlg1|apm3|sec31|sdh4|clc1|gdi1|rer1|erv25|pub1|vps4|chc1|ypt3|rad25|sec62|sam50|uso1|cdc48|tip1|erv14|ypt2|vps26|sec17|spn2|did4|ryh1|SPAC644.13c|crm1|dga1	-1.4	Cluster 5
GO Biological Processes	19	GO:0051726	regulation of cell cycle	19_GO:0050789 regulation of biological process	-2.9	1.9	3.4	1262	72	192	21	11	2.3	2539182|2539366|2539862|2540109|2540191|2540635|2540718|2540720|2540794|2540939|2541193|2541268|2541612|2541807|2541929|2542219|2542252|2543027|2543114|2543347|2543372	rpn1302|pef1|rpt1|rpn3|rpn2|rga7|hhp1|tor2|rpn7|rpt2|dis2|mts4|rho1|rpn6|hhp2|ypt3|rad25|cdc42|rpn9|rpn502|ase1	-1.4	Cluster 5
GO Biological Processes	19	GO:0071702	organic substance transport	19_GO:0051179 localization	-2.8	1.5	3.2	1262	172	192	40	21	2.9	2538843|2538861|2539096|2539377|2539426|2539462|2539729|2540014|2540439|2540635|2540648|2540676|2540900|2540970|2540973|2541119|2541273|2541292|2541305|2541727|2541774|2541782|2541818|2541827|2542054|2542078|2542219|2542262|2542396|2542441|2542708|2542744|2543081|2543280|2543395|2543488|2543521|2543529|2543575|3361487	nup211|nup97|sly1|psy1|cut15|vps35|ivn1|trs31|sar1|rga7|ape2|SPBC3E7.11c|anc1|vti1|tlg1|apm3|sec31|sdh4|clc1|gdi1|rer1|erv25|pub1|itr2|vps4|chc1|ypt3|stm1|sec62|sam50|uso1|cdc48|erv14|ypt2|vps26|sec17|did4|ryh1|SPAC644.13c|crm1	-1.3	Cluster 5
GO Biological Processes	19	GO:0051983	regulation of chromosome segregation	19_GO:0050789 regulation of biological process	-2.7	2.3	3.4	1262	37	192	13	6.8	1.8	2539182|2539862|2540109|2540191|2540718|2540794|2540939|2541193|2541268|2541807|2541929|2543114|2543347	rpn1302|rpt1|rpn3|rpn2|hhp1|rpn7|rpt2|dis2|mts4|rpn6|hhp2|rpn9|rpn502	-1.3	Cluster 5
GO Biological Processes	19	GO:0033045	regulation of sister chromatid segregation	19_GO:0050789 regulation of biological process	-2.7	2.3	3.4	1262	37	192	13	6.8	1.8	2539182|2539862|2540109|2540191|2540718|2540794|2540939|2541193|2541268|2541807|2541929|2543114|2543347	rpn1302|rpt1|rpn3|rpn2|hhp1|rpn7|rpt2|dis2|mts4|rpn6|hhp2|rpn9|rpn502	-1.3	Cluster 5
GO Biological Processes	19	GO:0007034	vacuolar transport	19_GO:0051179 localization	-2.7	2.8	3.6	1262	21	192	9	4.7	1.5	2540648|2540970|2540973|2541119|2541818|2541978|2542054|2542384|2543521	ape2|vti1|tlg1|apm3|pub1|cfr1|vps4|vma6|did4	-1.3	Cluster 5
GO Biological Processes	19	GO:2000243	positive regulation of reproductive process	19_GO:0000003 reproduction	-2.6	3.3	3.6	1262	14	192	7	3.6	1.4	2540439|2540718|2540720|2541929|2542219|2543027|5802929	sar1|hhp1|tor2|hhp2|ypt3|cdc42|cbs2	-1.3	Cluster 5
GO Biological Processes	19	GO:0010638	positive regulation of organelle organization	19_GO:0048518 positive regulation of biological process	-2.6	2.2	3.3	1262	42	192	14	7.3	1.9	2539182|2539862|2540109|2540191|2540718|2540794|2540939|2541193|2541268|2541807|2541929|2543114|2543347|2543589	rpn1302|rpt1|rpn3|rpn2|hhp1|rpn7|rpt2|dis2|mts4|rpn6|hhp2|rpn9|rpn502|wsp1	-1.3	Cluster 5
GO Biological Processes	19	GO:0051304	chromosome separation	19_GO:0009987 cellular process	-2.6	5.3	4	1262	5	192	4	2.1	1	2540718|2540917|2541929|2542744	hhp1|skp1|hhp2|cdc48	-1.3	Cluster 5
GO Biological Processes	19	GO:0071705	nitrogen compound transport	19_GO:0051179 localization	-2.6	1.5	3	1262	164	192	38	20	2.9	2538843|2538861|2539096|2539377|2539426|2539462|2540014|2540439|2540635|2540648|2540676|2540900|2540970|2540973|2541119|2541273|2541292|2541305|2541727|2541774|2541782|2541818|2542054|2542078|2542219|2542262|2542396|2542441|2542708|2542744|2543081|2543280|2543395|2543488|2543521|2543529|2543575|3361487	nup211|nup97|sly1|psy1|cut15|vps35|trs31|sar1|rga7|ape2|SPBC3E7.11c|anc1|vti1|tlg1|apm3|sec31|sdh4|clc1|gdi1|rer1|erv25|pub1|vps4|chc1|ypt3|stm1|sec62|sam50|uso1|cdc48|erv14|ypt2|vps26|sec17|did4|ryh1|SPAC644.13c|crm1	-1.2	Cluster 5
GO Biological Processes	19	GO:0016050	vesicle organization	19_GO:0009987 cellular process	-2.6	2.9	3.5	1262	18	192	8	4.2	1.4	2539377|2539992|2540439|2540970|2540973|2541273|2542708|2543280	psy1|pob1|sar1|vti1|tlg1|sec31|uso1|ypt2	-1.2	Cluster 5
GO Biological Processes	19	GO:0032879	regulation of localization	19_GO:0051179 localization	-2.5	2.2	3.2	1262	39	192	13	6.8	1.8	2539366|2540439|2540853|2541193|2541612|2541818|2541863|2542219|2543027|2543280|2543351|2543372|3361477	pef1|sar1|rhb1|dis2|rho1|pub1|rna1|ypt3|cdc42|ypt2|cgs1|ase1|mud1	-1.1	Cluster 5
GO Biological Processes	19	GO:0031671	primary cell septum biogenesis	19_GO:0009987 cellular process	-2.5	6.6	4.1	1262	3	192	3	1.6	0.9	2538822|2539007|2540737	bgs4|ags1|bgs1	-1.1	Cluster 5
GO Biological Processes	19	GO:0140352	export from cell	19_GO:0051179 localization	-2.4	3.1	3.4	1262	15	192	7	3.6	1.4	2539096|2539377|2539992|2541305|2542219|2542863|2543280	sly1|psy1|pob1|clc1|ypt3|mac1|ypt2	-1.1	Cluster 5
GO Biological Processes	19	GO:0016482	cytosolic transport	19_GO:0051179 localization	-2.4	3.1	3.4	1262	15	192	7	3.6	1.4	2539462|2539992|2540970|2541978|2542078|2543395|2543529	vps35|pob1|vti1|cfr1|chc1|vps26|ryh1	-1.1	Cluster 5
GO Biological Processes	19	GO:0007346	regulation of mitotic cell cycle	19_GO:0050789 regulation of biological process	-2.4	1.9	3.1	1262	58	192	17	8.9	2.1	2539182|2539366|2539862|2540109|2540191|2540718|2540720|2540794|2540939|2541193|2541268|2541807|2541929|2542252|2543114|2543347|2543372	rpn1302|pef1|rpt1|rpn3|rpn2|hhp1|tor2|rpn7|rpt2|dis2|mts4|rpn6|hhp2|rad25|rpn9|rpn502|ase1	-1.1	Cluster 5
GO Biological Processes	19	GO:1901992	positive regulation of mitotic cell cycle phase transition	19_GO:0048518 positive regulation of biological process	-2.4	2.1	3.1	1262	40	192	13	6.8	1.8	2539182|2539366|2539862|2540109|2540191|2540720|2540794|2540939|2541193|2541268|2541807|2543114|2543347	rpn1302|pef1|rpt1|rpn3|rpn2|tor2|rpn7|rpt2|dis2|mts4|rpn6|rpn9|rpn502	-1.1	Cluster 5
GO Biological Processes	19	GO:1901989	positive regulation of cell cycle phase transition	19_GO:0048518 positive regulation of biological process	-2.4	2.1	3.1	1262	40	192	13	6.8	1.8	2539182|2539366|2539862|2540109|2540191|2540720|2540794|2540939|2541193|2541268|2541807|2543114|2543347	rpn1302|pef1|rpt1|rpn3|rpn2|tor2|rpn7|rpt2|dis2|mts4|rpn6|rpn9|rpn502	-1.1	Cluster 5
GO Biological Processes	19	GO:1905820	positive regulation of chromosome separation	19_GO:0048518 positive regulation of biological process	-2.3	2.3	3.1	1262	32	192	11	5.7	1.7	2539182|2539862|2540109|2540191|2540794|2540939|2541193|2541268|2541807|2543114|2543347	rpn1302|rpt1|rpn3|rpn2|rpn7|rpt2|dis2|mts4|rpn6|rpn9|rpn502	-1	Cluster 5
GO Biological Processes	19	GO:1901970	positive regulation of mitotic sister chromatid separation	19_GO:0048518 positive regulation of biological process	-2.3	2.3	3.1	1262	32	192	11	5.7	1.7	2539182|2539862|2540109|2540191|2540794|2540939|2541193|2541268|2541807|2543114|2543347	rpn1302|rpt1|rpn3|rpn2|rpn7|rpt2|dis2|mts4|rpn6|rpn9|rpn502	-1	Cluster 5
GO Biological Processes	19	GO:0045842	positive regulation of mitotic metaphase/anaphase transition	19_GO:0048518 positive regulation of biological process	-2.3	2.3	3.1	1262	32	192	11	5.7	1.7	2539182|2539862|2540109|2540191|2540794|2540939|2541193|2541268|2541807|2543114|2543347	rpn1302|rpt1|rpn3|rpn2|rpn7|rpt2|dis2|mts4|rpn6|rpn9|rpn502	-1	Cluster 5
GO Biological Processes	19	GO:1902101	positive regulation of metaphase/anaphase transition of cell cycle	19_GO:0048518 positive regulation of biological process	-2.3	2.3	3.1	1262	32	192	11	5.7	1.7	2539182|2539862|2540109|2540191|2540794|2540939|2541193|2541268|2541807|2543114|2543347	rpn1302|rpt1|rpn3|rpn2|rpn7|rpt2|dis2|mts4|rpn6|rpn9|rpn502	-1	Cluster 5
GO Biological Processes	19	GO:0045840	positive regulation of mitotic nuclear division	19_GO:0048518 positive regulation of biological process	-2.3	2.3	3.1	1262	32	192	11	5.7	1.7	2539182|2539862|2540109|2540191|2540794|2540939|2541193|2541268|2541807|2543114|2543347	rpn1302|rpt1|rpn3|rpn2|rpn7|rpt2|dis2|mts4|rpn6|rpn9|rpn502	-1	Cluster 5
GO Biological Processes	19	GO:0051049	regulation of transport	19_GO:0051179 localization	-2.2	2.3	3.1	1262	28	192	10	5.2	1.6	2540439|2540853|2541612|2541818|2541863|2542219|2543027|2543280|2543351|3361477	sar1|rhb1|rho1|pub1|rna1|ypt3|cdc42|ypt2|cgs1|mud1	-0.97	Cluster 5
GO Biological Processes	19	GO:0006906	vesicle fusion	19_GO:0051179 localization	-2.2	3.7	3.4	1262	9	192	5	2.6	1.1	2539377|2540970|2540973|2542708|2543280	psy1|vti1|tlg1|uso1|ypt2	-0.96	Cluster 5
GO Biological Processes	19	GO:0090174	organelle membrane fusion	19_GO:0009987 cellular process	-2.2	3.7	3.4	1262	9	192	5	2.6	1.1	2539377|2540970|2540973|2542708|2543280	psy1|vti1|tlg1|uso1|ypt2	-0.96	Cluster 5
GO Biological Processes	19	GO:0033044	regulation of chromosome organization	19_GO:0050789 regulation of biological process	-2.2	2	2.9	1262	46	192	14	7.3	1.9	2539182|2539366|2539862|2540109|2540191|2540718|2540794|2540939|2541193|2541268|2541807|2541929|2543114|2543347	rpn1302|pef1|rpt1|rpn3|rpn2|hhp1|rpn7|rpt2|dis2|mts4|rpn6|hhp2|rpn9|rpn502	-0.96	Cluster 5
GO Biological Processes	19	GO:0048284	organelle fusion	19_GO:0009987 cellular process	-2.2	2.5	3.1	1262	24	192	9	4.7	1.5	2539018|2539377|2540970|2540973|2542219|2542708|2542724|2543280|2543488	pbi2|psy1|vti1|tlg1|ypt3|uso1|vps1|ypt2|sec17	-0.95	Cluster 5
GO Biological Processes	19	GO:1903530	regulation of secretion by cell	19_GO:0051179 localization	-2.2	4.4	3.5	1262	6	192	4	2.1	1	2542219|2543027|2543280|3361477	ypt3|cdc42|ypt2|mud1	-0.95	Cluster 5
GO Biological Processes	19	GO:0006893	Golgi to plasma membrane transport	19_GO:0051179 localization	-2.2	4.4	3.5	1262	6	192	4	2.1	1	2539377|2540635|2541978|2543280	psy1|rga7|cfr1|ypt2	-0.95	Cluster 5
GO Biological Processes	19	GO:0017157	regulation of exocytosis	19_GO:0051179 localization	-2.2	4.4	3.5	1262	6	192	4	2.1	1	2542219|2543027|2543280|3361477	ypt3|cdc42|ypt2|mud1	-0.95	Cluster 5
GO Biological Processes	19	GO:0051046	regulation of secretion	19_GO:0051179 localization	-2.2	4.4	3.5	1262	6	192	4	2.1	1	2542219|2543027|2543280|3361477	ypt3|cdc42|ypt2|mud1	-0.95	Cluster 5
GO Biological Processes	19	GO:0051446	positive regulation of meiotic cell cycle	19_GO:0000003 reproduction	-2.2	4.4	3.5	1262	6	192	4	2.1	1	2540718|2540720|2541929|2542219	hhp1|tor2|hhp2|ypt3	-0.95	Cluster 5
GO Biological Processes	19	GO:0045931	positive regulation of mitotic cell cycle	19_GO:0048518 positive regulation of biological process	-2.2	2	2.9	1262	42	192	13	6.8	1.8	2539182|2539366|2539862|2540109|2540191|2540720|2540794|2540939|2541193|2541268|2541807|2543114|2543347	rpn1302|pef1|rpt1|rpn3|rpn2|tor2|rpn7|rpt2|dis2|mts4|rpn6|rpn9|rpn502	-0.92	Cluster 5
GO Biological Processes	19	GO:0050790	regulation of catalytic activity	19_GO:0065007 biological regulation	-2.1	2.7	3	1262	17	192	7	3.6	1.4	2538829|2538838|2540635|2541531|2541933|2543351|5802929	cap1|mcm3|rga7|fft3|rim1|cgs1|cbs2	-0.85	Cluster 5
GO Biological Processes	19	GO:0051128	regulation of cellular component organization	19_GO:0050789 regulation of biological process	-2.1	1.6	2.7	1262	93	192	23	12	2.3	2539182|2539366|2539862|2540109|2540191|2540439|2540635|2540718|2540720|2540792|2540794|2540939|2541193|2541268|2541612|2541807|2541929|2542219|2542979|2543027|2543114|2543347|2543589	rpn1302|pef1|rpt1|rpn3|rpn2|sar1|rga7|hhp1|tor2|kin1|rpn7|rpt2|dis2|mts4|rho1|rpn6|hhp2|ypt3|abp1|cdc42|rpn9|rpn502|wsp1	-0.85	Cluster 5
GO Biological Processes	19	GO:0006772	thiamine metabolic process	19_GO:0008152 metabolic process	-5.7	90	16	1262	7	6	3	50	20	2539108|2540526|2540606	nmt1|thi2|pho4	-3.4	Cluster 6
GO Biological Processes	19	GO:0009228	thiamine biosynthetic process	19_GO:0008152 metabolic process	-5.7	90	16	1262	7	6	3	50	20	2539108|2540526|2540606	nmt1|thi2|pho4	-3.4	Cluster 6
GO Biological Processes	19	GO:0042723	thiamine-containing compound metabolic process	19_GO:0008152 metabolic process	-5.7	90	16	1262	7	6	3	50	20	2539108|2540526|2540606	nmt1|thi2|pho4	-3.4	Cluster 6
GO Biological Processes	19	GO:0042724	thiamine-containing compound biosynthetic process	19_GO:0008152 metabolic process	-5.7	90	16	1262	7	6	3	50	20	2539108|2540526|2540606	nmt1|thi2|pho4	-3.4	Cluster 6
GO Biological Processes	19	GO:0034308	primary alcohol metabolic process	19_GO:0008152 metabolic process	-5.3	70	14	1262	9	6	3	50	20	2539108|2540526|2540606	nmt1|thi2|pho4	-3.1	Cluster 6
GO Biological Processes	19	GO:0034309	primary alcohol biosynthetic process	19_GO:0008152 metabolic process	-5.3	70	14	1262	9	6	3	50	20	2539108|2540526|2540606	nmt1|thi2|pho4	-3.1	Cluster 6
GO Biological Processes	19	GO:0042364	water-soluble vitamin biosynthetic process	19_GO:0008152 metabolic process	-4.4	37	10	1262	17	6	3	50	20	2539108|2540526|2540606	nmt1|thi2|pho4	-2.5	Cluster 6
GO Biological Processes	19	GO:0009110	vitamin biosynthetic process	19_GO:0008152 metabolic process	-4.4	37	10	1262	17	6	3	50	20	2539108|2540526|2540606	nmt1|thi2|pho4	-2.5	Cluster 6
GO Biological Processes	19	GO:0072528	pyrimidine-containing compound biosynthetic process	19_GO:0008152 metabolic process	-4.2	33	9.8	1262	19	6	3	50	20	2539108|2540526|2540606	nmt1|thi2|pho4	-2.4	Cluster 6
GO Biological Processes	19	GO:0072527	pyrimidine-containing compound metabolic process	19_GO:0008152 metabolic process	-4.2	33	9.8	1262	19	6	3	50	20	2539108|2540526|2540606	nmt1|thi2|pho4	-2.4	Cluster 6
GO Biological Processes	19	GO:0006766	vitamin metabolic process	19_GO:0008152 metabolic process	-4.2	32	9.5	1262	20	6	3	50	20	2539108|2540526|2540606	nmt1|thi2|pho4	-2.3	Cluster 6
GO Biological Processes	19	GO:0006767	water-soluble vitamin metabolic process	19_GO:0008152 metabolic process	-4.2	32	9.5	1262	20	6	3	50	20	2539108|2540526|2540606	nmt1|thi2|pho4	-2.3	Cluster 6
GO Biological Processes	19	GO:0044272	sulfur compound biosynthetic process	19_GO:0008152 metabolic process	-3.5	19	7.2	1262	34	6	3	50	20	2539108|2540526|2540606	nmt1|thi2|pho4	-1.9	Cluster 6
GO Biological Processes	19	GO:0046165	alcohol biosynthetic process	19_GO:0008152 metabolic process	-3.3	17	6.7	1262	38	6	3	50	20	2539108|2540526|2540606	nmt1|thi2|pho4	-1.8	Cluster 6
GO Biological Processes	19	GO:1901617	organic hydroxy compound biosynthetic process	19_GO:0008152 metabolic process	-3.2	15	6.4	1262	42	6	3	50	20	2539108|2540526|2540606	nmt1|thi2|pho4	-1.6	Cluster 6
GO Biological Processes	19	GO:0006066	alcohol metabolic process	19_GO:0008152 metabolic process	-3.1	14	6.1	1262	46	6	3	50	20	2539108|2540526|2540606	nmt1|thi2|pho4	-1.6	Cluster 6
GO Biological Processes	19	GO:1901615	organic hydroxy compound metabolic process	19_GO:0008152 metabolic process	-2.9	12	5.7	1262	51	6	3	50	20	2539108|2540526|2540606	nmt1|thi2|pho4	-1.5	Cluster 6
GO Biological Processes	19	GO:0006790	sulfur compound metabolic process	19_GO:0008152 metabolic process	-2.7	9.9	5	1262	64	6	3	50	20	2539108|2540526|2540606	nmt1|thi2|pho4	-1.3	Cluster 6

## Sheet: GO_MCODE_Top3PPI_FigS2B
Network	Annotation
Cluster 2	GO:1901265|nucleoside phosphate binding|-5.1;GO:0000166|nucleotide binding|-5.1;GO:0097367|carbohydrate derivative binding|-4.9
Cluster 2_MCODE_ALL	GO:0140657|ATP-dependent activity|-7.8;GO:0030120|vesicle coat|-6.8;GO:0030117|membrane coat|-6.2
Cluster 2_SUB1_MCODE_1	GO:0051015|actin filament binding|-8.1;GO:0033178|proton-transporting two-sector ATPase complex, catalytic domain|-8.1;GO:0070993|translation preinitiation complex|-8.0
Cluster 2_SUB1_MCODE_2	GO:0101031|chaperone complex|-7.8;GO:0005832|chaperonin-containing T-complex|-6.6;GO:0006396|RNA processing|-5.8
Cluster 2_SUB1_MCODE_3	GO:0030120|vesicle coat|-17.3;GO:0048475|coated membrane|-16.6;GO:0030117|membrane coat|-16.6
Cluster 2_SUB1_MCODE_4	GO:0006099|tricarboxylic acid cycle|-5.1;GO:0033865|nucleoside bisphosphate metabolic process|-4.7;GO:0006637|acyl-CoA metabolic process|-4.7
Cluster 2_SUB1_MCODE_5	GO:0140658|ATP-dependent chromatin remodeler activity|-5.1;GO:0018193|peptidyl-amino acid modification|-4.9;GO:0006464|cellular protein modification process|-3.8
Cluster 2_SUB1_MCODE_6	GO:0098798|mitochondrial protein-containing complex|-5.9;GO:0015453|oxidoreduction-driven active transmembrane transporter activity|-5.1;GO:0005739|mitochondrion|-5.1
Cluster 2_SUB1_MCODE_7	GO:0016879|ligase activity, forming carbon-nitrogen bonds|-4.3;GO:0009066|aspartate family amino acid metabolic process|-4.3;GO:1901605|alpha-amino acid metabolic process|-4.1
Cluster 2_SUB1_MCODE_8	GO:1903460|mitotic DNA replication leading strand elongation|-7.3;GO:0006272|leading strand elongation|-7.3;GO:1902296|DNA strand elongation involved in cell cycle DNA replication|-6.9
Cluster 2_SUB1_MCODE_9	GO:0016624|oxidoreductase activity, acting on the aldehyde or oxo group of donors, disulfide as acceptor|-7.9;GO:0004738|pyruvate dehydrogenase activity|-7.9;GO:0004739|pyruvate dehydrogenase (acetyl-transferring) activity|-7.9
Cluster 2_SUB1_MCODE_10	GO:1903293|phosphatase complex|-6.4;GO:0008287|protein serine/threonine phosphatase complex|-6.4;GO:0010564|regulation of cell cycle process|-3.8
Cluster 2_SUB1_MCODE_11	GO:0006892|post-Golgi vesicle-mediated transport|-5.9;GO:0007034|vacuolar transport|-5.4;GO:0005774|vacuolar membrane|-4.7
Cluster 2_SUB1_MCODE_12	GO:0071824|protein-DNA complex subunit organization|-5.4;GO:0006325|chromatin organization|-4.2;GO:0005654|nucleoplasm|-4.1
Cluster 2_SUB1_MCODE_13	GO:0006270|DNA replication initiation|-7.2;GO:0006261|DNA-dependent DNA replication|-5.3;GO:0006260|DNA replication|-5.2
Cluster 2_SUB1_MCODE_14	GO:0005886|plasma membrane|-3.6;GO:0140657|ATP-dependent activity|-3.2;GO:0071944|cell periphery|-2.8
Cluster 3	GO:0000786|nucleosome|-8.0;GO:0044815|DNA packaging complex|-8.0;GO:0032993|protein-DNA complex|-4.4
Cluster 3_MCODE_ALL	GO:0000786|nucleosome|-9.8;GO:0044815|DNA packaging complex|-9.8;GO:0032993|protein-DNA complex|-6.1
Cluster 3_SUB1_MCODE_1	GO:0000786|nucleosome|-11.0;GO:0044815|DNA packaging complex|-11.0;GO:0032993|protein-DNA complex|-7.3
Cluster 3_SUB1_MCODE_2	GO:0016070|RNA metabolic process|-4.0;GO:0140513|nuclear protein-containing complex|-2.7;GO:0140098|catalytic activity, acting on RNA|-2.7
Cluster 3_SUB2_MCODE_3	GO:0019637|organophosphate metabolic process|-3.2;GO:0006793|phosphorus metabolic process|-2.8
Cluster 4	GO:0019752|carboxylic acid metabolic process|-10.0;GO:0043436|oxoacid metabolic process|-9.8;GO:0006082|organic acid metabolic process|-9.6
Cluster 4_MCODE_ALL	GO:0016070|RNA metabolic process|-10.4;GO:0034660|ncRNA metabolic process|-8.7;GO:0022613|ribonucleoprotein complex biogenesis|-7.2
Cluster 4_SUB1_MCODE_1	GO:1990904|ribonucleoprotein complex|-10.2;GO:0002181|cytoplasmic translation|-9.7;GO:0006412|translation|-9.1
Cluster 4_SUB1_MCODE_2	GO:0006189|'de novo' IMP biosynthetic process|-9.4;GO:0046112|nucleobase biosynthetic process|-9.2;GO:0009112|nucleobase metabolic process|-9.0
Cluster 4_SUB1_MCODE_3	GO:0006396|RNA processing|-6.3;GO:0031429|box H/ACA snoRNP complex|-5.8;GO:0031118|rRNA pseudouridine synthesis|-5.8
Cluster 4_SUB1_MCODE_4	GO:0042254|ribosome biogenesis|-6.9;GO:0022613|ribonucleoprotein complex biogenesis|-6.3;GO:0034470|ncRNA processing|-5.1
Cluster 4_SUB1_MCODE_5	GO:0016469|proton-transporting two-sector ATPase complex|-12.9;GO:1902600|proton transmembrane transport|-12.3;GO:0098662|inorganic cation transmembrane transport|-11.2
Cluster 4_SUB1_MCODE_6	GO:0006735|NADH regeneration|-6.8;GO:0006757|ATP generation from ADP|-6.8;GO:0006096|glycolytic process|-6.8
Cluster 4_SUB1_MCODE_7	GO:0004812|aminoacyl-tRNA ligase activity|-11.3;GO:0043038|amino acid activation|-11.3;GO:0006418|tRNA aminoacylation for protein translation|-11.3
Cluster 4_SUB1_MCODE_8	GO:0034654|nucleobase-containing compound biosynthetic process|-5.6;GO:0006351|transcription, DNA-templated|-5.6;GO:0097659|nucleic acid-templated transcription|-5.6
Cluster 4_SUB1_MCODE_9	GO:0010256|endomembrane system organization|-4.0;GO:0061024|membrane organization|-3.3
Cluster 4_SUB1_MCODE_10	GO:0045292|mRNA cis splicing, via spliceosome|-6.4;GO:0000377|RNA splicing, via transesterification reactions with bulged adenosine as nucleophile|-6.2;GO:0000375|RNA splicing, via transesterification reactions|-6.2
Cluster 4_SUB1_MCODE_11	GO:0000428|DNA-directed RNA polymerase complex|-5.1;GO:0030880|RNA polymerase complex|-5.1;GO:0055029|nuclear DNA-directed RNA polymerase complex|-5.1
Cluster 5	GO:0030163|protein catabolic process|-7.4;GO:0006508|proteolysis|-7.2;GO:0044257|cellular protein catabolic process|-7.2
Cluster 5_MCODE_ALL	GO:0051130|positive regulation of cellular component organization|-10.4;GO:0090068|positive regulation of cell cycle process|-10.2;GO:0045787|positive regulation of cell cycle|-9.9
Cluster 5_SUB1_MCODE_1	GO:0005838|proteasome regulatory particle|-16.5;GO:0022624|proteasome accessory complex|-16.5;GO:0043161|proteasome-mediated ubiquitin-dependent protein catabolic process|-14.7
Cluster 5_SUB1_MCODE_2	GO:0016192|vesicle-mediated transport|-9.1;GO:0000149|SNARE binding|-7.9;GO:0031201|SNARE complex|-7.2
Cluster 5_SUB1_MCODE_3	GO:0019787|ubiquitin-like protein transferase activity|-4.8;GO:0004842|ubiquitin-protein transferase activity|-4.8;GO:0016567|protein ubiquitination|-4.4
Cluster 5_SUB1_MCODE_4	GO:0005849|mRNA cleavage factor complex|-9.8;GO:0005847|mRNA cleavage and polyadenylation specificity factor complex|-9.8;GO:0006379|mRNA cleavage|-7.3
Cluster 5_SUB1_MCODE_6	GO:0030658|transport vesicle membrane|-5.9;GO:0030133|transport vesicle|-5.6;GO:0030120|vesicle coat|-5.3
Cluster 5_SUB1_MCODE_7	GO:0003779|actin binding|-5.0;GO:0008092|cytoskeletal protein binding|-4.7;GO:0032153|cell division site|-3.4
_FINAL	GO:0016192|vesicle-mediated transport|-16.6;GO:0048193|Golgi vesicle transport|-15.7;GO:0031982|vesicle|-14.6
_FINAL_MCODE_ALL	GO:0016192|vesicle-mediated transport|-13.6;GO:0030120|vesicle coat|-11.1;GO:0048475|coated membrane|-10.1
_FINAL_SUB1_MCODE_1	GO:0044877|protein-containing complex binding|-12.2;GO:0003779|actin binding|-10.5;GO:0051015|actin filament binding|-9.9
_FINAL_SUB1_MCODE_2	GO:0045254|pyruvate dehydrogenase complex|-6.6;GO:0006086|acetyl-CoA biosynthetic process from pyruvate|-6.6;GO:0005967|mitochondrial pyruvate dehydrogenase complex|-6.6
_FINAL_SUB1_MCODE_3	GO:0030120|vesicle coat|-33.7;GO:0030117|membrane coat|-32.6;GO:0048475|coated membrane|-32.6
_FINAL_SUB1_MCODE_4	GO:0005838|proteasome regulatory particle|-15.6;GO:0022624|proteasome accessory complex|-15.6;GO:0043161|proteasome-mediated ubiquitin-dependent protein catabolic process|-13.5
_FINAL_SUB1_MCODE_5	GO:0051015|actin filament binding|-6.3;GO:0004088|carbamoyl-phosphate synthase (glutamine-hydrolyzing) activity|-6.1;GO:0003779|actin binding|-5.4
_FINAL_SUB1_MCODE_6	GO:0006418|tRNA aminoacylation for protein translation|-7.0;GO:0004812|aminoacyl-tRNA ligase activity|-7.0;GO:0043038|amino acid activation|-7.0
_FINAL_SUB1_MCODE_7	GO:0006364|rRNA processing|-9.0;GO:0016072|rRNA metabolic process|-9.0;GO:0005732|sno(s)RNA-containing ribonucleoprotein complex|-8.7
_FINAL_SUB1_MCODE_8	GO:0016192|vesicle-mediated transport|-7.6;GO:0048284|organelle fusion|-7.5;GO:0006886|intracellular protein transport|-6.9
_FINAL_SUB1_MCODE_9	GO:0023052|signaling|-2.4;GO:0005524|ATP binding|-2.0;GO:0032559|adenyl ribonucleotide binding|-2.0
_FINAL_SUB1_MCODE_10	GO:0034032|purine nucleoside bisphosphate metabolic process|-7.2;GO:0035383|thioester metabolic process|-7.2;GO:0033875|ribonucleoside bisphosphate metabolic process|-7.2
_FINAL_SUB1_MCODE_11	GO:0000469|cleavage involved in rRNA processing|-5.6;GO:0090501|RNA phosphodiester bond hydrolysis|-5.2;GO:0090305|nucleic acid phosphodiester bond hydrolysis|-4.9
_FINAL_SUB1_MCODE_12	GO:0007093|mitotic cell cycle checkpoint signaling|-6.3;GO:0000075|cell cycle checkpoint signaling|-6.3;GO:1901988|negative regulation of cell cycle phase transition|-5.8
_FINAL_SUB1_MCODE_14	GO:0006735|NADH regeneration|-6.2;GO:0006757|ATP generation from ADP|-6.2;GO:0061621|canonical glycolysis|-6.2
_FINAL_SUB1_MCODE_15	GO:0006189|'de novo' IMP biosynthetic process|-7.0;GO:0006188|IMP biosynthetic process|-6.6;GO:0046040|IMP metabolic process|-6.4
