# Supplementary material for: Uncoupling of Mitosis and Cytokinesis Upon a Prolonged Arrest in Metaphase Is Influenced by Protein Phosphatases and Mitotic Transcription in Fission Yeast
Source: Front Cell Dev Biol. 2022 Jul 18;10:876810. doi: 10.3389/fcell.2022.876810 (PMC9340479; doi:10.3389/fcell.2022.876810)
Supplement: Supplementary file 10 [file Table1.XLSX]

## Sheet: VolcanoT3vsT0(t-test)
No	Significant	-LOG(P-value)	Difference	Protein IDs	Majority protein IDs	id	Peptide IDs	Uniprot ID	Fasta headers	Gene name	Symbol color	Symbol type	Symbol size	Show label	Only identified by site	Reverse	Potential contaminant	GOBP name	GOMF name	GOCC name	KEGG name	Reactome	KEGG	GOBP name_	GOMF name_	GOCC name_	KEGG name_	Peptides	Razor + unique peptides	Unique peptides	Sequence coverage [%]	Unique + razor sequence coverage [%]	Unique sequence coverage [%]	Mol. weight [kDa]	Q-value	Score	Intensity	MS/MS count	Number of proteins	Peptides EMM0_1	Peptides EMM0_2	Peptides EMM0_25	Peptides EMM0_26	Peptides EMM0_27	Peptides EMM0_3	Peptides EMM0_30	Peptides EMM0_31	Peptides EMM0_32	Peptides EMM0_33
2205	+	1.62832	-4.89541	sp|Q9USG6|RL33B_SCHPO	sp|Q9USG6|RL33B_SCHPO	2770	5901;9970;13737;34709;35186	Q9USG6		rpl33b	Color2 [DarkGray]	1	4											biosynthetic process;cellular biosynthetic process;cellular macromolecule biosynthetic process;cellular macromolecule metabolic process;cellular metabolic process;cellular process;cellular protein metabolic process;cytoplasmic translation;macromolecule biosynthetic process;macromolecule metabolic process;metabolic process;primary metabolic process;protein metabolic process;translation	structural constituent of ribosome;structural molecule activity	cell part;cytosolic large ribosomal subunit;intracellular organelle part;intracellular part;large ribosomal subunit;macromolecular complex;organelle part;ribonucleoprotein complex	Ribosome	5	3	3	45.4	30.6	30.6	12.108	0.00035112	4.8438	10621000000	205	1	5	5	5	4	5	5	5	5	5	5
1644	+	1.59981	-4.6811	sp|Q09900|RL38B_SCHPO	sp|Q09900|RL38B_SCHPO	2087	18560;26525;37873;37874	Q09900		rpl38b	Color2 [DarkGray]	1	4											biosynthetic process;cellular biosynthetic process;cellular macromolecule biosynthetic process;cellular macromolecule metabolic process;cellular metabolic process;cellular process;cellular protein metabolic process;cytoplasmic translation;macromolecule biosynthetic process;macromolecule metabolic process;metabolic process;primary metabolic process;protein metabolic process;translation	structural constituent of ribosome;structural molecule activity	cell part;cytoplasmic part;cytosol;cytosolic large ribosomal subunit;intracellular organelle part;intracellular part;large ribosomal subunit;macromolecular complex;organelle part;ribonucleoprotein complex	Ribosome	4	2	2	45.9	29.7	29.7	8.3388	0	14.412	4955800000	483	1	3	3	4	4	3	4	4	3	4	3
500	+	1.56716	-4.12895	sp|O59675|RS9B_SCHPO	sp|O59675|RS9B_SCHPO	709	6867;6868;6869;12638;13695;13696;17638;18201;18485;18486;18774;20757;20834;22590;26017;27189;27310;30103	O59675		rps9b	Color2 [DarkGray]	1	4											biological regulation;biosynthetic process;cellular biosynthetic process;cellular component biogenesis;cellular component biogenesis at cellular level;cellular component organization or biogenesis;cellular component organization or biogenesis at cellular level;cellular macromolecule biosynthetic process;cellular macromolecule metabolic process;cellular metabolic process;cellular process;cellular …	binding;nucleic acid binding;RNA binding;rRNA binding;structural constituent of ribosome;structural molecule activity	cell part;cytoplasmic part;cytosol;cytosolic small ribosomal subunit;intracellular organelle part;intracellular part;macromolecular complex;organelle part;ribonucleoprotein complex;small ribosomal subunit	Ribosome	18	3	3	59.4	12.5	12.5	22.245	0	72.114	4779900000	134	1	16	17	16	15	17	14	17	15	16	16
2367	+	2.96977	-3.74765	sp|Q9UTL8|AP3D_SCHPO	sp|Q9UTL8|AP3D_SCHPO	2974	5295;10595;12284;18454;18506;19727;32321;35390;37506	Q9UTL8		apl5	Color2 [DarkGray]	1	4											cellular process;establishment of localization;establishment of localization in cell;establishment of protein localization;Golgi to vacuole transport;Golgi vesicle transport;intracellular protein transport;intracellular transport;post-Golgi vesicle-mediated transport;protein transport;transport;vacuolar transport;vesicle-mediated transport	protein transporter activity;substrate-specific transporter activity;transporter activity	AP-3 adaptor complex;AP-type membrane coat adaptor complex;cell part;clathrin coated vesicle membrane;coated vesicle membrane;cytoplasmic part;cytoplasmic vesicle membrane;cytoplasmic vesicle part;Golgi apparatus;intracellular membrane-bounded organelle;intracellular organelle;intracellular organelle part;intracellular part;macromolecular complex;membrane;membrane part;membrane-bounded organelle;…	Lysosome	9	9	9	14.2	14.2	14.2	93.156	0	21.247	1597900000	61	1	3	3	4	4	3	5	4	4	5	3
632	+	2.051	-3.46994	sp|O60172|PPA3_SCHPO	sp|O60172|PPA3_SCHPO	874	11694;18327;32561;36559	O60172		SPBC21H7.03c	Color2 [DarkGray]	1	4											cellular metabolic process;cellular process;dephosphorylation;metabolic process;phosphate-containing compound metabolic process;phosphorus metabolic process	acid phosphatase activity;catalytic activity;hydrolase activity;hydrolase activity, acting on ester bonds;phosphatase activity;phosphoric ester hydrolase activity	cell part;cell wall;cell wall-bounded periplasmic space;external encapsulating structure;external side of plasma membrane;extracellular region;fungal-type cell wall;membrane part;periplasmic space;plasma membrane part	Aminobenzoate degradation;ko05152;Riboflavin metabolism	4	4	4	6.5	6.5	6.5	52.758	0.00034758	4.5695	2061100000	70	1	2	2	1	3	3	2	2	1	3	2
1234	+	2.43338	-3.20403	sp|P33532|BSU1_SCHPO	sp|P33532|BSU1_SCHPO	1613	1713;10040;13407	P33532		bsu1	Color2 [DarkGray]	1	4											cellular process;establishment of localization;nitrogen compound transport;sulfur compound transport;thiamine transmembrane transport;thiamine transport;transmembrane transport;transport;vitamin transmembrane transport;vitamin transport	pyridoxal transmembrane transporter activity;pyridoxamine transmembrane transporter activity;pyridoxine transmembrane transporter activity;substrate-specific transmembrane transporter activity;substrate-specific transporter activity;thiamine transmembrane transporter activity;transmembrane transporter activity;transporter activity;vitamin B6 transporter activity;vitamin transporter activity	cell part;cytoplasmic part;integral to membrane;intracellular membrane-bounded organelle;intracellular organelle;intracellular part;intrinsic to membrane;membrane;membrane part;membrane-bounded organelle;organelle;plasma membrane;vacuole		3	3	3	5.7	5.7	5.7	58.484	0	9.8021	700940000	111	1	3	3	3	3	3	3	3	3	3	3
1027	+	2.48188	-3.11099	sp|O94504|TRX2_SCHPO	sp|O94504|TRX2_SCHPO	1368	2310;2311;9621;17339;23865;32434;35219;37757	O94504		trx2	Color2 [DarkGray]	1	4											biological regulation;cell redox homeostasis;cellular homeostasis;cellular macromolecule metabolic process;cellular metabolic process;cellular process;cellular protein metabolic process;cellular response to chemical stimulus;cellular response to oxidative stress;cellular response to stimulus;cellular response to stress;glycerol ether metabolic process;homeostatic process;macromolecule metabolic p…	catalytic activity;disulfide oxidoreductase activity;oxidoreductase activity;oxidoreductase activity, acting on a sulfur group of donors;oxidoreductase activity, acting on a sulfur group of donors, disulfide as acceptor;protein disulfide oxidoreductase activity	cell part;cytoplasmic part;intracellular membrane-bounded organelle;intracellular organelle;intracellular part;membrane-bounded organelle;mitochondrion;organelle		8	8	8	45.1	45.1	45.1	15.079	0	11.584	856230000	98	1	6	6	3	5	6	4	5	5	4	5
1130	+	1.84495	-3.10954	sp|O94752|EDC3_SCHPO	sp|O94752|EDC3_SCHPO	1492	12078;19919;21442;26350;33039	O94752		edc3	Color2 [DarkGray]	1	4											catabolic process;cellular catabolic process;cellular macromolecule catabolic process;cellular macromolecule metabolic process;cellular metabolic process;cellular nitrogen compound metabolic process;cellular process;deadenylation-independent decapping of nuclear-transcribed mRNA;macromolecule catabolic process;macromolecule metabolic process;metabolic process;mRNA catabolic process;mRNA metabolic…		cell part;cytoplasm;cytoplasmic mRNA processing body;cytoplasmic part;intracellular non-membrane-bounded organelle;intracellular organelle;intracellular part;macromolecular complex;non-membrane-bounded organelle;organelle;ribonucleoprotein complex;RNA granule;stress granule	RNA degradation	5	5	5	18.1	18.1	18.1	49.218	0	59.881	1137700000	42	1	2	3	3	3	2	2	2	2	3	2
1203	+	1.95459	-2.36932	sp|P22192|PAC1_SCHPO	sp|P22192|PAC1_SCHPO	1574	180;9463;13351;18281;34474;38241	P22192		pac1	Color2 [DarkGray]	1	4											biological regulation;catabolic process;cell cycle;cellular catabolic process;cellular macromolecule catabolic process;cellular macromolecule metabolic process;cellular metabolic process;cellular nitrogen compound metabolic process;cellular process;cellular response to chemical stimulus;cellular response to dsRNA;cellular response to organic substance;cellular response to stimulus;cleavage involv…	binding;catalytic activity;cation binding;double-stranded RNA binding;double-stranded RNA-specific ribonuclease activity;endonuclease activity;endonuclease activity, active with either ribo- or deoxyribonucleic acids and producing 5'-phosphomonoesters;endoribonuclease activity;endoribonuclease activity, producing 5'-phosphomonoesters;hydrolase activity;hydrolase activity, acting on ester bonds;io…	cell part;intracellular membrane-bounded organelle;intracellular non-membrane-bounded organelle;intracellular organelle;intracellular organelle part;intracellular part;membrane-bounded organelle;non-membrane-bounded organelle;nuclear part;nucleolus;nucleus;organelle;organelle part	Ribosome biogenesis in eukaryotes	6	6	6	24	24	24	41.538	0	8.2247	639960000	44	1	2	3	2	2	2	2	3	2	4	3
1023	+	1.96527	-2.27754	sp|O94477|MYO52_SCHPO	sp|O94477|MYO52_SCHPO	1360	4568;5025;7100;7379;8385;13289;14723;15338;15651;20597;21322;21568;22113;24110;25315;30394;34942;35363;38505	O94477		myo52	Color2 [DarkGray]	1	4											actin cytoskeleton organization;actin filament bundle assembly;actin filament organization;actin filament-based movement;actin filament-based process;biological regulation;cell cycle cytokinesis;cell cycle process;cellular component assembly;cellular component assembly at cellular level;cellular component movement;cellular component organization;cellular component organization at cellular level;c…	adenyl nucleotide binding;adenyl ribonucleotide binding;ATP binding;binding;catalytic activity;hydrolase activity;hydrolase activity, acting on acid anhydrides;hydrolase activity, acting on acid anhydrides, in phosphorus-containing anhydrides;microfilament motor activity;motor activity;nucleoside-triphosphatase activity;nucleotide binding;purine nucleotide binding;purine ribonucleoside triphospha…	actin cortical patch;cell cortex of cell tip;cell cortex part;cell division site;cell division site part;cell part;cell pole;cell tip;cytoplasmic part;cytoskeletal part;intracellular organelle part;intracellular part;macromolecular complex;medial cortex;myosin complex;organelle part;protein complex		19	19	19	16.5	16.5	16.5	175.15	0	48.018	825270000	45	1	5	6	6	6	7	8	6	7	4	5
1765	+	4.89133	-1.78793	sp|Q10294|PAC2_SCHPO	sp|Q10294|PAC2_SCHPO	2230	955;9040;35721	Q10294		pac2	Color2 [DarkGray]	1	4											biological regulation;cell cycle;cellular process;cellular response to stimulus;meiotic cell cycle;negative regulation of biological process;negative regulation of conjugation;negative regulation of conjugation with cellular fusion;negative regulation of multi-organism process;regulation of biological process;regulation of cellular process;regulation of conjugation;regulation of conjugation with …		cell part;cytoplasmic part;cytosol;intracellular membrane-bounded organelle;intracellular organelle;intracellular part;membrane-bounded organelle;nucleus;organelle		3	3	3	12.8	12.8	12.8	26.106	0	6.7416	119000000	15	1	2	2	2	2	1	3	2	2	2	3
2252	+	2.57889	-1.75525	sp|Q9UST3|VPS52_SCHPO	sp|Q9UST3|VPS52_SCHPO	2829	2466;9566;15343;30924	Q9UST3		vps52	Color2 [DarkGray]	1	4											actin filament-based process;cellular process;endosome transport;establishment of localization;establishment of localization in cell;establishment of protein localization;Golgi to vacuole transport;Golgi vesicle transport;intracellular protein transport;intracellular transport;post-Golgi vesicle-mediated transport;protein transport;retrograde transport, endosome to Golgi;transport;vacuolar transp…		cell part;cytoplasmic part;cytoplasmic vesicle part;GARP complex;Golgi apparatus;Golgi apparatus part;intracellular membrane-bounded organelle;intracellular organelle;intracellular organelle part;intracellular part;macromolecular complex;membrane;membrane-bounded organelle;organelle;organelle part;protein complex		4	4	4	11	11	11	58.384	0	13.493	465470000	36	1	4	3	3	3	3	3	3	2	2	2
1253	+	6.88636	-1.75163	sp|P36597|NMT1_SCHPO	sp|P36597|NMT1_SCHPO	1634	1154;1155;1156;1815;3050;4746;6180;7050;7051;8757;10815;11446;11447;12304;14158;15277;15665;17760;18773;25633;25634;26034;26973;27116;27195;28043;30693;33861;36499;38365	P36597		nmt1	Color2 [DarkGray]	1	4											aromatic compound biosynthetic process;biosynthetic process;cellular aromatic compound metabolic process;cellular biosynthetic process;cellular metabolic process;cellular nitrogen compound biosynthetic process;cellular nitrogen compound metabolic process;cellular process;coenzyme biosynthetic process;coenzyme metabolic process;cofactor biosynthetic process;cofactor metabolic process;heterocycle b…	4-amino-5-hydroxymethyl-2-methylpyrimidine phosphate synthase activity;catalytic activity;isomerase activity;radical SAM enzyme activity	cell part;cytoplasmic part;cytosol;intracellular membrane-bounded organelle;intracellular organelle;intracellular part;membrane-bounded organelle;nucleus;organelle		30	30	30	81.8	81.8	81.8	38.965	0	323.31	144290000000	2275	1	21	21	25	22	25	23	26	24	27	23
396	+	4.98616	-1.57062	sp|O42885|YBN1_SCHPO;sp|Q9P6J9|YHD1_SCHPO	sp|O42885|YBN1_SCHPO	587	687;688;3196;10886;11684;11862;20635;23985;25719;27910;28880;30450;31092;36665;36976	O42885		SPBC8E4.01c	Color2 [DarkGray]	1	4											anion transport;cellular process;establishment of localization;inorganic anion transport;ion transmembrane transport;ion transport;phosphate ion transmembrane transport;phosphate ion transport;transmembrane transport;transport	active transmembrane transporter activity;anion transmembrane transporter activity;inorganic anion transmembrane transporter activity;inorganic phosphate transmembrane transporter activity;ion transmembrane transporter activity;phosphate ion transmembrane transporter activity;secondary active transmembrane transporter activity;substrate-specific transmembrane transporter activity;substrate-specif…	cell part;integral to membrane;integral to plasma membrane;intrinsic to membrane;intrinsic to plasma membrane;membrane part;plasma membrane part		15	15	15	32.7	32.7	32.7	63.645	0	183.44	1565700000	327	2	11	9	12	12	10	12	11	11	10	9
2286	+	6.91619	-1.26259	sp|Q9UT18|THI9_SCHPO	sp|Q9UT18|THI9_SCHPO	2868	561;3855;7796;16899;22481;25416;27299;36849	Q9UT18		thi9	Color2 [DarkGray]	1	4											amine transport;amino acid transmembrane transport;amino acid transport;carboxylic acid transport;cellular process;establishment of localization;L-amino acid transport;nitrogen compound transport;organic acid transport;organic substance transport;sulfur compound transport;thiamine transmembrane transport;thiamine transport;transmembrane transport;transport;vitamin transmembrane transport;vitamin …	active transmembrane transporter activity;amine transmembrane transporter activity;amino acid transmembrane transporter activity;antiporter activity;carboxylic acid transmembrane transporter activity;L-amino acid transmembrane transporter activity;organic acid transmembrane transporter activity;secondary active transmembrane transporter activity;substrate-specific transmembrane transporter activi…	cell division site part;cell part;cytoplasmic part;endoplasmic reticulum;endoplasmic reticulum membrane;endoplasmic reticulum part;integral to membrane;integral to plasma membrane;intracellular membrane-bounded organelle;intracellular organelle;intracellular organelle part;intracellular part;intrinsic to membrane;intrinsic to plasma membrane;medial membrane band;membrane;membrane part;membrane-bo…		8	8	8	19.8	19.8	19.8	65.069	0	186.2	1094800000	313	1	5	7	6	6	6	6	6	7	6	7
242	+	5.7571	1.1475	sp|O14116|YKX1_SCHPO	sp|O14116|YKX1_SCHPO	382	2826;3488;7226;8029;8454;9529;9608;10076;11003;11322;12839;15500;17830;17831;19283;20925;21470;24432;24753;26216;29806;32436;33403	O14116		SPAC328.01c	Color2 [DarkGray]	1	4											establishment of localization;establishment of localization in cell;establishment of protein localization;intracellular protein transport;intracellular transport;nuclear export;nuclear transport;nucleocytoplasmic transport;protein export from nucleus;protein targeting;protein transport;transport	binding;GTP binding;guanyl nucleotide binding;guanyl ribonucleotide binding;nuclear export signal receptor activity;nucleotide binding;protein binding;purine nucleotide binding;purine ribonucleoside triphosphate binding;purine ribonucleotide binding;ribonucleotide binding	cell part;cytoplasmic part;cytosol;envelope;intracellular membrane-bounded organelle;intracellular organelle;intracellular organelle part;intracellular part;macromolecular complex;membrane part;membrane-bounded organelle;nuclear envelope;nuclear part;nuclear pore;nucleus;organelle;organelle envelope;organelle part;pore complex;protein complex	RNA transport	23	23	23	25.4	25.4	25.4	140.42	0	90.773	1758400000	262	1	15	11	9	10	14	10	10	11	10	11
712	+	5.73051	1.15308	sp|O74452|SCW1_SCHPO	sp|O74452|SCW1_SCHPO	974	572;3568;9378;21869;22402;24356;25581;30412;32194;32707;34256;34290;34872	O74452		scw1	Color2 [DarkGray]	1	4											biological regulation;regulation of barrier septum formation;regulation of biological process;regulation of cell division;regulation of cellular component biogenesis;regulation of cellular component organization;regulation of cellular process;regulation of cytokinesis;regulation of cytokinetic process;regulation of fungal-type cell wall biogenesis	binding;nucleic acid binding;nucleotide binding;RNA binding	cell part;cytoplasm;intracellular part		13	13	13	30.5	30.5	30.5	60.393	0	183.37	1233200000	379	1	8	7	8	7	7	8	9	5	8	5
1362	+	6.06382	1.18926	sp|P78768|VTI1_SCHPO	sp|P78768|VTI1_SCHPO	1759	1506;12783;13349;19757;22338;24770;28538	P78768		vti1	Color2 [DarkGray]	1	4											cellular component organization;cellular component organization at cellular level;cellular component organization or biogenesis;cellular component organization or biogenesis at cellular level;cellular membrane fusion;cellular membrane organization;cellular process;endosome transport;ER to Golgi vesicle-mediated transport;establishment of localization;establishment of localization in cell;establis…	binding;protein binding;SNAP receptor activity;SNARE binding	cell part;coated vesicle membrane;cytoplasm;cytoplasmic part;cytoplasmic vesicle membrane;cytoplasmic vesicle part;endoplasmic reticulum membrane;endoplasmic reticulum part;endosomal part;endosome membrane;ER to Golgi transport vesicle membrane;fungal-type vacuole;Golgi apparatus;Golgi apparatus part;integral to Golgi membrane;integral to membrane;integral to organelle membrane;intracellular memb…	SNARE interactions in vesicular transport	7	7	7	50.9	50.9	50.9	24.743	0	147.46	597260000	213	1	5	4	5	2	3	4	3	3	1	2
329	+	5.16457	1.20654	sp|O14328|KSP1_SCHPO	sp|O14328|KSP1_SCHPO	490	2270;4319;11853;12654;15607;16981;28779;32767	O14328		ksp1	Color2 [DarkGray]	1	4											biological regulation;cellular macromolecule metabolic process;cellular metabolic process;cellular process;cellular protein metabolic process;cellular response to stimulus;macromolecule metabolic process;macromolecule modification;metabolic process;phosphate-containing compound metabolic process;phosphorus metabolic process;phosphorylation;primary metabolic process;protein metabolic process;prote…	adenyl nucleotide binding;adenyl ribonucleotide binding;ATP binding;binding;catalytic activity;kinase activity;nucleotide binding;phosphotransferase activity, alcohol group as acceptor;protein kinase activity;protein serine/threonine kinase activity;purine nucleotide binding;purine ribonucleoside triphosphate binding;purine ribonucleotide binding;ribonucleotide binding;transferase activity;transf…	cell part;cytoplasmic part;cytosol;intracellular membrane-bounded organelle;intracellular organelle;intracellular part;membrane-bounded organelle;nucleus;organelle		8	8	8	23.4	23.4	23.4	53.522	0	36.188	431670000	254	1	4	3	3	5	4	4	4	4	3	2
2208	+	5.99983	1.20719	sp|Q9USH7|PSY1_SCHPO	sp|Q9USH7|PSY1_SCHPO	2773	1880;2528;12511;12749;13782;15989;20761;25914;26088;27231;27398;31981;32592	Q9USH7		psy1	Color2 [DarkGray]	1	4											anatomical structure development;anatomical structure formation involved in morphogenesis;ascospore formation;ascospore-type prospore membrane assembly;cell development;cell differentiation;cellular component assembly;cellular component assembly at cellular level;cellular component assembly involved in morphogenesis;cellular component organization;cellular component organization at cellular level…	binding;protein binding;SNAP receptor activity;SNARE binding	cell division site;cell part;cell pole;cell tip;cytoplasmic part;endosome;Golgi apparatus;integral to membrane;intracellular membrane-bounded organelle;intracellular organelle;intracellular part;intrinsic to membrane;macromolecular complex;membrane;membrane part;membrane-bounded organelle;organelle;plasma membrane;prospore membrane;protein complex;SNARE complex	SNARE interactions in vesicular transport	13	13	13	57.7	57.7	57.7	32.55	0	170.74	5740900000	490	1	9	10	6	11	8	8	11	10	9	10
165	+	6.55503	1.21699	sp|O13944|YEH1_SCHPO	sp|O13944|YEH1_SCHPO	280	7183;7188;15154;15285;16847;17311;20845;23542;25294;25941;27791;27902;28078;28561;30836;32816;33362;33952;34208;36560;36834;38138;38367	O13944		SPAC23H4.01c	Color2 [DarkGray]	1	4											cellular component organization;cellular component organization or biogenesis;cellular membrane organization;cellular process;endocytosis;establishment of localization;establishment of localization in cell;exocytosis;lipid transport;membrane invagination;membrane organization;organic substance transport;secretion;secretion by cell;sterol transport;transport;vesicle-mediated transport	binding;lipid binding;oxysterol binding;steroid binding;sterol binding	cell part;cytoplasmic part;cytosol;endoplasmic reticulum;integral to membrane;intracellular membrane-bounded organelle;intracellular organelle;intracellular part;intrinsic to membrane;macromolecular complex;membrane part;membrane-bounded organelle;organelle;protein complex		23	23	23	28.5	28.5	28.5	106.81	0	190.35	2151400000	667	1	13	13	12	11	13	10	12	11	11	11
2280	+	6.40715	1.2209	sp|Q9UT05|TPP2_SCHPO	sp|Q9UT05|TPP2_SCHPO	2862	4133;4149;4406;5339;5340;5489;6497;7136;7149;7212;8384;8459;9420;9539;10149;10308;11990;12163;12476;12860;16814;17079;17885;18164;18411;19813;20141;20663;21187;23664;24909;26974;28462;30091;33879;34468;34530;34796	Q9UT05		tpp2	Color2 [DarkGray]	1	4												aminopeptidase activity;catalytic activity;endopeptidase activity;exopeptidase activity;hydrolase activity;peptidase activity;peptidase activity, acting on L-amino acid peptides;serine hydrolase activity;serine-type endopeptidase activity;serine-type peptidase activity;tripeptidyl-peptidase activity	cell part;cytoplasmic part;cytosol;intracellular part		38	38	38	36.8	36.8	36.8	142.92	0	323.31	6475700000	1560	1	24	23	18	23	24	19	22	25	23	23
1853	+	5.41609	1.2282	sp|Q1MTR3|VID27_SCHPO	sp|Q1MTR3|VID27_SCHPO	2340	1768;2587;5524;6316;6818;7808;7809;8229;9383;9562;18074;20041;20678;22318;25683;27551;29303;33069;33450;34427;37042;37766	Q1MTR3		vid27	Color2 [DarkGray]	1	4													cell part;cytoplasm;cytoplasmic part;cytosol;envelope;intracellular organelle part;intracellular part;nuclear envelope;nuclear part;organelle envelope;organelle part		22	22	22	34	34	34	92.426	0	128.58	1673900000	454	1	9	9	13	6	11	12	10	9	9	12
2386	+	4.26893	1.25348	sp|Q9UTS0|PSP3_SCHPO	sp|Q9UTS0|PSP3_SCHPO	2997	344;2393;2671;4342;5349;9727;10933;12915;13074;18722	Q9UTS0		psp3	Color2 [DarkGray]	1	4											catabolic process;cellular catabolic process;cellular macromolecule catabolic process;cellular macromolecule metabolic process;cellular metabolic process;cellular process;cellular protein catabolic process;cellular protein metabolic process;macromolecule catabolic process;macromolecule metabolic process;metabolic process;primary metabolic process;protein catabolic process;protein metabolic proces…	catalytic activity;endopeptidase activity;hydrolase activity;peptidase activity;peptidase activity, acting on L-amino acid peptides;serine hydrolase activity;serine-type endopeptidase activity;serine-type peptidase activity	cell part;cytoplasmic part;fungal-type vacuole lumen;intracellular organelle lumen;intracellular organelle part;intracellular part;membrane-enclosed lumen;organelle lumen;organelle part;vacuolar lumen;vacuolar part		10	10	10	35.3	35.3	35.3	48.732	0	34.02	1786300000	281	1	3	4	5	4	5	5	4	5	3	4
1755	+	5.49449	1.25839	sp|Q10268|MAC1_SCHPO	sp|Q10268|MAC1_SCHPO	2217	4724;5148;5149;8583;8820;10524;18309;21180;24579;24582;24583;24584;24585;24699;25013;25467;29773;29976;30518;31344;31863;32899;33178;37001;38022;38023	Q10268		mac1	Color2 [DarkGray]	1	4											cell cycle cytokinesis;cell cycle process;cellular process;cytokinesis;cytokinesis after mitosis		cell division site;cell part;cell pole;cell septum;cell tip;growing cell tip;integral to membrane;integral to plasma membrane;intrinsic to membrane;intrinsic to plasma membrane;membrane part;non-growing cell tip;old growing cell tip;plasma membrane part;site of polarized growth		26	26	26	54.2	54.2	54.2	81.715	0	273.31	3380800000	888	1	9	9	11	10	13	9	11	10	10	8
1775	+	4.76361	1.30162	sp|Q10314|YD62_SCHPO	sp|Q10314|YD62_SCHPO	2245	14632;18569;23338;29646;32617;34951	Q10314		SPAC17G8.02	Color2 [DarkGray]	1	4											biosynthetic process;catabolic process;cellular biosynthetic process;cellular catabolic process;cellular metabolic compound salvage;cellular metabolic process;cellular nitrogen compound biosynthetic process;cellular nitrogen compound catabolic process;cellular nitrogen compound metabolic process;cellular process;coenzyme biosynthetic process;coenzyme metabolic process;cofactor biosynthetic proces…	catalytic activity;hydrolase activity;hydrolase activity, acting on glycosyl bonds;hydrolase activity, hydrolyzing N-glycosyl compounds;nicotinamide riboside hydrolase activity;nicotinic acid riboside hydrolase activity;purine nucleosidase activity;ribosylpyrimidine nucleosidase activity;uridine nucleosidase activity	cell part;cytoplasm;cytoplasmic part;cytosol;intracellular membrane-bounded organelle;intracellular organelle;intracellular part;membrane-bounded organelle;nucleus;organelle		6	6	6	27.3	27.3	27.3	36.063	0	51.941	923230000	223	1	2	5	3	4	3	3	2	4	4	4
2045	+	5.88609	1.31732	sp|Q9P6Q5|DUT_SCHPO	sp|Q9P6Q5|DUT_SCHPO	2575	10260;11706;13031;13382;15931;34957;35094	Q9P6Q5		SPAC644.05c	Color2 [DarkGray]	1	4											2'-deoxyribonucleotide biosynthetic process;2'-deoxyribonucleotide metabolic process;biosynthetic process;catabolic process;cellular biosynthetic process;cellular catabolic process;cellular metabolic process;cellular nitrogen compound biosynthetic process;cellular nitrogen compound catabolic process;cellular nitrogen compound metabolic process;cellular process;deoxyribonucleoside monophosphate bi…	binding;catalytic activity;cation binding;dITP diphosphatase activity;dUTP diphosphatase activity;hydrolase activity;hydrolase activity, acting on acid anhydrides;hydrolase activity, acting on acid anhydrides, in phosphorus-containing anhydrides;ion binding;magnesium ion binding;metal ion binding;nucleoside-triphosphate diphosphatase activity;pyrophosphatase activity	cell part;cytoplasm;cytoplasmic part;cytosol;intracellular membrane-bounded organelle;intracellular organelle;intracellular part;membrane-bounded organelle;nucleus;organelle	Pyrimidine metabolism	7	7	7	72.9	72.9	72.9	14.862	0	109.08	5895000000	641	1	6	7	6	6	7	7	6	5	6	5
952	+	4.7053	1.32431	sp|O94327|TSPO_SCHPO	sp|O94327|TSPO_SCHPO	1276	396;17701;22198;23850;33414	O94327		SPBC725.10	Color2 [DarkGray]	1	4											establishment of localization;establishment of localization in cell;intracellular transport;mitochondrial transport;transport		cell part;cytoplasmic part;integral to membrane;intracellular membrane-bounded organelle;intracellular organelle;intracellular organelle part;intracellular part;intrinsic to membrane;membrane;membrane part;membrane-bounded organelle;mitochondrial membrane;mitochondrial part;mitochondrion;organelle;organelle membrane;organelle part		5	5	5	48.8	48.8	48.8	18.388	0	25.514	1369600000	92	1	3	3	3	3	3	3	3	4	3	3
2479	+	5.93706	1.35043	sp|Q9Y7N4|OXDA_SCHPO	sp|Q9Y7N4|OXDA_SCHPO	3113	2650;6430;6431;7013;10882;18753;19666;32894;32909;34013	Q9Y7N4		dao1	Color2 [DarkGray]	1	4											alanine metabolic process;amine metabolic process;carboxylic acid metabolic process;cellular amine metabolic process;cellular amino acid metabolic process;cellular ketone metabolic process;cellular metabolic process;cellular nitrogen compound metabolic process;cellular process;D-alanine family amino acid metabolic process;D-alanine metabolic process;D-amino acid metabolic process;metabolic proces…	catalytic activity;D-amino-acid oxidase activity;oxidoreductase activity;oxidoreductase activity, acting on the CH-NH2 group of donors;oxidoreductase activity, acting on the CH-NH2 group of donors, oxygen as acceptor		Arginine and proline metabolism;D-Arginine and D-ornithine metabolism;Glycine, serine and threonine metabolism;Penicillin and cephalosporin biosynthesis;Peroxisome	10	10	10	37.4	37.4	37.4	38.714	0	24.457	692680000	199	1	3	4	5	5	3	4	5	3	3	5
1097	+	7.62402	1.36549	sp|O94667|RTF1_SCHPO	sp|O94667|RTF1_SCHPO	1453	4176;4560;7953;14861;14862;20259;25442;34119;35472	O94667		SPBC651.09c	Color2 [DarkGray]	1	4											biological regulation;biosynthetic process;cellular biosynthetic process;cellular component organization;cellular component organization at cellular level;cellular component organization or biogenesis;cellular component organization or biogenesis at cellular level;cellular macromolecule metabolic process;cellular metabolic process;cellular nitrogen compound metabolic process;cellular process;cell…	binding;DNA binding;nucleic acid binding	Cdc73/Paf1 complex;cell part;intracellular membrane-bounded organelle;intracellular organelle;intracellular organelle part;intracellular part;macromolecular complex;membrane-bounded organelle;nuclear part;nucleoplasm part;nucleus;organelle;organelle part;protein complex;transcription elongation factor complex		9	9	9	19.5	19.5	19.5	63.679	0	53.477	655550000	289	1	6	7	5	7	6	5	5	7	5	6
1642	+	8.42449	1.39093	sp|Q09898|SID2_SCHPO	sp|Q09898|SID2_SCHPO	2085	4046;4232;4320;10091;12570;15476;18482;18483;20434;20630;21112;21284;23304;25432;31386;32359;35229	Q09898		sid2	Color2 [DarkGray]	1	4											barrier septum formation;biological regulation;cell cycle phase;cell cycle process;cellular component assembly;cellular component assembly at cellular level;cellular component organization;cellular component organization at cellular level;cellular component organization or biogenesis;cellular component organization or biogenesis at cellular level;cellular macromolecule metabolic process;cellular …	adenyl nucleotide binding;adenyl ribonucleotide binding;ATP binding;binding;catalytic activity;kinase activity;nucleotide binding;phosphotransferase activity, alcohol group as acceptor;protein kinase activity;protein serine/threonine kinase activity;purine nucleotide binding;purine ribonucleoside triphosphate binding;purine ribonucleotide binding;ribonucleotide binding;transferase activity;transf…	cell cortex part;cell division site part;cell part;cytoplasmic part;cytosol;intracellular part;macromolecular complex;medial cortex;protein complex;Sid2-Mob1 complex		17	17	17	42	42	42	70.491	0	159.47	2322600000	565	1	9	7	9	7	9	11	11	8	10	9
1636	+	6.85789	1.43071	sp|Q09891|ATCX_SCHPO;sp|O36028|ATCZ_SCHPO	sp|Q09891|ATCX_SCHPO	2079	352;428;2184;3876;5260;5974;6192;6965;7528;8418;9111;10194;10997;11759;13851;14897;17565;18176;18370;18641;20002;20115;20196;20607;20987;21878;22942;24193;28467;28487;30543;31080;31637;31900;32478;32508;33565;34015;36853;37068;37069;37245;37246;37846;38311	Q09891		SPAC24B11.12c	Color2 [DarkGray]	1	4											biological regulation;cellular component organization;cellular component organization or biogenesis;cellular membrane organization;cellular process;endocytosis;establishment of localization;establishment of localization in cell;establishment of protein localization;intracellular protein transport;intracellular transport;lipid translocation;lipid transport;membrane invagination;membrane organizati…	adenyl nucleotide binding;adenyl ribonucleotide binding;ATP binding;ATPase activity;ATPase activity, coupled;ATPase activity, coupled to movement of substances;binding;catalytic activity;cation binding;hydrolase activity;hydrolase activity, acting on acid anhydrides;hydrolase activity, acting on acid anhydrides, in phosphorus-containing anhydrides;ion binding;lipid transporter activity;magnesium …	cell part;cytoplasmic part;endoplasmic reticulum;endoplasmic reticulum membrane;endoplasmic reticulum part;integral to membrane;intracellular membrane-bounded organelle;intracellular organelle;intracellular organelle part;intracellular part;intrinsic to membrane;membrane;membrane part;membrane-bounded organelle;organelle;organelle membrane;organelle part;plasma membrane		45	45	45	42	42	42	159.35	0	323.31	4105700000	1068	2	20	20	19	20	19	20	20	21	15	21
785	+	4.79173	1.43908	sp|O74749|HSE1_SCHPO	sp|O74749|HSE1_SCHPO	1067	1772;13445;16501;16502;21920;23421;25692;31730;36101;36994	O74749		hse1	Color2 [DarkGray]	1	4											anatomical structure formation involved in morphogenesis;ascospore-type prospore formation;cellular component assembly;cellular component assembly at cellular level;cellular component assembly involved in morphogenesis;cellular component organization;cellular component organization at cellular level;cellular component organization or biogenesis;cellular component organization or biogenesis at cel…		cell part;cytoplasm;cytoplasmic part;cytosol;endosomal part;endosome;endosome membrane;ESCRT-0 complex;Golgi apparatus;intracellular membrane-bounded organelle;intracellular organelle;intracellular organelle part;intracellular part;macromolecular complex;membrane;membrane-bounded organelle;nucleus;organelle;organelle membrane;organelle part;protein complex	Endocytosis;Jak-STAT signaling pathway	10	10	10	31.1	31.1	31.1	42.497	0	64.255	351310000	160	1	2	3	6	2	2	5	5	3	4	1
277	+	4.50213	1.44455	sp|O14214|TRM10_SCHPO	sp|O14214|TRM10_SCHPO	429	729;7166;13683;15894;16117;16615;20435;23660;27907;31142;31309	O14214		trm10	Color2 [DarkGray]	1	4											cellular macromolecule metabolic process;cellular metabolic process;cellular nitrogen compound metabolic process;cellular process;macromolecule metabolic process;macromolecule methylation;macromolecule modification;metabolic process;methylation;ncRNA metabolic process;ncRNA processing;nitrogen compound metabolic process;nucleic acid metabolic process;nucleobase-containing compound metabolic proce…		cell part;cytoplasm;intracellular membrane-bounded organelle;intracellular non-membrane-bounded organelle;intracellular organelle;intracellular organelle part;intracellular part;membrane-bounded organelle;non-membrane-bounded organelle;nuclear part;nucleolus;nucleus;organelle;organelle part		11	11	11	35.5	35.5	35.5	35.47	0	19.794	7070500000	153	1	5	4	6	5	5	6	8	4	7	3
1372	+	7.13965	1.47024	sp|P78811|UGPA1_SCHPO	sp|P78811|UGPA1_SCHPO	1770	3794;7034;7702;8711;9027;10531;10809;11724;11981;12722;13575;13577;14579;17262;17429;17466;19540;20174;22192;23323;23614;23615;23616;27005;27537;27538;27976;30111;31404;33535;36195;36196;37136;37279;37804;37977	P78811		fuy1	Color2 [DarkGray]	1	4											alcohol metabolic process;carbohydrate metabolic process;cellular carbohydrate metabolic process;cellular metabolic process;cellular nitrogen compound metabolic process;cellular process;glucose metabolic process;hexose metabolic process;metabolic process;monosaccharide metabolic process;nitrogen compound metabolic process;nucleobase-containing compound metabolic process;nucleotide-sugar metabolic…	binding;catalytic activity;cation binding;ion binding;metal ion binding;nucleotidyltransferase activity;transferase activity;transferase activity, transferring phosphorus-containing groups;uridylyltransferase activity;UTP:glucose-1-phosphate uridylyltransferase activity;UTP-monosaccharide-1-phosphate uridylyltransferase activity	cell part;cytoplasmic part;cytosol;intracellular membrane-bounded organelle;intracellular organelle;intracellular part;membrane-bounded organelle;nucleus;organelle	Amino sugar and nucleotide sugar metabolism;Galactose metabolism;Pentose and glucuronate interconversions;Starch and sucrose metabolism	36	36	36	78.1	78.1	78.1	56.429	0	323.31	100360000000	5035	1	28	29	29	28	30	29	31	29	30	28
460	+	4.04357	1.4869	sp|O43026|G3P2_SCHPO	sp|O43026|G3P2_SCHPO	657	228;3313;7635;8495;10285;12091;15344;17698;17699;21340;21623;21624;21759;27501;34325;34579;34580;34616;34627;34656;35488;35489;36066;36067;36770;37110	O43026		gpd3	Color2 [DarkGray]	1	4												binding;catalytic activity;coenzyme binding;cofactor binding;glyceraldehyde-3-phosphate dehydrogenase (NAD+) (phosphorylating) activity;NAD binding;NADP binding;nucleotide binding;oxidoreductase activity;oxidoreductase activity, acting on the aldehyde or oxo group of donors;oxidoreductase activity, acting on the aldehyde or oxo group of donors, NAD or NADP as acceptor	cell part;cytoplasmic part;cytosol;intracellular part	Alzheimer's disease;Glycolysis / Gluconeogenesis	26	13	13	85.1	50.1	50.1	35.674	0	222.39	12764000000	763	1	18	19	21	21	20	19	21	19	19	20
1020	+	3.92569	1.49003	sp|O94467|OYEC_SCHPO	sp|O94467|OYEC_SCHPO	1355	3781;14071;14609;15085;15836	O94467		SPBC23G7.10c	Color2 [DarkGray]	1	4												binding;catalytic activity;coenzyme binding;cofactor binding;FMN binding;NADPH dehydrogenase activity;nucleotide binding;oxidoreductase activity;oxidoreductase activity, acting on a sulfur group of donors;oxidoreductase activity, acting on NADH or NADPH;oxidoreductase activity, acting on other nitrogenous compounds as donors;pentaerythritol trinitrate reductase activity;trichloro-p-hydroquinone r…	cell part;cytoplasmic part;cytosol;intracellular membrane-bounded organelle;intracellular organelle;intracellular part;membrane-bounded organelle;nucleus;organelle		5	5	5	14.9	14.9	14.9	43.683	0.00035211	4.8896	71519000	29	1	1	1	3	1	1	3	4	0	3	1
159	+	6.03924	1.5113	sp|O13932|BET1_SCHPO	sp|O13932|BET1_SCHPO	272	6970;20016;29363	O13932		bet1	Color2 [DarkGray]	1	4											cellular component organization;cellular component organization or biogenesis;cellular process;ER to Golgi vesicle-mediated transport;establishment of localization;establishment of localization in cell;establishment of protein localization;Golgi vesicle transport;intracellular protein transport;intracellular transport;membrane fusion;membrane organization;protein transport;transport;vesicle-media…	binding;protein binding;SNAP receptor activity	cell part;cytoplasmic part;endoplasmic reticulum;endoplasmic reticulum membrane;endoplasmic reticulum part;fungal-type vacuole membrane;Golgi apparatus;Golgi apparatus part;Golgi membrane;integral to membrane;intracellular membrane-bounded organelle;intracellular organelle;intracellular organelle part;intracellular part;intrinsic to membrane;membrane;membrane part;membrane-bounded organelle;organ…	SNARE interactions in vesicular transport	3	3	3	31.6	31.6	31.6	13.251	0	66.29	574750000	195	1	2	3	3	1	3	3	3	2	3	3
1724	+	6.86526	1.53526	sp|Q10199|IMP2_SCHPO	sp|Q10199|IMP2_SCHPO	2180	1907;1908;4991;7616;10107;10551;12816;13784;14633;16506;17348;20591;21058;21445;21910;22565;23535;26440;28440;28737;29524;30104;30622;32847;33102;35371	Q10199		imp2	Color2 [DarkGray]	1	4											cell cycle phase;cell cycle process;cellular component organization;cellular component organization at cellular level;cellular component organization or biogenesis;cellular component organization or biogenesis at cellular level;cellular process;mitosis;nuclear division;organelle fission;organelle organization		actomyosin contractile ring;cell cortex part;cell division site part;cell part;contractile ring;cytoplasm;cytoplasmic part;cytoskeletal part;cytosol;intracellular organelle part;intracellular part;organelle part		26	26	26	52.4	52.4	52.4	75.166	0	323.31	2557000000	707	1	11	9	12	7	11	12	14	11	9	9
1297	+	9.02462	1.58484	sp|P40903|ISP6_SCHPO	sp|P40903|ISP6_SCHPO	1687	2485;12311;13185;16182;16775;18414;18990;22430;30301;30906;38444	P40903		isp6	Color2 [DarkGray]	1	4											autophagy;biological regulation;catabolic process;cell communication;cellular catabolic process;cellular component organization;cellular component organization at cellular level;cellular component organization or biogenesis;cellular component organization or biogenesis at cellular level;cellular macromolecule catabolic process;cellular macromolecule metabolic process;cellular metabolic process;ce…	catalytic activity;endopeptidase activity;hydrolase activity;peptidase activity;peptidase activity, acting on L-amino acid peptides;serine hydrolase activity;serine-type endopeptidase activity;serine-type peptidase activity	cell part;cytoplasmic part;fungal-type vacuole;Golgi apparatus;intracellular membrane-bounded organelle;intracellular organelle;intracellular part;lytic vacuole;membrane-bounded organelle;organelle;storage vacuole;vacuole		11	11	11	37	37	37	49.366	0	155.85	4320800000	638	1	6	7	7	6	6	5	7	6	6	5
2	+	4.1618	1.59325	sp|A9ZLL8|LSD90_SCHPO	sp|A9ZLL8|LSD90_SCHPO	64	212;520;581;1657;2734;3318;3479;5559;5698;5699;6334;6501;12363;12435;12436;15632;16001;16166;17784;18033;22026;23184;23411;23412;23655;24226;24227;24698;26442;27272;27598;27806;28748;30502;30563;30728;31253;31383;32152;32404;34058;34396;35331	A9ZLL8		lsd90	Color2 [DarkGray]	1	4											biosynthetic process;carboxylic acid biosynthetic process;carboxylic acid metabolic process;cellular biosynthetic process;cellular ketone metabolic process;cellular lipid metabolic process;cellular metabolic process;cellular process;fatty acid biosynthetic process;fatty acid metabolic process;lipid biosynthetic process;lipid metabolic process;long-chain fatty acid biosynthetic process;long-chain …	adenyl nucleotide binding;adenyl ribonucleotide binding;ATP binding;binding;nucleotide binding;purine nucleotide binding;purine ribonucleoside triphosphate binding;purine ribonucleotide binding;ribonucleotide binding			43	43	43	57.9	57.9	57.9	82.323	0	323.31	3516700000	1309	1	20	20	25	16	24	21	19	21	20	22
1053	+	6.72797	1.60165	sp|O94559|YF65_SCHPO	sp|O94559|YF65_SCHPO	1397	6441;11753;12459;14061;14240;16730;17031;19788;26567;27573;35173	O94559		SPAC23C4.05c	Color2 [DarkGray]	1	4															11	11	11	32.9	32.9	32.9	49.532	0	21.801	961390000	196	1	5	6	7	5	8	7	7	7	7	5
898	+	3.71659	1.60215	sp|O74989|YJZC_SCHPO	sp|O74989|YJZC_SCHPO	1209	5027;5028;10687;14064;14499;27958;31139	O74989		SPCC338.12	Color2 [DarkGray]	1	4											biological regulation;cellular component organization;cellular component organization at cellular level;cellular component organization or biogenesis;cellular component organization or biogenesis at cellular level;cellular membrane fusion;cellular membrane organization;cellular process;membrane fusion;membrane organization;negative regulation of catalytic activity;negative regulation of endopepti…	endopeptidase inhibitor activity;endopeptidase regulator activity;enzyme inhibitor activity;enzyme regulator activity;peptidase inhibitor activity;peptidase regulator activity	cell part;cytoplasmic part;cytosol;fungal-type vacuole;intracellular membrane-bounded organelle;intracellular organelle;intracellular part;lytic vacuole;membrane-bounded organelle;nucleus;organelle;storage vacuole;vacuole		7	7	7	92.2	92.2	92.2	8.5515	0	20.497	2584500000	261	1	4	5	5	4	5	5	4	5	5	4
1993	+	4.7024	1.62196	sp|Q9P378|GAS1_SCHPO	sp|Q9P378|GAS1_SCHPO	2509	5322;10909;25973;26445	Q9P378		gas1	Color2 [DarkGray]	1	4											1,3-beta-D-glucan metabolic process;anatomical structure morphogenesis;barrier septum formation;beta-glucan metabolic process;carbohydrate metabolic process;cell morphogenesis;cell wall 1,3-beta-D-glucan metabolic process;cell wall assembly;cell wall beta-glucan metabolic process;cell wall macromolecule metabolic process;cell wall organization or biogenesis;cell wall polysaccharide metabolic proc…	1,3-beta-glucanosyltransferase activity;catalytic activity;glucanosyltransferase activity;transferase activity	anchored to external side of plasma membrane;anchored to membrane;anchored to plasma membrane;cell part;cell periphery;cell septum;cell septum edging;cell wall;cell wall part;external encapsulating structure;external encapsulating structure part;extracellular region;fungal-type cell wall;intrinsic to external side of plasma membrane;intrinsic to membrane;intrinsic to plasma membrane;membrane part…		4	4	4	13.5	13.5	13.5	58.115	0	74.213	9146700000	333	1	3	2	3	3	3	3	3	2	3	3
1900	+	8.30165	1.63177	sp|Q92398|SPM1_SCHPO	sp|Q92398|SPM1_SCHPO	2394	1948;1986;3694;4761;4762;6771;11084;13471;16688;19423;19424;26480;28640;34187;34591;37550	Q92398		spm1	Color2 [DarkGray]	1	4											biological regulation;cell cycle;cellular macromolecule metabolic process;cellular metabolic process;cellular process;cellular protein metabolic process;cellular response to stimulus;intracellular protein kinase cascade;intracellular signal transduction;macromolecule metabolic process;macromolecule modification;MAPKKK cascade;MAPKKK cascade involved in cell wall biogenesis;metabolic process;pepti…	adenyl nucleotide binding;adenyl ribonucleotide binding;ATP binding;binding;catalytic activity;kinase activity;MAP kinase activity;molecular transducer activity;nucleotide binding;phosphotransferase activity, alcohol group as acceptor;protein kinase activity;protein serine/threonine kinase activity;purine nucleotide binding;purine ribonucleoside triphosphate binding;purine ribonucleotide binding;…	cell division site;cell part;cytoplasm;cytoplasmic part;cytosol;intracellular membrane-bounded organelle;intracellular organelle;intracellular part;membrane-bounded organelle;nucleus;organelle		16	16	15	39.8	39.8	37.9	48.261	0	103.08	2528000000	426	1	7	7	8	7	8	9	9	8	7	7
139	+	5.42953	1.64818	sp|O13892|YE38_SCHPO	sp|O13892|YE38_SCHPO	250	4370;5810;6681;7585;8032;8261;8957;9362;10032;12662;13071;13484;13816;14588;16152;22795;22796;23492;25321;26496;26636;28378;28702;29630;29675;30370;32256;34083;34528;37923;38199	O13892		SPAC20G4.08	Color2 [DarkGray]	1	4											catabolic process;cellular catabolic process;cellular component assembly;cellular component assembly at cellular level;cellular component organization;cellular component organization at cellular level;cellular component organization or biogenesis;cellular component organization or biogenesis at cellular level;cellular macromolecular complex assembly;cellular macromolecular complex subunit organiz…	binding;protein binding;protein complex scaffold;structural molecule activity	cell part;cytoplasm;cytoplasmic mRNA processing body;cytoplasmic part;intracellular non-membrane-bounded organelle;intracellular organelle;intracellular part;macromolecular complex;non-membrane-bounded organelle;organelle;ribonucleoprotein complex;RNA granule;stress granule		31	31	31	36.6	36.6	36.6	119.23	0	154.77	17470000000	504	1	12	16	16	11	17	15	18	17	17	14
1936	+	5.15413	1.6634	sp|Q9C1W6|YN59_SCHPO	sp|Q9C1W6|YN59_SCHPO	2437	5526;5844;6708;6803;14952;17364;17748;19347;20898;24974;25132;26145;30740;32312	Q9C1W6		SPBC713.09	Color2 [DarkGray]	1	4													cell part;cytoplasmic part;cytosol;intracellular part		14	14	14	35.9	35.9	35.9	44.77	0	70.198	980350000	396	1	3	7	9	7	5	6	8	6	6	6
673	+	7.6422	1.67224	sp|O74374|PGM_SCHPO	sp|O74374|PGM_SCHPO	924	3705;3738;4594;5498;6407;8367;8576;8577;10226;11119;12472;12974;14423;15161;16301;17384;20969;20990;21335;22514;24472;24620;25280;27561;27562;29626;33889;34277;34278;36010;37129;37272;37411;37412;37944	O74374		SPBC32F12.10	Color2 [DarkGray]	1	4											alcohol catabolic process;alcohol metabolic process;biosynthetic process;carbohydrate biosynthetic process;carbohydrate catabolic process;carbohydrate metabolic process;catabolic process;cellular biosynthetic process;cellular carbohydrate biosynthetic process;cellular carbohydrate catabolic process;cellular carbohydrate metabolic process;cellular glucan metabolic process;cellular macromolecule bi…	binding;catalytic activity;cation binding;intramolecular transferase activity;intramolecular transferase activity, phosphotransferases;ion binding;isomerase activity;metal ion binding;phosphoglucomutase activity	cell part;cytoplasmic part;cytosol;intracellular membrane-bounded organelle;intracellular organelle;intracellular part;membrane-bounded organelle;nucleus;organelle	Amino sugar and nucleotide sugar metabolism;Galactose metabolism;Glycolysis / Gluconeogenesis;Pentose phosphate pathway;Purine metabolism;Starch and sucrose metabolism;Streptomycin biosynthesis	35	35	35	74	74	74	60.598	0	323.31	35155000000	2851	1	24	23	24	23	24	26	25	24	22	22
1433	+	3.01287	1.72994	sp|P87126|CWC2_SCHPO	sp|P87126|CWC2_SCHPO	1836	3445;10006;12481;16763;25752;36493	P87126		cwf2	Color2 [DarkGray]	1	4											cell cycle;cellular component assembly;cellular component assembly at cellular level;cellular component organization;cellular component organization at cellular level;cellular component organization or biogenesis;cellular component organization or biogenesis at cellular level;cellular macromolecular complex assembly;cellular macromolecular complex subunit organization;cellular macromolecule metab…	binding;cation binding;ion binding;metal ion binding;nucleic acid binding;nucleotide binding;pre-mRNA binding;RNA binding;snRNA binding;U6 snRNA binding	cell part;intracellular membrane-bounded organelle;intracellular organelle;intracellular organelle part;intracellular part;macromolecular complex;membrane-bounded organelle;nuclear part;nucleus;organelle;organelle part;protein complex;Prp19 complex;ribonucleoprotein complex;spliceosomal complex		6	6	6	17.3	17.3	17.3	44.281	0	47.886	313660000	114	1	3	2	4	3	2	5	2	1	3	1
1897	+	6.33059	1.74773	sp|Q92372|RFA1_SCHPO	sp|Q92372|RFA1_SCHPO	2391	2555;3356;4090;6897;8031;9668;10210;12212;13061;14099;14365;16179;16967;17131;18620;19206;23919;26844;29481;31813;34115;36179;38331	Q92372		ssb1	Color2 [DarkGray]	1	4											anatomical structure homeostasis;biological regulation;biosynthetic process;cellular biosynthetic process;cellular component organization;cellular component organization at cellular level;cellular component organization or biogenesis;cellular component organization or biogenesis at cellular level;cellular macromolecule biosynthetic process;cellular macromolecule metabolic process;cellular metabol…	binding;cation binding;DNA binding;ion binding;metal ion binding;nucleic acid binding	cell part;chromosomal part;chromosome, telomeric region;cytoplasm;cytoplasmic part;cytosol;DNA replication factor A complex;intracellular membrane-bounded organelle;intracellular organelle;intracellular organelle part;intracellular part;macromolecular complex;membrane-bounded organelle;nuclear chromosome part;nuclear chromosome, telomeric region;nuclear part;nucleus;organelle;organelle part;prote…	DNA replication;Homologous recombination;Mismatch repair;Nucleotide excision repair	23	23	23	59.1	59.1	59.1	68.196	0	323.31	4269800000	1202	1	15	13	15	12	15	15	17	15	17	12
1983	+	2.73554	1.76352	sp|Q9HGN6|DUS1_SCHPO	sp|Q9HGN6|DUS1_SCHPO	2496	811;3607;10841;17065;18388;18513;19008;27150;29078;37430;38284	Q9HGN6		dus1	Color2 [DarkGray]	1	4											cellular macromolecule metabolic process;cellular metabolic process;cellular nitrogen compound metabolic process;cellular process;macromolecule metabolic process;macromolecule modification;metabolic process;ncRNA metabolic process;ncRNA processing;nitrogen compound metabolic process;nucleic acid metabolic process;nucleobase-containing compound metabolic process;primary metabolic process;RNA metab…	binding;catalytic activity;coenzyme binding;cofactor binding;flavin adenine dinucleotide binding;oxidoreductase activity;oxidoreductase activity, acting on the CH-CH group of donors;tRNA dihydrouridine synthase activity	cell part;cytoplasmic part;intracellular membrane-bounded organelle;intracellular organelle;intracellular part;membrane-bounded organelle;mitochondrion;nucleus;organelle		11	11	11	33.3	33.3	33.3	45.326	0	108.76	424370000	87	1	4	2	3	3	5	3	1	5	2	3
274	+	7.17872	1.8056	sp|O14205|VPS74_SCHPO	sp|O14205|VPS74_SCHPO	424	10331;21334;21377;21378;22520;23747;23748;33512;34527;36094;36253	O14205		vps74	Color2 [DarkGray]	1	4											biological regulation;cellular process;cellular response to chemical stimulus;cellular response to organic substance;cellular response to stimulus;cellular response to stress;cellular response to topologically incorrect protein;cellular response to unfolded protein;endoplasmic reticulum unfolded protein response;ER-nucleus signaling pathway;establishment of localization;establishment of localizat…	binding;lipid binding	cell part;cytoplasmic part;cytosol;Golgi apparatus;Golgi apparatus part;Golgi cisterna membrane;Golgi membrane;intracellular membrane-bounded organelle;intracellular organelle;intracellular organelle part;intracellular part;membrane;membrane-bounded organelle;nucleus;organelle;organelle membrane;organelle part		11	11	11	39.2	39.2	39.2	38.375	0	113.27	2710200000	389	1	7	8	9	7	9	9	10	7	11	8
949	+	4.06795	1.81734	sp|O94322|YGK3_SCHPO	sp|O94322|YGK3_SCHPO	1273	63;2316;5861;7227;15109;15472;15473;16046;27137;35793;35794	O94322		SPBC725.03	Color2 [DarkGray]	1	4											biosynthetic process;cellular biosynthetic process;cellular metabolic compound salvage;cellular metabolic process;cellular process;coenzyme biosynthetic process;coenzyme metabolic process;cofactor biosynthetic process;cofactor metabolic process;heterocycle metabolic process;metabolic process;pyridoxal 5'-phosphate salvage;pyridoxal phosphate biosynthetic process;pyridoxal phosphate biosynthetic p…	binding;catalytic activity;coenzyme binding;cofactor binding;FMN binding;nucleotide binding;oxidoreductase activity;oxidoreductase activity, acting on the CH-NH2 group of donors;oxidoreductase activity, acting on the CH-NH2 group of donors, oxygen as acceptor;pyridoxamine-phosphate oxidase activity	cell part;cytoplasm;cytoplasmic part;cytosol;intracellular membrane-bounded organelle;intracellular organelle;intracellular part;membrane-bounded organelle;nucleus;organelle		11	11	11	44	44	44	29.272	0	34.213	610230000	189	1	4	4	3	3	2	4	4	4	3	3
1600	+	7.94865	1.83239	sp|Q09822|CDC15_SCHPO	sp|Q09822|CDC15_SCHPO	2036	998;2077;4562;4584;5318;6151;6693;7143;7720;8060;9577;11200;11671;12561;15357;17205;17212;17213;20611;21369;22142;22459;23068;25076;26491;26566;27056;27408;29957;30310;30387;30388;30493;30655;31003;31303;32812;36024;36815	Q09822		cdc15	Color2 [DarkGray]	1	4											biological regulation;cell cycle phase;cell cycle process;cellular component organization;cellular component organization at cellular level;cellular component organization or biogenesis;cellular component organization or biogenesis at cellular level;cellular process;establishment of endoplasmic reticulum localization involved in endoplasmic reticulum polarization at cell division site;establishme…	binding;protein anchor;protein binding	actomyosin contractile ring;cell cortex part;cell division site;cell division site part;cell part;cell pole;cell tip;contractile ring;cytoplasm;cytoplasmic part;cytoskeletal part;intracellular organelle part;intracellular part;medial cortex;medial membrane band;membrane part;organelle part;plasma membrane part		39	39	39	53	53	53	102.12	0	323.31	3629500000	927	1	10	9	11	9	12	12	11	10	9	10
2151	+	5.87209	1.85758	sp|Q9P7X4|YH6B_SCHPO	sp|Q9P7X4|YH6B_SCHPO	2699	8272;21653;26986;31125	Q9P7X4		SPBP23A10.11c	Color2 [DarkGray]	1	4											1,3-beta-D-glucan biosynthetic process;1,3-beta-D-glucan metabolic process;beta-glucan biosynthetic process;beta-glucan metabolic process;biosynthetic process;carbohydrate biosynthetic process;carbohydrate metabolic process;cell wall 1,3-beta-D-glucan biosynthetic process;cell wall 1,3-beta-D-glucan metabolic process;cell wall beta-glucan biosynthetic process;cell wall beta-glucan metabolic proce…	1,3-beta-D-glucan synthase activity;catalytic activity;glucosyltransferase activity;transferase activity;transferase activity, transferring glycosyl groups;transferase activity, transferring hexosyl groups;UDP-glucosyltransferase activity;UDP-glycosyltransferase activity	cell part;cell wall;cytoplasmic part;endoplasmic reticulum;external encapsulating structure;extracellular region;fungal-type cell wall;intracellular membrane-bounded organelle;intracellular organelle;intracellular part;membrane-bounded organelle;organelle		4	4	4	13.2	13.2	13.2	53.109	0	63.236	5492800000	280	1	2	2	2	2	2	2	2	2	2	2
1248	+	2.39475	1.88289	sp|P36590|KTHY_SCHPO	sp|P36590|KTHY_SCHPO	1629	11300;19304;30713;36540	P36590		tmp1	Color2 [DarkGray]	1	4											2'-deoxyribonucleotide biosynthetic process;2'-deoxyribonucleotide metabolic process;biosynthetic process;cellular biosynthetic process;cellular metabolic process;cellular nitrogen compound biosynthetic process;cellular nitrogen compound metabolic process;cellular process;deoxyribonucleoside diphosphate biosynthetic process;deoxyribonucleoside diphosphate metabolic process;deoxyribonucleoside tri…	adenyl nucleotide binding;adenyl ribonucleotide binding;ATP binding;binding;catalytic activity;kinase activity;nucleobase-containing compound kinase activity;nucleotide binding;nucleotide kinase activity;phosphotransferase activity, phosphate group as acceptor;purine nucleotide binding;purine ribonucleoside triphosphate binding;purine ribonucleotide binding;ribonucleotide binding;thymidylate kina…	cell part;cytoplasmic part;cytosol;intracellular membrane-bounded organelle;intracellular organelle;intracellular part;membrane-bounded organelle;nucleus;organelle	Pyrimidine metabolism	4	4	4	22.9	22.9	22.9	24.249	0	9.4142	358580000	68	1	2	2	1	2	1	2	2	2	3	2
2084	+	2.65509	1.8968	sp|Q9P7F4|YKK1_SCHPO	sp|Q9P7F4|YKK1_SCHPO	2618	14312;18646;19208;32486;33584	Q9P7F4		SPAC2E1P3.01	Color2 [DarkGray]	1	4												alcohol dehydrogenase (NADP+) activity;aldo-keto reductase (NADP) activity;binding;catalytic activity;cation binding;ion binding;metal ion binding;oxidoreductase activity;oxidoreductase activity, acting on CH-OH group of donors;oxidoreductase activity, acting on the CH-OH group of donors, NAD or NADP as acceptor;transition metal ion binding;zinc ion binding	cell part;cytoplasmic part;intracellular membrane-bounded organelle;intracellular organelle;intracellular part;membrane-bounded organelle;mitochondrion;organelle		5	5	5	17.5	17.5	17.5	37.929	0	7.447	194780000	34	1	3	1	2	1	2	3	3	1	2	3
371	+	7.07458	1.90923	sp|O42649|SMC3_SCHPO	sp|O42649|SMC3_SCHPO	551	516;2884;2954;3406;5487;6276;6384;6714;7124;7780;9623;9995;10250;13534;13544;14443;14960;15428;20194;22640;23078;23458;23607;24777;26454;27270;28139;28163;28429;29257;29473;29688;29759;30028;30319;30322;30467;31304;31632;33546;33634;33733;35707;35901;37908;38431	O42649		psm3	Color2 [DarkGray]	1	4											biological regulation;cell cycle process;cell division;cellular component organization;cellular component organization at cellular level;cellular component organization or biogenesis;cellular component organization or biogenesis at cellular level;cellular macromolecule metabolic process;cellular metabolic process;cellular nitrogen compound metabolic process;cellular process;cellular protein metab…	adenyl nucleotide binding;adenyl ribonucleotide binding;ATP binding;ATPase activity;binding;catalytic activity;chromatin binding;hydrolase activity;hydrolase activity, acting on acid anhydrides;hydrolase activity, acting on acid anhydrides, in phosphorus-containing anhydrides;nucleoside-triphosphatase activity;nucleotide binding;purine nucleotide binding;purine ribonucleoside triphosphate binding…	cell part;chromatin;chromosomal part;chromosome;cohesin complex;cohesin core heterodimer;cytoplasmic part;cytosol;intracellular membrane-bounded organelle;intracellular non-membrane-bounded organelle;intracellular organelle;intracellular organelle part;intracellular part;macromolecular complex;membrane-bounded organelle;mitotic cohesin complex;non-membrane-bounded organelle;nuclear chromatin;nucl…	Cell cycle;Cell cycle - yeast;Meiosis - yeast;Oocyte meiosis	46	46	46	45.9	45.9	45.9	136.85	0	323.31	3106000000	850	1	16	14	19	19	17	21	21	14	13	19
38	+	2.52553	1.929	sp|O13644|SED5_SCHPO	sp|O13644|SED5_SCHPO	121	13354;13606;26531;32276;33181	O13644		sed5	Color2 [DarkGray]	1	4											cellular component organization;cellular component organization at cellular level;cellular component organization or biogenesis;cellular component organization or biogenesis at cellular level;cellular membrane fusion;cellular membrane organization;cellular process;ER to Golgi vesicle-mediated transport;establishment of localization;establishment of localization in cell;establishment of protein lo…	binding;protein binding;SNAP receptor activity;SNARE binding	cell part;cis-Golgi network;cytoplasmic part;Golgi apparatus part;Golgi membrane;integral to membrane;intracellular organelle part;intracellular part;intrinsic to membrane;macromolecular complex;membrane;membrane part;organelle membrane;organelle part;protein complex;SNARE complex	SNARE interactions in vesicular transport	5	5	5	25.6	25.6	25.6	34.89	0	14.448	328690000	41	1	2	2	2	1	2	1	2	2	1	2
1154	+	2.82462	1.98141	sp|P08965|MEI2_SCHPO	sp|P08965|MEI2_SCHPO	1518	3330;12001;13981;15951;24976;30458;34116;34220;34400;37370;37711	P08965		mei2	Color2 [DarkGray]	1	4											biological regulation;biosynthetic process;cell cycle phase;cell cycle process;cellular biosynthetic process;cellular macromolecule biosynthetic process;cellular macromolecule metabolic process;cellular metabolic process;cellular nitrogen compound metabolic process;cellular process;DNA metabolic process;DNA replication;macromolecule biosynthetic process;macromolecule metabolic process;meiosis I;m…	binding;nucleic acid binding;nucleotide binding;RNA binding	cell part;chromosome;cytoplasm;cytoplasmic part;cytosol;intracellular non-membrane-bounded organelle;intracellular organelle;intracellular organelle part;intracellular part;macromolecular complex;Mei2 nuclear dot;non-membrane-bounded organelle;nuclear body;nuclear chromosome;nuclear part;nucleoplasm part;organelle;organelle part;protein complex;Tor2-Mei2-Ste11 complex		11	11	11	18.4	18.4	18.4	82.676	0	40.87	535620000	112	1	1	2	1	0	1	1	1	1	3	2
1654	+	2.29547	1.98848	sp|Q09917|PKD2_SCHPO	sp|Q09917|PKD2_SCHPO	2098	2657;11499;14045;23531;23753;28569;29603;30506;31878;38430	Q09917		pkd2	Color2 [DarkGray]	1	4											biological regulation;calcium ion import;calcium ion transmembrane transport;calcium ion transport;cation transport;cell wall biogenesis;cell wall organization;cell wall organization or biogenesis;cell wall repair;cellular cell wall organization;cellular cell wall organization or biogenesis;cellular component biogenesis;cellular component biogenesis at cellular level;cellular component organizati…	calcium channel activity;cation channel activity;cation transmembrane transporter activity;channel activity;ion channel activity;ion transmembrane transporter activity;passive transmembrane transporter activity;substrate-specific channel activity;substrate-specific transmembrane transporter activity;substrate-specific transporter activity;transmembrane transporter activity;transporter activity	cell part;cytoplasmic part;endoplasmic reticulum;Golgi apparatus part;integral to Golgi membrane;integral to membrane;integral to organelle membrane;integral to plasma membrane;intracellular membrane-bounded organelle;intracellular organelle;intracellular organelle part;intracellular part;intrinsic to Golgi membrane;intrinsic to membrane;intrinsic to organelle membrane;intrinsic to plasma membran…		10	10	10	19.7	19.7	19.7	79.988	0	100.61	518650000	89	1	4	3	4	2	4	4	4	3	4	1
2303	+	5.82604	2.04862	sp|Q9UT45|ENG1_SCHPO	sp|Q9UT45|ENG1_SCHPO	2887	1911;5193;8018;8581;9765;9932;15679;21846;32562	Q9UT45		eng1	Color2 [DarkGray]	1	4											carbohydrate catabolic process;carbohydrate metabolic process;catabolic process;cell cycle;cell wall macromolecule catabolic process;cell wall macromolecule metabolic process;cellular carbohydrate metabolic process;cellular component disassembly;cellular component disassembly at cellular level;cellular component organization;cellular component organization at cellular level;cellular component org…	beta-glucosidase activity;binding;carbohydrate binding;catalytic activity;glucan endo-1,3-beta-D-glucosidase activity;glucosidase activity;hydrolase activity;hydrolase activity, acting on glycosyl bonds;hydrolase activity, hydrolyzing O-glycosyl compounds;pattern binding;polysaccharide binding	cell part;cell septum part;cell septum surface;cell surface		9	9	9	12	12	12	109.74	0	105.24	1563400000	385	1	7	6	8	6	6	7	8	6	7	7
1177	+	7.1642	2.15117	sp|P10815|CG23_SCHPO	sp|P10815|CG23_SCHPO	1544	337;11001;12362;13094;16255;22538;24415;24889;27404;28756;28892;34832;37849	P10815		cdc13	Color2 [DarkGray]	1	4											biological regulation;cell cycle phase;cell cycle process;cell division;cellular component organization;cellular component organization at cellular level;cellular component organization or biogenesis;cellular component organization or biogenesis at cellular level;cellular process;cellular response to stimulus;mitosis;negative regulation of biological process;negative regulation of cell cycle;nega…		cell part;cytoplasm;cytoskeletal part;intracellular membrane-bounded organelle;intracellular non-membrane-bounded organelle;intracellular organelle;intracellular organelle part;intracellular part;membrane-bounded organelle;mitotic spindle;non-membrane-bounded organelle;nucleus;organelle;organelle part;spindle	Cell cycle - yeast	13	13	13	37.1	37.1	37.1	55.609	0	46.053	1100400000	276	1	5	6	3	4	4	4	5	6	6	4
2313	+	2.38651	2.1602	sp|Q9UT73|YIPH_SCHPO	sp|Q9UT73|YIPH_SCHPO	2898	2032;14268;16002;19162;22179;30071	Q9UT73		SPAC343.17c	Color2 [DarkGray]	1	4													macromolecular complex;protein complex		6	6	6	16.7	16.7	16.7	63.662	0	20.377	273030000	52	1	3	1	1	2	3	2	3	2	0	1
1214	+	2.66146	2.17837	sp|P28040|DPOA_SCHPO	sp|P28040|DPOA_SCHPO	1589	2188;5383;8911;11841;13886;15310;18311;19031;19990;20778;23684;24394;25122;25177;28275;32519;32739;34271;34482;36903;36924	P28040		pol1	Color2 [DarkGray]	1	4											biosynthetic process;cellular biosynthetic process;cellular macromolecule biosynthetic process;cellular macromolecule metabolic process;cellular metabolic process;cellular nitrogen compound metabolic process;cellular process;cellular process involved in reproduction;cellular response to stimulus;cellular response to stress;DNA biosynthetic process;DNA metabolic process;DNA recombination;DNA repai…	3'-5' exonuclease activity;4 iron, 4 sulfur cluster binding;binding;catalytic activity;cation binding;chromatin binding;DNA binding;DNA polymerase activity;DNA replication origin binding;DNA-directed DNA polymerase activity;exonuclease activity;hydrolase activity;hydrolase activity, acting on ester bonds;ion binding;iron-sulfur cluster binding;metal cluster binding;metal ion binding;nuclease acti…	alpha DNA polymerase:primase complex;cell part;chromatin;chromosomal part;intracellular membrane-bounded organelle;intracellular organelle;intracellular organelle part;intracellular part;macromolecular complex;membrane-bounded organelle;nuclear chromatin;nuclear chromosome part;nuclear part;nuclear replication fork;nucleus;organelle;organelle part;protein complex;replication fork;site of double-s…	DNA replication;Purine metabolism;Pyrimidine metabolism	21	21	21	18.7	18.7	18.7	159.35	0	60.21	883730000	246	1	7	6	8	6	9	5	5	6	5	6
1257	+	6.59393	2.21878	sp|P36602|RIR1_SCHPO	sp|P36602|RIR1_SCHPO	1638	515;2234;3462;3688;4493;4494;7043;9890;11547;11548;12716;12717;12919;12999;13451;14274;15758;16079;17236;17914;20406;21679;21680;23571;23639;24916;27314;27315;27510;31272;31459;31460;31937;32493;33285;33286;33287;33381;33569;33577;33738;34213;34655;35054;36338;38356;38357	P36602		cdc22	Color2 [DarkGray]	1	4											2'-deoxyribonucleotide biosynthetic process;2'-deoxyribonucleotide metabolic process;biosynthetic process;CDP metabolic process;cellular biosynthetic process;cellular macromolecule biosynthetic process;cellular macromolecule metabolic process;cellular metabolic process;cellular nitrogen compound biosynthetic process;cellular nitrogen compound metabolic process;cellular process;dCDP biosynthetic p…	adenyl nucleotide binding;adenyl ribonucleotide binding;ATP binding;binding;catalytic activity;CDP reductase activity;kinase activity;nucleobase-containing compound kinase activity;nucleoside diphosphate kinase activity;nucleotide binding;oxidoreductase activity;oxidoreductase activity, acting on CH or CH2 groups;oxidoreductase activity, acting on CH or CH2 groups, disulfide as acceptor;phosphotr…	cell part;cytoplasm;cytoplasmic part;cytosol;intracellular part;macromolecular complex;protein complex;ribonucleoside-diphosphate reductase complex	Glutathione metabolism;Purine metabolism;Pyrimidine metabolism	47	47	47	63.6	63.6	63.6	91.998	0	323.31	67849000000	3815	1	33	34	37	36	35	35	36	33	32	34
868	+	7.30886	2.21986	sp|O74922|AMY1_SCHPO	sp|O74922|AMY1_SCHPO	1174	176;14439;17081;18197;20420;25342;25482;29079	O74922		aah1	Color2 [DarkGray]	1	4											carbohydrate catabolic process;carbohydrate metabolic process;catabolic process;cell wall biogenesis;cell wall organization or biogenesis;cellular carbohydrate metabolic process;cellular cell wall organization or biogenesis;cellular component biogenesis;cellular component biogenesis at cellular level;cellular component organization or biogenesis;cellular component organization or biogenesis at ce…	alpha-amylase activity;amylase activity;binding;calcium ion binding;catalytic activity;cation binding;hydrolase activity;hydrolase activity, acting on glycosyl bonds;hydrolase activity, hydrolyzing O-glycosyl compounds;ion binding;metal ion binding	anchored to external side of plasma membrane;anchored to membrane;anchored to plasma membrane;cell part;cell wall;cytoplasmic part;endoplasmic reticulum;external encapsulating structure;intracellular membrane-bounded organelle;intracellular organelle;intracellular part;intrinsic to external side of plasma membrane;intrinsic to membrane;intrinsic to plasma membrane;membrane part;membrane-bounded o…	Carbohydrate digestion and absorption;Starch and sucrose metabolism	8	8	8	15.2	15.2	15.2	68.086	0	126.48	1936200000	344	1	2	3	6	2	3	6	5	3	7	3
534	+	2.52684	2.22039	sp|O59751|KLP6_SCHPO	sp|O59751|KLP6_SCHPO	750	15518;18511;21553;23226;27103;28884;30857;31714;32525;36734	O59751		klp6	Color2 [DarkGray]	1	4											attachment of spindle microtubules to chromosome;attachment of spindle microtubules to kinetochore;attachment of spindle microtubules to kinetochore involved in mitotic sister chromatid segregation;biological regulation;cell cycle phase;cell cycle process;cellular component movement;cellular component organization;cellular component organization at cellular level;cellular component organization o…	adenyl nucleotide binding;adenyl ribonucleotide binding;ATP binding;ATPase activity;binding;catalytic activity;hydrolase activity;hydrolase activity, acting on acid anhydrides;hydrolase activity, acting on acid anhydrides, in phosphorus-containing anhydrides;microtubule motor activity;motor activity;nucleoside-triphosphatase activity;nucleotide binding;plus-end-directed microtubule motor activity…	cell part;chromosomal part;condensed chromosome kinetochore;condensed nuclear chromosome kinetochore;cytoplasm;cytoplasmic part;cytoskeletal part;cytoskeleton;cytosol;intracellular membrane-bounded organelle;intracellular non-membrane-bounded organelle;intracellular organelle;intracellular organelle part;intracellular part;kinesin complex;kinetochore;macromolecular complex;membrane-bounded organe…		10	10	10	16.7	16.7	16.7	87.795	0	50.362	255690000	84	1	1	2	1	1	0	2	0	3	1	0
160	+	4.19201	2.27744	sp|O13933|ALG1_SCHPO	sp|O13933|ALG1_SCHPO	273	10147;10318;11576;19946;22967;22968;32242;33853	O13933		alg1	Color2 [DarkGray]	1	4											carbohydrate metabolic process;cellular carbohydrate metabolic process;cellular lipid metabolic process;cellular macromolecule metabolic process;cellular metabolic process;cellular oligosaccharide metabolic process;cellular process;cellular protein metabolic process;glycosylation;lipid metabolic process;macromolecule glycosylation;macromolecule metabolic process;macromolecule modification;metabol…	beta-1,4-mannosyltransferase activity;catalytic activity;chitobiosyldiphosphodolichol beta-mannosyltransferase activity;mannosyltransferase activity;transferase activity;transferase activity, transferring glycosyl groups;transferase activity, transferring hexosyl groups	cell part;cytoplasmic part;endoplasmic reticulum;endoplasmic reticulum membrane;endoplasmic reticulum part;integral to membrane;intracellular membrane-bounded organelle;intracellular organelle;intracellular organelle part;intracellular part;intrinsic to membrane;membrane;membrane part;membrane-bounded organelle;organelle;organelle membrane;organelle part	N-Glycan biosynthesis;Various types of N-glycan biosynthesis	8	8	8	23.1	23.1	23.1	48.726	0	10.465	784200000	47	1	5	2	3	5	5	4	5	2	7	3
2379	+	7.69005	2.3247	sp|Q9UTQ5|YL39_SCHPO	sp|Q9UTQ5|YL39_SCHPO	2987	810;1669;3326;3327;5690;7640;8002;13730;16197;22082;23254;26711;26712;33610	Q9UTQ5		SPAC1071.09c	Color2 [DarkGray]	1	4											cellular macromolecule metabolic process;cellular metabolic process;cellular process;cellular protein metabolic process;macromolecule metabolic process;metabolic process;primary metabolic process;protein folding;protein metabolic process	binding;heat shock protein binding;Hsp70 protein binding;protein binding	cell part;intracellular membrane-bounded organelle;intracellular non-membrane-bounded organelle;intracellular organelle;intracellular organelle part;intracellular part;membrane-bounded organelle;non-membrane-bounded organelle;nuclear part;nucleolus;nucleus;organelle;organelle part		14	14	14	46.8	46.8	46.8	32.85	0	127.43	1096800000	352	1	3	3	4	4	3	5	5	3	4	3
2364	+	2.86491	2.33355	sp|Q9UTL2|KLP8_SCHPO	sp|Q9UTL2|KLP8_SCHPO	2971	6047;8886;14161;16919;17866;17867;20657;24370;25668;27620;31597;33496;34472	Q9UTL2		klp8	Color2 [DarkGray]	1	4											cell cycle process;cellular component assembly;cellular component assembly at cellular level;cellular component movement;cellular component organization;cellular component organization at cellular level;cellular component organization or biogenesis;cellular component organization or biogenesis at cellular level;cellular process;chromosome organization;chromosome segregation;cytoskeleton organizat…	adenyl nucleotide binding;adenyl ribonucleotide binding;ATP binding;ATPase activity;binding;catalytic activity;hydrolase activity;hydrolase activity, acting on acid anhydrides;hydrolase activity, acting on acid anhydrides, in phosphorus-containing anhydrides;microtubule motor activity;minus-end-directed microtubule motor activity;motor activity;nucleoside-triphosphatase activity;nucleotide bindin…	cell cortex part;cell division site;cell division site part;cell part;cell pole;cell tip;cytoplasm;cytoplasmic part;cytoskeletal part;intracellular membrane-bounded organelle;intracellular organelle;intracellular organelle part;intracellular part;kinesin complex;macromolecular complex;medial cortical node;membrane-bounded organelle;microtubule;microtubule associated complex;nucleus;organelle;orga…		13	13	13	28.6	28.6	28.6	57.253	0	129.76	929100000	174	1	5	3	5	4	5	4	4	4	2	2
616	+	2.77007	2.41303	sp|O60129|FKH2_SCHPO	sp|O60129|FKH2_SCHPO	852	1173;5154;6235;8182;11115;13026;22577;24718;28150;28685;35840;36053;36787;36788;38349	O60129		fkh2	Color2 [DarkGray]	1	4											anatomical structure morphogenesis;barrier septum formation;biological regulation;biosynthetic process;cell cycle phase;cell cycle process;cell differentiation;cellular biosynthetic process;cellular component assembly;cellular component assembly at cellular level;cellular component organization;cellular component organization at cellular level;cellular component organization or biogenesis;cellula…	binding;core promoter proximal region DNA binding;core promoter proximal region sequence-specific DNA binding;DNA binding;nucleic acid binding;nucleic acid binding transcription factor activity;regulatory region DNA binding;regulatory region nucleic acid binding;RNA polymerase II core promoter proximal region sequence-specific DNA binding;RNA polymerase II core promoter proximal region sequence-s…	cell part;intracellular membrane-bounded organelle;intracellular organelle;intracellular part;membrane-bounded organelle;nucleus;organelle		15	15	15	28.2	28.2	28.2	71.173	0	71.261	522400000	209	1	3	1	3	2	3	4	2	2	2	2
171	+	6.33185	2.41387	sp|O13960|ECM33_SCHPO	sp|O13960|ECM33_SCHPO	287	10251;12149;25238;37584	O13960		ecm33	Color2 [DarkGray]	1	4											biological regulation;calcium ion homeostasis;cation homeostasis;cell wall organization;cell wall organization or biogenesis;cellular cell wall organization;cellular cell wall organization or biogenesis;cellular component organization;cellular component organization or biogenesis;cellular component organization or biogenesis at cellular level;cellular process;cellular response to stimulus;chemica…		anchored to membrane;cell part;cell surface;cell wall;cytoplasmic part;cytosol;external encapsulating structure;external side of plasma membrane;extracellular region;fungal-type cell wall;integral to membrane;intracellular part;intrinsic to membrane;membrane part;plasma membrane part		4	4	4	12.4	12.4	12.4	43.345	0	89.16	27683000000	291	1	3	3	3	3	3	2	3	3	3	3
1941	+	5.81226	2.51518	sp|Q9HDU2|GAL1_SCHPO	sp|Q9HDU2|GAL1_SCHPO	2442	1616;2667;5941;6766;7550;9286;9349;10655;16468;19778;21309;21543;22913;25698;26372;28074;31940;33103;33280;33281;34022;34023;36099;37462;37997	Q9HDU2		gal1	Color2 [DarkGray]	1	4											alcohol catabolic process;alcohol metabolic process;carbohydrate catabolic process;carbohydrate metabolic process;catabolic process;cellular carbohydrate catabolic process;cellular carbohydrate metabolic process;cellular metabolic process;cellular process;galactose catabolic process;galactose catabolic process via UDP-galactose;galactose metabolic process;hexose catabolic process;hexose metabolic…	adenyl nucleotide binding;adenyl ribonucleotide binding;ATP binding;binding;carbohydrate kinase activity;catalytic activity;galactokinase activity;kinase activity;nucleotide binding;phosphotransferase activity, alcohol group as acceptor;purine nucleotide binding;purine ribonucleoside triphosphate binding;purine ribonucleotide binding;ribonucleotide binding;transferase activity;transferase activit…	cell part;cytoplasm;cytoplasmic part;cytosol;intracellular part	Amino sugar and nucleotide sugar metabolism;Galactose metabolism	25	25	25	52.4	52.4	52.4	58.384	0	205.27	3682200000	757	1	7	9	4	6	11	7	8	7	6	10
1718	+	5.16139	2.62909	sp|Q10189|SPO12_SCHPO	sp|Q10189|SPO12_SCHPO	2174	17043;23016;27148;28261;30509	Q10189		spo12	Color2 [DarkGray]	1	4											biological regulation;cell cycle phase;cell cycle process;cell division;cellular component organization;cellular component organization at cellular level;cellular component organization or biogenesis;cellular component organization or biogenesis at cellular level;cellular process;mitosis;nuclear division;organelle fission;organelle organization;positive regulation of biological process;positive r…		cell part;cytoplasmic part;cytosol;intracellular membrane-bounded organelle;intracellular organelle;intracellular part;membrane-bounded organelle;nucleus;organelle		5	5	5	54.4	54.4	54.4	10.13	0	21.531	409610000	145	1	1	1	1	1	1	1	1	1	1	1
777	+	3.11713	2.77599	sp|O74737|RID1_SCHPO	sp|O74737|RID1_SCHPO	1056	7917;13634;18337;19266;22299;23638;25149;27180;29366;36619	O74737		rid1	Color2 [DarkGray]	1	4											actin cytoskeleton organization;actin filament-based process;cellular component organization;cellular component organization at cellular level;cellular component organization or biogenesis;cellular component organization or biogenesis at cellular level;cellular process;cytoskeleton organization;organelle organization		cell division site;cell part;cell pole;cell tip;cytoplasmic part;cytosol;intracellular membrane-bounded organelle;intracellular organelle;intracellular part;membrane-bounded organelle;nucleus;organelle		10	10	10	24.5	24.5	24.5	46.4	0	24.812	659730000	130	1	0	0	1	0	0	2	1	1	2	1
563	+	2.04509	2.91449	sp|O59824|YME1_SCHPO	sp|O59824|YME1_SCHPO	786	5222;9631;9632;11813;11957;17678;29326;32793	O59824		SPCC965.04c	Color2 [DarkGray]	1	4											cellular component organization;cellular component organization at cellular level;cellular component organization or biogenesis;cellular component organization or biogenesis at cellular level;cellular process;macromolecule metabolic process;metabolic process;misfolded or incompletely synthesized protein catabolic process;mitochondrion organization;organelle organization;primary metabolic process;…	adenyl nucleotide binding;adenyl ribonucleotide binding;ATP binding;ATPase activity;ATPase activity, coupled;ATP-dependent peptidase activity;binding;catalytic activity;cation binding;endopeptidase activity;hydrolase activity;hydrolase activity, acting on acid anhydrides;hydrolase activity, acting on acid anhydrides, in phosphorus-containing anhydrides;ion binding;metal ion binding;metalloendopep…	cell part;cytoplasmic part;i-AAA complex;integral to membrane;intracellular membrane-bounded organelle;intracellular organelle;intracellular organelle part;intracellular part;intrinsic to membrane;macromolecular complex;membrane;membrane part;membrane-bounded organelle;mitochondrial inner membrane;mitochondrial membrane;mitochondrial membrane part;mitochondrial part;mitochondrion;organelle;organe…		8	8	8	14.8	14.8	14.8	78.217	0	13.188	1705500000	52	1	2	2	4	1	3	3	3	3	2	2
1439	+	2.55025	2.95296	sp|P87133|MU143_SCHPO	sp|P87133|MU143_SCHPO	1843	23375;28661;31337	P87133		mug143	Color2 [DarkGray]	1	4											cell cycle;cellular process;meiotic cell cycle		cell part;cytoplasmic part;intracellular membrane-bounded organelle;intracellular organelle;intracellular part;membrane-bounded organelle;mitochondrion;organelle		3	3	3	48.8	48.8	48.8	13.357	0	12.001	425860000	70	1	3	2	1	2	0	2	1	2	2	1
47	+	6.1682	2.95626	sp|O13692|GAS5_SCHPO	sp|O13692|GAS5_SCHPO	132	4062;4386;11423;12039;12040;14470;17917;24847	O13692		gas5	Color2 [DarkGray]	1	4											1,3-beta-D-glucan metabolic process;beta-glucan metabolic process;carbohydrate metabolic process;cell wall 1,3-beta-D-glucan metabolic process;cell wall beta-glucan metabolic process;cell wall macromolecule metabolic process;cell wall organization;cell wall organization or biogenesis;cell wall polysaccharide metabolic process;cellular carbohydrate metabolic process;cellular cell wall macromolecul…	1,3-beta-glucanosyltransferase activity;catalytic activity;glucanosyltransferase activity;transferase activity	anchored to membrane;cell part;cell surface;cell wall;external encapsulating structure;extracellular region;fungal-type cell wall;intrinsic to membrane;membrane part		8	8	8	18.4	18.4	18.4	53.692	0	169.32	10306000000	480	1	5	4	4	5	4	5	5	4	4	5
525	+	2.72805	2.96527	sp|O59732|CHR1_SCHPO	sp|O59732|CHR1_SCHPO	738	6948;11294;25386;28918;35964	O59732		chr1	Color2 [DarkGray]	1	4											biosynthetic process;carbohydrate biosynthetic process;carbohydrate metabolic process;cell wall macromolecule biosynthetic process;cell wall macromolecule metabolic process;cell wall organization or biogenesis;cell wall polysaccharide biosynthetic process;cell wall polysaccharide metabolic process;cellular biosynthetic process;cellular carbohydrate biosynthetic process;cellular carbohydrate metab…		cell part;cytoplasmic part;cytosol;intracellular part		5	5	5	15.6	15.6	15.6	49.568	0	8.8089	359650000	67	1	2	2	2	1	1	1	1	2	1	2
2158	+	2.44527	2.97229	sp|Q9P7Y8|MID2_SCHPO	sp|Q9P7Y8|MID2_SCHPO	2707	6900;9855;12696;21497;22694;23252;24383;24392;37284	Q9P7Y8		mid2	Color2 [DarkGray]	1	4											cell cycle cytokinesis;cell cycle phase;cell cycle process;cellular component disassembly;cellular component disassembly at cellular level;cellular component organization;cellular component organization at cellular level;cellular component organization or biogenesis;cellular component organization or biogenesis at cellular level;cellular process;cytokinesis;cytokinesis after mitosis;cytoskeleton …	binding;GTP binding;guanyl nucleotide binding;guanyl ribonucleotide binding;nucleotide binding;purine nucleotide binding;purine ribonucleoside triphosphate binding;purine ribonucleotide binding;ribonucleotide binding	cell cortex part;cell division site;cell division site part;cell part;cytoplasm;cytoplasmic part;cytoskeletal part;cytoskeleton;cytosol;intracellular non-membrane-bounded organelle;intracellular organelle;intracellular organelle part;intracellular part;medial cortex;non-membrane-bounded organelle;organelle;organelle part;septin cytoskeleton;septin ring		9	9	9	15	15	15	78.96	0	71.373	669830000	157	1	3	3	2	1	1	6	1	2	3	5
683	+	3.04444	3.01334	sp|O74398|YOCC_SCHPO	sp|O74398|YOCC_SCHPO	940	3041;8371;10096;13434;17011;20881;22496;26193;32363;32364;35637	O74398		SPBC4F6.12	Color2 [DarkGray]	1	4											biological regulation;negative regulation of biological process;negative regulation of catalytic activity;negative regulation of cell communication;negative regulation of cellular process;negative regulation of GTPase activity;negative regulation of hydrolase activity;negative regulation of molecular function;negative regulation of Ras protein signal transduction;negative regulation of response t…	binding;cation binding;ion binding;metal ion binding;transition metal ion binding;zinc ion binding	actomyosin contractile ring;cell cortex part;cell division site;cell division site part;cell part;contractile ring;cytoplasmic part;cytoskeletal part;intracellular organelle part;intracellular part;medial cortex;organelle part		11	11	11	24.9	24.9	24.9	49.03	0	39.657	648560000	290	1	1	1	1	2	4	1	2	2	3	3
1299	+	5.08698	3.01839	sp|P40923|YOX1_SCHPO	sp|P40923|YOX1_SCHPO	1689	4308;6921;18294;24821;32702;33079	P40923		yox1	Color2 [DarkGray]	1	4											biological regulation;cell cycle process;cellular process;negative regulation of biological process;negative regulation of biosynthetic process;negative regulation of cellular biosynthetic process;negative regulation of cellular macromolecule biosynthetic process;negative regulation of cellular metabolic process;negative regulation of cellular process;negative regulation of gene expression;negati…	binding;core promoter proximal region DNA binding;core promoter proximal region sequence-specific DNA binding;DNA binding;nucleic acid binding;nucleic acid binding transcription factor activity;regulatory region DNA binding;regulatory region nucleic acid binding;RNA polymerase II core promoter proximal region sequence-specific DNA binding;RNA polymerase II core promoter proximal region sequence-s…	cell part;chromatin;chromosomal part;intracellular membrane-bounded organelle;intracellular organelle;intracellular organelle part;intracellular part;membrane-bounded organelle;nuclear chromatin;nuclear chromosome part;nuclear part;nucleus;organelle;organelle part		6	6	6	27.4	27.4	27.4	23.156	0	138.43	381920000	102	1	3	3	1	0	0	0	2	0	2	0
965	+	2.11534	3.02599	sp|O94360|MOB1_SCHPO	sp|O94360|MOB1_SCHPO	1290	6042;6043;8026;8703;16787;18590;22369;22990;26807	O94360		mob1	Color2 [DarkGray]	1	4											barrier septum formation;biological regulation;cell cycle phase;cell cycle process;cellular component assembly;cellular component assembly at cellular level;cellular component organization;cellular component organization at cellular level;cellular component organization or biogenesis;cellular component organization or biogenesis at cellular level;cellular localization;cellular macromolecule local…	enzyme activator activity;enzyme regulator activity;kinase activator activity;kinase regulator activity;protein kinase activator activity;protein kinase regulator activity	cell cortex part;cell division site;cell division site part;cell part;cytoplasmic part;cytosol;intracellular membrane-bounded organelle;intracellular organelle;intracellular part;macromolecular complex;medial cortex;membrane-bounded organelle;nucleus;organelle;protein complex;Sid2-Mob1 complex	Cell cycle - yeast	9	9	9	37.1	37.1	37.1	24.744	0	141.09	642830000	162	1	3	1	3	2	1	5	4	1	0	1
14	+	2.04651	3.06161	sp|G2TRQ6|TAM11_SCHPO	sp|G2TRQ6|TAM11_SCHPO	89	12566	G2TRQ6		tam11	Color2 [DarkGray]	1	4															1	1	1	19.4	19.4	19.4	6.9346	0	14.755	519620000	138	1	1	1	1	1	1	1	1	1	1	1
859	+	5.25348	3.08753	sp|O74897|SWC5_SCHPO	sp|O74897|SWC5_SCHPO	1163	7316;13435;19231;20309	O74897		swc5	Color2 [DarkGray]	1	4											biological regulation;biosynthetic process;cellular biosynthetic process;cellular component organization;cellular component organization at cellular level;cellular component organization or biogenesis;cellular component organization or biogenesis at cellular level;cellular macromolecule biosynthetic process;cellular macromolecule metabolic process;cellular metabolic process;cellular nitrogen comp…		cell part;chromatin remodeling complex;chromosomal part;intracellular membrane-bounded organelle;intracellular organelle;intracellular organelle part;intracellular part;macromolecular complex;membrane-bounded organelle;nuclear chromosome part;nuclear part;nucleus;organelle;organelle part;protein complex;Swr1 complex		4	4	4	27.4	27.4	27.4	24.557	0	34.025	571450000	63	1	1	2	2	2	2	2	2	2	2	2
1868	+	2.9801	3.37671	sp|Q874R1|RHO4_SCHPO	sp|Q874R1|RHO4_SCHPO	2358	7222;31398;32701;34529;36893;38412	Q874R1		rho4	Color2 [DarkGray]	1	4											biological regulation;cell cycle;cell wall organization or biogenesis;cellular cell wall organization or biogenesis;cellular component disassembly;cellular component disassembly at cellular level;cellular component organization;cellular component organization at cellular level;cellular component organization or biogenesis;cellular component organization or biogenesis at cellular level;cellular lo…	binding;catalytic activity;GTP binding;GTPase activity;guanyl nucleotide binding;guanyl ribonucleotide binding;hydrolase activity;hydrolase activity, acting on acid anhydrides;hydrolase activity, acting on acid anhydrides, in phosphorus-containing anhydrides;nucleoside-triphosphatase activity;nucleotide binding;purine nucleotide binding;purine ribonucleoside triphosphate binding;purine ribonucleo…	barrier septum;cell cortex;cell part;cell septum;cytoplasmic part;intracellular part;membrane		6	6	6	44.3	44.3	44.3	22.408	0	109.79	1455600000	239	1	3	2	4	1	3	5	3	2	3	5
1289	+	4.99376	3.40163	sp|P40382|CDT1_SCHPO	sp|P40382|CDT1_SCHPO	1677	15195;16874;23364;23651;24553;25086;30074;33727;34181	P40382		cdt1	Color2 [DarkGray]	1	4											cell cycle phase;cell cycle process;cell division;cellular component organization;cellular component organization at cellular level;cellular component organization or biogenesis;cellular component organization or biogenesis at cellular level;cellular process;mitosis;nuclear division;organelle fission;organelle organization		cell part;chromatin;chromosomal part;cytoplasmic part;intracellular membrane-bounded organelle;intracellular organelle;intracellular organelle part;intracellular part;macromolecular complex;membrane-bounded organelle;mitochondrion;nuclear chromatin;nuclear chromosome part;nuclear part;nucleoplasm part;organelle;organelle part;pre-replicative complex;protein-DNA complex		9	9	9	19.8	19.8	19.8	49.955	0	18.626	457120000	169	1	0	0	0	0	0	0	1	0	1	0
2506	+	5.01301	3.45744	sp|Q9Y7Y1|SGM1_SCHPO	sp|Q9Y7Y1|SGM1_SCHPO	3153	1841;4542;6274;7036;7211;7666;10218;19903;20676;22311;26463;27172;30432;34126	Q9Y7Y1		sgm1	Color2 [DarkGray]	1	4											biological regulation;regulation of biological process;regulation of biosynthetic process;regulation of cellular biosynthetic process;regulation of cellular macromolecule biosynthetic process;regulation of cellular metabolic process;regulation of cellular process;regulation of gene expression;regulation of macromolecule biosynthetic process;regulation of macromolecule metabolic process;regulation…	protein binding transcription factor activity;transcription cofactor activity;transcription factor binding transcription factor activity	cell part;cytoplasm;cytoplasmic part;cytosol;Golgi apparatus;intracellular membrane-bounded organelle;intracellular organelle;intracellular part;membrane-bounded organelle;organelle		14	14	14	26.9	26.9	26.9	62.435	0	26.827	597050000	61	1	6	3	3	4	2	4	4	2	2	1
739	+	2.34698	3.51416	sp|O74502|MSH6_SCHPO	sp|O74502|MSH6_SCHPO	1007	3740;4360;5106;6434;7992;8405;10111;15041;15042;18192;18360;18656;19517;20063;23181;23618;23619;29164;29165;29544;30607;30608;30875;31128;32179;32280;32482;33885;34267;37208	O74502		msh6	Color2 [DarkGray]	1	4											cellular component organization;cellular component organization at cellular level;cellular component organization or biogenesis;cellular component organization or biogenesis at cellular level;cellular macromolecule metabolic process;cellular metabolic process;cellular nitrogen compound metabolic process;cellular process;cellular response to stimulus;cellular response to stress;chromosome organiza…	adenyl nucleotide binding;adenyl ribonucleotide binding;ATP binding;binding;DNA binding;double-stranded DNA binding;guanine/thymine mispair binding;mismatched DNA binding;nucleic acid binding;nucleotide binding;purine nucleotide binding;purine ribonucleoside triphosphate binding;purine ribonucleotide binding;ribonucleotide binding;structure-specific DNA binding	cell part;cytoplasmic part;cytosol;intracellular membrane-bounded organelle;intracellular organelle;intracellular part;membrane-bounded organelle;nucleus;organelle	Colorectal cancer;Mismatch repair;Pathways in cancer	30	30	29	27.3	27.3	26.7	141.51	0	166.55	2136100000	492	1	9	8	12	10	8	9	11	8	5	11
1931	+	7.16229	3.63529	sp|Q9C105|YKT4_SCHPO	sp|Q9C105|YKT4_SCHPO	2432	2887;2888;11940;22637;38490	Q9C105		SPAPB1E7.04c	Color2 [DarkGray]	1	4											amine metabolic process;aminoglycan catabolic process;aminoglycan metabolic process;ascospore wall chitin catabolic process;ascospore wall chitin metabolic process;carbohydrate catabolic process;carbohydrate metabolic process;catabolic process;cell wall chitin catabolic process;cell wall chitin metabolic process;cell wall macromolecule catabolic process;cell wall macromolecule catabolic process i…	catalytic activity;chitinase activity;endochitinase activity;hydrolase activity;hydrolase activity, acting on glycosyl bonds;hydrolase activity, hydrolyzing O-glycosyl compounds	cell part;cell surface;cell wall;cytoplasmic part;external encapsulating structure;extracellular region;fungal-type cell wall;fungal-type vacuole;intracellular membrane-bounded organelle;intracellular organelle;intracellular part;lytic vacuole;membrane-bounded organelle;organelle;storage vacuole;vacuole	Amino sugar and nucleotide sugar metabolism	5	5	5	4.1	4.1	4.1	123.39	0	36.307	1656000000	200	1	2	2	2	3	3	1	3	3	1	3
2170	+	8.05967	5.19111	sp|Q9URU6|EXG1_SCHPO	sp|Q9URU6|EXG1_SCHPO	2722	10221;18534;24570;31793;31887;32232;36316;38101;38318	Q9URU6		exg1	Color2 [DarkGray]	1	4											beta-glucan metabolic process;carbohydrate metabolic process;cell wall beta-glucan metabolic process;cell wall macromolecule metabolic process;cell wall organization;cell wall organization or biogenesis;cell wall polysaccharide metabolic process;cellular carbohydrate metabolic process;cellular cell wall macromolecule metabolic process;cellular cell wall organization or biogenesis;cellular compone…	beta-glucosidase activity;catalytic activity;glucan endo-1,6-beta-glucosidase activity;glucosidase activity;hydrolase activity;hydrolase activity, acting on glycosyl bonds;hydrolase activity, hydrolyzing O-glycosyl compounds	barrier septum;cell part;cell septum;extracellular region	Starch and sucrose metabolism	9	9	9	35.6	35.6	35.6	45.505	0	182.47	11631000000	870	1	3	3	3	3	3	3	4	3	3	3
2051	+	5.43163	5.50685	sp|Q9P6S3|UDS1_SCHPO	sp|Q9P6S3|UDS1_SCHPO	2582	529;1826;2446;3495;4352;6161;6669;6670;6671;6911;7123;7292;7714;10625;12750;14483;14572;14573;16720;16758;16759;17588;19098;19350;19904;20634;23457;24318;24319;24353;24354;24839;25566;26563;29286;29655;29656;32112;32319;32366;35822;35999;36000;36362;37405;38116;38117	Q9P6S3		uds1	Color2 [DarkGray]	1	4											barrier septum formation;cellular component assembly;cellular component assembly at cellular level;cellular component organization;cellular component organization at cellular level;cellular component organization or biogenesis;cellular component organization or biogenesis at cellular level;cellular process;cytokinetic process		barrier septum;cell division site;cell part;cell pole;cell septum;cell tip;cytoplasmic part;cytosol;intracellular part		47	47	47	47.5	47.5	47.5	118.26	0	323.31	4845500000	1137	1	6	3	7	4	5	5	7	3	7	3
1942		1.55392	-2.5898	sp|Q9HDU9|YHE6_SCHPO	sp|Q9HDU9|YHE6_SCHPO	2445	8857;22582;31512;35010;37611	Q9HDU9		SPBPB2B2.06c	Color2 [DarkGray]	1	4											catabolic process;cellular catabolic process;cellular metabolic process;cellular nitrogen compound catabolic process;cellular nitrogen compound metabolic process;cellular process;metabolic process;nitrogen compound metabolic process;nucleobase-containing compound catabolic process;nucleobase-containing compound metabolic process;nucleobase-containing small molecule metabolic process;nucleoside ph…	catalytic activity;hydrolase activity	cell part;cytoplasmic part;cytosol;intracellular membrane-bounded organelle;intracellular organelle;intracellular part;membrane-bounded organelle;nucleus;organelle		5	3	3	10.1	7.3	7.3	68.417	0	26.804	584800000	82	1	2	1	1	2	2	2	3	1	3	3
375		1.47984	-2.30054	sp|O42657|YF82_SCHPO	sp|O42657|YF82_SCHPO	555	8120;12941;12972;14193;19934;20160;21439;24015;24016;32714;32715;33867;37178	O42657		SPAC27D7.02c	Color2 [DarkGray]	1	4											cellular process;establishment of localization;establishment of localization in cell;establishment of protein localization;establishment of protein localization in Golgi;establishment of protein localization to organelle;Golgi vesicle transport;intracellular protein transport;intracellular transport;intra-Golgi vesicle-mediated transport;protein targeting;protein targeting to Golgi;protein transp…		cell part;cytoplasm;cytoplasmic part;cytosol;intracellular part		13	13	13	18.1	18.1	18.1	87.264	0	45.946	592390000	61	1	8	5	7	5	5	7	6	5	7	5
1084		1.51934	-2.25665	sp|O94639|ZRT1_SCHPO	sp|O94639|ZRT1_SCHPO	1437	8761;17648;29400;32287	O94639		zrt1	Color2 [DarkGray]	1	4											biological regulation;cation homeostasis;cell communication;cellular process;cellular response to cadmium ion;cellular response to chemical stimulus;cellular response to external stimulus;cellular response to extracellular stimulus;cellular response to inorganic substance;cellular response to iron ion starvation;cellular response to metal ion;cellular response to nutrient levels;cellular response…	cation transmembrane transporter activity;divalent inorganic cation transmembrane transporter activity;high affinity zinc uptake transmembrane transporter activity;inorganic cation transmembrane transporter activity;ion transmembrane transporter activity;metal ion transmembrane transporter activity;substrate-specific transmembrane transporter activity;substrate-specific transporter activity;trans…	cell part;cytoplasmic part;endoplasmic reticulum;endoplasmic reticulum membrane;endoplasmic reticulum part;integral to membrane;intracellular membrane-bounded organelle;intracellular organelle;intracellular organelle part;intracellular part;intrinsic to membrane;membrane;membrane part;membrane-bounded organelle;organelle;organelle membrane;organelle part		4	4	4	16.4	16.4	16.4	45.271	0	5.9638	342330000	49	1	3	3	3	3	3	2	2	2	2	2
1893		1.9306	-2.19537	sp|Q92367|AAP1_SCHPO	sp|Q92367|AAP1_SCHPO	2387	15106;20821;23355;30880	Q92367		aap1	Color2 [DarkGray]	1	4												active transmembrane transporter activity;amine transmembrane transporter activity;amino acid transmembrane transporter activity;antiporter activity;arginine transmembrane transporter activity;basic amino acid transmembrane transporter activity;carboxylic acid transmembrane transporter activity;L-amino acid transmembrane transporter activity;L-lysine transmembrane transporter activity;organic aci…	cell part;cytoplasmic part;endoplasmic reticulum;integral to membrane;integral to plasma membrane;intracellular membrane-bounded organelle;intracellular organelle;intracellular part;intrinsic to membrane;intrinsic to plasma membrane;membrane part;membrane-bounded organelle;organelle;plasma membrane part;vacuole		4	4	4	7.9	7.9	7.9	65.277	0	8.8577	489230000	73	1	2	2	1	3	3	3	2	2	2	2
4		1.41222	-2.05364	sp|C6Y4A3|ATP19_SCHPO	sp|C6Y4A3|ATP19_SCHPO	66	29056;31055	C6Y4A3		atp19	Color2 [DarkGray]	1	4											ATP biosynthetic process;ATP metabolic process;ATP synthesis coupled proton transport;biosynthetic process;cation transport;cellular biosynthetic process;cellular metabolic process;cellular nitrogen compound biosynthetic process;cellular nitrogen compound metabolic process;cellular process;energy coupled proton transport, down electrochemical gradient;establishment of localization;heterocycle bio…		cell part;cytoplasmic part;integral to membrane;intracellular organelle part;intracellular part;intrinsic to membrane;macromolecular complex;membrane part;mitochondrial membrane part;mitochondrial part;mitochondrial proton-transporting ATP synthase complex, coupling factor F(o);organelle part;protein complex;proton-transporting ATP synthase complex, coupling factor F(o);proton-transporting two-se…		2	2	2	26.5	26.5	26.5	7.7199	0	5.7228	452600000	100	1	2	2	1	2	2	1	1	2	1	2
1602		1.53715	-1.87989	sp|Q09827|SC61G_SCHPO	sp|Q09827|SC61G_SCHPO	2038	384;19139;22065	Q09827		sss1	Color2 [DarkGray]	1	4											cellular process;establishment of localization;establishment of localization in cell;establishment of protein localization;establishment of protein localization in endoplasmic reticulum;establishment of protein localization to organelle;intracellular protein transmembrane transport;intracellular protein transport;intracellular transport;posttranslational protein targeting to membrane;protein targ…	active transmembrane transporter activity;macromolecule transmembrane transporter activity;P-P-bond-hydrolysis-driven protein transmembrane transporter activity;P-P-bond-hydrolysis-driven transmembrane transporter activity;primary active transmembrane transporter activity;protein transmembrane transporter activity;protein transporter activity;substrate-specific transmembrane transporter activity;…	cell part;cytoplasmic part;endoplasmic reticulum;endoplasmic reticulum part;integral to membrane;intracellular membrane-bounded organelle;intracellular organelle;intracellular organelle part;intracellular part;intrinsic to membrane;macromolecular complex;membrane part;membrane-bounded organelle;organelle;organelle part;protein complex;Sec61 translocon complex;translocon complex	Phagosome;Protein export;Protein processing in endoplasmic reticulum;Vibrio cholerae infection	3	3	3	30	30	30	7.7912	0	16.513	1059500000	189	1	1	2	2	2	2	2	1	2	1	1
787		0.601659	-1.77971	sp|O74754|ATPG_SCHPO	sp|O74754|ATPG_SCHPO	1070	8238;8289;25515;27657;31659;35670	O74754		atp3	Color2 [DarkGray]	1	4											ATP biosynthetic process;ATP metabolic process;ATP synthesis coupled proton transport;biosynthetic process;cation transport;cellular biosynthetic process;cellular metabolic process;cellular nitrogen compound biosynthetic process;cellular nitrogen compound metabolic process;cellular process;energy coupled proton transport, down electrochemical gradient;establishment of localization;establishment o…	active transmembrane transporter activity;ATPase activity;ATPase activity, coupled;ATPase activity, coupled to movement of substances;ATPase activity, coupled to transmembrane movement of ions;ATPase activity, coupled to transmembrane movement of substances;catalytic activity;cation transmembrane transporter activity;cation-transporting ATPase activity;hydrogen ion transmembrane transporter activ…	cell part;cytoplasmic part;intracellular membrane-bounded organelle;intracellular organelle;intracellular organelle part;intracellular part;macromolecular complex;membrane part;membrane-bounded organelle;mitochondrial membrane part;mitochondrial part;mitochondrial proton-transporting ATP synthase, central stalk;mitochondrion;organelle;organelle part;protein complex;proton-transporting ATP synthas…	Alzheimer's disease;Huntington's disease;Oxidative phosphorylation;Parkinson's disease	6	6	6	32.9	32.9	32.9	33.577	0	25.68	1578100000	118	1	4	4	4	4	4	4	4	3	5	3
1096		2.0808	-1.73372	sp|O94666|RPC1_SCHPO	sp|O94666|RPC1_SCHPO	1452	2936;5428;10680;10699;13627;15069;17773;21001;23839;29175;29825;31533;35108	O94666		rpc1	Color2 [DarkGray]	1	4											biosynthetic process;cellular biosynthetic process;cellular macromolecule biosynthetic process;cellular macromolecule metabolic process;cellular metabolic process;cellular nitrogen compound metabolic process;cellular process;macromolecule biosynthetic process;macromolecule metabolic process;metabolic process;nitrogen compound metabolic process;nucleic acid metabolic process;nucleobase-containing …	binding;catalytic activity;cation binding;DNA binding;DNA-directed RNA polymerase activity;ion binding;metal ion binding;nucleic acid binding;nucleoside binding;nucleotidyltransferase activity;ribonucleoside binding;RNA polymerase activity;transferase activity;transferase activity, transferring phosphorus-containing groups;transition metal ion binding;zinc ion binding	cell part;intracellular membrane-bounded organelle;intracellular organelle;intracellular part;membrane-bounded organelle;nucleus;organelle	Cytosolic DNA-sensing pathway;Purine metabolism;Pyrimidine metabolism;RNA polymerase	13	13	13	12.6	12.6	12.6	157.56	0	51.821	446890000	48	1	6	7	4	6	7	3	4	7	4	5
292		1.13159	-1.69797	sp|O14248|TEA3_SCHPO	sp|O14248|TEA3_SCHPO	446	7126;9310;13202;13767;13976;15613;20897;21852;23603;25012;28585;33081;34536;37780	O14248		tea3	Color2 [DarkGray]	1	4											barrier septum formation;biological regulation;cellular component assembly;cellular component assembly at cellular level;cellular component organization;cellular component organization at cellular level;cellular component organization or biogenesis;cellular component organization or biogenesis at cellular level;cellular process;cytokinetic process;regulation of biological process;regulation of ce…		cell cortex of cell tip;cell cortex part;cell division site;cell part;cell septum;cytoplasm;cytoplasmic part;intracellular part		14	14	14	16.5	16.5	16.5	127.75	0	18.824	459050000	39	1	3	3	5	4	3	6	7	5	6	4
1886		1.32932	-1.61171	sp|Q92347|NOP9_SCHPO	sp|Q92347|NOP9_SCHPO	2380	6424;6425;8658;10093;15968;19736;28384;37285;38304	Q92347		nop9	Color2 [DarkGray]	1	4											cellular macromolecule metabolic process;cellular metabolic process;cellular nitrogen compound metabolic process;cellular process;macromolecule metabolic process;metabolic process;ncRNA metabolic process;ncRNA processing;nitrogen compound metabolic process;nucleic acid metabolic process;nucleobase-containing compound metabolic process;primary metabolic process;RNA metabolic process;RNA processing…	binding;nucleic acid binding;RNA binding	cell part;intracellular membrane-bounded organelle;intracellular non-membrane-bounded organelle;intracellular organelle;intracellular organelle part;intracellular part;membrane-bounded organelle;non-membrane-bounded organelle;nuclear part;nucleolus;nucleus;organelle;organelle part		9	9	9	14.2	14.2	14.2	75.439	0	47.052	379300000	76	1	6	6	4	5	5	5	4	4	6	4
866		1.54703	-1.59894	sp|O74918|RRP45_SCHPO	sp|O74918|RRP45_SCHPO	1171	860;7732;8053;15766;27307;29187;35677	O74918		rrp45	Color2 [DarkGray]	1	4											catabolic process;cellular catabolic process;cellular macromolecule catabolic process;cellular macromolecule metabolic process;cellular metabolic process;cellular nitrogen compound metabolic process;cellular process;cleavage involved in rRNA processing;exonucleolytic nuclear-transcribed mRNA catabolic process involved in deadenylation-dependent decay;exonucleolytic trimming involved in rRNA proce…	3'-5' exonuclease activity;3'-5'-exoribonuclease activity;binding;catalytic activity;exonuclease activity;exonuclease activity, active with either ribo- or deoxyribonucleic acids and producing 5'-phosphomonoesters;exoribonuclease activity;exoribonuclease activity, producing 5'-phosphomonoesters;hydrolase activity;hydrolase activity, acting on ester bonds;nuclease activity;nucleic acid binding;rib…	cell part;cytoplasmic exosome (RNase complex);cytoplasmic part;cytosol;exosome (RNase complex);intracellular membrane-bounded organelle;intracellular non-membrane-bounded organelle;intracellular organelle;intracellular organelle part;intracellular part;macromolecular complex;membrane-bounded organelle;non-membrane-bounded organelle;nuclear exosome (RNase complex);nuclear part;nucleolus;nucleus;or…	RNA degradation	7	7	7	37.5	37.5	37.5	32.378	0	15.946	317100000	61	1	4	3	4	4	6	5	4	4	3	5
390		1.13987	-1.51159	sp|O42868|SSU72_SCHPO	sp|O42868|SSU72_SCHPO	578	1176;18262;20562;21302;23321;29594	O42868		ssu72	Color2 [DarkGray]	1	4											biosynthetic process;cellular biosynthetic process;cellular macromolecule metabolic process;cellular metabolic process;cellular nitrogen compound metabolic process;cellular process;macromolecule metabolic process;metabolic process;mRNA metabolic process;mRNA processing;nitrogen compound metabolic process;nucleic acid metabolic process;nucleobase-containing compound metabolic process;primary metab…	catalytic activity;hydrolase activity;hydrolase activity, acting on ester bonds;phosphatase activity;phosphoprotein phosphatase activity;phosphoric ester hydrolase activity	cell part;cytoplasmic part;cytosol;intracellular membrane-bounded organelle;intracellular organelle;intracellular organelle part;intracellular part;macromolecular complex;membrane-bounded organelle;mRNA cleavage and polyadenylation specificity factor complex;mRNA cleavage factor complex;nuclear part;nucleoplasm part;nucleus;organelle;organelle part;protein complex		6	6	6	34.5	34.5	34.5	22.595	0	21.439	426070000	47	1	4	3	3	3	5	3	4	4	5	4
674		1.2814	-1.4949	sp|O74375|TVP18_SCHPO	sp|O74375|TVP18_SCHPO	925	22362;33099	O74375		tvp18	Color2 [DarkGray]	1	4											cellular process;establishment of localization;transport;vesicle-mediated transport		cell part;cytoplasmic part;Golgi apparatus;Golgi apparatus part;integral to Golgi membrane;integral to membrane;integral to organelle membrane;intracellular membrane-bounded organelle;intracellular organelle;intracellular organelle part;intracellular part;intrinsic to Golgi membrane;intrinsic to membrane;intrinsic to organelle membrane;membrane part;membrane-bounded organelle;organelle;organelle …		2	2	2	10.4	10.4	10.4	17.922	0	7.6075	758820000	83	1	2	2	0	2	2	1	2	2	2	2
2219		0.875823	-1.42943	sp|Q9USK0|IPK1_SCHPO	sp|Q9USK0|IPK1_SCHPO	2785	1677;3888;5356;12832;18601;24272;26073;26356;29832;31511	Q9USK0		ipk1	Color2 [DarkGray]	1	4											biosynthetic process;inositol phosphate biosynthetic process;inositol phosphate metabolic process;metabolic process;organophosphate biosynthetic process;organophosphate metabolic process	adenyl nucleotide binding;adenyl ribonucleotide binding;ATP binding;binding;catalytic activity;inositol or phosphatidylinositol kinase activity;inositol pentakisphosphate 2-kinase activity;kinase activity;nucleotide binding;phosphotransferase activity, alcohol group as acceptor;purine nucleotide binding;purine ribonucleoside triphosphate binding;purine ribonucleotide binding;ribonucleotide bindin…	cell part;cytoplasmic part;cytosol;intracellular membrane-bounded organelle;intracellular organelle;intracellular part;membrane-bounded organelle;nucleus;organelle		10	10	10	18.9	18.9	18.9	72.765	0	11.586	383260000	50	1	4	6	3	2	3	6	7	4	3	5
2230		2.65557	-1.35989	sp|Q9USM4|LUC7_SCHPO	sp|Q9USM4|LUC7_SCHPO	2799	4006;4598;4599;7017;14300;27155	Q9USM4		usp106	Color2 [DarkGray]	1	4											cellular component assembly;cellular component assembly at cellular level;cellular component organization;cellular component organization at cellular level;cellular component organization or biogenesis;cellular component organization or biogenesis at cellular level;cellular macromolecular complex assembly;cellular macromolecular complex subunit organization;cellular process;macromolecular complex…	binding;mRNA binding;nucleic acid binding;RNA binding	cell part;cytoplasmic part;cytosol;intracellular membrane-bounded organelle;intracellular organelle;intracellular organelle part;intracellular part;macromolecular complex;membrane-bounded organelle;nuclear part;nucleus;organelle;organelle part;ribonucleoprotein complex;small nuclear ribonucleoprotein complex;spliceosomal complex;U1 snRNP		6	6	6	31.8	31.8	31.8	30.937	0	11.696	267400000	38	1	2	2	1	2	2	1	1	3	2	1
130		0.932535	-1.33337	sp|O13862|RDP1L_SCHPO	sp|O13862|RDP1L_SCHPO	236	5143;6058;16129;16397;24329	O13862		rdp1	Color2 [DarkGray]	1	4											biological regulation;positive regulation of biological process;positive regulation of biosynthetic process;positive regulation of cellular biosynthetic process;positive regulation of cellular metabolic process;positive regulation of cellular process;positive regulation of gene expression;positive regulation of macromolecule biosynthetic process;positive regulation of macromolecule metabolic proc…	binding;cation binding;core promoter proximal region DNA binding;core promoter proximal region sequence-specific DNA binding;DNA binding;ion binding;metal ion binding;nucleic acid binding;nucleic acid binding transcription factor activity;regulatory region DNA binding;regulatory region nucleic acid binding;RNA polymerase II core promoter proximal region sequence-specific DNA binding;RNA polymeras…	cell part;chromatin;chromosomal part;intracellular membrane-bounded organelle;intracellular organelle;intracellular organelle part;intracellular part;membrane-bounded organelle;nuclear chromatin;nuclear chromosome part;nuclear part;nucleus;organelle;organelle part		5	5	5	14.4	14.4	14.4	51.766	0	7.4075	310650000	28	1	3	3	4	3	3	2	2	3	4	4
428		1.19832	-1.31954	sp|O42939|UBA2_SCHPO	sp|O42939|UBA2_SCHPO	621	2638;6961;7746;7856;7930;9388;25726;30709;31355;35029;35093	O42939		uba2	Color2 [DarkGray]	1	4											cellular macromolecule metabolic process;cellular metabolic process;cellular process;cellular protein metabolic process;macromolecule metabolic process;macromolecule modification;metabolic process;primary metabolic process;protein metabolic process;protein modification by small protein conjugation;protein modification by small protein conjugation or removal;protein modification process;protein su…	adenyl nucleotide binding;adenyl ribonucleotide binding;ATP binding;binding;catalytic activity;cation binding;ion binding;metal ion binding;nucleotide binding;purine nucleotide binding;purine ribonucleoside triphosphate binding;purine ribonucleotide binding;ribonucleotide binding;small protein activating enzyme activity;SUMO activating enzyme activity	cell part;cytoplasmic part;cytosol;intracellular membrane-bounded organelle;intracellular organelle;intracellular organelle part;intracellular part;macromolecular complex;membrane-bounded organelle;nuclear part;nucleus;organelle;organelle part;protein complex;SUMO activating enzyme complex	Ubiquitin mediated proteolysis	11	11	11	21.3	21.3	21.3	70.613	0	34.683	500350000	37	1	8	6	5	7	5	7	6	6	4	7
2324		1.03443	-1.31342	sp|Q9UTC5|YIDE_SCHPO	sp|Q9UTC5|YIDE_SCHPO	2924	2982;10204;31492;34932	Q9UTC5		SPAC227.14	Color2 [DarkGray]	1	4											biosynthetic process;cellular biosynthetic process;cellular metabolic compound salvage;cellular metabolic process;cellular nitrogen compound biosynthetic process;cellular nitrogen compound metabolic process;cellular process;CTP biosynthetic process;CTP metabolic process;CTP salvage;heterocycle biosynthetic process;heterocycle metabolic process;metabolic process;nitrogen compound metabolic process…	adenyl nucleotide binding;adenyl ribonucleotide binding;ATP binding;binding;catalytic activity;kinase activity;nucleobase-containing compound kinase activity;nucleoside kinase activity;nucleotide binding;purine nucleotide binding;purine ribonucleoside triphosphate binding;purine ribonucleotide binding;ribonucleotide binding;transferase activity;transferase activity, transferring phosphorus-contai…	cell part;cytoplasmic part;cytosol;intracellular membrane-bounded organelle;intracellular organelle;intracellular part;membrane-bounded organelle;nucleus;organelle		4	4	4	23	23	23	26.619	0	57.654	200090000	34	1	1	2	3	2	1	3	3	2	4	2
1632		0.456741	-1.28463	sp|Q09879|UBP5_SCHPO	sp|Q09879|UBP5_SCHPO	2075	1644;2867;4929;5654;8877;9639;13429;14185;16028;18770;21895;25070;25276;28085;28350;28787;29295;32084;34030;35909;36368;36682	Q09879		ubp5	Color2 [DarkGray]	1	4											biological regulation;catabolic process;cellular catabolic process;cellular component organization;cellular component organization or biogenesis;cellular macromolecule catabolic process;cellular macromolecule metabolic process;cellular membrane organization;cellular metabolic process;cellular process;cellular protein metabolic process;endocytosis;establishment of localization;macromolecule catabo…	catalytic activity;cysteine-type endopeptidase activity;cysteine-type peptidase activity;endopeptidase activity;hydrolase activity;peptidase activity;peptidase activity, acting on L-amino acid peptides;small conjugating protein-specific protease activity;ubiquitin-specific protease activity	cell part;cytoplasmic membrane-bounded vesicle;cytoplasmic part;cytoplasmic vesicle;cytosol;Golgi apparatus;intracellular membrane-bounded organelle;intracellular organelle;intracellular part;membrane-bounded organelle;membrane-bounded vesicle;nucleus;organelle;transport vesicle;vesicle		22	22	22	25.6	25.6	25.6	128.67	0	26.602	1629000000	76	1	10	11	12	8	14	11	15	11	10	12
811		1.00523	-1.27666	sp|O74801|RL4P_SCHPO	sp|O74801|RL4P_SCHPO	1103	2783;14672;18529;20758;24560;26126;29085;37632	O74801		yml6	Color2 [DarkGray]	1	4											biosynthetic process;cellular biosynthetic process;cellular component organization;cellular component organization at cellular level;cellular component organization or biogenesis;cellular component organization or biogenesis at cellular level;cellular macromolecule biosynthetic process;cellular macromolecule metabolic process;cellular metabolic process;cellular process;cellular protein metabolic …	binding;nucleic acid binding;RNA binding;structural constituent of ribosome;structural molecule activity	cell part;cytoplasmic part;cytosolic part;cytosolic ribosome;intracellular membrane-bounded organelle;intracellular non-membrane-bounded organelle;intracellular organelle;intracellular organelle part;intracellular part;large ribosomal subunit;macromolecular complex;membrane-bounded organelle;mitochondrial large ribosomal subunit;mitochondrial part;mitochondrion;non-membrane-bounded organelle;orga…		8	8	8	37.9	37.9	37.9	29.549	0	16.805	409240000	67	1	4	3	5	2	3	4	4	4	3	3
1904		1.16601	-1.22911	sp|Q96WV1|TRMB_SCHPO	sp|Q96WV1|TRMB_SCHPO	2398	987;5909;9195;22965;29944	Q96WV1		trm8	Color2 [DarkGray]	1	4											cellular macromolecule metabolic process;cellular metabolic process;cellular nitrogen compound metabolic process;cellular process;macromolecule metabolic process;macromolecule methylation;macromolecule modification;metabolic process;methylation;ncRNA metabolic process;ncRNA processing;nitrogen compound metabolic process;nucleic acid metabolic process;nucleobase-containing compound metabolic proce…	binding;catalytic activity;methyltransferase activity;nucleic acid binding;RNA binding;RNA methyltransferase activity;S-adenosylmethionine-dependent methyltransferase activity;transferase activity;transferase activity, transferring one-carbon groups;tRNA (guanine) methyltransferase activity;tRNA (guanine-N7-)-methyltransferase activity;tRNA binding;tRNA methyltransferase activity	cell part;cytoplasmic part;intracellular membrane-bounded organelle;intracellular non-membrane-bounded organelle;intracellular organelle;intracellular organelle part;intracellular part;macromolecular complex;membrane-bounded organelle;methyltransferase complex;non-membrane-bounded organelle;nuclear part;nucleolus;nucleus;organelle;organelle part;protein complex;tRNA methyltransferase complex		5	5	5	26.7	26.7	26.7	31.622	0	8.6033	284650000	72	1	2	2	3	2	4	3	1	3	2	3
1967		0.460717	-1.17949	sp|Q9HFE8|TRA1_SCHPO	sp|Q9HFE8|TRA1_SCHPO	2477	1938;4815;4951;5814;12867;17896;18283;19186;19520;21169;24187;25088;26042;29464;34620	Q9HFE8		tra1	Color2 [DarkGray]	1	4											biological regulation;biosynthetic process;cellular biosynthetic process;cellular component organization;cellular component organization at cellular level;cellular component organization or biogenesis;cellular component organization or biogenesis at cellular level;cellular macromolecule biosynthetic process;cellular macromolecule metabolic process;cellular metabolic process;cellular nitrogen comp…	catalytic activity;kinase activity;phosphotransferase activity, alcohol group as acceptor;transferase activity;transferase activity, transferring phosphorus-containing groups	ASTRA complex;cell part;chromatin;chromatin remodeling complex;chromosomal part;histone acetyltransferase complex;intracellular organelle part;intracellular part;macromolecular complex;nuclear chromatin;nuclear chromosome part;nuclear part;nucleoplasm part;organelle part;protein complex;SAGA complex;SAGA-type complex		15	15	15	5	5	5	422.33	0	9.4883	922140000	49	1	7	5	5	5	6	9	6	6	5	5
1436		0.352154	-1.1605	sp|P87130|TIM17_SCHPO	sp|P87130|TIM17_SCHPO	1840	15376;16358	P87130		tim17	Color2 [DarkGray]	1	4											cellular process;establishment of localization;establishment of localization in cell;establishment of protein localization;establishment of protein localization in mitochondrion;establishment of protein localization to organelle;intracellular protein transmembrane transport;intracellular protein transport;intracellular transport;mitochondrial transport;protein import;protein import into mitochond…	active transmembrane transporter activity;macromolecule transmembrane transporter activity;P-P-bond-hydrolysis-driven protein transmembrane transporter activity;P-P-bond-hydrolysis-driven transmembrane transporter activity;primary active transmembrane transporter activity;protein transmembrane transporter activity;protein transporter activity;substrate-specific transmembrane transporter activity;…	cell part;cytoplasmic part;integral to membrane;intracellular membrane-bounded organelle;intracellular organelle;intracellular organelle part;intracellular part;intrinsic to membrane;macromolecular complex;membrane part;membrane-bounded organelle;mitochondrial inner membrane presequence translocase complex;mitochondrial membrane part;mitochondrial part;mitochondrion;organelle;organelle part;prote…		2	2	2	17.7	17.7	17.7	16.901	0	13.676	2393700000	34	1	1	1	2	1	1	1	2	1	2	1
2401		0.586857	-1.16045	sp|Q9UU96|GRC3_SCHPO	sp|Q9UU96|GRC3_SCHPO	3016	4040;5439;7125;11695;17799;22649;23577;27268	Q9UU96		grc3	Color2 [DarkGray]	1	4											biological regulation;biosynthetic process;cellular biosynthetic process;cellular macromolecule metabolic process;cellular metabolic process;cellular nitrogen compound metabolic process;cellular process;chromatin silencing;chromatin silencing at centromere;cleavage in ITS2 between 5.8S rRNA and LSU-rRNA of tricistronic rRNA transcript (SSU-rRNA, 5.8S rRNA, LSU-rRNA);cleavage involved in rRNA proc…	adenyl nucleotide binding;adenyl ribonucleotide binding;ATP binding;ATPase activity;binding;catalytic activity;hydrolase activity;hydrolase activity, acting on acid anhydrides;hydrolase activity, acting on acid anhydrides, in phosphorus-containing anhydrides;kinase activity;nucleobase-containing compound kinase activity;nucleoside-triphosphatase activity;nucleotide binding;phosphotransferase acti…	cell part;centromeric heterochromatin;chromatin;chromosomal part;heterochromatin;intracellular membrane-bounded organelle;intracellular non-membrane-bounded organelle;intracellular organelle;intracellular organelle part;intracellular part;mating-type region heterochromatin;membrane-bounded organelle;non-membrane-bounded organelle;nuclear centromeric heterochromatin;nuclear chromatin;nuclear chrom…		8	8	8	11.3	11.3	11.3	83.25	0	12.884	406110000	31	1	3	4	5	2	3	5	3	3	5	3
267		0.53901	-1.1595	sp|O14188|RNG2_SCHPO	sp|O14188|RNG2_SCHPO	416	1686;5644;8921;13994;15496;20179;21536;21954;24451;27218;28391;28964;35091	O14188		rng2	Color2 [DarkGray]	1	4											barrier septum formation;biological regulation;cell cycle cytokinesis;cell cycle process;cellular component assembly;cellular component assembly at cellular level;cellular component organization;cellular component organization at cellular level;cellular component organization or biogenesis;cellular component organization or biogenesis at cellular level;cellular localization;cellular macromolecule…	actin binding;binding;calmodulin binding;cytoskeletal protein binding;enzyme activator activity;enzyme regulator activity;GTPase activator activity;GTPase regulator activity;nucleoside-triphosphatase regulator activity;protein binding	actomyosin contractile ring;cell cortex part;cell division site part;cell part;contractile ring;cytoplasm;cytoplasmic part;cytoskeletal part;envelope;intracellular organelle part;intracellular part;macromolecular complex;medial cortical node;microtubule organizing center;nuclear envelope;nuclear part;organelle envelope;organelle part;protein complex;spindle pole body	Regulation of actin cytoskeleton	13	13	13	10.9	10.9	10.9	171.67	0	12.097	667250000	15	1	7	7	5	4	4	5	3	3	6	7
680		1.08121	-1.15448	sp|O74393|MAK5_SCHPO	sp|O74393|MAK5_SCHPO	936	7882;9051;15724;16629;19546;21871;26601;28168;28710;33006;35196;37840	O74393		mak5	Color2 [DarkGray]	1	4											cellular component biogenesis;cellular component biogenesis at cellular level;cellular component organization or biogenesis;cellular component organization or biogenesis at cellular level;cellular macromolecule metabolic process;cellular metabolic process;cellular nitrogen compound metabolic process;cellular process;macromolecule metabolic process;metabolic process;ncRNA metabolic process;ncRNA p…	adenyl nucleotide binding;adenyl ribonucleotide binding;ATP binding;ATPase activity;ATPase activity, coupled;ATP-dependent helicase activity;ATP-dependent RNA helicase activity;binding;catalytic activity;helicase activity;hydrolase activity;hydrolase activity, acting on acid anhydrides;hydrolase activity, acting on acid anhydrides, in phosphorus-containing anhydrides;nucleic acid binding;nucleosi…	cell part;cytoplasm;intracellular membrane-bounded organelle;intracellular non-membrane-bounded organelle;intracellular organelle;intracellular organelle part;intracellular part;membrane-bounded organelle;non-membrane-bounded organelle;nuclear part;nucleolus;nucleus;organelle;organelle part		12	12	12	23.5	23.5	23.5	73.249	0	24.193	430840000	62	1	5	5	5	6	7	6	7	4	7	8
393		1.5742	-1.14924	sp|O42873|PDC4_SCHPO	sp|O42873|PDC4_SCHPO	582	19066;19831;28681;28911;32722;35101	O42873		SPAC3G9.11c	Color2 [DarkGray]	1	4											carboxylic acid metabolic process;cellular ketone metabolic process;cellular metabolic process;cellular process;generation of precursor metabolites and energy;metabolic process;monocarboxylic acid metabolic process;organic acid metabolic process;oxoacid metabolic process;pyruvate metabolic process;small molecule metabolic process	binding;carbon-carbon lyase activity;carboxy-lyase activity;catalytic activity;cation binding;coenzyme binding;cofactor binding;ion binding;lyase activity;magnesium ion binding;metal ion binding;pyruvate decarboxylase activity;thiamine pyrophosphate binding;vitamin binding	cell part;cytoplasmic part;cytosol;intracellular membrane-bounded organelle;intracellular organelle;intracellular part;membrane-bounded organelle;nucleus;organelle	Glycolysis / Gluconeogenesis	6	6	5	14.9	14.9	11.6	62.652	0	27.387	241210000	77	1	4	4	3	4	4	3	2	3	3	4
1454		0.926755	-1.14129	sp|P87170|DGK1_SCHPO	sp|P87170|DGK1_SCHPO	1864	9396;21473;31868	P87170		ptp4	Color2 [DarkGray]	1	4											cellular process;establishment of localization;transport;vesicle-mediated transport	catalytic activity;cytidylyltransferase activity;kinase activity;nucleotidyltransferase activity;phosphatidate cytidylyltransferase activity;transferase activity;transferase activity, transferring phosphorus-containing groups	cell part;cytoplasmic part;endoplasmic reticulum;endoplasmic reticulum part;Golgi apparatus part;Golgi membrane;integral to endoplasmic reticulum membrane;integral to membrane;integral to organelle membrane;intracellular membrane-bounded organelle;intracellular organelle;intracellular organelle part;intracellular part;intrinsic to endoplasmic reticulum membrane;intrinsic to membrane;intrinsic to …		3	3	3	12.4	12.4	12.4	24.397	0.0067983	2.6752	383720000	92	1	3	3	3	3	3	2	2	3	2	3
235		0.819013	-1.13982	sp|O14102|SAP49_SCHPO	sp|O14102|SAP49_SCHPO	371	12117;24742;35130	O14102		sap49	Color2 [DarkGray]	1	4											cellular macromolecule metabolic process;cellular metabolic process;cellular nitrogen compound metabolic process;cellular process;macromolecule metabolic process;metabolic process;mRNA metabolic process;mRNA processing;nitrogen compound metabolic process;nuclear mRNA cis splicing, via spliceosome;nuclear mRNA splicing, via spliceosome;nucleic acid metabolic process;nucleobase-containing compound …	binding;nucleic acid binding;nucleotide binding;RNA binding	cell part;cytoplasmic part;cytosol;intracellular membrane-bounded organelle;intracellular organelle;intracellular organelle part;intracellular part;macromolecular complex;membrane-bounded organelle;nuclear part;nucleus;organelle;organelle part;ribonucleoprotein complex;small nuclear ribonucleoprotein complex;U2 snRNP	Spliceosome	3	3	3	14.9	14.9	14.9	35.908	0	34.889	252400000	88	1	3	2	2	2	2	3	2	2	3	2
2227		2.2629	-1.10337	sp|Q9USL6|YJK5_SCHPO	sp|Q9USL6|YJK5_SCHPO	2794	9681;14093;27766;28403;31085	Q9USL6		SPCC18B5.05c	Color2 [DarkGray]	1	4											aromatic compound biosynthetic process;biosynthetic process;cellular aromatic compound metabolic process;cellular biosynthetic process;cellular metabolic process;cellular nitrogen compound biosynthetic process;cellular nitrogen compound metabolic process;cellular process;coenzyme biosynthetic process;coenzyme metabolic process;cofactor biosynthetic process;cofactor metabolic process;heterocycle b…	adenyl nucleotide binding;adenyl ribonucleotide binding;ATP binding;binding;catalytic activity;hydroxymethylpyrimidine kinase activity;kinase activity;nucleotide binding;phosphomethylpyrimidine kinase activity;phosphotransferase activity, alcohol group as acceptor;phosphotransferase activity, phosphate group as acceptor;purine nucleotide binding;purine ribonucleoside triphosphate binding;purine r…	cell part;cytoplasmic part;cytosol;intracellular membrane-bounded organelle;intracellular organelle;intracellular part;membrane-bounded organelle;nucleus;organelle		5	5	5	16.8	16.8	16.8	35.839	0	9.1385	111670000	53	1	2	2	4	0	1	4	3	1	5	1
1302		5.11286	-1.08455	sp|P40998|THI4_SCHPO	sp|P40998|THI4_SCHPO	1694	213;214;464;1976;2999;7836;12333;13325;16968;17801;18571;18572;22103;22453;27160;27558;28199;31278;32209;36921;37291	P40998		thi2	Color2 [DarkGray]	1	4											aromatic compound biosynthetic process;biosynthetic process;cellular aromatic compound metabolic process;cellular biosynthetic process;cellular metabolic process;cellular nitrogen compound biosynthetic process;cellular nitrogen compound metabolic process;cellular process;heterocycle biosynthetic process;heterocycle metabolic process;metabolic process;nitrogen compound metabolic process;response t…	binding;cation binding;ion binding;metal ion binding	cell part;cytoplasmic part;cytosol;intracellular membrane-bounded organelle;intracellular organelle;intracellular part;membrane-bounded organelle;mitochondrion;nucleus;organelle		21	21	21	74.4	74.4	74.4	35.274	0	323.31	342280000000	5874	1	20	18	21	20	18	20	20	21	20	19
1774		1.18224	-1.0822	sp|Q10313|TRNL_SCHPO	sp|Q10313|TRNL_SCHPO	2244	678;9424;11203;11368;29816;30677;32884;37251;37631	Q10313		trl1	Color2 [DarkGray]	1	4											cellular macromolecule metabolic process;cellular metabolic process;cellular nitrogen compound metabolic process;cellular process;macromolecule metabolic process;metabolic process;ncRNA metabolic process;ncRNA processing;nitrogen compound metabolic process;nucleic acid metabolic process;nucleobase-containing compound metabolic process;phosphate-containing compound metabolic process;phosphorus met…	2',3'-cyclic-nucleotide 3'-phosphodiesterase activity;adenyl nucleotide binding;adenyl ribonucleotide binding;ATP binding;binding;catalytic activity;cyclic-nucleotide phosphodiesterase activity;GTP-dependent polynucleotide kinase activity;GTP-dependent polyribonucleotide 5'-hydroxyl-kinase activity;hydrolase activity;hydrolase activity, acting on ester bonds;kinase activity;ligase activity;ligase…	cell part;cytoplasmic part;cytosol;intracellular organelle part;intracellular part;membrane;nuclear inner membrane;nuclear membrane;nuclear part;organelle inner membrane;organelle membrane;organelle part		9	9	9	10.7	10.7	10.7	90.342	0	35.36	305850000	44	1	4	4	5	4	5	5	3	3	4	4
950		0.913539	-1.07326	sp|O94323|YGK5_SCHPO	sp|O94323|YGK5_SCHPO	1274	1507;3374;10692;22395;30378	O94323		SPBC725.05c	Color2 [DarkGray]	1	4											cellular metabolic process;cellular nitrogen compound metabolic process;cellular process;metabolic process;nitrogen compound metabolic process;nucleobase-containing compound metabolic process;nucleobase-containing small molecule metabolic process;nucleoside phosphate metabolic process;nucleoside triphosphate metabolic process;nucleotide metabolic process;primary metabolic process;small molecule m…	catalytic activity;hydrolase activity;hydrolase activity, acting on acid anhydrides;hydrolase activity, acting on acid anhydrides, in phosphorus-containing anhydrides;nucleoside-triphosphate diphosphatase activity;nucleotide diphosphatase activity;pyrophosphatase activity	cell part;integral to membrane;intrinsic to membrane;membrane part		5	5	5	12.8	12.8	12.8	55.148	0	14.963	115600000	42	1	1	2	5	1	2	4	3	3	3	2
2093		0.827768	-1.05152	sp|Q9P7H4|PTPA2_SCHPO	sp|Q9P7H4|PTPA2_SCHPO	2627	8766;8855;14554;18540;25677;34283;37306	Q9P7H4		rrd2	Color2 [DarkGray]	1	4											biological regulation;cell cycle process;cellular component organization;cellular component organization at cellular level;cellular component organization or biogenesis;cellular component organization or biogenesis at cellular level;cellular macromolecule metabolic process;cellular metabolic process;cellular process;cellular protein metabolic process;cytoskeleton organization;macromolecule metabo…	catalytic activity;cis-trans isomerase activity;enzyme activator activity;enzyme regulator activity;isomerase activity;peptidyl-prolyl cis-trans isomerase activity;phosphatase activator activity;phosphatase regulator activity;protein phosphatase activator activity;protein phosphatase regulator activity;protein phosphatase type 2A activator activity;protein phosphatase type 2A regulator activity;p…	cell part;cytoplasm;intracellular membrane-bounded organelle;intracellular organelle;intracellular part;macromolecular complex;membrane-bounded organelle;nucleus;organelle;protein complex;protein phosphatase type 2A complex;protein serine/threonine phosphatase complex		7	7	7	21.3	21.3	21.3	40.288	0	36.916	331760000	49	1	5	2	5	3	4	4	2	3	5	2
588		6.32909	-1.04397	sp|O60079|UBP12_SCHPO	sp|O60079|UBP12_SCHPO	817	3116;3612;3618;4157;5194;5379;6437;9335;11565;13520;14840;15192;16140;19316;20639;20818;22232;23532;23947;24804;26786;28979;29585;30652;31164;31993;33900;38112;38299	O60079		ubp12	Color2 [DarkGray]	1	4											biological regulation;catabolic process;cellular catabolic process;cellular component organization;cellular component organization at cellular level;cellular component organization or biogenesis;cellular component organization or biogenesis at cellular level;cellular macromolecule catabolic process;cellular macromolecule metabolic process;cellular metabolic process;cellular process;cellular prote…	catalytic activity;cysteine-type endopeptidase activity;cysteine-type peptidase activity;endopeptidase activity;hydrolase activity;peptidase activity;peptidase activity, acting on L-amino acid peptides;small conjugating protein-specific protease activity;ubiquitin-specific protease activity	cell part;cytoplasm;cytoplasmic part;cytosol;intracellular membrane-bounded organelle;intracellular organelle;intracellular part;membrane-bounded organelle;nucleus;organelle		29	29	29	41.8	41.8	41.8	111.97	0	208.17	16836000000	772	1	16	19	20	20	19	20	20	23	22	20
1592		0.635141	-1.01286	sp|Q09809|CSC1_SCHPO	sp|Q09809|CSC1_SCHPO	2027	732;2959;13497;25370;31932	Q09809		SPAC2G11.09	Color2 [DarkGray]	1	4											establishment of localization;ion transport;transport	binding;nucleotide binding	cell part;cytoplasmic part;fungal-type vacuole membrane;integral to membrane;intracellular organelle part;intracellular part;intrinsic to membrane;membrane;membrane part;organelle membrane;organelle part;vacuolar membrane;vacuolar part		5	5	5	7.9	7.9	7.9	90.572	0.00035386	5.0006	460390000	45	1	3	4	3	3	4	4	4	4	3	4
1913		4.58965	-1.00472	sp|Q9C0U9|YQD3_SCHPO	sp|Q9C0U9|YQD3_SCHPO	2410	7111;9231;13285;15029;16667;33500	Q9C0U9		SPCPB1C11.03	Color2 [DarkGray]	1	4											amine transport;amino acid transport;carboxylic acid transport;cellular process;cysteine transport;establishment of localization;neutral amino acid transport;nitrogen compound transport;organic acid transport;organic substance transport;sulfur amino acid transport;sulfur compound transport;transmembrane transport;transport	active transmembrane transporter activity;amine transmembrane transporter activity;amino acid transmembrane transporter activity;carboxylic acid transmembrane transporter activity;cysteine transmembrane transporter activity;modified amino acid transmembrane transporter activity;neutral amino acid transmembrane transporter activity;organic acid transmembrane transporter activity;substrate-specific…	cell part;cytoplasmic part;endoplasmic reticulum;integral to membrane;intracellular membrane-bounded organelle;intracellular organelle;intracellular part;intrinsic to membrane;membrane part;membrane-bounded organelle;organelle		6	6	6	13.9	13.9	13.9	64.328	0	91.193	385580000	109	1	5	5	5	5	4	6	5	5	4	4
1927		1.94497	-0.987713	sp|Q9C0Z7|RS6B_SCHPO	sp|Q9C0Z7|RS6B_SCHPO	2428	873;5887;8624;10333;15670;19095;19096;20201;22455;24815;25807;25808;25815;27002;27003;27257	Q9C0Z7		rps6b	Color2 [DarkGray]	1	4											biosynthetic process;cellular biosynthetic process;cellular component biogenesis;cellular component biogenesis at cellular level;cellular component organization or biogenesis;cellular component organization or biogenesis at cellular level;cellular macromolecule biosynthetic process;cellular macromolecule metabolic process;cellular metabolic process;cellular process;cellular protein metabolic proc…	structural constituent of ribosome;structural molecule activity	cell part;cytoplasmic part;cytosol;cytosolic small ribosomal subunit;intracellular organelle part;intracellular part;macromolecular complex;organelle part;ribonucleoprotein complex;small ribosomal subunit	Insulin signaling pathway;mTOR signaling pathway;Ribosome	16	1	1	55.2	7.1	7.1	27.475	0	40.544	806220000	152	1	14	13	16	15	15	14	13	13	13	15
2052		4.4706	-0.973054	sp|Q9P768|YI26_SCHPO	sp|Q9P768|YI26_SCHPO	2584	8645;18069;20023;28796	Q9P768		SPAP7G5.06	Color2 [DarkGray]	1	4											amine transport;amino acid transmembrane transport;amino acid transport;biological regulation;carboxylic acid transport;cellular process;establishment of localization;neutral amino acid transport;nitrogen compound transport;organic acid transport;organic substance transport;proline transmembrane transport;proline transport;regulation of biological process;regulation of nitrogen utilization;transm…	active transmembrane transporter activity;amine transmembrane transporter activity;amino acid transmembrane transporter activity;antiporter activity;arginine transmembrane transporter activity;basic amino acid transmembrane transporter activity;carboxylic acid transmembrane transporter activity;L-amino acid transmembrane transporter activity;L-lysine transmembrane transporter activity;L-proline t…	cell part;cell pole;cell tip;cytoplasmic part;Golgi apparatus;Golgi apparatus part;Golgi membrane;integral to membrane;integral to plasma membrane;intracellular membrane-bounded organelle;intracellular organelle;intracellular organelle part;intracellular part;intrinsic to membrane;intrinsic to plasma membrane;membrane;membrane part;membrane-bounded organelle;organelle;organelle membrane;organelle…		4	4	4	8.6	8.6	8.6	64.081	0	45.693	346470000	98	1	4	4	4	3	4	4	4	4	3	4
1908		0.889584	-0.954255	sp|Q96WW3|YNH5_SCHPO	sp|Q96WW3|YNH5_SCHPO	2404	4835;7229	Q96WW3		SPBC32H8.05	Color2 [DarkGray]	1	4													cell part;intracellular membrane-bounded organelle;intracellular non-membrane-bounded organelle;intracellular organelle;intracellular organelle part;intracellular part;membrane-bounded organelle;non-membrane-bounded organelle;nuclear part;nucleolus;nucleus;organelle;organelle part		2	2	2	16.2	16.2	16.2	13.296	0	7.0475	310120000	76	1	2	2	2	2	2	1	2	1	1	2
1481		6.77028	-0.950176	sp|Q01682|PPA2_SCHPO	sp|Q01682|PPA2_SCHPO	1901	549;3890;13196;17307;22591;23979;24708;25144;30032;33022;34161;37227;38473	Q01682		pho4	Color2 [DarkGray]	1	4											aromatic compound biosynthetic process;biosynthetic process;cellular aromatic compound metabolic process;cellular biosynthetic process;cellular metabolic process;cellular nitrogen compound biosynthetic process;cellular nitrogen compound metabolic process;cellular process;dephosphorylation;heterocycle biosynthetic process;heterocycle metabolic process;metabolic process;nitrogen compound metabolic …	acid phosphatase activity;catalytic activity;hydrolase activity;hydrolase activity, acting on ester bonds;phosphatase activity;phosphoric ester hydrolase activity	cell part;cell wall;cell wall-bounded periplasmic space;cytoplasmic part;endoplasmic reticulum;external encapsulating structure;external side of plasma membrane;extracellular region;fungal-type cell wall;Golgi apparatus;intracellular membrane-bounded organelle;intracellular organelle;intracellular part;membrane part;membrane-bounded organelle;organelle;periplasmic space;plasma membrane part	Aminobenzoate degradation;ko05152;Riboflavin metabolism	13	13	13	45.6	45.6	45.6	52.118	0	308.93	10019000000	924	1	12	12	12	12	12	12	11	10	10	10
2466		0.615682	-0.949296	sp|Q9Y7K8|UPPS_SCHPO	sp|Q9Y7K8|UPPS_SCHPO	3098	1316;1752;3255;7611;34666;34667	Q9Y7K8		nus1	Color2 [DarkGray]	1	4											alcohol biosynthetic process;alcohol metabolic process;biosynthetic process;carbohydrate metabolic process;cellular biosynthetic process;cellular carbohydrate metabolic process;cellular lipid metabolic process;cellular macromolecule metabolic process;cellular metabolic process;cellular process;cellular protein metabolic process;dolichol biosynthetic process;dolichol metabolic process;glycosylatio…	catalytic activity;di-trans,poly-cis-decaprenylcistransferase activity;prenyltransferase activity;transferase activity;transferase activity, transferring alkyl or aryl (other than methyl) groups	cell part;cytoplasmic part;endoplasmic reticulum;endoplasmic reticulum membrane;endoplasmic reticulum part;integral to membrane;intracellular membrane-bounded organelle;intracellular organelle;intracellular organelle part;intracellular part;intrinsic to membrane;membrane;membrane part;membrane-bounded organelle;organelle;organelle membrane;organelle part		6	6	6	26.4	26.4	26.4	29.862	0	14.008	674090000	59	1	4	3	3	3	3	3	2	3	3	3
1952		1.56977	-0.933632	sp|Q9HDY4|YK16_SCHPO	sp|Q9HDY4|YK16_SCHPO	2459	1459;13653;17729;18809;22006;30958;32783;35688;35884;36414	Q9HDY4		SPAPB1A10.06c	Color2 [DarkGray]	1	4											cellular macromolecule metabolic process;cellular metabolic process;cellular nitrogen compound metabolic process;cellular process;macromolecule metabolic process;maturation of SSU-rRNA;metabolic process;ncRNA metabolic process;ncRNA processing;nitrogen compound metabolic process;nucleic acid metabolic process;nucleobase-containing compound metabolic process;primary metabolic process;RNA metabolic…	adenyl nucleotide binding;adenyl ribonucleotide binding;ATP binding;ATPase activity;ATPase activity, coupled;ATP-dependent helicase activity;ATP-dependent RNA helicase activity;binding;catalytic activity;helicase activity;hydrolase activity;hydrolase activity, acting on acid anhydrides;hydrolase activity, acting on acid anhydrides, in phosphorus-containing anhydrides;nucleoside-triphosphatase act…	cell part;cytoplasm;intracellular membrane-bounded organelle;intracellular non-membrane-bounded organelle;intracellular organelle;intracellular organelle part;intracellular part;macromolecular complex;membrane-bounded organelle;non-membrane-bounded organelle;nuclear part;nucleolus;nucleus;organelle;organelle part;preribosome;ribonucleoprotein complex;small-subunit processome		10	10	10	10.2	10.2	10.2	133.99	0	29.852	607850000	64	1	5	6	8	4	5	6	8	7	7	4
776		0.946744	-0.932053	sp|O74734|RRF1_SCHPO	sp|O74734|RRF1_SCHPO	1054	2593;11798;20109;23331	O74734		rrf1	Color2 [DarkGray]	1	4											cellular component disassembly;cellular component disassembly at cellular level;cellular component organization;cellular component organization at cellular level;cellular component organization or biogenesis;cellular component organization or biogenesis at cellular level;cellular macromolecular complex disassembly;cellular macromolecular complex subunit organization;cellular process;cellular prot…	binding;nucleic acid binding;RNA binding;translation factor activity, nucleic acid binding;translation termination factor activity	cell part;cytoplasmic part;intracellular membrane-bounded organelle;intracellular organelle;intracellular part;membrane-bounded organelle;mitochondrion;organelle		4	4	4	19.7	19.7	19.7	27.688	0	5.4514	229340000	36	1	4	4	4	4	4	4	4	4	3	3
2374		4.80201	-0.930882	sp|Q9UTN6|SNF21_SCHPO	sp|Q9UTN6|SNF21_SCHPO	2981	3547;7112;7981;11382;11531;12574;13719;18547;18548;19248;19645;20580;21408;21986;22303;23665;26593;27770;28805;29884;30829;32102;32143;32792;35043;35606;36637;37811	Q9UTN6		snf21	Color2 [DarkGray]	1	4											biological regulation;biosynthetic process;cellular biosynthetic process;cellular component organization;cellular component organization at cellular level;cellular component organization or biogenesis;cellular component organization or biogenesis at cellular level;cellular macromolecule biosynthetic process;cellular macromolecule metabolic process;cellular metabolic process;cellular nitrogen comp…	adenyl nucleotide binding;adenyl ribonucleotide binding;ATP binding;ATPase activity;ATPase activity, coupled;ATP-dependent DNA helicase activity;ATP-dependent helicase activity;binding;catalytic activity;core RNA polymerase binding transcription factor activity;core RNA polymerase II binding transcription factor activity;DNA binding;DNA helicase activity;DNA-dependent ATPase activity;helicase act…	cell part;chromatin;chromatin remodeling complex;chromosomal part;intracellular membrane-bounded organelle;intracellular organelle;intracellular organelle part;intracellular part;macromolecular complex;membrane-bounded organelle;nuclear chromatin;nuclear chromosome part;nuclear part;nucleus;organelle;organelle part;protein complex;RSC complex		28	28	28	25.9	25.9	25.9	140.09	0	108.58	2304600000	207	1	9	9	13	9	12	14	15	10	12	10
1639		1.04164	-0.923468	sp|Q09894|YAI7_SCHPO	sp|Q09894|YAI7_SCHPO	2082	2473;7703;23761;27441;29586;35109	Q09894		SPAC24B11.07c	Color2 [DarkGray]	1	4												2-dehydropantoate 2-reductase activity;binding;catalytic activity;coenzyme binding;cofactor binding;NADP binding;nucleotide binding;oxidoreductase activity;oxidoreductase activity, acting on CH-OH group of donors;oxidoreductase activity, acting on the CH-OH group of donors, NAD or NADP as acceptor	cell division site;cell part;cell pole;cell tip;cytoplasm;intracellular part		6	6	6	14.4	14.4	14.4	62.463	0	29.59	206170000	28	1	3	3	4	2	3	3	4	3	4	3
1943		1.09391	-0.920866	sp|Q9HDV9|GCSH_SCHPO	sp|Q9HDV9|GCSH_SCHPO	2449	14477;21167;29348;29349;35826	Q9HDV9		gcv3	Color2 [DarkGray]	1	4											amine catabolic process;amine metabolic process;carboxylic acid catabolic process;carboxylic acid metabolic process;catabolic process;cellular amine metabolic process;cellular amino acid catabolic process;cellular amino acid metabolic process;cellular catabolic process;cellular ketone metabolic process;cellular macromolecule metabolic process;cellular metabolic process;cellular nitrogen compound …		cell part;cytoplasmic part;glycine cleavage complex;intracellular membrane-bounded organelle;intracellular organelle;intracellular part;macromolecular complex;membrane-bounded organelle;mitochondrion;organelle;protein complex		5	5	5	24.9	24.9	24.9	18.017	0	41.246	511190000	105	1	5	3	3	4	2	3	2	3	2	4
1995		4.11328	-0.919573	sp|Q9P381|CDSH_SCHPO	sp|Q9P381|CDSH_SCHPO	2511	3616;7858;12949;14445;30743	Q9P381		SPBC13A2.03	Color2 [DarkGray]	1	4											acylglycerol biosynthetic process;acylglycerol metabolic process;biosynthetic process;CDP-diacylglycerol biosynthetic process;CDP-diacylglycerol metabolic process;cellular biosynthetic process;cellular lipid metabolic process;cellular metabolic process;cellular process;diacylglycerol biosynthetic process;diacylglycerol metabolic process;glycerol ether biosynthetic process;glycerol ether metabolic…	catalytic activity;cytidylyltransferase activity;nucleotidyltransferase activity;phosphatidate cytidylyltransferase activity;transferase activity;transferase activity, transferring phosphorus-containing groups	cell part;cytoplasmic part;endoplasmic reticulum;endoplasmic reticulum membrane;endoplasmic reticulum part;integral to membrane;intracellular membrane-bounded organelle;intracellular organelle;intracellular organelle part;intracellular part;intrinsic to membrane;membrane;membrane part;membrane-bounded organelle;organelle;organelle membrane;organelle part	Glycerophospholipid metabolism;Phosphatidylinositol signaling system	5	5	5	16.6	16.6	16.6	49.936	0	11.714	473240000	96	1	4	4	2	4	3	2	2	4	2	3
2523		1.34739	-0.899662	sp|Q9Y824|YON1_SCHPO	sp|Q9Y824|YON1_SCHPO	3177	2714;3328;9775;11035;15022;17800;18465;18583;19793;19812;20356;22544;28761;29467;35835;37062	Q9Y824			Color2 [DarkGray]	1	4											cellular macromolecule metabolic process;cellular metabolic process;cellular nitrogen compound metabolic process;cellular process;macromolecule metabolic process;maturation of SSU-rRNA;metabolic process;ncRNA metabolic process;ncRNA processing;nitrogen compound metabolic process;nucleic acid metabolic process;nucleobase-containing compound metabolic process;primary metabolic process;RNA metabolic…		cell part;intracellular membrane-bounded organelle;intracellular organelle;intracellular part;macromolecular complex;membrane-bounded organelle;nucleus;organelle;protein complex		16	16	16	21.9	21.9	21.9	112.87	0	70.206	1625800000	143	1	10	8	10	9	10	11	11	7	9	8
12		0.957072	-0.899591	sp|G2TRP9|COX20_SCHPO	sp|G2TRP9|COX20_SCHPO	85	26097;30706	G2TRP9		cox20	Color2 [DarkGray]	1	4											cellular component assembly;cellular component assembly at cellular level;cellular component biogenesis;cellular component organization;cellular component organization at cellular level;cellular component organization or biogenesis;cellular component organization or biogenesis at cellular level;cellular macromolecular complex assembly;cellular macromolecular complex subunit organization;cellular …		cell part;cytoplasmic part;integral to membrane;intracellular organelle part;intracellular part;intrinsic to membrane;membrane;membrane part;mitochondrial inner membrane;mitochondrial membrane;mitochondrial part;organelle inner membrane;organelle membrane;organelle part		2	2	2	21.7	21.7	21.7	13.437	0	23.131	330240000	112	1	2	2	2	2	2	2	2	2	2	2
2141		0.815048	-0.891341	sp|Q9P7V4|KTI12_SCHPO	sp|Q9P7V4|KTI12_SCHPO	2686	7394;11277;20654;25400;26462;34574	Q9P7V4		kti12	Color2 [DarkGray]	1	4											biological regulation;biosynthetic process;cellular biosynthetic process;cellular macromolecule biosynthetic process;cellular macromolecule metabolic process;cellular metabolic process;cellular nitrogen compound metabolic process;cellular process;macromolecule biosynthetic process;macromolecule metabolic process;macromolecule modification;metabolic process;ncRNA metabolic process;ncRNA processing…	adenyl nucleotide binding;adenyl ribonucleotide binding;ATP binding;ATPase activity;binding;catalytic activity;chromatin binding;hydrolase activity;hydrolase activity, acting on acid anhydrides;hydrolase activity, acting on acid anhydrides, in phosphorus-containing anhydrides;nucleoside-triphosphatase activity;nucleotide binding;purine nucleotide binding;purine ribonucleoside triphosphate binding…	cell part;cytoplasm;cytoplasmic part;cytosol;intracellular membrane-bounded organelle;intracellular organelle;intracellular part;membrane-bounded organelle;nucleus;organelle		6	6	6	27.4	27.4	27.4	32.495	0	26.214	275640000	64	1	3	6	4	4	4	5	6	6	5	6
228		1.03847	-0.885397	sp|O14088|YER5_SCHPO	sp|O14088|YER5_SCHPO	362	10633;20132;22660;28065;30679	O14088		SPAC2F3.05c	Color2 [DarkGray]	1	4											alcohol catabolic process;alcohol metabolic process;arabinose catabolic process;arabinose metabolic process;carbohydrate catabolic process;carbohydrate metabolic process;catabolic process;cellular carbohydrate catabolic process;cellular carbohydrate metabolic process;cellular metabolic process;cellular process;D-xylose catabolic process;D-xylose metabolic process;metabolic process;monosaccharide …	alcohol dehydrogenase (NADP+) activity;alditol:NADP+ 1-oxidoreductase activity;aldo-keto reductase (NADP) activity;catalytic activity;D-xylose:NADP reductase activity;L-arabinose:NADP reductase activity;oxidoreductase activity;oxidoreductase activity, acting on CH-OH group of donors;oxidoreductase activity, acting on the CH-OH group of donors, NAD or NADP as acceptor	cell part;cytoplasmic part;cytosol;intracellular membrane-bounded organelle;intracellular organelle;intracellular part;membrane-bounded organelle;nucleus;organelle		5	5	5	14.9	14.9	14.9	31.172	0.0020263	3.7518	194620000	25	1	2	3	3	2	3	4	3	3	3	4
532		4.27027	-0.878327	sp|O59743|YN27_SCHPO	sp|O59743|YN27_SCHPO	747	1206;3086;4754;5634;8649;8650;9945;16159;16602;16792;18767;19393;22217;22218;23447;28952;29869;29870;36874	O59743		SPBC530.07c	Color2 [DarkGray]	1	4													cell part;cytoplasmic part;cytosol;intracellular membrane-bounded organelle;intracellular organelle;intracellular part;membrane-bounded organelle;nucleus;organelle		19	19	19	76.4	76.4	76.4	27.839	0	271.39	15455000000	889	1	17	16	18	17	17	17	17	17	16	17
1875		0.876627	-0.858581	sp|Q8TFI0|YIB4_SCHPO	sp|Q8TFI0|YIB4_SCHPO	2366	3435;3436;33953	Q8TFI0		SPAC1751.04	Color2 [DarkGray]	1	4											cellular component biogenesis;cellular component biogenesis at cellular level;cellular component organization or biogenesis;cellular component organization or biogenesis at cellular level;cellular process;ribonucleoprotein complex biogenesis;ribosomal large subunit biogenesis		cell part;intracellular non-membrane-bounded organelle;intracellular organelle;intracellular organelle part;intracellular part;macromolecular complex;non-membrane-bounded organelle;nuclear part;nucleolus;organelle;organelle part;preribosome;ribonucleoprotein complex		3	3	3	26.2	26.2	26.2	11.919	0	52.052	229340000	63	1	2	2	2	1	2	2	2	2	2	2
65		4.27972	-0.856019	sp|O13733|PPK3_SCHPO	sp|O13733|PPK3_SCHPO	155	3626;8909;11262;11461;13297;17066;18589;19444;31239;31950;34975;35654	O13733		ppk3	Color2 [DarkGray]	1	4											establishment of localization;establishment of localization in cell;establishment of RNA localization;intracellular transport;nuclear export;nuclear transport;nucleic acid transport;nucleobase-containing compound transport;nucleocytoplasmic transport;RNA export from nucleus;RNA transport;transport;tRNA export from nucleus;tRNA transport	adenyl nucleotide binding;adenyl ribonucleotide binding;ATP binding;binding;catalytic activity;kinase activity;nucleotide binding;phosphotransferase activity, alcohol group as acceptor;protein kinase activity;purine nucleotide binding;purine ribonucleoside triphosphate binding;purine ribonucleotide binding;ribonucleotide binding;transferase activity;transferase activity, transferring phosphorus-c…	cell part;cytoplasmic part;Golgi apparatus;intracellular membrane-bounded organelle;intracellular organelle;intracellular part;membrane-bounded organelle;organelle		12	12	12	23.5	23.5	23.5	71.632	0	40.357	858810000	111	1	9	8	8	6	8	10	8	7	6	10
1544		1.27142	-0.852067	sp|Q09730|SFT1_SCHPO	sp|Q09730|SFT1_SCHPO	1975	2537;25258;27187	Q09730		sft1	Color2 [DarkGray]	1	4											cellular component organization;cellular component organization or biogenesis;cellular process;establishment of localization;establishment of localization in cell;establishment of protein localization;Golgi vesicle transport;intracellular protein transport;intracellular transport;intra-Golgi vesicle-mediated transport;membrane fusion;membrane organization;protein transport;transport;vesicle-media…	binding;protein binding;SNAP receptor activity	cell part;cytoplasm;cytoplasmic part;endoplasmic reticulum;Golgi apparatus;Golgi apparatus part;Golgi membrane;integral to membrane;intracellular membrane-bounded organelle;intracellular organelle;intracellular organelle part;intracellular part;intrinsic to membrane;membrane;membrane part;membrane-bounded organelle;organelle;organelle membrane;organelle part	SNARE interactions in vesicular transport	3	3	3	38.5	38.5	38.5	10.542	0	18.573	118490000	43	1	2	2	2	2	2	2	3	2	3	2
9		3.82871	-0.822543	sp|G2TRL7|SPD2_SCHPO	sp|G2TRL7|SPD2_SCHPO	79	4829;8394;17954;28252	G2TRL7		spd2	Color2 [DarkGray]	1	4													cell part;cytoplasm;intracellular membrane-bounded organelle;intracellular organelle;intracellular part;membrane-bounded organelle;nucleus;organelle		4	4	4	81.4	81.4	81.4	11.834	0	55.497	904780000	244	1	4	3	3	4	3	4	4	3	4	4
1079		0.563943	-0.820627	sp|O94626|ORN_SCHPO	sp|O94626|ORN_SCHPO	1429	1690;5246;9228;14292	O94626		rex2	Color2 [DarkGray]	1	4											cellular macromolecule metabolic process;cellular metabolic process;cellular nitrogen compound metabolic process;cellular process;macromolecule metabolic process;metabolic process;ncRNA metabolic process;ncRNA processing;nitrogen compound metabolic process;nucleic acid metabolic process;nucleic acid phosphodiester bond hydrolysis;nucleobase-containing compound metabolic process;primary metabolic …	3'-5' exonuclease activity;3'-5'-exoribonuclease activity;binding;catalytic activity;exonuclease activity;exonuclease activity, active with either ribo- or deoxyribonucleic acids and producing 5'-phosphomonoesters;exoribonuclease activity;exoribonuclease activity, producing 5'-phosphomonoesters;hydrolase activity;hydrolase activity, acting on ester bonds;nuclease activity;nucleic acid binding;rib…	cell part;cytoplasmic part;cytosol;intracellular membrane-bounded organelle;intracellular organelle;intracellular part;membrane-bounded organelle;mitochondrion;nucleus;organelle	Ribosome biogenesis in eukaryotes	4	4	4	17.1	17.1	17.1	29.286	0	6.3318	310960000	74	1	3	3	3	3	3	1	3	3	2	3
441		0.732164	-0.810338	sp|O42967|YB92_SCHPO	sp|O42967|YB92_SCHPO	635	2082;6790;29223;32928;34316	O42967		SPBC1E8.02	Color2 [DarkGray]	1	4											cellular macromolecule metabolic process;cellular metabolic process;cellular process;cellular protein metabolic process;macromolecule metabolic process;macromolecule modification;metabolic process;primary metabolic process;protein metabolic process;protein modification by small protein conjugation;protein modification by small protein conjugation or removal;protein modification process		cell part;cytoplasmic part;endoplasmic reticulum;endoplasmic reticulum membrane;endoplasmic reticulum part;integral to membrane;intracellular membrane-bounded organelle;intracellular organelle;intracellular organelle part;intracellular part;intrinsic to membrane;membrane;membrane part;membrane-bounded organelle;organelle;organelle membrane;organelle part		5	5	5	9.1	9.1	9.1	66.566	0	24.508	268620000	88	1	4	4	4	4	3	4	4	3	3	4
304		0.533357	-0.805909	sp|O14279|RR14N_SCHPO	sp|O14279|RR14N_SCHPO	463	9697;12345;14945	O14279		rrp14n	Color2 [DarkGray]	1	4											cellular component biogenesis;cellular component biogenesis at cellular level;cellular component organization or biogenesis;cellular component organization or biogenesis at cellular level;cellular macromolecule metabolic process;cellular metabolic process;cellular nitrogen compound metabolic process;cellular process;macromolecule metabolic process;metabolic process;ncRNA metabolic process;ncRNA p…		cell part;intracellular membrane-bounded organelle;intracellular non-membrane-bounded organelle;intracellular organelle;intracellular organelle part;intracellular part;membrane-bounded organelle;non-membrane-bounded organelle;nuclear part;nucleolus;nucleus;organelle;organelle part		3	3	3	27.9	27.9	27.9	17.905	0	47.425	301180000	63	1	3	3	3	3	2	3	3	3	3	3
78		1.95677	-0.802145	sp|O13759|CSX1_SCHPO	sp|O13759|CSX1_SCHPO	170	14419;26557;28547	O13759		csx1	Color2 [DarkGray]	1	4											3'-UTR-mediated mRNA stabilization;biological regulation;cellular macromolecule metabolic process;cellular metabolic process;cellular nitrogen compound metabolic process;cellular process;macromolecule metabolic process;metabolic process;mRNA metabolic process;mRNA stabilization;nitrogen compound metabolic process;nucleic acid metabolic process;nucleobase-containing compound metabolic process;post…	binding;mRNA binding;nucleic acid binding;nucleotide binding;RNA binding	cell part;cytoplasm;cytoplasmic mRNA processing body;cytoplasmic part;cytosol;intracellular non-membrane-bounded organelle;intracellular organelle;intracellular part;macromolecular complex;non-membrane-bounded organelle;organelle;ribonucleoprotein complex;RNA granule;stress granule		3	3	3	4.3	4.3	4.3	67.87	0.0048956	2.8686	149360000	84	1	3	3	2	3	3	3	2	2	3	3
138		5.00024	-0.797134	sp|O13880|VHT1_SCHPO	sp|O13880|VHT1_SCHPO	248	2304;7327;7328;12575;14044;17186;20195;24754;27547;29491;36759;37502;37503	O13880		vht1	Color2 [DarkGray]	1	4											cation transport;cellular process;establishment of localization;hydrogen transport;ion transport;monovalent inorganic cation transport;proton transport;transmembrane transport;transport;vitamin transmembrane transport;vitamin transport	active transmembrane transporter activity;cation transmembrane transporter activity;ion transmembrane transporter activity;secondary active transmembrane transporter activity;solute:cation symporter activity;solute:hydrogen symporter activity;substrate-specific transmembrane transporter activity;substrate-specific transporter activity;symporter activity;transmembrane transporter activity;transpor…	cell part;cytoplasmic part;Golgi apparatus;integral to membrane;integral to plasma membrane;intracellular membrane-bounded organelle;intracellular organelle;intracellular part;intrinsic to membrane;intrinsic to plasma membrane;membrane part;membrane-bounded organelle;organelle;plasma membrane part		13	13	13	19.7	19.7	19.7	62.821	0	34.488	2006600000	371	1	11	10	10	12	11	9	11	11	9	11
1657		0.818753	-0.788756	sp|Q09921|YAKA_SCHPO	sp|Q09921|YAKA_SCHPO	2101	612;971	Q09921		SPAC1F7.10	Color2 [DarkGray]	1	4											metabolic process;nitrogen compound metabolic process		cell part;cytoplasmic part;cytosol;intracellular membrane-bounded organelle;intracellular organelle;intracellular part;membrane-bounded organelle;nucleus;organelle		2	2	2	8.4	8.4	8.4	25.429	0	9.3719	109190000	23	1	2	2	1	2	2	2	2	2	2	2
1586		0.420167	-0.787425	sp|Q09798|PAN2_SCHPO	sp|Q09798|PAN2_SCHPO	2021	4715;8720;9291;12600;15300;21471;24382;24566;37740	Q09798		pan2	Color2 [DarkGray]	1	4											catabolic process;cellular catabolic process;cellular macromolecule catabolic process;cellular macromolecule metabolic process;cellular metabolic process;cellular nitrogen compound metabolic process;cellular process;cellular response to stimulus;cellular response to stress;DNA metabolic process;DNA repair;macromolecule catabolic process;macromolecule metabolic process;metabolic process;mRNA 3'-en…	3'-5' exonuclease activity;3'-5'-exoribonuclease activity;binding;catalytic activity;cysteine-type peptidase activity;exonuclease activity;exonuclease activity, active with either ribo- or deoxyribonucleic acids and producing 5'-phosphomonoesters;exoribonuclease activity;exoribonuclease activity, producing 5'-phosphomonoesters;hydrolase activity;hydrolase activity, acting on ester bonds;nuclease …	cell part;cytoplasm;cytoplasmic part;intracellular part;macromolecular complex;PAN complex;protein complex	RNA degradation	9	9	9	10.4	10.4	10.4	123.87	0	26.812	458010000	45	1	6	2	6	3	4	7	6	4	4	3
2034		0.62771	-0.786967	sp|Q9P6N5|DS1PP_SCHPO	sp|Q9P6N5|DS1PP_SCHPO	2560	6799;8359;25115;25495;37720	Q9P6N5		SPAC823.11	Color2 [DarkGray]	1	4											biosynthetic process;cellular biosynthetic process;cellular lipid metabolic process;cellular metabolic process;cellular process;dephosphorylation;lipid biosynthetic process;lipid metabolic process;membrane lipid biosynthetic process;membrane lipid metabolic process;metabolic process;phosphate-containing compound metabolic process;phosphorus metabolic process;primary metabolic process;sphingolipid…	catalytic activity;hydrolase activity;hydrolase activity, acting on ester bonds;phosphatase activity;phosphoric ester hydrolase activity;sphingosine-1-phosphate phosphatase activity	cell part;cytoplasmic part;endoplasmic reticulum membrane;endoplasmic reticulum part;integral to membrane;intracellular organelle part;intracellular part;intrinsic to membrane;membrane;membrane part;organelle membrane;organelle part	Sphingolipid metabolism	5	5	5	12.9	12.9	12.9	46.846	0	5.8337	349210000	44	1	4	3	3	3	2	2	3	3	4	3
1872		3.43436	-0.782964	sp|Q8TFH0|YIKE_SCHPO	sp|Q8TFH0|YIKE_SCHPO	2363	742;4375;12547;14060;16218;17675;20747;25770;28089;28962;35814;38010	Q8TFH0		SPAPB17E12.14c	Color2 [DarkGray]	1	4											alcohol metabolic process;biological regulation;carbohydrate metabolic process;carbohydrate phosphorylation;cellular carbohydrate metabolic process;cellular metabolic process;cellular process;fructose 2,6-bisphosphate metabolic process;fructose metabolic process;hexose metabolic process;metabolic process;monosaccharide metabolic process;phosphate-containing compound metabolic process;phosphorus m…	6-phosphofructo-2-kinase activity;adenyl nucleotide binding;adenyl ribonucleotide binding;ATP binding;binding;carbohydrate kinase activity;catalytic activity;kinase activity;nucleotide binding;phosphofructokinase activity;phosphotransferase activity, alcohol group as acceptor;purine nucleotide binding;purine ribonucleoside triphosphate binding;purine ribonucleotide binding;ribonucleotide binding;…	cell part;cytoplasm;intracellular part	Fructose and mannose metabolism	12	12	12	19.6	19.6	19.6	76.392	0	69.821	647430000	86	1	7	7	6	7	5	8	7	7	9	6
2206		0.425957	-0.770708	sp|Q9USG8|MU190_SCHPO	sp|Q9USG8|MU190_SCHPO	2771	487;9998;11978;12384;14084;15483;15484;15858;20224;24221;24298;25602;29426;29637;32346;32568;34219;34237	Q9USG8		mug190	Color2 [DarkGray]	1	4											cell cycle;cellular process;meiotic cell cycle	binding;lipid binding;phospholipid binding	cell part;cytoplasmic part;cytosol;endoplasmic reticulum;endoplasmic reticulum membrane;endoplasmic reticulum part;integral to membrane;intracellular membrane-bounded organelle;intracellular organelle;intracellular organelle part;intracellular part;intrinsic to membrane;membrane;membrane part;membrane-bounded organelle;nuclear membrane;nuclear part;nucleus;organelle;organelle membrane;organelle p…		18	18	18	19.1	19.1	19.1	133.68	0	73.886	2454500000	176	1	8	7	9	7	7	6	6	8	7	7
1361		3.52948	-0.760873	sp|P78763|YG1D_SCHPO	sp|P78763|YG1D_SCHPO	1758	11030;12108;22440;25438;25514;26284;31528;32869	P78763		SPBC83.13	Color2 [DarkGray]	1	4												active transmembrane transporter activity;carboxylic acid transmembrane transporter activity;organic acid transmembrane transporter activity;secondary active transmembrane transporter activity;substrate-specific transmembrane transporter activity;substrate-specific transporter activity;transmembrane transporter activity;transporter activity;tricarboxylate secondary active transmembrane transporte…	cell part;cytoplasmic part;integral to membrane;intracellular membrane-bounded organelle;intracellular organelle;intracellular organelle part;intracellular part;intrinsic to membrane;membrane;membrane part;membrane-bounded organelle;mitochondrial inner membrane;mitochondrial membrane;mitochondrial part;mitochondrion;organelle;organelle inner membrane;organelle membrane;organelle part		8	8	8	39.6	39.6	39.6	31.575	0	28.657	1311900000	239	1	7	7	7	6	7	7	8	7	8	7
637		0.661946	-0.76054	sp|O60182|RFC1_SCHPO	sp|O60182|RFC1_SCHPO	881	2805;7568;9618;9857;14919;15086;18300;21196;29691;31434;31605	O60182		rfc1	Color2 [DarkGray]	1	4											cell division;cellular macromolecule metabolic process;cellular metabolic process;cellular nitrogen compound metabolic process;cellular process;cellular response to stimulus;cellular response to stress;DNA metabolic process;DNA repair;DNA strand elongation;DNA strand elongation involved in DNA replication;leading strand elongation;macromolecule metabolic process;metabolic process;nitrogen compoun…	adenyl nucleotide binding;adenyl ribonucleotide binding;ATP binding;ATPase activity;ATPase activity, coupled;binding;catalytic activity;DNA binding;DNA clamp loader activity;DNA-dependent ATPase activity;hydrolase activity;hydrolase activity, acting on acid anhydrides;hydrolase activity, acting on acid anhydrides, in phosphorus-containing anhydrides;nucleic acid binding;nucleoside-triphosphatase …	cell part;chromatin;chromosomal part;Ctf18 RFC-like complex;DNA replication factor C complex;Elg1 RFC-like complex;intracellular membrane-bounded organelle;intracellular non-membrane-bounded organelle;intracellular organelle;intracellular organelle part;intracellular part;macromolecular complex;membrane-bounded organelle;non-membrane-bounded organelle;nuclear chromatin;nuclear chromosome part;nuc…	DNA replication;Mismatch repair;Nucleotide excision repair	11	11	11	18.2	18.2	18.2	103.49	0	18.484	193180000	56	1	4	4	6	4	4	4	4	3	3	3
912		0.921919	-0.736253	sp|O94259|UTP16_SCHPO	sp|O94259|UTP16_SCHPO	1229	7719;10848;11595;15855;33806	O94259		utp16	Color2 [DarkGray]	1	4											cellular macromolecule metabolic process;cellular metabolic process;cellular nitrogen compound metabolic process;cellular process;macromolecule metabolic process;maturation of SSU-rRNA;metabolic process;ncRNA metabolic process;ncRNA processing;nitrogen compound metabolic process;nucleic acid metabolic process;nucleobase-containing compound metabolic process;primary metabolic process;RNA metabolic…	binding;nucleic acid binding;RNA binding;snoRNA binding	cell part;intracellular membrane-bounded organelle;intracellular non-membrane-bounded organelle;intracellular organelle;intracellular organelle part;intracellular part;macromolecular complex;membrane-bounded organelle;non-membrane-bounded organelle;nuclear part;nucleolus;nucleus;organelle;organelle part;preribosome;ribonucleoprotein complex;small nucleolar ribonucleoprotein complex;small-subunit …		5	5	5	16.2	16.2	16.2	37.808	0	11.906	238500000	43	1	1	4	3	4	3	2	1	4	1	4
693		5.26044	-0.733726	sp|O74419|YQ52_SCHPO	sp|O74419|YQ52_SCHPO	953	905;3235;5214;5540;7012;8151;8278;8554;8609;8739;8959;14763;15404;15563;16109;17882;18006;19268;20048;20198;20200;20561;21485;23859;24129;24965;28836;31162;33304;36530;37224;38337;38341	O74419		SPCC162.02c	Color2 [DarkGray]	1	4												catalytic activity;ligase activity	cell part;cytoplasmic part;cytosol;intracellular membrane-bounded organelle;intracellular organelle;intracellular part;membrane-bounded organelle;nucleus;organelle		33	33	33	42.3	42.3	42.3	109.85	0	158.66	4959400000	873	1	26	25	22	26	28	24	25	29	28	29
916		4.20855	-0.733091	sp|O94266|THI22_SCHPO	sp|O94266|THI22_SCHPO	1233	1655;2586;4054;7221;8546;9853;10125;10739;11926;11927;12281;13833;15246;15941;21790;24685;24757;25425;25426;25630;25915;26315;30220;30221;31849;36058;36847;37558	O94266		SPBP8B7.18c	Color2 [DarkGray]	1	4											aromatic compound biosynthetic process;biosynthetic process;cellular aromatic compound metabolic process;cellular biosynthetic process;cellular metabolic process;cellular nitrogen compound biosynthetic process;cellular nitrogen compound metabolic process;cellular process;coenzyme biosynthetic process;coenzyme metabolic process;cofactor biosynthetic process;cofactor metabolic process;heterocycle b…	adenyl nucleotide binding;adenyl ribonucleotide binding;ATP binding;binding;catalytic activity;hydroxymethylpyrimidine kinase activity;kinase activity;nucleotide binding;phosphomethylpyrimidine kinase activity;phosphotransferase activity, alcohol group as acceptor;phosphotransferase activity, phosphate group as acceptor;purine nucleotide binding;purine ribonucleoside triphosphate binding;purine r…	cell part;cytoplasmic part;cytosol;intracellular part	Thiamine metabolism	28	28	28	59.3	59.3	59.3	61.354	0	323.31	19046000000	1896	1	25	25	24	26	26	22	24	24	23	27
1103		0.710938	-0.726257	sp|O94677|COG6_SCHPO	sp|O94677|COG6_SCHPO	1459	2194;6995;10134;10294;10363;18610;21984;23929;25224;26437;28929;29750;38278	O94677		cog6	Color2 [DarkGray]	1	4											cellular process;establishment of localization;establishment of localization in cell;establishment of protein localization;Golgi vesicle transport;intracellular protein transport;intracellular transport;intra-Golgi vesicle-mediated transport;protein transport;transport;vesicle-mediated transport		cell division site;cell part;cytoplasmic part;cytosol;Golgi apparatus part;Golgi membrane;Golgi transport complex;intracellular membrane-bounded organelle;intracellular organelle;intracellular organelle part;intracellular part;macromolecular complex;membrane;membrane-bounded organelle;nucleus;organelle;organelle membrane;organelle part;protein complex		13	13	13	23.4	23.4	23.4	77.326	0	24.898	301990000	35	1	5	6	4	4	6	5	3	5	5	1
821		0.606471	-0.721409	sp|O74826|COQ7_SCHPO	sp|O74826|COQ7_SCHPO	1116	3405;4971;6525;11644;28730;33880;37476	O74826		coq7	Color2 [DarkGray]	1	4											ATP synthesis coupled electron transport;biosynthetic process;cellular biosynthetic process;cellular ketone metabolic process;cellular metabolic process;cellular process;coenzyme biosynthetic process;coenzyme metabolic process;cofactor biosynthetic process;cofactor metabolic process;electron transport chain;generation of precursor metabolites and energy;metabolic process;mitochondrial ATP synthes…	2-octoprenyl-3-methyl-6-methoxy-1,4-benzoquinone hydroxylase activity;binding;catalytic activity;cation binding;ion binding;metal ion binding;monooxygenase activity;oxidoreductase activity	cell part;cytoplasmic part;intracellular membrane-bounded organelle;intracellular organelle;intracellular organelle part;intracellular part;membrane;membrane-bounded organelle;mitochondrial inner membrane;mitochondrial membrane;mitochondrial part;mitochondrion;organelle;organelle inner membrane;organelle membrane;organelle part	Ubiquinone and other terpenoid-quinone biosynthesis	7	7	7	34.7	34.7	34.7	24.397	0	46.398	182910000	70	1	3	3	5	2	2	3	3	2	3	2
172		0.971543	-0.720402	sp|O13961|NDC1_SCHPO	sp|O13961|NDC1_SCHPO	288	2094;9499;14768;23980;28849;30995;37119	O13961		cut11	Color2 [DarkGray]	1	4											cell cycle process;cellular component assembly;cellular component assembly at cellular level;cellular component organization;cellular component organization at cellular level;cellular component organization or biogenesis;cellular component organization or biogenesis at cellular level;cellular localization;cellular process;cytoskeleton organization;establishment of localization;establishment of lo…	binding;protein anchor;protein binding	cell part;cytoplasmic part;endoplasmic reticulum;envelope;intracellular membrane-bounded organelle;intracellular organelle;intracellular organelle part;intracellular part;macromolecular complex;membrane;membrane part;membrane-bounded organelle;nuclear envelope;nuclear membrane;nuclear part;nuclear pore;organelle;organelle envelope;organelle membrane;organelle part;pore complex;protein complex	RNA transport	7	7	7	13.8	13.8	13.8	69.354	0	30.868	226710000	69	1	3	4	4	4	4	3	4	6	4	5
590		0.991556	-0.717089	sp|O60081|YQK7_SCHPO	sp|O60081|YQK7_SCHPO	819	1397;2301;9478;10084;14427;19335;29417;29627;32153;36694	O60081		SPCC1494.07	Color2 [DarkGray]	1	4											cellular macromolecule metabolic process;cellular metabolic process;cellular nitrogen compound metabolic process;cellular process;macromolecule metabolic process;macromolecule methylation;macromolecule modification;metabolic process;methylation;ncRNA metabolic process;ncRNA processing;nitrogen compound metabolic process;nucleic acid metabolic process;nucleobase-containing compound metabolic proce…		cell part;cytoplasm;cytoplasmic part;cytosol;intracellular membrane-bounded organelle;intracellular organelle;intracellular part;macromolecular complex;membrane-bounded organelle;nucleus;organelle;protein complex		10	10	10	9.9	9.9	9.9	171.17	0	42.747	739820000	79	1	8	9	6	6	7	6	6	7	10	4
2107		1.00317	-0.711906	sp|Q9P7L2|UBX4_SCHPO	sp|Q9P7L2|UBX4_SCHPO	2646	3448;14258;28096;28447;29015;30069;33649;33907;34458	Q9P7L2		ubx4	Color2 [DarkGray]	1	4											catabolic process;cellular catabolic process;cellular macromolecule catabolic process;cellular macromolecule metabolic process;cellular metabolic process;cellular process;macromolecule catabolic process;macromolecule metabolic process;metabolic process;modification-dependent macromolecule catabolic process;modification-dependent protein catabolic process;primary metabolic process;protein metaboli…		cell part;cytoplasm;cytoplasmic part;cytosol;intracellular membrane-bounded organelle;intracellular organelle;intracellular part;membrane-bounded organelle;nucleus;organelle		9	9	9	21.9	21.9	21.9	46.696	0	13.022	486850000	43	1	5	5	6	4	3	7	6	4	5	3
1588		3.90359	-0.706918	sp|Q09801|FIP1X_SCHPO	sp|Q09801|FIP1X_SCHPO	2023	23974;33091;33833	Q09801		SPAC22G7.10	Color2 [DarkGray]	1	4											cellular macromolecule metabolic process;cellular metabolic process;cellular nitrogen compound metabolic process;cellular process;macromolecule metabolic process;metabolic process;mRNA 3'-end processing;mRNA cleavage;mRNA metabolic process;mRNA polyadenylation;mRNA processing;nitrogen compound metabolic process;nucleic acid metabolic process;nucleic acid phosphodiester bond hydrolysis;nucleobase-…		cell part;cytoplasmic part;cytosol;intracellular membrane-bounded organelle;intracellular organelle;intracellular organelle part;intracellular part;macromolecular complex;membrane-bounded organelle;mRNA cleavage and polyadenylation specificity factor complex;mRNA cleavage factor complex;nuclear part;nucleoplasm part;nucleus;organelle;organelle part;protein complex	mRNA surveillance pathway	3	3	3	12.5	12.5	12.5	37.29	0	21.423	429880000	72	1	3	3	2	3	3	1	2	3	2	3
1624		2.55131	-0.704556	sp|Q09868|CIP2_SCHPO	sp|Q09868|CIP2_SCHPO	2066	5727;11142;11288;17983;20230;26266;27289;27479;27772;29624;33378;33519	Q09868		cip2	Color2 [DarkGray]	1	4											biological regulation;cellular macromolecule metabolic process;cellular metabolic process;cellular nitrogen compound metabolic process;cellular process;cellular response to chemical stimulus;cellular response to oxidative stress;cellular response to stimulus;cellular response to stress;macromolecule metabolic process;metabolic process;mRNA metabolic process;nitrogen compound metabolic process;nuc…	binding;nucleic acid binding;nucleotide binding;RNA binding	cell part;cytoplasm;cytoplasmic part;cytosol;intracellular part		12	12	12	26.6	26.6	26.6	62.068	0	85.997	3036100000	286	1	7	7	10	7	6	9	9	7	9	6
1149		3.18677	-0.69805	sp|P08091|PPA1_SCHPO	sp|P08091|PPA1_SCHPO	1513	2292;8340;24709;25281;29990;34017;36583	P08091		pho1	Color2 [DarkGray]	1	4											catabolic process;cellular metabolic process;cellular process;dephosphorylation;metabolic process;organophosphate catabolic process;organophosphate metabolic process;phosphate-containing compound metabolic process;phosphorus metabolic process	acid phosphatase activity;catalytic activity;hydrolase activity;hydrolase activity, acting on ester bonds;phosphatase activity;phosphoric ester hydrolase activity	cell part;cell wall;cell wall-bounded periplasmic space;cytoplasm;cytoplasmic part;endoplasmic reticulum;external encapsulating structure;external side of plasma membrane;extracellular region;fungal-type cell wall;intracellular;intracellular membrane-bounded organelle;intracellular organelle;intracellular part;membrane;membrane part;membrane-bounded organelle;organelle;periplasmic space;plasma me…	Aminobenzoate degradation;ko05152;Riboflavin metabolism	7	7	7	23.4	23.4	23.4	50.557	0	192.28	2294600000	318	1	4	5	5	4	5	5	7	5	3	5
971		2.45025	-0.68623	sp|O94370|YG04_SCHPO	sp|O94370|YG04_SCHPO	1296	1198;1270;2287;3384;9284;11329;12826;16706;22934;32415;32693	O94370		SPBC1604.04	Color2 [DarkGray]	1	4											cellular process;establishment of localization;nitrogen compound transport;sulfur compound transport;thiamine transmembrane transport;thiamine transport;transmembrane transport;transport;vitamin transmembrane transport;vitamin transport	substrate-specific transmembrane transporter activity;substrate-specific transporter activity;thiamine transmembrane transporter activity;transmembrane transporter activity;transporter activity;vitamin transporter activity	cell part;cytoplasmic part;integral to membrane;intracellular membrane-bounded organelle;intracellular organelle;intracellular organelle part;intracellular part;intrinsic to membrane;membrane;membrane part;membrane-bounded organelle;mitochondrial inner membrane;mitochondrial membrane;mitochondrial part;mitochondrion;organelle;organelle inner membrane;organelle membrane;organelle part		11	11	11	55.1	55.1	55.1	31.025	0	53.962	1106300000	192	1	7	7	9	7	8	8	8	8	6	7
1593		1.09329	-0.6852	sp|Q09810|UBA4_SCHPO	sp|Q09810|UBA4_SCHPO	2028	4775;6076;15379;24072;24275;27125;33785	Q09810		uba4	Color2 [DarkGray]	1	4											cellular macromolecule metabolic process;cellular metabolic process;cellular nitrogen compound metabolic process;cellular process;cellular protein metabolic process;cellular response to chemical stimulus;cellular response to oxidative stress;cellular response to stimulus;cellular response to stress;enzyme active site formation;enzyme active site formation via L-cysteine persulfide;macromolecule m…	adenyl nucleotide binding;adenyl ribonucleotide binding;adenylyltransferase activity;ATP binding;binding;catalytic activity;cation binding;ion binding;metal ion binding;nucleotide binding;nucleotidyltransferase activity;protein adenylyltransferase activity;purine nucleotide binding;purine ribonucleoside triphosphate binding;purine ribonucleotide binding;ribonucleotide binding;small protein activa…	cell part;cytoplasm;cytoplasmic part;cytosol;intracellular membrane-bounded organelle;intracellular organelle;intracellular part;membrane-bounded organelle;nucleus;organelle	Sulfur relay system	7	7	7	19.2	19.2	19.2	44.415	0	9.4175	333700000	75	1	3	4	3	3	3	4	3	3	3	3
700		1.69212	-0.668705	sp|O74431|ATC9_SCHPO	sp|O74431|ATC9_SCHPO	961	8329;12509;18048;18078;18442;18598;19326;23086;27188;31655;31897;33523;36683;37914;38352	O74431		SPCC1672.11c	Color2 [DarkGray]	1	4											cation transport;cellular process;establishment of localization;ion transport;transmembrane transport;transport	active transmembrane transporter activity;adenyl nucleotide binding;adenyl ribonucleotide binding;ATP binding;ATPase activity;ATPase activity, coupled;ATPase activity, coupled to movement of substances;ATPase activity, coupled to transmembrane movement of substances;binding;catalytic activity;cation binding;hydrolase activity;hydrolase activity, acting on acid anhydrides;hydrolase activity, actin…	cell part;cytoplasmic part;endoplasmic reticulum;integral to membrane;intracellular membrane-bounded organelle;intracellular organelle;intracellular part;intrinsic to membrane;membrane part;membrane-bounded organelle;organelle		15	15	15	15.2	15.2	15.2	148.78	0	69.044	662700000	127	1	9	8	12	8	8	9	11	8	9	9
717		2.37126	-0.657548	sp|O74457|NAT3_SCHPO	sp|O74457|NAT3_SCHPO	979	2402;3489;11220	O74457		naa20	Color2 [DarkGray]	1	4											cellular component organization;cellular component organization at cellular level;cellular component organization or biogenesis;cellular component organization or biogenesis at cellular level;cellular macromolecule metabolic process;cellular metabolic process;cellular process;cellular protein metabolic process;cytoskeleton organization;macromolecule metabolic process;macromolecule modification;me…	acetyltransferase activity;catalytic activity;N-acetyltransferase activity;N-acyltransferase activity;peptide alpha-N-acetyltransferase activity;peptide N-acetyltransferase activity;transferase activity;transferase activity, transferring acyl groups;transferase activity, transferring acyl groups other than amino-acyl groups	cell part;cytoplasm;cytoplasmic part;cytosol;intracellular membrane-bounded organelle;intracellular organelle;intracellular part;macromolecular complex;membrane-bounded organelle;NatB complex;N-terminal protein acetyltransferase complex;nucleus;organelle;protein acetyltransferase complex;protein complex		3	3	3	15	15	15	20.521	0.00034941	4.7031	272790000	44	1	2	3	2	1	2	2	2	2	2	2
2114		0.607317	-0.657263	sp|Q9P7N2|AP1S1_SCHPO	sp|Q9P7N2|AP1S1_SCHPO	2654	5347;8619;36554;37247	Q9P7N2		vas2	Color2 [DarkGray]	1	4											cellular process;endosome transport;establishment of localization;establishment of localization in cell;establishment of protein localization;intracellular protein transport;intracellular transport;protein transport;transport;vesicle-mediated transport	binding;clathrin binding;protein binding;protein transporter activity;substrate-specific transporter activity;transporter activity	AP-1 adaptor complex;AP-type membrane coat adaptor complex;cell part;clathrin adaptor complex;cytoplasmic part;cytoplasmic vesicle part;cytosol;endosome;Golgi apparatus;Golgi apparatus part;intracellular membrane-bounded organelle;intracellular organelle;intracellular organelle part;intracellular part;macromolecular complex;membrane part;membrane-bounded organelle;nucleus;organelle;organelle part…		4	4	4	24.7	24.7	24.7	18.647	0.0026368	3.0724	483250000	81	1	3	3	3	3	4	3	3	2	3	3
1157		3.07604	-0.656727	sp|P09988|H31_SCHPO;sp|P10651|H33_SCHPO	sp|P09988|H31_SCHPO;sp|P10651|H33_SCHPO	1521	6346;38145	P09988	;	hht1	Color2 [DarkGray]	1	4											cellular component assembly;cellular component assembly at cellular level;cellular component organization;cellular component organization at cellular level;cellular component organization or biogenesis;cellular component organization or biogenesis at cellular level;cellular macromolecular complex assembly;cellular macromolecular complex subunit organization;cellular process;cellular response to s…	binding;DNA binding;nucleic acid binding	cell part;centromeric heterochromatin;chromatin;chromosomal part;heterochromatin;intracellular membrane-bounded organelle;intracellular organelle;intracellular organelle part;intracellular part;macromolecular complex;mating-type region heterochromatin;membrane-bounded organelle;nuclear centromeric heterochromatin;nuclear chromatin;nuclear chromosome part;nuclear heterochromatin;nuclear nucleosome…	Systemic lupus erythematosus	2	2	2	14.7	14.7	14.7	15.357	0.00035651	5.2731	3045100000	130	2	1	1	2	1	2	1	1	1	1	1
557		3.38641	-0.654665	sp|O59813|YCT3_SCHPO	sp|O59813|YCT3_SCHPO	780	233;3854;8899;14830;16287;29771;36802;37341	O59813		SPCC794.03	Color2 [DarkGray]	1	4											amine transport;amino acid transmembrane transport;amino acid transport;carboxylic acid transport;cellular process;establishment of localization;L-amino acid transport;nitrogen compound transport;organic acid transport;organic substance transport;transmembrane transport;transport	active transmembrane transporter activity;amine transmembrane transporter activity;amino acid transmembrane transporter activity;antiporter activity;carboxylic acid transmembrane transporter activity;L-amino acid transmembrane transporter activity;organic acid transmembrane transporter activity;secondary active transmembrane transporter activity;substrate-specific transmembrane transporter activi…	cell part;integral to membrane;integral to plasma membrane;intrinsic to membrane;intrinsic to plasma membrane;membrane part;plasma membrane part		8	8	8	19	19	19	60.857	0	68.293	1576000000	202	1	7	7	6	7	7	6	7	7	7	7
1013		0.277805	-0.653854	sp|O94453|COQ4_SCHPO	sp|O94453|COQ4_SCHPO	1346	6971;9920;13919;16154;17346;22405;29396;32325;35365;36394	O94453		coq4	Color2 [DarkGray]	1	4											biosynthetic process;cellular biosynthetic process;cellular ketone metabolic process;cellular metabolic process;cellular process;coenzyme biosynthetic process;coenzyme metabolic process;cofactor biosynthetic process;cofactor metabolic process;metabolic process;oxidoreduction coenzyme metabolic process;quinone cofactor biosynthetic process;quinone cofactor metabolic process;small molecule metaboli…		cell part;cytoplasmic part;extrinsic to membrane;extrinsic to mitochondrial inner membrane;extrinsic to organelle membrane;intracellular membrane-bounded organelle;intracellular organelle;intracellular organelle part;intracellular part;membrane;membrane part;membrane-bounded organelle;mitochondrial inner membrane;mitochondrial membrane;mitochondrial membrane part;mitochondrial part;mitochondrion;…		10	10	10	38.2	38.2	38.2	31.1	0	26.182	358110000	139	1	4	4	4	3	4	5	6	4	5	4
767		4.61123	-0.653811	sp|O74628|YQ53_SCHPO	sp|O74628|YQ53_SCHPO	1043	1982;3408;8263;8767;19373;21649;30612;34329	O74628		SPCC162.03	Color2 [DarkGray]	1	4												catalytic activity;oxidoreductase activity	cell part;cytoplasmic part;cytosol;intracellular part		8	8	8	38.4	38.4	38.4	32.614	0	108.01	940000000	345	1	5	5	8	5	5	7	6	5	8	5
359		0.592191	-0.651011	sp|O14470|SSR2_SCHPO	sp|O14470|SSR2_SCHPO	531	15122;16757;19023;20642;21595;24414;25809;34424;37070	O14470		ssr2	Color2 [DarkGray]	1	4											biological regulation;biosynthetic process;cellular biosynthetic process;cellular component organization;cellular component organization at cellular level;cellular component organization or biogenesis;cellular component organization or biogenesis at cellular level;cellular macromolecule biosynthetic process;cellular macromolecule metabolic process;cellular metabolic process;cellular nitrogen comp…	binding;cation binding;chromatin binding;DNA binding;ion binding;metal ion binding;nucleic acid binding;transition metal ion binding;zinc ion binding	cell part;chromatin;chromatin remodeling complex;chromosomal part;cytoplasm;intracellular organelle part;intracellular part;macromolecular complex;nuclear chromatin;nuclear chromosome part;nuclear part;organelle part;protein complex;RSC complex;SWI/SNF complex;SWI/SNF-type complex		9	9	9	25.4	25.4	25.4	57.684	0	23.447	552520000	121	1	7	4	5	5	7	6	5	6	2	5
765		0.499886	-0.650561	sp|O74563|BRL2_SCHPO	sp|O74563|BRL2_SCHPO	1041	7101;9422;10602;13747;14289;14543;14558;19896;20307;20308;21525;31598	O74563		brl2	Color2 [DarkGray]	1	4											biological regulation;cellular component assembly;cellular component assembly at cellular level;cellular component organization;cellular component organization at cellular level;cellular component organization or biogenesis;cellular component organization or biogenesis at cellular level;cellular macromolecular complex assembly;cellular macromolecular complex subunit organization;cellular macromol…	binding;catalytic activity;cation binding;ion binding;ligase activity;metal ion binding;transition metal ion binding;zinc ion binding	cell part;centromeric heterochromatin;chromatin;chromosomal part;heterochromatin;HULC complex;intracellular membrane-bounded organelle;intracellular organelle;intracellular organelle part;intracellular part;macromolecular complex;membrane-bounded organelle;nuclear centromeric heterochromatin;nuclear chromatin;nuclear chromosome part;nuclear heterochromatin;nuclear part;nucleus;organelle;organelle…		12	12	12	17.9	17.9	17.9	78.052	0	35.268	294290000	33	1	4	4	5	4	4	4	4	3	5	4
1046		0.169095	-0.650494	sp|O94539|PAM17_SCHPO	sp|O94539|PAM17_SCHPO	1389	13890;16145;16146;16705;17044	O94539		pam17	Color2 [DarkGray]	1	4											cellular process;establishment of localization;establishment of localization in cell;establishment of protein localization;establishment of protein localization in mitochondrion;establishment of protein localization to organelle;intracellular protein transmembrane transport;intracellular protein transport;intracellular transport;mitochondrial transport;protein import;protein import into mitochond…		cell part;cytoplasmic part;integral to membrane;intracellular membrane-bounded organelle;intracellular organelle;intracellular organelle part;intracellular part;intrinsic to membrane;macromolecular complex;membrane part;membrane-bounded organelle;mitochondrial membrane part;mitochondrial part;mitochondrion;organelle;organelle part;presequence translocase-associated import motor;protein complex		5	5	5	25.8	25.8	25.8	24.4	0	6.4191	337380000	35	1	3	3	3	2	3	3	2	2	1	3
990		0.381296	-0.646605	sp|O94404|NIF3_SCHPO	sp|O94404|NIF3_SCHPO	1318	1269;17391;17568;21754;24531;31043;32541	O94404		SPCC126.12	Color2 [DarkGray]	1	4													cell part;cytoplasm;cytoplasmic part;cytosol;intracellular membrane-bounded organelle;intracellular organelle;intracellular part;membrane-bounded organelle;mitochondrion;nucleus;organelle		7	7	7	32.4	32.4	32.4	29.85	0	17.738	246850000	62	1	1	3	3	0	1	2	5	2	4	3
1301		0.858575	-0.641405	sp|P40984|UBC9_SCHPO	sp|P40984|UBC9_SCHPO	1691	25949;30227;33061	P40984		hus5	Color2 [DarkGray]	1	4											cellular macromolecule metabolic process;cellular metabolic process;cellular process;cellular protein metabolic process;cellular response to stimulus;cellular response to stress;macromolecule metabolic process;macromolecule modification;metabolic process;primary metabolic process;protein metabolic process;protein modification by small protein conjugation;protein modification by small protein conj…	acid-amino acid ligase activity;adenyl nucleotide binding;adenyl ribonucleotide binding;ATP binding;binding;catalytic activity;ligase activity;ligase activity, forming carbon-nitrogen bonds;nucleotide binding;purine nucleotide binding;purine ribonucleoside triphosphate binding;purine ribonucleotide binding;ribonucleotide binding;small conjugating protein ligase activity;SUMO ligase activity	cell part;chromatin;chromosomal part;cytoplasmic part;cytosol;heterochromatin;intracellular membrane-bounded organelle;intracellular organelle;intracellular organelle part;intracellular part;membrane-bounded organelle;nuclear chromatin;nuclear chromosome part;nuclear heterochromatin;nuclear part;nucleus;organelle;organelle part	RNA transport;Ubiquitin mediated proteolysis	3	3	3	31.2	31.2	31.2	17.989	0	16.641	244520000	26	1	2	3	3	3	2	2	3	2	3	2
2437		0.45892	-0.630493	sp|Q9UUI3|SA145_SCHPO	sp|Q9UUI3|SA145_SCHPO	3059	426;2996;4505;7682;23422;26105	Q9UUI3		sap145	Color2 [DarkGray]	1	4											cellular component assembly;cellular component assembly at cellular level;cellular component organization;cellular component organization at cellular level;cellular component organization or biogenesis;cellular component organization or biogenesis at cellular level;cellular macromolecular complex assembly;cellular macromolecular complex subunit organization;cellular process;macromolecular complex…	binding;nucleic acid binding;RNA binding	cell part;cytoplasm;intracellular membrane-bounded organelle;intracellular organelle;intracellular organelle part;intracellular part;macromolecular complex;membrane-bounded organelle;nuclear part;nucleus;organelle;organelle part;ribonucleoprotein complex;small nuclear ribonucleoprotein complex;spliceosomal complex;U2 snRNP	Spliceosome	6	6	6	12.6	12.6	12.6	69.184	0	23.708	375740000	116	1	2	3	2	3	2	2	2	3	2	2
1561		0.536503	-0.627922	sp|Q09760|CUL3_SCHPO	sp|Q09760|CUL3_SCHPO	1994	2004;7710;7976;9607;13413;19205;19960;21974;23437;25313;28985;30737;32567	Q09760		cul3	Color2 [DarkGray]	1	4											cellular macromolecule metabolic process;cellular metabolic process;cellular process;cellular protein metabolic process;macromolecule metabolic process;macromolecule modification;metabolic process;primary metabolic process;protein metabolic process;protein modification by small protein conjugation;protein modification by small protein conjugation or removal;protein modification process;protein ub…		cell part;Cul3-RING ubiquitin ligase complex;cullin-RING ubiquitin ligase complex;cytoplasmic part;cytosol;intracellular part;macromolecular complex;protein complex;SCF ubiquitin ligase complex;ubiquitin ligase complex	Ubiquitin mediated proteolysis	13	13	13	21.1	21.1	21.1	90.511	0	43.418	325420000	55	1	6	3	3	3	4	2	2	5	1	5
1140		1.27837	-0.627716	sp|P05733|RL37B_SCHPO;sp|P59289|RL37A_SCHPO	sp|P05733|RL37B_SCHPO;sp|P59289|RL37A_SCHPO	1503	11954;28592;30564;32177	P05733	;	rpl37b	Color2 [DarkGray]	1	4											biosynthetic process;cellular biosynthetic process;cellular macromolecule biosynthetic process;cellular macromolecule metabolic process;cellular metabolic process;cellular process;cellular protein metabolic process;cytoplasmic translation;macromolecule biosynthetic process;macromolecule metabolic process;metabolic process;primary metabolic process;protein metabolic process;translation	binding;cation binding;ion binding;metal ion binding;nucleic acid binding;RNA binding;rRNA binding;structural constituent of ribosome;structural molecule activity;transition metal ion binding;zinc ion binding	cell part;cytoplasmic part;cytosol;cytosolic large ribosomal subunit;intracellular organelle part;intracellular part;large ribosomal subunit;macromolecular complex;organelle part;ribonucleoprotein complex	Ribosome	4	4	4	37.4	37.4	37.4	10.087	0	17.566	5783600000	225	2	4	4	4	4	3	4	4	4	4	4
1533		0.694709	-0.620135	sp|Q09705|RT24_SCHPO	sp|Q09705|RT24_SCHPO	1958	288;8535;9686;14814;15241;16969;22899;35965;37957;38229	Q09705		rsm24	Color2 [DarkGray]	1	4											biosynthetic process;cellular biosynthetic process;cellular component organization;cellular component organization at cellular level;cellular component organization or biogenesis;cellular component organization or biogenesis at cellular level;cellular macromolecule biosynthetic process;cellular macromolecule metabolic process;cellular metabolic process;cellular process;cellular protein metabolic …	structural constituent of ribosome;structural molecule activity	cell part;cytoplasm;cytoplasmic part;intracellular organelle part;intracellular part;macromolecular complex;mitochondrial part;mitochondrial small ribosomal subunit;organellar small ribosomal subunit;organelle part;ribonucleoprotein complex;small ribosomal subunit		10	10	10	42.6	42.6	42.6	29.839	0	14.044	363890000	59	1	4	5	3	5	4	5	4	6	4	4
2493		1.06327	-0.613063	sp|Q9Y7T2|YCJ6_SCHPO	sp|Q9Y7T2|YCJ6_SCHPO	3134	11924;24749;29132;33412	Q9Y7T2		SPCC63.06	Color2 [DarkGray]	1	4													cell part;cytoplasmic part;cytosol;intracellular membrane-bounded organelle;intracellular organelle;intracellular part;macromolecular complex;membrane-bounded organelle;nucleus;organelle;protein complex		4	4	4	13.3	13.3	13.3	37.253	0	14.55	162510000	50	1	2	3	2	3	2	2	2	3	2	4
2520		1.37102	-0.608475	sp|Q9Y819|YON8_SCHPO	sp|Q9Y819|YON8_SCHPO	3173	11716;21979;26500	Q9Y819		SPBC1105.08	Color2 [DarkGray]	1	4													cell part;cytoplasmic part;endosomal part;endosome membrane;fungal-type vacuole membrane;Golgi apparatus;Golgi apparatus part;Golgi membrane;integral to membrane;intracellular membrane-bounded organelle;intracellular organelle;intracellular organelle part;intracellular part;intrinsic to membrane;membrane;membrane part;membrane-bounded organelle;organelle;organelle membrane;organelle part;vacuolar…		3	3	3	5.6	5.6	5.6	71.13	0	27.49	109670000	32	1	3	3	2	3	3	2	2	3	1	3
548		0.678122	-0.599925	sp|O59792|CIF1_SCHPO	sp|O59792|CIF1_SCHPO	769	18326;21177;23728;25096;28097;30367	O59792		cif1	Color2 [DarkGray]	1	4											biological regulation;cellular process;cellular response to stimulus;ER-nucleus signaling pathway;regulation of biological process;regulation of cellular process;response to stimulus;signal transduction		cell part;intracellular non-membrane-bounded organelle;intracellular organelle;intracellular organelle part;intracellular part;non-membrane-bounded organelle;nuclear part;nucleolus;organelle;organelle part		6	6	6	25.3	25.3	25.3	36.017	0	37.739	398070000	40	1	3	3	4	3	3	3	3	2	5	3
1453		0.228544	-0.593785	sp|P87169|MAD1_SCHPO	sp|P87169|MAD1_SCHPO	1863	217;17813;21588;21609;29136;31099;32566	P87169		mad1	Color2 [DarkGray]	1	4											biological regulation;cell cycle checkpoint;cell cycle phase;cell cycle process;cell division;cellular component organization;cellular component organization at cellular level;cellular component organization or biogenesis;cellular component organization or biogenesis at cellular level;cellular process;mitosis;mitotic cell cycle checkpoint;mitotic cell cycle spindle assembly checkpoint;mitotic cel…		cell part;chromosomal part;condensed chromosome kinetochore;condensed nuclear chromosome kinetochore;intracellular membrane-bounded organelle;intracellular non-membrane-bounded organelle;intracellular organelle;intracellular organelle part;intracellular part;kinetochore;macromolecular complex;membrane-bounded organelle;non-membrane-bounded organelle;nuclear chromosome part;nuclear part;nucleus;or…	Cell cycle - yeast;Meiosis - yeast;Oocyte meiosis	7	7	7	12.9	12.9	12.9	79.889	0	11.923	289430000	13	1	1	3	2	2	2	2	1	2	0	1
2131		1.60445	-0.58937	sp|Q9P7S5|UBP7_SCHPO	sp|Q9P7S5|UBP7_SCHPO	2674	9356;19700;22679;25394;27928;29861;36689	Q9P7S5		ubp7	Color2 [DarkGray]	1	4											catabolic process;cellular catabolic process;cellular macromolecule catabolic process;cellular macromolecule metabolic process;cellular metabolic process;cellular process;cellular protein metabolic process;macromolecule catabolic process;macromolecule metabolic process;macromolecule modification;metabolic process;modification-dependent macromolecule catabolic process;modification-dependent protei…	binding;catalytic activity;cation binding;cysteine-type peptidase activity;hydrolase activity;ion binding;metal ion binding;peptidase activity;peptidase activity, acting on L-amino acid peptides;small conjugating protein-specific protease activity;transition metal ion binding;ubiquitin-specific protease activity;zinc ion binding	cell part;cytoplasm;cytoplasmic part;cytosol;intracellular part		7	7	7	11.1	11.1	11.1	98.376	0	21.203	496480000	50	1	5	4	6	4	3	6	5	5	5	5
17		6.04261	-0.589262	sp|O00084|UREA_SCHPO	sp|O00084|UREA_SCHPO	96	604;2355;3680;4555;6559;8152;10246;15346;15929;16883;18047;18689;19239;21888;23162;25219;27161;29591;30579;34009;38290	O00084		ure1	Color2 [DarkGray]	1	4											catabolic process;cellular amide catabolic process;cellular amide metabolic process;cellular catabolic process;cellular metabolic process;cellular nitrogen compound catabolic process;cellular nitrogen compound metabolic process;cellular process;metabolic process;nitrogen compound metabolic process;nitrogen cycle metabolic process;small molecule catabolic process;small molecule metabolic process;u…	binding;catalytic activity;cation binding;hydrolase activity;hydrolase activity, acting on carbon-nitrogen (but not peptide) bonds;hydrolase activity, acting on carbon-nitrogen (but not peptide) bonds, in linear amides;ion binding;metal ion binding;nickel ion binding;transition metal ion binding;urease activity	cell part;cytoplasmic part;cytosol;intracellular part	Arginine and proline metabolism;Purine metabolism	21	21	21	34	34	34	91.181	0	199.62	2854400000	734	1	16	14	14	15	16	17	17	16	15	17
1540		3.79733	-0.58589	sp|Q09719|DBP10_SCHPO	sp|Q09719|DBP10_SCHPO	1968	694;911;2404;5243;5529;6421;11728;11791;16106;18494;20151;26615;31215;31913;32582;35656	Q09719		dbp10	Color2 [DarkGray]	1	4											cellular component biogenesis;cellular component biogenesis at cellular level;cellular component organization or biogenesis;cellular component organization or biogenesis at cellular level;cellular macromolecule metabolic process;cellular metabolic process;cellular nitrogen compound metabolic process;cellular process;macromolecule metabolic process;metabolic process;ncRNA metabolic process;ncRNA p…	adenyl nucleotide binding;adenyl ribonucleotide binding;ATP binding;ATPase activity;ATPase activity, coupled;ATP-dependent helicase activity;ATP-dependent RNA helicase activity;binding;catalytic activity;helicase activity;hydrolase activity;hydrolase activity, acting on acid anhydrides;hydrolase activity, acting on acid anhydrides, in phosphorus-containing anhydrides;nucleic acid binding;nucleosi…	cell part;cytoplasm;intracellular membrane-bounded organelle;intracellular non-membrane-bounded organelle;intracellular organelle;intracellular organelle part;intracellular part;membrane-bounded organelle;non-membrane-bounded organelle;nuclear part;nucleolus;nucleus;organelle;organelle part		16	16	16	22.5	22.5	22.5	94.66	0	102.21	790920000	160	1	9	11	10	10	10	10	10	9	9	10
109		3.0362	-0.580524	sp|O13823|IMP4_SCHPO	sp|O13823|IMP4_SCHPO	210	1871;2623;4391;6885;11463;25937;25938;36257	O13823		imp4	Color2 [DarkGray]	1	4											cellular macromolecule metabolic process;cellular metabolic process;cellular nitrogen compound metabolic process;cellular process;macromolecule metabolic process;metabolic process;ncRNA metabolic process;ncRNA processing;nitrogen compound metabolic process;nucleic acid metabolic process;nucleobase-containing compound metabolic process;primary metabolic process;RNA metabolic process;RNA processing…	binding;nucleic acid binding;RNA binding;rRNA binding;rRNA primary transcript binding;snoRNA binding	cell part;intracellular membrane-bounded organelle;intracellular non-membrane-bounded organelle;intracellular organelle;intracellular organelle part;intracellular part;macromolecular complex;membrane-bounded organelle;Mpp10 complex;non-membrane-bounded organelle;nuclear part;nucleolar part;nucleolus;nucleus;organelle;organelle part;preribosome;protein complex;ribonucleoprotein complex;small-subun…	Ribosome biogenesis in eukaryotes	8	8	8	36	36	36	33.395	0	47.771	1617700000	248	1	5	5	7	5	6	5	5	6	5	4
115		2.7878	-0.573298	sp|O13838|NUP40_SCHPO	sp|O13838|NUP40_SCHPO	220	10012;15961;18892;21062;30665;31345;33055	O13838		nup40	Color2 [DarkGray]	1	4											establishment of localization;establishment of localization in cell;establishment of protein localization;establishment of RNA localization;intracellular transport;mRNA transport;nuclear export;nuclear transport;nucleic acid transport;nucleobase-containing compound transport;nucleocytoplasmic transport;protein transport;RNA export from nucleus;RNA transport;rRNA export from nucleus;rRNA transport…		cell part;envelope;intracellular organelle part;intracellular part;macromolecular complex;membrane;membrane part;nuclear envelope;nuclear membrane;nuclear part;nuclear pore;organelle envelope;organelle membrane;organelle part;pore complex;protein complex		7	7	7	26.1	26.1	26.1	40.254	0	16.432	174660000	77	1	5	4	6	4	3	4	4	2	3	1
884		0.284098	-0.570153	sp|O74964|RSC1_SCHPO	sp|O74964|RSC1_SCHPO	1193	315;8518;18154;23497;25340;26101;28394;29681;33708;35131	O74964		rsc1	Color2 [DarkGray]	1	4											biological regulation;biosynthetic process;cellular biosynthetic process;cellular component organization;cellular component organization at cellular level;cellular component organization or biogenesis;cellular component organization or biogenesis at cellular level;cellular macromolecule biosynthetic process;cellular macromolecule metabolic process;cellular metabolic process;cellular nitrogen comp…	binding;chromatin binding	cell part;chromatin;chromatin remodeling complex;chromosomal part;intracellular membrane-bounded organelle;intracellular organelle;intracellular organelle part;intracellular part;macromolecular complex;membrane-bounded organelle;nuclear chromatin;nuclear chromosome part;nuclear part;nucleus;organelle;organelle part;protein complex;RSC complex		10	10	10	14.8	14.8	14.8	90.131	0	12.918	352270000	105	1	8	6	5	5	6	6	5	4	5	7
2394		5.08314	-0.568932	sp|Q9UU79|NSA2_SCHPO	sp|Q9UU79|NSA2_SCHPO	3005	2548;5610;6777;8947;11711;11712;12006;16952;24688;25408;25409;38255	Q9UU79		nsa2	Color2 [DarkGray]	1	4											cellular component biogenesis;cellular component biogenesis at cellular level;cellular component organization or biogenesis;cellular component organization or biogenesis at cellular level;cellular macromolecule metabolic process;cellular metabolic process;cellular nitrogen compound metabolic process;cellular process;macromolecule metabolic process;metabolic process;ncRNA metabolic process;ncRNA p…		cell part;intracellular membrane-bounded organelle;intracellular non-membrane-bounded organelle;intracellular organelle;intracellular organelle part;intracellular part;macromolecular complex;membrane-bounded organelle;non-membrane-bounded organelle;nuclear part;nucleolus;nucleus;organelle;organelle part;preribosome;preribosome, large subunit precursor;ribonucleoprotein complex		12	12	12	43.5	43.5	43.5	29.705	0	83.232	846430000	316	1	6	6	9	8	8	7	8	7	8	9
370		0.457083	-0.564913	sp|O42645|YF94_SCHPO	sp|O42645|YF94_SCHPO	548	2274;7275	O42645		SPAC10F6.04	Color2 [DarkGray]	1	4											cellular macromolecule metabolic process;cellular metabolic process;cellular nitrogen compound metabolic process;cellular process;macromolecule metabolic process;macromolecule modification;metabolic process;microtubule-based process;ncRNA metabolic process;ncRNA processing;nitrogen compound metabolic process;nucleic acid metabolic process;nucleobase-containing compound metabolic process;primary m…		cell part;cytoplasm;cytoplasmic part;cytosol;intracellular membrane-bounded organelle;intracellular organelle;intracellular part;membrane-bounded organelle;nucleus;organelle		2	2	2	8.5	8.5	8.5	38.707	0.0026516	3.2352	66313000	36	1	0	0	0	2	0	0	0	0	0	1
1842		0.438447	-0.560349	sp|Q12126|CRK1_SCHPO	sp|Q12126|CRK1_SCHPO	2323	1531;4327;8972;12694;13170;17540;22764;29628;32800	Q12126		crk1	Color2 [DarkGray]	1	4											biological regulation;biosynthetic process;cell cycle;cell division;cellular biosynthetic process;cellular localization;cellular macromolecule biosynthetic process;cellular macromolecule localization;cellular macromolecule metabolic process;cellular metabolic process;cellular nitrogen compound metabolic process;cellular process;cellular protein complex localization;cellular protein localization;l…	adenyl nucleotide binding;adenyl ribonucleotide binding;ATP binding;binding;catalytic activity;cyclin-dependent protein kinase activating kinase activity;cyclin-dependent protein kinase activity;enzyme activator activity;enzyme regulator activity;kinase activator activity;kinase activity;kinase regulator activity;nucleotide binding;phosphotransferase activity, alcohol group as acceptor;protein ki…	cell part;cytoplasm;cytoplasmic part;cytosol;holo TFIIH complex;intracellular membrane-bounded organelle;intracellular organelle;intracellular organelle part;intracellular part;macromolecular complex;membrane-bounded organelle;nuclear part;nucleoplasm part;nucleus;organelle;organelle part;protein complex;TFIIK complex;transcription factor complex	Basal transcription factors;Cell cycle;Nucleotide excision repair	9	9	9	34.9	34.9	34.9	38.537	0	8.9004	349770000	25	1	5	3	6	5	4	6	3	5	2	5
1877		0.545943	-0.553147	sp|Q8WZJ8|RPC7_SCHPO	sp|Q8WZJ8|RPC7_SCHPO	2368	23514;27276;28966;31678;32933	Q8WZJ8		rpc31	Color2 [DarkGray]	1	4											biological regulation;biosynthetic process;cellular biosynthetic process;cellular macromolecule biosynthetic process;cellular macromolecule metabolic process;cellular metabolic process;cellular nitrogen compound metabolic process;cellular process;macromolecule biosynthetic process;macromolecule metabolic process;metabolic process;nitrogen compound metabolic process;nucleic acid metabolic process;…	catalytic activity;DNA-directed RNA polymerase activity;nucleotidyltransferase activity;RNA polymerase activity;transferase activity;transferase activity, transferring phosphorus-containing groups	cell part;cytoplasmic part;cytosol;DNA-directed RNA polymerase complex;DNA-directed RNA polymerase III complex;intracellular membrane-bounded organelle;intracellular organelle;intracellular organelle part;intracellular part;macromolecular complex;membrane-bounded organelle;nuclear DNA-directed RNA polymerase complex;nuclear part;nucleoplasm part;nucleus;organelle;organelle part;protein complex;RN…	Cytosolic DNA-sensing pathway;Purine metabolism;Pyrimidine metabolism;RNA polymerase	5	5	5	25.7	25.7	25.7	24.342	0	18.841	215140000	35	1	4	3	3	3	3	3	4	3	2	2
1082		0.978384	-0.550605	sp|O94636|TRM11_SCHPO	sp|O94636|TRM11_SCHPO	1435	9807;13793;24737	O94636		trm11	Color2 [DarkGray]	1	4											cellular macromolecule metabolic process;cellular metabolic process;cellular nitrogen compound metabolic process;cellular process;macromolecule metabolic process;metabolic process;ncRNA metabolic process;ncRNA processing;nitrogen compound metabolic process;nucleic acid metabolic process;nucleobase-containing compound metabolic process;primary metabolic process;RNA metabolic process;RNA processing…	binding;catalytic activity;methyltransferase activity;nucleic acid binding;RNA binding;transferase activity;transferase activity, transferring one-carbon groups;tRNA binding	cell part;cytoplasmic part;cytosol;intracellular membrane-bounded organelle;intracellular organelle;intracellular part;macromolecular complex;membrane-bounded organelle;methyltransferase complex;nucleus;organelle;protein complex;tRNA (m2G10) methyltransferase complex;tRNA methyltransferase complex		3	3	3	6.4	6.4	6.4	53.589	0.00035753	5.3477	165100000	31	1	3	3	2	1	2	1	2	2	2	2
2281		0.67109	-0.547774	sp|Q9UT06|YLWB_SCHPO	sp|Q9UT06|YLWB_SCHPO	2863	11219;12017;15083;17547;22613;34289	Q9UT06		SPAP8A3.11c	Color2 [DarkGray]	1	4											biosynthetic process;cellular biosynthetic process;cellular component organization;cellular component organization at cellular level;cellular component organization or biogenesis;cellular component organization or biogenesis at cellular level;cellular macromolecule biosynthetic process;cellular macromolecule metabolic process;cellular metabolic process;cellular process;cellular protein metabolic …	binding;catalytic activity;cation binding;GTP binding;GTPase activity;guanyl nucleotide binding;guanyl ribonucleotide binding;hydrolase activity;hydrolase activity, acting on acid anhydrides;hydrolase activity, acting on acid anhydrides, in phosphorus-containing anhydrides;ion binding;magnesium ion binding;metal ion binding;nucleoside-triphosphatase activity;nucleotide binding;purine nucleotide b…	cell part;cytoplasmic part;extrinsic to membrane;extrinsic to mitochondrial inner membrane;extrinsic to organelle membrane;intracellular membrane-bounded organelle;intracellular organelle;intracellular organelle part;intracellular part;membrane;membrane part;membrane-bounded organelle;mitochondrial inner membrane;mitochondrial membrane;mitochondrial membrane part;mitochondrial part;mitochondrion;…		6	6	6	16.9	16.9	16.9	45.499	0	10.523	192980000	28	1	3	4	3	2	1	3	2	2	2	2
577		2.88013	-0.544757	sp|O60059|YG58_SCHPO	sp|O60059|YG58_SCHPO	803	4111;4637;8601;11475;13374;14273;15007;17828;20008;20501;20734;21388;24235;25016;27785;28512;29615;33719;33839;34679	O60059		SPBC56F2.08c	Color2 [DarkGray]	1	4											catabolic process;cellular catabolic process;cellular macromolecule catabolic process;cellular macromolecule metabolic process;cellular metabolic process;cellular nitrogen compound metabolic process;cellular process;macromolecule catabolic process;macromolecule metabolic process;metabolic process;mRNA catabolic process;mRNA metabolic process;nitrogen compound metabolic process;nuclear-transcribed…	binding;mRNA binding;nucleic acid binding;nucleotide binding;RNA binding	cell part;cytoplasm;intracellular part		20	20	20	41.5	41.5	41.5	72.822	0	323.31	2154600000	520	1	16	15	15	15	17	17	17	16	16	14
642		0.747647	-0.544654	sp|O74113|CDC45_SCHPO	sp|O74113|CDC45_SCHPO	888	5858;8216;8745;20261;27966	O74113		sna41	Color2 [DarkGray]	1	4											biological regulation;cellular component assembly;cellular component assembly at cellular level;cellular component organization;cellular component organization at cellular level;cellular component organization or biogenesis;cellular component organization or biogenesis at cellular level;cellular macromolecular complex assembly;cellular macromolecular complex subunit organization;cellular macromol…	3'-5' DNA helicase activity;binding;catalytic activity;chromatin binding;DNA binding;DNA helicase activity;DNA replication origin binding;helicase activity;hydrolase activity;hydrolase activity, acting on acid anhydrides;hydrolase activity, acting on acid anhydrides, in phosphorus-containing anhydrides;nucleic acid binding;nucleoside-triphosphatase activity;pyrophosphatase activity;sequence-speci…	cell part;chromatin;chromosomal part;cytoplasmic part;cytosol;intracellular membrane-bounded organelle;intracellular organelle;intracellular organelle part;intracellular part;macromolecular complex;membrane-bounded organelle;nuclear chromatin;nuclear chromosome part;nuclear part;nuclear replication fork;nucleoplasm part;nucleus;organelle;organelle part;pre-replicative complex;protein complex;prot…	Cell cycle;Cell cycle - yeast;Meiosis - yeast	5	5	5	12.2	12.2	12.2	73.378	0	8.8528	285070000	37	1	2	1	2	1	3	4	5	3	4	3
1412		0.451661	-0.541325	sp|P79082|MGR2_SCHPO	sp|P79082|MGR2_SCHPO	1813	13850;19760;22953;22954	P79082		mgr2	Color2 [DarkGray]	1	4													cell part;cytoplasm;cytoplasmic part;integral to membrane;intracellular membrane-bounded organelle;intracellular organelle;intracellular organelle part;intracellular part;intrinsic to membrane;membrane;membrane part;membrane-bounded organelle;mitochondrial membrane;mitochondrial part;mitochondrion;organelle;organelle membrane;organelle part		4	4	4	27.5	27.5	27.5	12.917	0	25.173	89495000	53	1	2	0	2	1	1	1	2	1	1	1
496		0.328259	-0.536808	sp|O59668|YB83_SCHPO	sp|O59668|YB83_SCHPO	705	5592;6373;9328;20159;32506;32858	O59668		SPBC29A3.03c	Color2 [DarkGray]	1	4											biological regulation;catabolic process;cellular catabolic process;cellular macromolecule catabolic process;cellular macromolecule metabolic process;cellular metabolic process;cellular process;cellular protein metabolic process;macromolecule catabolic process;macromolecule metabolic process;macromolecule modification;metabolic process;modification-dependent macromolecule catabolic process;modific…	binding;cation binding;ion binding;metal ion binding;transition metal ion binding;zinc ion binding	cell part;cytoplasmic part;cytosol;GID complex;intracellular membrane-bounded organelle;intracellular organelle;intracellular part;macromolecular complex;membrane-bounded organelle;nucleus;organelle;protein complex		6	6	6	17.1	17.1	17.1	45.63	0.0023388	3.4257	134450000	19	1	1	0	1	0	0	1	1	3	0	1
2112		2.42535	-0.536014	sp|Q9P7M8|NU184_SCHPO	sp|Q9P7M8|NU184_SCHPO	2652	6942;8143;9258;10647;11667;14333;14379;14407;14762;15523;15555;15625;15797;18017;19309;21017;23790;24476;25022;29388;37094;37321	Q9P7M8		nup184	Color2 [DarkGray]	1	4											establishment of localization;establishment of localization in cell;establishment of protein localization;establishment of RNA localization;intracellular protein transport;intracellular transport;mRNA export from nucleus;mRNA transport;NLS-bearing substrate import into nucleus;nuclear export;nuclear import;nuclear transport;nucleic acid transport;nucleobase-containing compound transport;nucleocyt…		cell part;intracellular organelle part;intracellular part;macromolecular complex;membrane part;nuclear part;nuclear pore;organelle part;pore complex;protein complex	RNA transport	22	22	22	18.2	18.2	18.2	176.96	0	88.58	807360000	117	1	13	13	14	12	11	12	14	13	9	12
2018		0.688757	-0.522427	sp|Q9P6I7|ADE_SCHPO	sp|Q9P6I7|ADE_SCHPO	2540	3162;8114;23067;28596;29734	Q9P6I7		aah1	Color2 [DarkGray]	1	4											adenine catabolic process;adenine metabolic process;biosynthetic process;catabolic process;cellular aromatic compound metabolic process;cellular biosynthetic process;cellular catabolic process;cellular metabolic compound salvage;cellular metabolic process;cellular nitrogen compound biosynthetic process;cellular nitrogen compound catabolic process;cellular nitrogen compound metabolic process;cellu…	adenine deaminase activity;binding;catalytic activity;cation binding;deaminase activity;hydrolase activity;hydrolase activity, acting on carbon-nitrogen (but not peptide) bonds;hydrolase activity, acting on carbon-nitrogen (but not peptide) bonds, in cyclic amidines;ion binding;metal ion binding;transition metal ion binding;zinc ion binding	cell part;cytoplasm;cytoplasmic part;cytosol;intracellular membrane-bounded organelle;intracellular organelle;intracellular part;membrane-bounded organelle;nucleus;organelle	Primary immunodeficiency;Purine metabolism	5	5	4	11.4	11.4	11.2	41.198	0	7.4932	252440000	89	1	4	4	3	2	4	3	2	4	3	4
1387		2.15824	-0.521893	sp|P78890|YEPF_SCHPO	sp|P78890|YEPF_SCHPO	1785	4674;4675;10316;10661;11999;12000;16518;23385;23707;26841;38240	P78890			Color2 [DarkGray]	1	4													cell part;cytoplasmic part;cytosol;intracellular membrane-bounded organelle;intracellular organelle;intracellular part;membrane-bounded organelle;nucleus;organelle		11	11	11	36.9	36.9	36.9	34.692	0	109.29	294000000	170	1	4	4	6	7	6	5	8	7	9	7
873		0.650708	-0.520796	sp|O74942|CYP9_SCHPO	sp|O74942|CYP9_SCHPO	1179	2932;3056;3602;4738;5343;10133;18539;21069;22752;32730	O74942		cyp9	Color2 [DarkGray]	1	4											biological regulation;cellular macromolecule metabolic process;cellular metabolic process;cellular process;cellular protein metabolic process;chromatin silencing;gene silencing;macromolecule metabolic process;macromolecule modification;metabolic process;negative regulation of biological process;negative regulation of biosynthetic process;negative regulation of cellular biosynthetic process;negati…	catalytic activity;cis-trans isomerase activity;isomerase activity;peptidyl-prolyl cis-trans isomerase activity	cell part;chromatin;chromosomal part;intracellular membrane-bounded organelle;intracellular organelle;intracellular organelle part;intracellular part;membrane-bounded organelle;nuclear chromatin;nuclear chromosome part;nuclear part;nucleus;organelle;organelle part		10	10	10	17.4	17.4	17.4	69.047	0.0026394	3.0961	312260000	30	1	3	2	4	3	2	4	4	2	5	4
15		0.484433	-0.518038	sp|G2TRQ8|RM36_SCHPO	sp|G2TRQ8|RM36_SCHPO	90	4093;30133;35217	G2TRQ8		tam9	Color2 [DarkGray]	1	4											biosynthetic process;cellular biosynthetic process;cellular component organization;cellular component organization at cellular level;cellular component organization or biogenesis;cellular component organization or biogenesis at cellular level;cellular macromolecule biosynthetic process;cellular macromolecule metabolic process;cellular metabolic process;cellular process;cellular protein metabolic …	structural constituent of ribosome;structural molecule activity	cell part;cytoplasmic part;intracellular organelle part;intracellular part;large ribosomal subunit;macromolecular complex;mitochondrial large ribosomal subunit;mitochondrial part;organellar large ribosomal subunit;organelle part;ribonucleoprotein complex		3	3	3	33.7	33.7	33.7	9.8022	0	6.0922	62164000	22	1	2	2	1	2	1	2	2	2	2	2
2347		2.52226	-0.50354	sp|Q9UTH5|PLB6_SCHPO	sp|Q9UTH5|PLB6_SCHPO	2949	10442;10518;10519;18761;18769;21076;25384;29616;29685;29738;37918	Q9UTH5		SPAC1786.02	Color2 [DarkGray]	1	4											catabolic process;cellular catabolic process;cellular lipid catabolic process;cellular lipid metabolic process;cellular metabolic process;cellular process;glycerolipid catabolic process;glycerolipid metabolic process;glycerophospholipid catabolic process;glycerophospholipid metabolic process;lipid catabolic process;lipid metabolic process;metabolic process;organophosphate metabolic process;phosph…	carboxylic ester hydrolase activity;catalytic activity;hydrolase activity;hydrolase activity, acting on ester bonds;lipase activity;lysophospholipase activity;phospholipase activity	anchored to external side of plasma membrane;anchored to membrane;anchored to plasma membrane;cell part;cell wall;cytoplasmic part;endoplasmic reticulum;external encapsulating structure;extracellular region;fungal-type cell wall;intracellular membrane-bounded organelle;intracellular organelle;intracellular part;intrinsic to external side of plasma membrane;intrinsic to membrane;intrinsic to plasm…	Glycerophospholipid metabolism	11	11	11	24.8	24.8	24.8	70.57	0	108.96	1221900000	389	1	8	8	8	6	8	9	9	9	9	9
737		3.60182	-0.503414	sp|O74500|NUP60_SCHPO	sp|O74500|NUP60_SCHPO	1005	27;1247;2467;7284;7319;8450;9667;12420;13056;13796;21254;25563;25845;27788;29218;30417;31316;32710;32711;32786;33025;37193	O74500		nup60	Color2 [DarkGray]	1	4											cellular component assembly;cellular component assembly at cellular level;cellular component organization;cellular component organization at cellular level;cellular component organization or biogenesis;cellular component organization or biogenesis at cellular level;cellular macromolecular complex assembly;cellular macromolecular complex subunit organization;cellular process;cellular protein compl…	structural constituent of nuclear pore;structural molecule activity	cell part;intracellular organelle part;intracellular part;macromolecular complex;membrane;membrane part;nuclear membrane;nuclear part;nuclear pore;organelle membrane;organelle part;pore complex;protein complex		22	22	22	39.5	39.5	39.5	80.252	0	132.28	1356100000	336	1	18	18	16	16	18	17	19	15	15	17
16		2.23976	-0.5018	sp|G2TRT6|NDUA4_SCHPO	sp|G2TRT6|NDUA4_SCHPO	93	17358;19414	G2TRT6		SPCC417.16	Color2 [DarkGray]	1	4											cellular metabolic process;cellular process;electron transport chain;generation of precursor metabolites and energy;metabolic process;mitochondrial electron transport, NADH to ubiquinone;oxidation-reduction process;respiratory electron transport chain		cell part;cytoplasmic part;integral to membrane;intracellular organelle part;intracellular part;intrinsic to membrane;membrane;membrane part;mitochondrial inner membrane;mitochondrial membrane;mitochondrial part;organelle inner membrane;organelle membrane;organelle part;respiratory chain		2	2	2	76.9	76.9	76.9	5.6246	0	11.979	487930000	98	1	2	2	2	2	2	2	2	2	2	2
446		0.8071	-0.499712	sp|O42999|TOM7_SCHPO	sp|O42999|TOM7_SCHPO	642	22932;22933	O42999		tom7	Color2 [DarkGray]	1	4											cellular component organization;cellular component organization at cellular level;cellular component organization or biogenesis;cellular component organization or biogenesis at cellular level;cellular membrane organization;cellular process;establishment of localization;establishment of localization in cell;establishment of protein localization;establishment of protein localization in mitochondrio…	structural molecule activity	cell part;cytoplasmic part;endoplasmic reticulum;integral to membrane;intracellular membrane-bounded organelle;intracellular organelle;intracellular organelle part;intracellular part;intrinsic to membrane;macromolecular complex;membrane part;membrane-bounded organelle;mitochondrial membrane part;mitochondrial outer membrane translocase complex;mitochondrial part;organelle;organelle part;protein c…		2	2	2	19.2	19.2	19.2	6.0391	0.0023451	3.5201	131820000	81	1	2	2	2	2	2	2	2	2	2	2
2132		5.41741	-0.498401	sp|Q9P7S7|NOP58_SCHPO	sp|Q9P7S7|NOP58_SCHPO	2676	2161;3137;3274;3275;6311;6898;8019;8544;14374;18826;19029;19792;20425;21158;22377;22917;26359;29847;30494;33791;35636;37381	Q9P7S7		nop58	Color2 [DarkGray]	1	4											cellular macromolecule metabolic process;cellular metabolic process;cellular nitrogen compound metabolic process;cellular process;macromolecule metabolic process;macromolecule modification;metabolic process;ncRNA metabolic process;ncRNA processing;nitrogen compound metabolic process;nucleic acid metabolic process;nucleobase-containing compound metabolic process;primary metabolic process;RNA metab…	binding;nucleic acid binding;RNA binding;snoRNA binding	box C/D snoRNP complex;cell part;intracellular membrane-bounded organelle;intracellular non-membrane-bounded organelle;intracellular organelle;intracellular organelle part;intracellular part;macromolecular complex;membrane-bounded organelle;non-membrane-bounded organelle;nuclear part;nucleolar part;nucleolus;nucleus;organelle;organelle part;preribosome;ribonucleoprotein complex;small nucleolar ri…	Ribosome biogenesis in eukaryotes	22	22	22	54.9	54.9	54.9	55.758	0	323.31	12968000000	1287	1	17	16	20	18	17	19	20	16	18	18
1313		2.39993	-0.49358	sp|P41888|TNR3_SCHPO	sp|P41888|TNR3_SCHPO	1707	1842;8266;12564;13194;14216;14947;23620;25318;32946	P41888		tnr3	Color2 [DarkGray]	1	4											aromatic compound biosynthetic process;biosynthetic process;cellular aromatic compound metabolic process;cellular biosynthetic process;cellular metabolic process;cellular nitrogen compound biosynthetic process;cellular nitrogen compound metabolic process;cellular process;coenzyme biosynthetic process;coenzyme metabolic process;cofactor biosynthetic process;cofactor metabolic process;heterocycle b…	adenyl nucleotide binding;adenyl ribonucleotide binding;ATP binding;binding;catalytic activity;diphosphotransferase activity;kinase activity;nucleotide binding;purine nucleotide binding;purine ribonucleoside triphosphate binding;purine ribonucleotide binding;ribonucleotide binding;thiamine binding;thiamine diphosphokinase activity;transferase activity;transferase activity, transferring phosphorus…	cell part;cytoplasm;cytoplasmic part;cytosol;intracellular part	Thiamine metabolism	9	9	9	25.3	25.3	25.3	64.235	0	32.337	957360000	147	1	7	6	4	7	7	6	6	6	7	5
1267		0.874264	-0.493416	sp|P36627|BYR3_SCHPO	sp|P36627|BYR3_SCHPO	1653	2288;3111;3174;3392;11750;22327;28308;29739;31408	P36627		byr3	Color2 [DarkGray]	1	4											biological regulation;positive regulation of biological process;positive regulation of biosynthetic process;positive regulation of cellular biosynthetic process;positive regulation of cellular metabolic process;positive regulation of cellular process;positive regulation of cellular protein metabolic process;positive regulation of cytoplasmic translation;positive regulation of macromolecule biosyn…	binding;cation binding;DNA binding;ion binding;metal ion binding;mRNA binding;nucleic acid binding;RNA binding;transition metal ion binding;translation activator activity;translation regulator activity;translation regulator activity, nucleic acid binding;zinc ion binding	cell part;cytoplasmic part;cytosol;intracellular non-membrane-bounded organelle;intracellular organelle;intracellular organelle part;intracellular part;non-membrane-bounded organelle;nuclear part;nucleolus;organelle;organelle part		9	9	9	69.8	69.8	69.8	19.342	0	150.23	2069800000	490	1	7	7	8	7	8	7	8	8	8	7
332		1.70209	-0.492747	sp|O14338|YB33_SCHPO	sp|O14338|YB33_SCHPO	497	7572;9152;31840;34784;37919	O14338		SPBC2F12.03c	Color2 [DarkGray]	1	4											catabolic process;cellular catabolic process;cellular macromolecule catabolic process;cellular macromolecule metabolic process;cellular metabolic process;cellular nitrogen compound metabolic process;cellular process;macromolecule catabolic process;macromolecule metabolic process;metabolic process;mRNA catabolic process;mRNA metabolic process;nitrogen compound metabolic process;nuclear-transcribed…		cell division site;cell part;cytoplasm;cytoplasmic part;cytosol;intracellular membrane-bounded organelle;intracellular organelle;intracellular part;macromolecular complex;membrane-bounded organelle;nucleus;organelle;protein complex		5	5	5	6.6	6.6	6.6	98.567	0	6.8117	130750000	28	1	4	3	4	3	3	4	2	4	1	4
1075		0.352892	-0.488051	sp|O94621|US109_SCHPO	sp|O94621|US109_SCHPO	1425	5319;15287;17347;17922;26568;28921;31079;37213;37927	O94621		usp109	Color2 [DarkGray]	1	4											cellular component assembly;cellular component assembly at cellular level;cellular component organization;cellular component organization at cellular level;cellular component organization or biogenesis;cellular component organization or biogenesis at cellular level;cellular macromolecular complex assembly;cellular macromolecular complex subunit organization;cellular process;macromolecular complex…	binding;nucleic acid binding;nucleotide binding;RNA binding	cell part;cytoplasmic part;cytosol;intracellular membrane-bounded organelle;intracellular organelle;intracellular organelle part;intracellular part;macromolecular complex;membrane-bounded organelle;nuclear part;nucleus;organelle;organelle part;ribonucleoprotein complex;small nuclear ribonucleoprotein complex;U1 snRNP		9	9	9	36.7	36.7	36.7	41.552	0	21.635	256590000	106	1	1	3	1	2	3	2	1	3	1	1
1745		3.47568	-0.483856	sp|Q10248|YD1K_SCHPO	sp|Q10248|YD1K_SCHPO	2206	200;3841;5611;7297;10698;15329;15581;22317;23586	Q10248		SPAC4G9.20c	Color2 [DarkGray]	1	4												organic acid transmembrane transporter activity;substrate-specific transmembrane transporter activity;substrate-specific transporter activity;transmembrane transporter activity;transporter activity	cell part;cytoplasmic part;integral to membrane;intracellular organelle part;intracellular part;intrinsic to membrane;membrane;membrane part;mitochondrial inner membrane;mitochondrial membrane;mitochondrial part;organelle inner membrane;organelle membrane;organelle part		9	9	8	40.9	40.9	40.9	32.743	0	17.641	943740000	208	1	6	6	7	6	6	7	7	8	7	6
1450		0.515703	-0.482805	sp|P87155|MUG16_SCHPO	sp|P87155|MUG16_SCHPO	1858	2929;13177;21125	P87155		mug16	Color2 [DarkGray]	1	4											cell cycle;cellular process;ER to Golgi vesicle-mediated transport;establishment of localization;establishment of localization in cell;Golgi vesicle transport;intracellular transport;meiotic cell cycle;transport;vesicle-mediated transport		cell part;cytoplasmic part;endoplasmic reticulum;endoplasmic reticulum membrane;endoplasmic reticulum part;Golgi apparatus part;Golgi membrane;integral to Golgi membrane;integral to membrane;integral to organelle membrane;intracellular membrane-bounded organelle;intracellular organelle;intracellular organelle part;intracellular part;intrinsic to Golgi membrane;intrinsic to membrane;intrinsic to o…		3	3	3	11.5	11.5	11.5	27.765	0	8.6553	257540000	59	1	2	2	2	3	3	3	2	3	3	3
679		3.61897	-0.478456	sp|O74391|RL25B_SCHPO	sp|O74391|RL25B_SCHPO	935	13693;14428;14429;15054;16616;16890;20849;22008	O74391		rpl25b	Color2 [DarkGray]	1	4											biosynthetic process;cellular biosynthetic process;cellular component assembly;cellular component assembly at cellular level;cellular component organization;cellular component organization at cellular level;cellular component organization or biogenesis;cellular component organization or biogenesis at cellular level;cellular macromolecular complex assembly;cellular macromolecular complex subunit o…	binding;nucleic acid binding;nucleotide binding;RNA binding;rRNA binding;structural constituent of ribosome;structural molecule activity	cell part;cytoplasm;cytosolic large ribosomal subunit;intracellular organelle part;intracellular part;large ribosomal subunit;macromolecular complex;organelle part;ribonucleoprotein complex	Ribosome	8	2	2	43.3	6.4	6.4	15.767	0.008379	2.5896	1629900000	106	1	8	8	8	8	8	8	7	8	7	8
253		2.56862	-0.476836	sp|O14148|INO80_SCHPO	sp|O14148|INO80_SCHPO	398	5988;6219;15219;16735;17024;17869;22507;23739;25302;25785;25987;29751;33250;37870	O14148		ino80	Color2 [DarkGray]	1	4											biological regulation;biosynthetic process;cellular biosynthetic process;cellular component organization;cellular component organization at cellular level;cellular component organization or biogenesis;cellular component organization or biogenesis at cellular level;cellular macromolecule biosynthetic process;cellular macromolecule metabolic process;cellular metabolic process;cellular nitrogen comp…	3'-5' DNA helicase activity;adenyl nucleotide binding;adenyl ribonucleotide binding;ATP binding;ATPase activity;ATPase activity, coupled;ATP-dependent 3'-5' DNA helicase activity;ATP-dependent DNA helicase activity;ATP-dependent helicase activity;binding;catalytic activity;DNA binding;DNA helicase activity;DNA-dependent ATPase activity;helicase activity;hydrolase activity;hydrolase activity, acti…	cell part;chromatin remodeling complex;chromosomal part;DNA helicase complex;Ino80 complex;intracellular organelle part;intracellular part;macromolecular complex;nuclear chromosome part;nuclear part;organelle part;protein complex		14	14	14	10.3	10.3	10.3	183.05	0	64.86	426170000	133	1	10	9	7	8	11	7	6	8	8	7
1420		0.507854	-0.467664	sp|P87055|YDJ7_SCHPO	sp|P87055|YDJ7_SCHPO	1821	4943;8834;15780	P87055		SPAC57A10.07	Color2 [DarkGray]	1	4													cell part;cytoplasm;cytoplasmic part;cytosol;integral to membrane;intracellular membrane-bounded organelle;intracellular organelle;intracellular part;intrinsic to membrane;membrane part;membrane-bounded organelle;nucleus;organelle		3	3	3	12.2	12.2	12.2	35.128	0	7.6806	277200000	39	1	3	3	2	3	3	3	2	3	2	3
2516		1.64338	-0.46201	sp|Q9Y803|YN98_SCHPO	sp|Q9Y803|YN98_SCHPO	3167	13561;37349	Q9Y803		SPBC146.08c	Color2 [DarkGray]	1	4											cellular process;cytoplasmic translational initiation;translational initiation	binding;nucleic acid binding;RNA binding;translation factor activity, nucleic acid binding;translation initiation factor activity	cell part;cytoplasmic part;cytosol;intracellular membrane-bounded organelle;intracellular organelle;intracellular part;membrane-bounded organelle;nucleus;organelle		2	2	2	20.5	20.5	20.5	14.707	0	21.68	424750000	131	1	2	2	2	2	2	2	2	2	2	2
1274		0.485168	-0.445074	sp|P39964|CEF1_SCHPO	sp|P39964|CEF1_SCHPO	1660	6422;10159;10714;29192;31987;32697;36880	P39964		cdc5	Color2 [DarkGray]	1	4											cellular macromolecule metabolic process;cellular metabolic process;cellular nitrogen compound metabolic process;cellular process;macromolecule metabolic process;metabolic process;mRNA metabolic process;mRNA processing;nitrogen compound metabolic process;nuclear mRNA cis splicing, via spliceosome;nuclear mRNA splicing, via spliceosome;nucleic acid metabolic process;nucleobase-containing compound …	binding;chromatin binding;DNA binding;nucleic acid binding	cell part;cytoplasmic part;cytosol;intracellular membrane-bounded organelle;intracellular organelle;intracellular organelle part;intracellular part;macromolecular complex;membrane-bounded organelle;nuclear part;nucleus;organelle;organelle part;protein complex;Prp19 complex;ribonucleoprotein complex;spliceosomal complex	Spliceosome	7	7	7	10.3	10.3	10.3	86.843	0	13.802	229590000	46	1	3	3	3	2	4	3	3	3	4	2
1669		0.266647	-0.441205	sp|Q10064|YAMB_SCHPO	sp|Q10064|YAMB_SCHPO	2116	1592;2259;8167;12080;12261;18084;19187;19297;23208;23269;24424;27228;29488;31962;33481;35123;35354;35819	Q10064		SPAC1F5.11c	Color2 [DarkGray]	1	4											biological regulation;cellular component organization;cellular component organization at cellular level;cellular component organization or biogenesis;cellular component organization or biogenesis at cellular level;cellular macromolecule metabolic process;cellular metabolic process;cellular nitrogen compound metabolic process;cellular process;cellular protein metabolic process;cellular response to…	catalytic activity;kinase activity;phosphotransferase activity, alcohol group as acceptor;transferase activity;transferase activity, transferring phosphorus-containing groups	cell part;H4/H2A histone acetyltransferase complex;histone acetyltransferase complex;intracellular organelle part;intracellular part;macromolecular complex;NuA4 histone acetyltransferase complex;nuclear part;nucleoplasm part;organelle part;protein complex		18	18	18	6.5	6.5	6.5	420.78	0	11.238	714030000	69	1	4	7	4	6	6	8	6	6	6	7
829		0.32041	-0.440204	sp|O74839|YC1B_SCHPO	sp|O74839|YC1B_SCHPO	1125	1237;1980;5022;8193;8799;14261;26191;29885;33914;37928	O74839			Color2 [DarkGray]	1	4											biological regulation;calcium ion homeostasis;calcium ion transmembrane transport;calcium ion transport;cation homeostasis;cation transport;cell volume homeostasis;cellular calcium ion homeostasis;cellular cation homeostasis;cellular chemical homeostasis;cellular divalent inorganic cation homeostasis;cellular homeostasis;cellular ion homeostasis;cellular metal ion homeostasis;cellular process;che…	binding;calcium channel activity;calcium ion binding;cation binding;cation channel activity;cation transmembrane transporter activity;channel activity;gated channel activity;ion binding;ion channel activity;ion transmembrane transporter activity;mechanically gated channel activity;mechanically-gated ion channel activity;metal ion binding;passive transmembrane transporter activity;stretch-activate…	cell part;cytoplasmic part;endoplasmic reticulum;endoplasmic reticulum membrane;endoplasmic reticulum part;integral to membrane;intracellular membrane-bounded organelle;intracellular organelle;intracellular organelle part;intracellular part;intrinsic to membrane;membrane;membrane part;membrane-bounded organelle;organelle;organelle membrane;organelle part;perinuclear endoplasmic reticulum		10	10	10	10.7	10.7	10.7	114.27	0	13.133	187330000	37	1	6	3	5	3	1	2	3	2	2	3
2312		0.490841	-0.439446	sp|Q9UT70|BET5_SCHPO	sp|Q9UT70|BET5_SCHPO	2897	15620;18965;19124	Q9UT70		bet5	Color2 [DarkGray]	1	4											biological regulation;cellular process;ER to Golgi vesicle-mediated transport;establishment of localization;establishment of localization in cell;establishment of protein localization;Golgi vesicle transport;intracellular protein transport;intracellular transport;positive regulation of catalytic activity;positive regulation of GTPase activity;positive regulation of hydrolase activity;positive reg…	enzyme regulator activity;GTPase regulator activity;guanyl-nucleotide exchange factor activity;nucleoside-triphosphatase regulator activity;Rab guanyl-nucleotide exchange factor activity;Ras guanyl-nucleotide exchange factor activity;small GTPase regulator activity	cell part;cis-Golgi network;cytoplasmic part;cytosol;endoplasmic reticulum;Golgi apparatus;Golgi apparatus part;intracellular membrane-bounded organelle;intracellular organelle;intracellular organelle part;intracellular part;macromolecular complex;membrane-bounded organelle;nucleus;organelle;organelle part;protein complex;TRAPP complex		3	3	3	21.9	21.9	21.9	18.33	0	8.2589	187790000	54	1	2	2	2	1	2	3	3	2	1	1
619		0.577327	-0.437143	sp|O60147|YNSH_SCHPO	sp|O60147|YNSH_SCHPO	857	3915;25712;30984	O60147		SPBC18H10.17c	Color2 [DarkGray]	1	4											cellular component organization;cellular component organization at cellular level;cellular component organization or biogenesis;cellular component organization or biogenesis at cellular level;cellular macromolecule metabolic process;cellular metabolic process;cellular nitrogen compound metabolic process;cellular process;DNA metabolic process;DNA recombination;macromolecule metabolic process;metab…	binding;catalytic activity;DNA binding;nucleic acid binding;recombinase activity;single-stranded DNA binding;structure-specific DNA binding	cell part;cytoplasmic part;intracellular membrane-bounded organelle;intracellular organelle;intracellular part;membrane-bounded organelle;mitochondrion;nucleus;organelle		3	3	3	20	20	20	20.568	0	11.823	148580000	23	1	2	2	2	1	2	2	2	2	2	3
1883		0.490945	-0.435322	sp|Q92341|STR3_SCHPO	sp|Q92341|STR3_SCHPO	2377	14367;22209;31686;32989	Q92341		str3	Color2 [DarkGray]	1	4											biological regulation;cation homeostasis;cellular cation homeostasis;cellular chemical homeostasis;cellular homeostasis;cellular ion homeostasis;cellular iron ion homeostasis;cellular metal ion homeostasis;cellular process;chemical homeostasis;homeostatic process;ion homeostasis;iron assimilation;iron assimilation by chelation and transport;iron ion homeostasis;metal ion homeostasis;regulation of…	cation transmembrane transporter activity;inorganic cation transmembrane transporter activity;ion transmembrane transporter activity;iron ion transmembrane transporter activity;metal ion transmembrane transporter activity;siderophore transmembrane transporter activity;siderophore transporter activity;substrate-specific transmembrane transporter activity;substrate-specific transporter activity;tra…	cell part;cytoplasm;integral to membrane;intracellular part;intrinsic to membrane;membrane part		4	4	4	12.2	12.2	12.2	70.557	0	6.883	92711000	31	1	3	2	3	2	2	2	3	2	2	2
202		0.427697	-0.434648	sp|O14031|PGT1_SCHPO	sp|O14031|PGT1_SCHPO	327	6707;9669;21940;24838;29036;32315	O14031		pgt1	Color2 [DarkGray]	1	4											amine transport;amino acid transport;carboxylic acid transport;cellular process;cellular response to cadmium ion;cellular response to chemical stimulus;cellular response to inorganic substance;cellular response to metal ion;cellular response to stimulus;establishment of localization;establishment of protein localization;glutathione transmembrane transport;glutathione transport;modified amino acid…	active transmembrane transporter activity;amine transmembrane transporter activity;amino acid transmembrane transporter activity;carboxylic acid transmembrane transporter activity;glutathione transmembrane transporter activity;modified amino acid transmembrane transporter activity;organic acid transmembrane transporter activity;substrate-specific transmembrane transporter activity;substrate-speci…	cell part;cytoplasmic part;endoplasmic reticulum;endoplasmic reticulum membrane;endoplasmic reticulum part;integral to membrane;integral to plasma membrane;intracellular membrane-bounded organelle;intracellular organelle;intracellular organelle part;intracellular part;intrinsic to membrane;intrinsic to plasma membrane;membrane;membrane part;membrane-bounded organelle;organelle;organelle membrane;…		6	6	6	8.8	8.8	8.8	96.301	0	24.406	244850000	46	1	5	4	5	4	3	5	5	4	4	4
607		0.203618	-0.434541	sp|O60114|YG65_SCHPO	sp|O60114|YG65_SCHPO	842	10130;12226;15283;19589;20233;21294;22616;28668;30715;32397;35798;37787;37865	O60114		SPBC15C4.05	Color2 [DarkGray]	1	4											cellular macromolecule metabolic process;cellular metabolic process;cellular nitrogen compound metabolic process;cellular process;cytoplasmic translational initiation;macromolecule metabolic process;metabolic process;nitrogen compound metabolic process;nucleic acid metabolic process;nucleobase-containing compound metabolic process;primary metabolic process;RNA metabolic process;RNA processing;tra…	adenyl nucleotide binding;adenyl ribonucleotide binding;ATP binding;ATPase activity;ATPase activity, coupled;ATP-dependent helicase activity;ATP-dependent RNA helicase activity;binding;catalytic activity;helicase activity;hydrolase activity;hydrolase activity, acting on acid anhydrides;hydrolase activity, acting on acid anhydrides, in phosphorus-containing anhydrides;nucleoside-triphosphatase act…	cell part;cytoplasm;cytoplasmic part;cytosol;intracellular membrane-bounded organelle;intracellular organelle;intracellular part;membrane-bounded organelle;nucleus;organelle		13	13	13	11.7	11.7	11.7	161.46	0	20.774	376890000	59	1	5	4	4	5	6	4	6	4	8	4
932		1.29901	-0.434163	sp|O94291|SNX3_SCHPO	sp|O94291|SNX3_SCHPO	1253	9575;25828;27394;32594;35071	O94291		snx3	Color2 [DarkGray]	1	4											autophagy;catabolic process;cellular catabolic process;cellular component organization;cellular component organization at cellular level;cellular component organization or biogenesis;cellular component organization or biogenesis at cellular level;cellular membrane organization;cellular metabolic process;cellular process;CVT pathway;endocytosis;endosome transport;establishment of localization;esta…	binding;lipid binding;phosphatidylinositol binding;phosphatidylinositol-3-phosphate binding;phospholipid binding	cell part;cytoplasmic part;cytosol;endosomal part;endosome;endosome membrane;extrinsic to membrane;Golgi apparatus part;Golgi membrane;intracellular membrane-bounded organelle;intracellular organelle;intracellular organelle part;intracellular part;late endosome membrane;membrane;membrane part;membrane-bounded organelle;nucleus;organelle;organelle membrane;organelle part;pre-autophagosomal structu…		5	5	5	28	28	28	16.961	0	14.753	240040000	61	1	4	3	4	3	4	3	4	5	4	4
2255		2.07665	-0.432851	sp|Q9USU5|GAS2_SCHPO	sp|Q9USU5|GAS2_SCHPO	2832	14401;31800;32094;33059;35089;35090	Q9USU5		gas2	Color2 [DarkGray]	1	4											1,3-beta-D-glucan metabolic process;beta-glucan metabolic process;carbohydrate metabolic process;cell wall organization;cell wall organization or biogenesis;cellular carbohydrate metabolic process;cellular cell wall organization;cellular cell wall organization or biogenesis;cellular component organization;cellular component organization or biogenesis;cellular component organization or biogenesis …	1,3-beta-glucanosyltransferase activity;catalytic activity;glucanosyltransferase activity;transferase activity	anchored to external side of plasma membrane;anchored to membrane;anchored to plasma membrane;cell part;cell periphery;cell septum;cell septum edging;cell wall;cell wall part;cytoplasmic part;endoplasmic reticulum;endoplasmic reticulum lumen;endoplasmic reticulum part;external encapsulating structure;external encapsulating structure part;extracellular region;fungal-type cell wall;intracellular me…		6	6	6	19.2	19.2	19.2	50.614	0	29.142	780350000	216	1	5	5	5	6	5	5	5	5	4	5
818		2.17865	-0.428288	sp|O74821|DRE2_SCHPO	sp|O74821|DRE2_SCHPO	1113	21296;23432;27953;29986;30472;32913;34114;35610;37113	O74821		dre2	Color2 [DarkGray]	1	4											apoptosis;biological regulation;biosynthetic process;cell death;cellular biosynthetic process;cellular metabolic process;cellular process;cofactor biosynthetic process;cofactor metabolic process;death;hydrogen peroxide-mediated programmed cell death;iron-sulfur cluster assembly;metabolic process;metallo-sulfur cluster assembly;negative regulation of apoptosis;negative regulation of biological pro…	2 iron, 2 sulfur cluster binding;binding;cation binding;electron carrier activity;ion binding;iron-sulfur cluster binding;metal cluster binding;metal ion binding	cell part;cytoplasm;cytoplasmic part;cytosol;intracellular membrane-bounded organelle;intracellular organelle;intracellular organelle part;intracellular part;membrane-bounded organelle;membrane-enclosed lumen;mitochondrial intermembrane space;mitochondrial part;nucleus;organelle;organelle envelope lumen;organelle part		9	9	9	55.2	55.2	55.2	31.534	0	122.61	953810000	223	1	7	4	6	5	6	6	7	6	7	5
1291		4.47107	-0.424506	sp|P40386|THI6_SCHPO	sp|P40386|THI6_SCHPO	1679	3;2013;3684;4343;11439;11507;12035;13656;14571;14612;16648;16651;17427;19002;19131;19132;19327;19412;22486;23764;24271;24841;25911;26677;27099;29099;30390;33449;34623;34715;34716;37126	P40386		thi4	Color2 [DarkGray]	1	4											aromatic compound biosynthetic process;biosynthetic process;cellular aromatic compound metabolic process;cellular biosynthetic process;cellular metabolic process;cellular nitrogen compound biosynthetic process;cellular nitrogen compound metabolic process;cellular process;coenzyme biosynthetic process;coenzyme metabolic process;cofactor biosynthetic process;cofactor metabolic process;heterocycle b…	adenyl nucleotide binding;adenyl ribonucleotide binding;ATP binding;binding;catalytic activity;cation binding;hydroxyethylthiazole kinase activity;ion binding;kinase activity;metal ion binding;nucleotide binding;phosphotransferase activity, alcohol group as acceptor;purine nucleotide binding;purine ribonucleoside triphosphate binding;purine ribonucleotide binding;ribonucleotide binding;thiamine-p…	cell part;cytoplasm;cytoplasmic part;cytosol;intracellular part	Thiamine metabolism	32	32	32	79.2	79.2	79.2	55.565	0	323.31	19015000000	2422	1	28	29	30	27	28	27	27	27	27	29
1296		2.33238	-0.418772	sp|P40902|ISP7_SCHPO	sp|P40902|ISP7_SCHPO	1686	5709;7495;14907;18922;19849;22725;25734;36733	P40902		isp7	Color2 [DarkGray]	1	4											biological regulation;cell communication;cellular process;cellular response to external stimulus;cellular response to extracellular stimulus;cellular response to nitrogen levels;cellular response to nitrogen starvation;cellular response to nutrient levels;cellular response to starvation;cellular response to stimulus;cellular response to stress;intracellular signal transduction;regulation of biolo…	binding;carboxylic acid binding;catalytic activity;L-ascorbic acid binding;oxidoreductase activity;oxidoreductase activity, acting on paired donors, with incorporation or reduction of molecular oxygen;oxidoreductase activity, acting on paired donors, with incorporation or reduction of molecular oxygen, 2-oxoglutarate as one donor, and incorporation of one atom each of oxygen into both donors;vita…	cell part;cytoplasmic part;cytosol;intracellular membrane-bounded organelle;intracellular organelle;intracellular part;membrane-bounded organelle;nucleus;organelle		8	8	8	25.2	25.2	25.2	43.81	0	41.198	881970000	288	1	7	7	8	6	7	8	8	6	7	7
771		1.26232	-0.416701	sp|O74690|SNU13_SCHPO	sp|O74690|SNU13_SCHPO	1048	748;25223	O74690		snu13	Color2 [DarkGray]	1	4											cellular macromolecule metabolic process;cellular metabolic process;cellular nitrogen compound metabolic process;cellular process;macromolecule metabolic process;maturation of SSU-rRNA;metabolic process;mRNA metabolic process;mRNA processing;ncRNA metabolic process;ncRNA processing;nitrogen compound metabolic process;nuclear mRNA cis splicing, via spliceosome;nuclear mRNA splicing, via spliceosom…	binding;nucleic acid binding;RNA binding	cell part;intracellular non-membrane-bounded organelle;intracellular organelle;intracellular organelle part;intracellular part;macromolecular complex;non-membrane-bounded organelle;nuclear part;nucleolus;organelle;organelle part;preribosome;ribonucleoprotein complex;small nuclear ribonucleoprotein complex;small-subunit processome;spliceosomal complex;U4/U6 x U5 tri-snRNP complex	Ribosome biogenesis in eukaryotes;Spliceosome	2	2	2	27.2	27.2	27.2	13.535	0	17.077	6936900000	204	1	2	2	1	2	2	1	1	2	1	2
299		1.18818	-0.416509	sp|O14259|SFP47_SCHPO	sp|O14259|SFP47_SCHPO	454	14082;15502;24574;30188;32396;38467	O14259		sfp47	Color2 [DarkGray]	1	4											biological regulation;cellular localization;cellular macromolecule localization;cellular process;cellular protein localization;localization;macromolecule localization;negative regulation of catalytic activity;negative regulation of hydrolase activity;negative regulation of molecular function;negative regulation of peptidase activity;negative regulation of ubiquitin-specific protease activity;prot…		cell part;cytoplasm;cytoplasmic part;cytosol;endosome;intracellular membrane-bounded organelle;intracellular organelle;intracellular part;membrane-bounded organelle;organelle		6	6	6	21.9	21.9	21.9	46.782	0	17.882	213950000	20	1	3	4	4	2	3	3	5	3	2	4
586		2.84727	-0.416232	sp|O60074|DID2_SCHPO	sp|O60074|DID2_SCHPO	815	2860;16072;17116;26422;29722	O60074		did2	Color2 [DarkGray]	1	4											catabolic process;cellular catabolic process;cellular component organization;cellular component organization at cellular level;cellular component organization or biogenesis;cellular component organization or biogenesis at cellular level;cellular macromolecule catabolic process;cellular macromolecule metabolic process;cellular membrane organization;cellular metabolic process;cellular process;endos…		cell part;cytoplasmic part;endosomal part;endosome;ESCRT III complex;intracellular membrane-bounded organelle;intracellular organelle;intracellular organelle part;intracellular part;late endosome;macromolecular complex;membrane part;membrane-bounded organelle;organelle;organelle part;protein complex	Endocytosis	5	5	5	20	20	20	22	0	8.2657	157410000	30	1	3	2	3	3	3	3	3	4	2	5
1235		3.54542	-0.415442	sp|P33886|WIS1_SCHPO	sp|P33886|WIS1_SCHPO	1614	1546;2810;11525;11854;15020;15021;15580;21030;21885;24658;24917;25547;29933;31385;38105	P33886		wis1	Color2 [DarkGray]	1	4											activation of MAPK activity;activation of MAPK activity involved in osmosensory signaling pathway;biological regulation;cell communication;cell cycle arrest;cell cycle arrest in response to nitrogen starvation;cell cycle phase;cell cycle process;cell division;cellular component organization;cellular component organization at cellular level;cellular component organization or biogenesis;cellular co…	adenyl nucleotide binding;adenyl ribonucleotide binding;ATP binding;binding;catalytic activity;kinase activity;MAP kinase kinase activity;non-membrane spanning protein tyrosine kinase activity;nucleotide binding;phosphotransferase activity, alcohol group as acceptor;protein kinase activity;protein serine/threonine kinase activity;protein serine/threonine/tyrosine kinase activity;protein tyrosine …	cell part;cytoplasm;cytoplasmic part;cytosol;intracellular membrane-bounded organelle;intracellular organelle;intracellular part;membrane-bounded organelle;nucleus;organelle	MAPK signaling pathway - yeast	15	15	15	30.6	30.6	30.6	64.762	0	147.17	752880000	336	1	11	11	10	12	11	9	7	8	10	12
1276		1.38224	-0.414157	sp|P40232|CSK2B_SCHPO	sp|P40232|CSK2B_SCHPO	1662	9358;12378;12854;34457;37567	P40232		ckb1	Color2 [DarkGray]	1	4											biological regulation;cellular process;cellular response to stimulus;negative regulation of catalytic activity;negative regulation of kinase activity;negative regulation of molecular function;negative regulation of protein kinase activity;negative regulation of protein serine/threonine kinase activity;negative regulation of transferase activity;regulation of biological process;regulation of biosy…	enzyme inhibitor activity;enzyme regulator activity;kinase inhibitor activity;kinase regulator activity;protein kinase inhibitor activity;protein kinase regulator activity;protein serine/threonine kinase inhibitor activity	cell part;intracellular membrane-bounded organelle;intracellular organelle;intracellular organelle part;intracellular part;macromolecular complex;membrane-bounded organelle;nuclear part;nucleolar part;nucleus;organelle;organelle part;protein complex;protein kinase CK2 complex;UTP-C complex	Adherens junction;Circadian rhythm - plant;Measles;Ribosome biogenesis in eukaryotes;Tight junction;Wnt signaling pathway	5	5	5	42	42	42	26.677	0	43.652	879880000	150	1	3	3	4	3	4	4	4	2	3	2
1840		2.5861	-0.411994	sp|Q11119|UBP14_SCHPO	sp|Q11119|UBP14_SCHPO	2321	1585;5366;8375;11255;13040;13860;14086;16852;17543;18521;18665;21005;26469;31955;33118;34938;35037;38232	Q11119		ubp14	Color2 [DarkGray]	1	4											catabolic process;cellular catabolic process;cellular macromolecule catabolic process;cellular macromolecule metabolic process;cellular metabolic process;cellular process;cellular protein metabolic process;macromolecule catabolic process;macromolecule metabolic process;macromolecule modification;metabolic process;modification-dependent macromolecule catabolic process;modification-dependent protei…	binding;catalytic activity;cation binding;cysteine-type peptidase activity;exopeptidase activity;hydrolase activity;ion binding;metal ion binding;omega peptidase activity;peptidase activity;peptidase activity, acting on L-amino acid peptides;small conjugating protein-specific protease activity;transition metal ion binding;ubiquitin-specific protease activity;zinc ion binding	cell part;intracellular membrane-bounded organelle;intracellular organelle;intracellular organelle part;intracellular part;membrane-bounded organelle;nuclear part;nucleoplasm;nucleus;organelle;organelle part		18	18	18	32.4	32.4	32.4	86.782	0	84.092	898160000	288	1	12	10	11	9	10	12	12	11	13	9
2378		2.89984	-0.41195	sp|Q9UTQ1|PDX3_SCHPO	sp|Q9UTQ1|PDX3_SCHPO	2986	3281;4705;4706;8687;10630;14008;14009;14010;15945;16448;21135;25040;27280;29758;29862	Q9UTQ1		SPAC1093.02	Color2 [DarkGray]	1	4											biosynthetic process;cellular biosynthetic process;cellular metabolic process;cellular process;coenzyme biosynthetic process;coenzyme metabolic process;cofactor biosynthetic process;cofactor metabolic process;heterocycle metabolic process;metabolic process;pyridoxal phosphate biosynthetic process;pyridoxal phosphate metabolic process;pyridoxamine metabolic process;pyridoxine biosynthetic process;…	binding;catalytic activity;coenzyme binding;cofactor binding;FMN binding;nucleotide binding;oxidoreductase activity;oxidoreductase activity, acting on the CH-NH2 group of donors;oxidoreductase activity, acting on the CH-NH2 group of donors, oxygen as acceptor;pyridoxamine-phosphate oxidase activity		Vitamin B6 metabolism	15	15	15	61.5	61.5	61.5	27.014	0	151.17	3717800000	706	1	10	11	11	11	11	10	12	11	12	10
1925		1.0676	-0.39944	sp|Q9C0Z3|SLX9_SCHPO	sp|Q9C0Z3|SLX9_SCHPO	2426	6302;12517;12960;25083	Q9C0Z3		slx9	Color2 [DarkGray]	1	4											cellular macromolecule metabolic process;cellular metabolic process;cellular nitrogen compound metabolic process;cellular process;macromolecule metabolic process;metabolic process;ncRNA metabolic process;ncRNA processing;nitrogen compound metabolic process;nucleic acid metabolic process;nucleobase-containing compound metabolic process;primary metabolic process;RNA metabolic process;RNA processing…	binding;nucleic acid binding;RNA binding;snoRNA binding	90S preribosome;cell part;intracellular membrane-bounded organelle;intracellular non-membrane-bounded organelle;intracellular organelle;intracellular organelle part;intracellular part;macromolecular complex;membrane-bounded organelle;non-membrane-bounded organelle;nuclear part;nucleolus;nucleus;organelle;organelle part;preribosome;ribonucleoprotein complex		4	4	4	22.1	22.1	22.1	19.328	0	16.356	127740000	41	1	3	3	2	2	1	3	2	3	3	3
1381		2.7147	-0.391139	sp|P78833|YHZ8_SCHPO	sp|P78833|YHZ8_SCHPO	1779	416;5496;7894;16511;24626;24627;26451;28402;28578;32991;35237;36056;36057	P78833		SPBC21B10.08c	Color2 [DarkGray]	1	4													cell part;cytoplasmic part;cytosol;intracellular membrane-bounded organelle;intracellular organelle;intracellular part;membrane-bounded organelle;nucleus;organelle		13	13	13	88.4	88.4	88.4	21.833	0	258.51	16653000000	936	1	11	13	10	12	12	10	10	11	9	12
200		3.60306	-0.390668	sp|O14027|PDX1_SCHPO	sp|O14027|PDX1_SCHPO	324	901;2879;6337;6517;9895;10462;10817;13280;14062;14514;15424;20570;23005;23006;24249;24250;27128;29063;29633;31008;31009;32176	O14027		snz1	Color2 [DarkGray]	1	4											biosynthetic process;cellular biosynthetic process;cellular metabolic process;cellular process;coenzyme biosynthetic process;coenzyme metabolic process;cofactor biosynthetic process;cofactor metabolic process;heterocycle metabolic process;metabolic process;pyridoxal phosphate biosynthetic process;pyridoxal phosphate metabolic process;pyridoxine biosynthetic process;pyridoxine metabolic process;sm…		cell part;cytoplasmic part;cytosol;intracellular part	Vitamin B6 metabolism	22	22	22	80.1	80.1	80.1	31.403	0	295.23	41691000000	2971	1	19	18	20	19	20	20	20	17	20	20
1721		0.37321	-0.381971	sp|Q10192|RL18A_SCHPO	sp|Q10192|RL18A_SCHPO	2177	856;2084;10917;12498;13247;29084;32614;33205	Q10192		rpl18a	Color2 [DarkGray]	1	4											biosynthetic process;cellular biosynthetic process;cellular macromolecule biosynthetic process;cellular macromolecule metabolic process;cellular metabolic process;cellular process;cellular protein metabolic process;cytoplasmic translation;macromolecule biosynthetic process;macromolecule metabolic process;metabolic process;primary metabolic process;protein metabolic process;translation	structural constituent of ribosome;structural molecule activity	cell part;cytoplasmic part;cytosol;cytosolic large ribosomal subunit;intracellular organelle part;intracellular part;large ribosomal subunit;macromolecular complex;organelle part;ribonucleoprotein complex	Ribosome	8	3	3	44.9	18.2	18.2	21.19	0	42.081	6661000000	273	1	7	7	7	7	6	6	7	6	6	6
2393		2.34746	-0.379873	sp|Q9UU78|RLA5_SCHPO	sp|Q9UU78|RLA5_SCHPO	3004	933;6846;6847;27776;27777	Q9UU78		rpa5	Color2 [DarkGray]	1	4											biosynthetic process;cellular biosynthetic process;cellular macromolecule biosynthetic process;cellular macromolecule metabolic process;cellular metabolic process;cellular process;cytoplasmic translational elongation;macromolecule biosynthetic process;macromolecule metabolic process;metabolic process;translational elongation	structural constituent of ribosome;structural molecule activity	cell part;cytoplasmic part;cytosol;cytosolic large ribosomal subunit;intracellular membrane-bounded organelle;intracellular organelle;intracellular organelle part;intracellular part;large ribosomal subunit;macromolecular complex;membrane-bounded organelle;nucleus;organelle;organelle part;ribonucleoprotein complex	Ribosome	5	5	5	78	78	78	11.216	0	167.69	31179000000	254	1	4	4	3	4	4	3	3	4	3	4
1155		2.25095	-0.379133	sp|P09322|H4_SCHPO	sp|P09322|H4_SCHPO	1519	3368;4590;15385;17259;18549;27126;32149;33366;33367	P09322		hhf1	Color2 [DarkGray]	1	4											cellular component assembly;cellular component assembly at cellular level;cellular component organization;cellular component organization at cellular level;cellular component organization or biogenesis;cellular component organization or biogenesis at cellular level;cellular macromolecular complex assembly;cellular macromolecular complex subunit organization;cellular process;chromatin organization…	binding;DNA binding;nucleic acid binding	cell part;chromosomal part;intracellular membrane-bounded organelle;intracellular organelle;intracellular organelle part;intracellular part;macromolecular complex;membrane-bounded organelle;nuclear chromosome part;nuclear nucleosome;nuclear part;nucleosome;nucleus;organelle;organelle part;protein-DNA complex	Systemic lupus erythematosus	9	9	9	60.2	60.2	60.2	11.423	0	46.785	11255000000	695	1	8	9	7	8	8	8	8	8	8	8
1430		1.6891	-0.377558	sp|P87120|RNP3_SCHPO	sp|P87120|RNP3_SCHPO	1832	844;6025;10977;13075;15704;22374;30920	P87120		SPAC3A12.04c	Color2 [DarkGray]	1	4											cellular macromolecule metabolic process;cellular metabolic process;cellular nitrogen compound metabolic process;cellular process;macromolecule metabolic process;metabolic process;ncRNA metabolic process;ncRNA processing;nitrogen compound metabolic process;nucleic acid metabolic process;nucleobase-containing compound metabolic process;primary metabolic process;RNA metabolic process;RNA processing…	binding;catalytic activity;endonuclease activity;endonuclease activity, active with either ribo- or deoxyribonucleic acids and producing 5'-phosphomonoesters;endoribonuclease activity;endoribonuclease activity, producing 5'-phosphomonoesters;hydrolase activity;hydrolase activity, acting on ester bonds;nuclease activity;nucleic acid binding;ribonuclease activity;ribonuclease P activity;RNA binding…	cell part;intracellular organelle part;intracellular part;macromolecular complex;multimeric ribonuclease P complex;nuclear part;nucleolar part;nucleolar ribonuclease P complex;organelle part;ribonuclease MRP complex;ribonuclease P complex;ribonucleoprotein complex;small nucleolar ribonucleoprotein complex	Ribosome biogenesis in eukaryotes;RNA transport	7	7	7	35.3	35.3	35.3	26.799	0	36.326	259330000	52	1	3	2	4	3	2	5	3	3	2	3
928		0.18199	-0.373484	sp|O94285|RPC8_SCHPO	sp|O94285|RPC8_SCHPO	1249	3767;9519;9622;13743;35932;37318	O94285		rpc25	Color2 [DarkGray]	1	4											biosynthetic process;cellular biosynthetic process;cellular macromolecule metabolic process;cellular metabolic process;cellular nitrogen compound metabolic process;cellular process;macromolecule metabolic process;metabolic process;nitrogen compound metabolic process;nucleic acid metabolic process;nucleobase-containing compound metabolic process;primary metabolic process;RNA biosynthetic process;R…	binding;catalytic activity;DNA binding;DNA-directed RNA polymerase activity;nucleic acid binding;nucleotidyltransferase activity;RNA polymerase activity;RNA polymerase III activity;transferase activity;transferase activity, transferring phosphorus-containing groups	cell part;chromatin;chromosomal part;cytoplasmic part;cytosol;DNA-directed RNA polymerase complex;DNA-directed RNA polymerase III complex;intracellular membrane-bounded organelle;intracellular organelle;intracellular organelle part;intracellular part;macromolecular complex;membrane-bounded organelle;nuclear chromatin;nuclear chromosome part;nuclear DNA-directed RNA polymerase complex;nuclear part…	Cytosolic DNA-sensing pathway;Purine metabolism;Pyrimidine metabolism;RNA polymerase	6	6	6	43.3	43.3	43.3	23.242	0	7.3936	405450000	56	1	3	4	4	3	3	4	4	4	4	3
11		1.91979	-0.373415	sp|G2TRP7|TOM5_SCHPO	sp|G2TRP7|TOM5_SCHPO	84	22392;26815	G2TRP7		tom5	Color2 [DarkGray]	1	4											cellular component assembly;cellular component assembly at cellular level;cellular component organization;cellular component organization at cellular level;cellular component organization or biogenesis;cellular component organization or biogenesis at cellular level;cellular macromolecular complex assembly;cellular macromolecular complex subunit organization;cellular process;cellular protein compl…		cell part;cytoplasmic part;integral to membrane;intracellular organelle part;intracellular part;intrinsic to membrane;macromolecular complex;membrane part;mitochondrial membrane part;mitochondrial outer membrane translocase complex;mitochondrial part;organelle part;protein complex		2	2	2	42.9	42.9	42.9	5.3623	0.00035186	4.879	293220000	95	1	2	2	2	2	2	2	2	1	2	2
55		0.519035	-0.37323	sp|O13713|NAB2_SCHPO	sp|O13713|NAB2_SCHPO	143	1738;9370;13530;28291;31556;33142;37645	O13713		nab2	Color2 [DarkGray]	1	4											biological regulation;cellular macromolecule metabolic process;cellular metabolic process;cellular nitrogen compound metabolic process;cellular process;establishment of localization;establishment of localization in cell;establishment of RNA localization;intracellular transport;macromolecule metabolic process;metabolic process;mRNA 3'-end processing;mRNA export from nucleus;mRNA metabolic process;…	binding;cation binding;ion binding;metal ion binding;mRNA binding;nucleic acid binding;poly(A) RNA binding;poly-purine tract binding;pre-mRNA binding;RNA binding;single-stranded RNA binding	cell part;cytoplasm;envelope;intracellular membrane-bounded organelle;intracellular organelle;intracellular organelle part;intracellular part;membrane-bounded organelle;nuclear envelope;nuclear part;nucleus;organelle;organelle envelope;organelle part		7	7	7	28	28	28	33.929	0	21.824	160300000	53	1	5	2	2	6	4	3	3	4	3	3
575		1.882	-0.372321	sp|O60055|UTP20_SCHPO	sp|O60055|UTP20_SCHPO	800	387;684;1112;2258;7596;8246;8900;8955;9042;9254;9791;14461;15564;15669;16754;19150;22282;23673;24230;24443;25378;25986;26606;28160;29974;30223;31105;32027;32609;34249;34391;34988;35681;38272	O60055		utp20	Color2 [DarkGray]	1	4											cellular macromolecule metabolic process;cellular metabolic process;cellular nitrogen compound metabolic process;cellular process;macromolecule metabolic process;maturation of SSU-rRNA;maturation of SSU-rRNA from tricistronic rRNA transcript (SSU-rRNA, 5.8S rRNA, LSU-rRNA);metabolic process;ncRNA metabolic process;ncRNA processing;nitrogen compound metabolic process;nucleic acid metabolic process…	binding;nucleic acid binding;RNA binding;snoRNA binding	90S preribosome;cell part;intracellular membrane-bounded organelle;intracellular non-membrane-bounded organelle;intracellular organelle;intracellular organelle part;intracellular part;macromolecular complex;membrane-bounded organelle;non-membrane-bounded organelle;nuclear part;nucleolus;nucleus;organelle;organelle part;preribosome;ribonucleoprotein complex;small-subunit processome		34	34	34	15.2	15.2	15.2	285.22	0	82.18	1230400000	223	1	17	19	17	15	17	14	14	17	19	13
264		1.32993	-0.367998	sp|O14179|SDO1_SCHPO	sp|O14179|SDO1_SCHPO	412	699;700;10366;11420;11421;13826;14348;16191;21409;24149;27383;29995;29996;34660	O14179		sdo1	Color2 [DarkGray]	1	4											cellular component biogenesis;cellular component biogenesis at cellular level;cellular component organization or biogenesis;cellular component organization or biogenesis at cellular level;cellular localization;cellular process;establishment of localization;establishment of localization in cell;establishment of organelle localization;establishment of ribosome localization;intracellular transport;l…		cell part;cytoplasm;cytoplasmic part;cytosol;intracellular membrane-bounded organelle;intracellular non-membrane-bounded organelle;intracellular organelle;intracellular organelle part;intracellular part;macromolecular complex;membrane-bounded organelle;non-membrane-bounded organelle;nuclear part;nucleolus;nucleus;organelle;organelle part;preribosome;preribosome, large subunit precursor;ribonucleo…	Ribosome biogenesis in eukaryotes	14	14	14	39.8	39.8	39.8	28.075	0	80.02	1765300000	205	1	9	10	11	9	9	10	10	10	7	10
2292		1.63147	-0.36714	sp|Q9UT27|PVG1_SCHPO	sp|Q9UT27|PVG1_SCHPO	2874	1705;3500;4877;5730;12888;13209;18028;18948;19461;22351;24703;24704;26585;28893;28894;33642;33643;37135	Q9UT27		pvg1	Color2 [DarkGray]	1	4											4,6-pyruvylated galactose residue biosynthetic process;4,6-pyruvylated galactose residue metabolic process;biosynthetic process;carbohydrate biosynthetic process;carbohydrate metabolic process;cell wall biogenesis;cell wall organization;cell wall organization or biogenesis;cellular biosynthetic process;cellular carbohydrate biosynthetic process;cellular carbohydrate metabolic process;cellular cel…	catalytic activity;pyruvyltransferase activity;transferase activity;transferase activity, transferring acyl groups;transferase activity, transferring acyl groups other than amino-acyl groups	cell part;cytoplasm;cytoplasmic part;Golgi apparatus;internal side of plasma membrane;intracellular membrane-bounded organelle;intracellular organelle;intracellular part;membrane part;membrane-bounded organelle;organelle;plasma membrane part		18	18	18	56.4	56.4	56.4	44.871	0	114.59	2762900000	472	1	14	12	11	13	14	13	13	14	9	13
1646		3.32191	-0.364713	sp|Q09904|NU124_SCHPO	sp|Q09904|NU124_SCHPO	2089	2464;3238;7519;8487;14586;17070;19225;25054;29407;30215;30306;31699;34460	Q09904		nup124	Color2 [DarkGray]	1	4											cellular localization;cellular process;establishment of localization;establishment of localization in cell;establishment of organelle localization;establishment of protein localization;establishment of ribosome localization;establishment of RNA localization;intracellular protein transport;intracellular transport;localization;mRNA transport;nuclear export;nuclear import;nuclear transport;nucleic a…		cell part;envelope;intracellular organelle part;intracellular part;macromolecular complex;membrane part;nuclear envelope;nuclear part;nuclear pore;organelle envelope;organelle part;pore complex;protein complex		13	13	13	15.9	15.9	15.9	123.97	0	62.131	694790000	177	1	9	9	9	7	8	10	8	9	6	9
1901		2.00966	-0.364066	sp|Q92399|RPAB3_SCHPO	sp|Q92399|RPAB3_SCHPO	2395	3345;5515;21026;28248	Q92399		rpb8	Color2 [DarkGray]	1	4											biosynthetic process;cellular biosynthetic process;cellular macromolecule biosynthetic process;cellular macromolecule metabolic process;cellular metabolic process;cellular nitrogen compound metabolic process;cellular process;macromolecule biosynthetic process;macromolecule metabolic process;metabolic process;nitrogen compound metabolic process;nucleic acid metabolic process;nucleobase-containing …	binding;catalytic activity;DNA binding;DNA-directed RNA polymerase activity;nucleic acid binding;nucleotidyltransferase activity;RNA polymerase activity;transferase activity;transferase activity, transferring phosphorus-containing groups	cell part;cytoplasmic part;cytosol;DNA-directed RNA polymerase complex;DNA-directed RNA polymerase I complex;DNA-directed RNA polymerase II, core complex;DNA-directed RNA polymerase II, holoenzyme;DNA-directed RNA polymerase III complex;intracellular membrane-bounded organelle;intracellular organelle;intracellular organelle part;intracellular part;macromolecular complex;membrane-bounded organelle…	Cytosolic DNA-sensing pathway;Huntington's disease;Purine metabolism;Pyrimidine metabolism;RNA polymerase	4	4	4	44.8	44.8	44.8	14.3	0	167.38	1719800000	216	1	4	4	4	4	4	4	3	3	4	4
1752		2.52678	-0.361557	sp|Q10258|MTHR1_SCHPO	sp|Q10258|MTHR1_SCHPO	2214	111;4000;4805;6443;6555;10416;12051;14966;15165;15166;15573;15574;16683;16801;16824;18806;18966;19036;19657;20295;23305;29307;29827;31171;31490;33041;36021	Q10258		met9	Color2 [DarkGray]	1	4											amine biosynthetic process;amine metabolic process;aspartate family amino acid biosynthetic process;aspartate family amino acid metabolic process;biosynthetic process;carboxylic acid biosynthetic process;carboxylic acid metabolic process;cellular amine metabolic process;cellular amino acid biosynthetic process;cellular amino acid metabolic process;cellular aromatic compound metabolic process;cell…	catalytic activity;methylenetetrahydrofolate reductase (NADPH) activity;oxidoreductase activity;oxidoreductase activity, acting on the CH-NH group of donors;oxidoreductase activity, acting on the CH-NH group of donors, NAD or NADP as acceptor	cell part;cytoplasmic part;cytosol;intracellular membrane-bounded organelle;intracellular organelle;intracellular part;membrane-bounded organelle;mitochondrion;nucleus;organelle	Carbon fixation pathways in prokaryotes;Methane metabolism;One carbon pool by folate	27	27	27	47.9	47.9	47.9	69.011	0	180.41	5345000000	803	1	17	19	17	18	21	18	18	21	19	20
231		4.12307	-0.358215	sp|O14092|HEM1_SCHPO	sp|O14092|HEM1_SCHPO	365	4;978;8432;8433;9484;10220;12882;15734;17442;17805;17817;23920;26254;26528;29122;33838;37274;37312	O14092		hem1	Color2 [DarkGray]	1	4											biosynthetic process;cellular aromatic compound metabolic process;cellular biosynthetic process;cellular metabolic process;cellular nitrogen compound biosynthetic process;cellular nitrogen compound metabolic process;cellular process;cofactor biosynthetic process;cofactor metabolic process;heme biosynthetic process;heme metabolic process;heterocycle biosynthetic process;heterocycle metabolic proce…	5-aminolevulinate synthase activity;binding;catalytic activity;cofactor binding;N-acyltransferase activity;N-succinyltransferase activity;pyridoxal phosphate binding;succinyltransferase activity;transaminase activity;transferase activity;transferase activity, transferring acyl groups;transferase activity, transferring acyl groups other than amino-acyl groups;transferase activity, transferring nit…	cell part;cytoplasmic part;intracellular membrane-bounded organelle;intracellular organelle;intracellular organelle lumen;intracellular organelle part;intracellular part;membrane-bounded organelle;membrane-enclosed lumen;mitochondrial matrix;mitochondrial part;mitochondrion;organelle;organelle lumen;organelle part	Glycine, serine and threonine metabolism;Porphyrin and chlorophyll metabolism	18	18	18	45.3	45.3	45.3	60.959	0	135.52	3482900000	784	1	16	16	16	16	16	15	14	17	15	17
729		2.73336	-0.357943	sp|O74481|YQJ8_SCHPO	sp|O74481|YQJ8_SCHPO	995	8984;11299;12601;20287;20432;25964;34214;34780;37851	O74481		SPCC1840.08c	Color2 [DarkGray]	1	4											biological regulation;catabolic process;cell redox homeostasis;cellular catabolic process;cellular homeostasis;cellular macromolecule catabolic process;cellular macromolecule metabolic process;cellular metabolic process;cellular process;cellular protein metabolic process;ER-associated protein catabolic process;homeostatic process;macromolecule catabolic process;macromolecule metabolic process;mai…	catalytic activity;intramolecular oxidoreductase activity;intramolecular oxidoreductase activity, interconverting keto- and enol-groups;intramolecular oxidoreductase activity, transposing S-S bonds;isomerase activity;protein disulfide isomerase activity	cell part;cytoplasmic part;endoplasmic reticulum;endoplasmic reticulum membrane;endoplasmic reticulum part;Golgi apparatus;Golgi apparatus part;Golgi membrane;integral to membrane;intracellular membrane-bounded organelle;intracellular organelle;intracellular organelle part;intracellular part;intrinsic to membrane;membrane;membrane part;membrane-bounded organelle;organelle;organelle membrane;organ…		9	9	9	19.3	19.3	19.3	64.714	0	9.1966	218530000	83	1	5	4	4	4	5	5	4	5	2	5
1068		0.218504	-0.35573	sp|O94613|NDOR1_SCHPO	sp|O94613|NDOR1_SCHPO	1418	10588;23939;29592;30982;31666;33306;38219	O94613		tah18	Color2 [DarkGray]	1	4											biosynthetic process;cellular biosynthetic process;cellular metabolic process;cellular process;cofactor biosynthetic process;cofactor metabolic process;iron-sulfur cluster assembly;metabolic process;metallo-sulfur cluster assembly	binding;catalytic activity;cation binding;coenzyme binding;cofactor binding;flavin adenine dinucleotide binding;FMN binding;ion binding;iron ion binding;metal ion binding;monooxygenase activity;NADP binding;NADPH-hemoprotein reductase activity;nucleotide binding;oxidoreductase activity;oxidoreductase activity, acting on NADH or NADPH;oxidoreductase activity, acting on NADH or NADPH, heme protein …	cell part;cytoplasm;cytoplasmic part;cytosol;intracellular membrane-bounded organelle;intracellular organelle;intracellular part;membrane-bounded organelle;mitochondrion;organelle		7	7	7	14.9	14.9	14.9	67.266	0	12.541	325960000	86	1	2	4	2	1	4	4	3	4	3	3
1787		0.125725	-0.352849	sp|Q10339|EXO70_SCHPO	sp|Q10339|EXO70_SCHPO	2260	363;5881;12456;13400;14660;19650;19783;20147;20952;23031;25234;29110;35821;38244	Q10339		exo70	Color2 [DarkGray]	1	4											biological regulation;cellular process;cytokinetic cell separation;cytokinetic process;establishment of localization;establishment of localization in cell;establishment of protein localization;exocytosis;intracellular protein transport;intracellular transport;positive regulation of biological process;positive regulation of cellular process;positive regulation of exocytosis;positive regulation of …		cell cortex of cell tip;cell cortex part;cell division site;cell part;cytoplasmic part;cytosol;exocyst;intracellular membrane-bounded organelle;intracellular organelle;intracellular part;macromolecular complex;membrane-bounded organelle;nucleus;organelle;protein complex	Insulin signaling pathway	14	14	14	28.1	28.1	28.1	69.041	0	29.883	861790000	34	1	6	5	3	5	5	5	3	4	4	6
840		1.94898	-0.351299	sp|O74865|DPH7_SCHPO	sp|O74865|DPH7_SCHPO	1142	538;2008;4068;15524;15525;21674;23988;28253;30582;34889	O74865		rrt2	Color2 [DarkGray]	1	4											biosynthetic process;cellular biosynthetic process;cellular macromolecule metabolic process;cellular metabolic process;cellular process;cellular protein metabolic process;endocytic recycling;endosome transport;establishment of localization;establishment of localization in cell;intracellular transport;macromolecule metabolic process;macromolecule modification;metabolic process;peptidyl-amino acid …		cell part;cytoplasmic part;cytosol;intracellular membrane-bounded organelle;intracellular organelle;intracellular part;macromolecular complex;membrane-bounded organelle;nucleus;organelle;protein complex		10	10	10	33.7	33.7	33.7	37.04	0	50.161	581460000	114	1	5	5	6	5	7	3	4	7	3	6
2108		2.13901	-0.351117	sp|Q9P7L4|YOS9_SCHPO	sp|Q9P7L4|YOS9_SCHPO	2647	5017;12063;12236;13961;19901;19902;25305;27378;36225	Q9P7L4		SPBC21C3.09c	Color2 [DarkGray]	1	4											amine catabolic process;amine metabolic process;aromatic amino acid family catabolic process;aromatic amino acid family metabolic process;aromatic compound catabolic process;carboxylic acid catabolic process;carboxylic acid metabolic process;catabolic process;cellular amine metabolic process;cellular amino acid catabolic process;cellular amino acid metabolic process;cellular aromatic compound met…	binding;catalytic activity;cation binding;hydrolase activity;ion binding;metal ion binding	cell part;cytoplasmic part;intracellular membrane-bounded organelle;intracellular organelle;intracellular part;membrane-bounded organelle;mitochondrion;organelle		9	9	9	50.7	50.7	50.7	24.173	0	49.473	1660400000	177	1	5	5	6	5	5	4	4	5	5	5
1198		0.200797	-0.337365	sp|P21547|RMAR_SCHPO	sp|P21547|RMAR_SCHPO	1568	1898;10964;13418;14624;20740;24288;25360;37505	P21547		rps3	Color2 [DarkGray]	1	4											biosynthetic process;cellular biosynthetic process;cellular component organization;cellular component organization at cellular level;cellular component organization or biogenesis;cellular component organization or biogenesis at cellular level;cellular macromolecule biosynthetic process;cellular macromolecule metabolic process;cellular metabolic process;cellular process;cellular protein metabolic …		cell part;cytoplasmic part;intracellular organelle part;intracellular part;macromolecular complex;mitochondrial part;mitochondrial small ribosomal subunit;organellar small ribosomal subunit;organelle part;ribonucleoprotein complex;small ribosomal subunit		8	8	8	34.8	34.8	34.8	25.348	0	35.093	238460000	48	1	2	4	2	4	3	4	4	3	4	3
1812		0.420258	-0.336718	sp|Q10432|CCQ1_SCHPO	sp|Q10432|CCQ1_SCHPO	2291	9110;18538;21291;28099;38413	Q10432		ccq1	Color2 [DarkGray]	1	4											anatomical structure homeostasis;biological regulation;cell cycle process;cellular component organization;cellular component organization at cellular level;cellular component organization or biogenesis;cellular component organization or biogenesis at cellular level;cellular localization;cellular macromolecule localization;cellular macromolecule metabolic process;cellular metabolic process;cellula…		cell part;chromatin;chromosomal part;chromosome, telomeric region;cytoplasmic part;cytoskeletal part;heterochromatin;intracellular membrane-bounded organelle;intracellular organelle;intracellular organelle part;intracellular part;macromolecular complex;meiotic spindle pole body;membrane-bounded organelle;microtubule organizing center;nuclear chromatin;nuclear chromosome part;nuclear chromosome, t…		5	5	5	7.1	7.1	7.1	83.3	0	7.7449	255690000	67	1	2	2	2	2	2	2	3	2	3	3
1552		0.225458	-0.335922	sp|Q09746|BZZ1_SCHPO	sp|Q09746|BZZ1_SCHPO	1984	9617;10523;15762;20874;20922;29269;33246;33800;34750;36651	Q09746		bzz1	Color2 [DarkGray]	1	4											actin cytoskeleton organization;actin filament organization;actin filament-based process;biological regulation;cellular component organization;cellular component organization at cellular level;cellular component organization or biogenesis;cellular component organization or biogenesis at cellular level;cellular membrane organization;cellular process;cellular response to stimulus;cytoskeleton organ…	binding;cation binding;diacylglycerol binding;ion binding;lipid binding;metal ion binding	actin cortical patch;cell cortex part;cell division site;cell part;cell pole;cell septum;cell tip;cytoplasm;cytoplasmic part;cytoskeletal part;intracellular organelle part;intracellular part;organelle part		10	10	10	18.4	18.4	18.4	72.216	0	28.15	353510000	95	1	5	3	4	3	7	4	5	2	5	3
2162		1.51525	-0.335248	sp|Q9UQW9|DCOR_SCHPO	sp|Q9UQW9|DCOR_SCHPO	2711	8669;10060;10514;11010;15585;16027;24478;25026;25385;25477;26691;27704;29191;33090	Q9UQW9		spe1	Color2 [DarkGray]	1	4											amine biosynthetic process;amine catabolic process;amine metabolic process;biosynthetic process;carboxylic acid biosynthetic process;carboxylic acid catabolic process;carboxylic acid metabolic process;catabolic process;cellular amine metabolic process;cellular amino acid biosynthetic process;cellular amino acid catabolic process;cellular amino acid metabolic process;cellular biogenic amine biosyn…	carbon-carbon lyase activity;carboxy-lyase activity;catalytic activity;lyase activity;ornithine decarboxylase activity	cell part;cytoplasm;cytoplasmic part;cytosol;intracellular membrane-bounded organelle;intracellular organelle;intracellular part;membrane-bounded organelle;nucleus;organelle	Arginine and proline metabolism;Glutathione metabolism	14	14	14	41.4	41.4	41.4	47.843	0	83.593	1235000000	325	1	10	11	11	11	11	10	11	10	10	10
314		0.457279	-0.33314	sp|O14297|YF1F_SCHPO	sp|O14297|YF1F_SCHPO	474	5869;10074;10934;22740;28329;30389	O14297		SPAC9E9.15	Color2 [DarkGray]	1	4													cell part;cytoplasmic part;cytosol;intracellular membrane-bounded organelle;intracellular organelle;intracellular part;membrane-bounded organelle;nucleus;organelle		6	6	6	37.9	37.9	37.9	25.166	0	10.434	216530000	76	1	4	4	4	3	3	5	3	3	4	4
384		1.08768	-0.331841	sp|Q9URT8|RL34B_SCHPO;sp|O42846|RL34A_SCHPO	sp|Q9URT8|RL34B_SCHPO;sp|O42846|RL34A_SCHPO	569	719;2963;2964;3057;32686	Q9URT8	;	rpl34b	Color2 [DarkGray]	1	4											biosynthetic process;cellular biosynthetic process;cellular macromolecule biosynthetic process;cellular macromolecule metabolic process;cellular metabolic process;cellular process;cellular protein metabolic process;cytoplasmic translation;macromolecule biosynthetic process;macromolecule metabolic process;metabolic process;primary metabolic process;protein metabolic process;translation	structural constituent of ribosome;structural molecule activity	cell part;cytoplasmic part;cytosol;cytosolic large ribosomal subunit;intracellular non-membrane-bounded organelle;intracellular organelle;intracellular organelle part;intracellular part;large ribosomal subunit;macromolecular complex;non-membrane-bounded organelle;nuclear part;nucleolus;organelle;organelle part;ribonucleoprotein complex	Ribosome	5	5	5	41.4	41.4	41.4	12.8	0	22.386	12381000000	253	2	3	3	4	3	3	4	3	3	3	3
622		2.31169	-0.330114	sp|O60158|BQT4_SCHPO	sp|O60158|BQT4_SCHPO	863	2200;2622;4606;4993;11411;11412;12156;18390;24665;32695;33598	O60158		bqt4	Color2 [DarkGray]	1	4											cell cycle process;cell division;cellular component organization;cellular component organization at cellular level;cellular component organization or biogenesis;cellular component organization or biogenesis at cellular level;cellular localization;cellular process;chromosome organization;chromosome organization involved in meiosis;localization;meiotic telomere clustering;organelle organization;tel…	binding;DNA binding;nucleic acid binding	cell part;cytoplasm;envelope;intracellular membrane-bounded organelle;intracellular organelle;intracellular organelle part;intracellular part;membrane;membrane-bounded organelle;nuclear envelope;nuclear inner membrane;nuclear membrane;nuclear part;nucleus;organelle;organelle envelope;organelle inner membrane;organelle membrane;organelle part		11	11	11	30.3	30.3	30.3	47.826	0	62.638	948950000	387	1	10	10	8	10	11	7	8	11	6	11
635		4.49725	-0.329216	sp|O60180|ARX1_SCHPO	sp|O60180|ARX1_SCHPO	879	705;2682;5751;6320;6543;9248;9249;12382;12686;15799;16176;16691;29362;30855;36052	O60180		arx1	Color2 [DarkGray]	1	4											cellular component biogenesis;cellular component biogenesis at cellular level;cellular component organization or biogenesis;cellular component organization or biogenesis at cellular level;cellular process;ribonucleoprotein complex biogenesis;ribosomal large subunit biogenesis	binding;catalytic activity;cation binding;hydrolase activity;ion binding;metal ion binding;metallopeptidase activity;peptidase activity;peptidase activity, acting on L-amino acid peptides	cell part;cytoplasmic part;cytosol;envelope;intracellular membrane-bounded organelle;intracellular organelle;intracellular organelle part;intracellular part;membrane-bounded organelle;nuclear envelope;nuclear part;nucleus;organelle;organelle envelope;organelle part		15	15	15	47.5	47.5	47.5	45.672	0	126.1	1742000000	329	1	12	9	12	11	14	12	13	11	11	10
1269		2.80911	-0.326217	sp|P37202|DIS3_SCHPO	sp|P37202|DIS3_SCHPO	1655	2341;4817;5500;5585;7304;8741;9861;10800;10812;11513;12335;14949;14950;15908;15909;16074;17488;22162;22921;23275;25279;30774	P37202		dis3	Color2 [DarkGray]	1	4											biological regulation;catabolic process;cell cycle process;cellular catabolic process;cellular component organization;cellular component organization at cellular level;cellular component organization or biogenesis;cellular component organization or biogenesis at cellular level;cellular macromolecule catabolic process;cellular macromolecule metabolic process;cellular metabolic process;cellular nit…	3'-5' exonuclease activity;3'-5'-exoribonuclease activity;binding;catalytic activity;endonuclease activity;endoribonuclease activity;enzyme binding;exonuclease activity;exonuclease activity, active with either ribo- or deoxyribonucleic acids and producing 5'-phosphomonoesters;exoribonuclease activity;exoribonuclease activity, producing 5'-phosphomonoesters;GTPase binding;hydrolase activity;hydrol…	cell part;cytoplasmic exosome (RNase complex);cytoplasmic part;exosome (RNase complex);intracellular membrane-bounded organelle;intracellular organelle;intracellular organelle part;intracellular part;macromolecular complex;membrane-bounded organelle;nuclear exosome (RNase complex);nuclear part;nucleus;organelle;organelle part;protein complex	RNA degradation	22	22	22	28.1	28.1	28.1	110.14	0	73.241	1419300000	519	1	13	14	16	13	15	14	18	12	15	15
321		1.54324	-0.32589	sp|O14313|PMP20_SCHPO	sp|O14313|PMP20_SCHPO	482	646;8919;11041;17170;27548;28294;33739;34153;34154;35960;36905	O14313		pmp20	Color2 [DarkGray]	1	4											biological regulation;catabolic process;cell redox homeostasis;cellular catabolic process;cellular homeostasis;cellular metabolic process;cellular process;cellular response to chemical stimulus;cellular response to hydrogen peroxide;cellular response to oxidative stress;cellular response to reactive oxygen species;cellular response to stimulus;cellular response to stress;homeostatic process;hydro…	antioxidant activity;catalytic activity;oxidoreductase activity;oxidoreductase activity, acting on paired donors, with incorporation or reduction of molecular oxygen;oxidoreductase activity, acting on peroxide as acceptor;peroxidase activity;peroxiredoxin activity;thioredoxin peroxidase activity	cell part;cytoplasm;cytoplasmic part;cytosol;intracellular membrane-bounded organelle;intracellular organelle;intracellular part;membrane-bounded organelle;microbody;nucleus;organelle;peroxisome		11	11	11	91	91	91	16.675	0	312.48	44568000000	1605	1	10	10	11	10	10	10	11	11	10	10
1424		0.193181	-0.323022	sp|P87061|TEA1_SCHPO	sp|P87061|TEA1_SCHPO	1826	6814;7452;12989;15763;20609;20888;22940;23511;24516;25478;34076;35780	P87061		tea1	Color2 [DarkGray]	1	4											biological regulation;cellular localization;cellular macromolecule localization;cellular process;cellular protein localization;establishment or maintenance of cell polarity;establishment or maintenance of cell polarity regulating cell shape;localization;macromolecule localization;positive regulation of biological process;positive regulation of cellular process;positive regulation of establishment…		cell cortex of cell tip;cell cortex part;cell division site;cell part;cell pole;cell tip;cytoplasmic part;cytoskeletal part;cytoskeleton;growing cell tip;intracellular non-membrane-bounded organelle;intracellular organelle;intracellular organelle part;intracellular part;macromolecular complex;microtubule;microtubule associated complex;microtubule cytoskeleton;non-growing cell tip;non-membrane-bou…		12	12	12	12.6	12.6	12.6	127.43	0	16.775	552940000	67	1	3	4	5	2	5	6	6	4	5	4
694		0.257545	-0.316243	sp|O74421|COQ3_SCHPO	sp|O74421|COQ3_SCHPO	954	328;3643;7391;15950;18000;19909;21668;22842	O74421		coq3	Color2 [DarkGray]	1	4											biosynthetic process;cellular biosynthetic process;cellular ketone metabolic process;cellular metabolic process;cellular process;coenzyme biosynthetic process;coenzyme metabolic process;cofactor biosynthetic process;cofactor metabolic process;metabolic process;oxidoreduction coenzyme metabolic process;quinone cofactor biosynthetic process;quinone cofactor metabolic process;small molecule metaboli…	2-polyprenyl-6-methoxy-1,4-benzoquinone methyltransferase activity;3-demethylubiquinone-9 3-O-methyltransferase activity;catalytic activity;C-methyltransferase activity;hexaprenyldihydroxybenzoate methyltransferase activity;methyltransferase activity;O-methyltransferase activity;polyprenyldihydroxybenzoate methyltransferase activity;quinone cofactor methyltransferase activity;S-adenosylmethionine…	cell part;cytoplasmic part;intracellular membrane-bounded organelle;intracellular organelle;intracellular organelle part;intracellular part;membrane;membrane-bounded organelle;mitochondrial inner membrane;mitochondrial membrane;mitochondrial part;mitochondrion;organelle;organelle inner membrane;organelle membrane;organelle part	Ubiquinone and other terpenoid-quinone biosynthesis	8	8	8	28.1	28.1	28.1	30.826	0	12.218	539890000	83	1	7	7	8	8	5	7	6	6	5	5
691		0.289053	-0.314187	sp|O74414|YJL1_SCHPO	sp|O74414|YJL1_SCHPO	948	14255;18857;24631;29351	O74414			Color2 [DarkGray]	1	4											biosynthetic process;cellular biosynthetic process;cellular metabolic process;cellular nitrogen compound metabolic process;cellular process;coenzyme A biosynthetic process;coenzyme A metabolic process;coenzyme biosynthetic process;coenzyme metabolic process;cofactor biosynthetic process;cofactor metabolic process;heterocycle metabolic process;metabolic process;nitrogen compound metabolic process;…	adenyl nucleotide binding;adenyl ribonucleotide binding;ATP binding;binding;catalytic activity;dephospho-CoA kinase activity;kinase activity;nucleotide binding;phosphotransferase activity, alcohol group as acceptor;purine nucleotide binding;purine ribonucleoside triphosphate binding;purine ribonucleotide binding;ribonucleotide binding;transferase activity;transferase activity, transferring phosph…	cell part;cytoplasm;cytoplasmic part;endoplasmic reticulum;endoplasmic reticulum membrane;endoplasmic reticulum part;intracellular membrane-bounded organelle;intracellular organelle;intracellular organelle part;intracellular part;membrane;membrane part;membrane-bounded organelle;nuclear membrane;nuclear part;organelle;organelle membrane;organelle part	Pantothenate and CoA biosynthesis	4	4	4	18.6	18.6	18.6	26.828	0	24.685	86835000	54	1	2	2	1	2	1	1	2	2	1	2
2038		0.172369	-0.312833	sp|Q9P6P5|BET3_SCHPO	sp|Q9P6P5|BET3_SCHPO	2567	4044;10241;19083;22480;23048;35234	Q9P6P5		bet3	Color2 [DarkGray]	1	4											biological regulation;cellular process;ER to Golgi vesicle-mediated transport;establishment of localization;establishment of localization in cell;establishment of protein localization;Golgi vesicle transport;intracellular protein transport;intracellular transport;positive regulation of catalytic activity;positive regulation of GTPase activity;positive regulation of hydrolase activity;positive reg…		cell part;cis-Golgi network;cytoplasmic part;cytosol;endoplasmic reticulum;Golgi apparatus;Golgi apparatus part;intracellular membrane-bounded organelle;intracellular organelle;intracellular organelle part;intracellular part;macromolecular complex;membrane-bounded organelle;nucleus;organelle;organelle part;protein complex;TRAPP complex		6	6	6	34.4	34.4	34.4	20.837	0	28.931	606240000	106	1	4	3	4	4	5	4	3	5	4	5
1582		4.16482	-0.304744	sp|Q09793|NUP45_SCHPO	sp|Q09793|NUP45_SCHPO	2017	9055;18565;21182;32679;38234	Q09793		nup45	Color2 [DarkGray]	1	4											establishment of localization;establishment of localization in cell;establishment of protein localization;establishment of RNA localization;intracellular transport;mRNA transport;nuclear transport;nucleic acid transport;nucleobase-containing compound transport;nucleocytoplasmic transport;protein transport;RNA transport;transport		cell part;cytoplasm;intracellular membrane-bounded organelle;intracellular organelle;intracellular organelle part;intracellular part;macromolecular complex;membrane part;membrane-bounded organelle;nuclear part;nuclear pore;nucleus;organelle;organelle part;pore complex;protein complex	RNA transport	5	5	5	20.2	20.2	20.2	44.983	0	74.647	564750000	133	1	5	3	4	4	5	5	4	5	5	4
1073		0.930647	-0.303662	sp|O94618|TIM21_SCHPO	sp|O94618|TIM21_SCHPO	1423	1516;10463;14336;21699;23726;31935;36543;38373	O94618		tim21	Color2 [DarkGray]	1	4											cellular process;establishment of localization;establishment of localization in cell;establishment of protein localization;establishment of protein localization in mitochondrion;establishment of protein localization to organelle;intracellular protein transmembrane transport;intracellular protein transport;intracellular transport;mitochondrial transport;protein import;protein import into mitochond…		cell part;cytoplasmic part;integral to membrane;intracellular membrane-bounded organelle;intracellular organelle;intracellular organelle part;intracellular part;intrinsic to membrane;macromolecular complex;membrane part;membrane-bounded organelle;mitochondrial inner membrane presequence translocase complex;mitochondrial membrane part;mitochondrial part;mitochondrion;organelle;organelle part;prote…		8	8	8	36.8	36.8	36.8	25.568	0	36.261	1015800000	175	1	7	8	7	8	8	8	7	7	7	7
710		0.609069	-0.301584	sp|O74447|YCG2_SCHPO	sp|O74447|YCG2_SCHPO	971	1932;9485;19755;29512;35838	O74447		SPCC16C4.02c	Color2 [DarkGray]	1	4													cell division site;cell part;intracellular membrane-bounded organelle;intracellular organelle;intracellular part;membrane-bounded organelle;nucleus;organelle		5	5	5	10.9	10.9	10.9	63.036	0	46.905	154490000	44	1	1	2	4	2	3	4	4	3	3	3
1288		1.04962	-0.301372	sp|P40377|MCM2_SCHPO	sp|P40377|MCM2_SCHPO	1675	890;3962;5172;7522;8360;10389;11551;14250;15703;17356;24519;31281;31825;32188;33633	P40377		mcm2	Color2 [DarkGray]	1	4											biological regulation;biosynthetic process;cellular biosynthetic process;cellular macromolecule biosynthetic process;cellular macromolecule metabolic process;cellular metabolic process;cellular nitrogen compound metabolic process;cellular process;DNA conformation change;DNA duplex unwinding;DNA geometric change;DNA metabolic process;DNA replication;DNA-dependent DNA replication initiation;macromo…	adenyl nucleotide binding;adenyl ribonucleotide binding;ATP binding;binding;catalytic activity;cation binding;DNA binding;DNA helicase activity;helicase activity;hydrolase activity;hydrolase activity, acting on acid anhydrides;hydrolase activity, acting on acid anhydrides, in phosphorus-containing anhydrides;ion binding;metal ion binding;nucleic acid binding;nucleoside-triphosphatase activity;nuc…	cell part;chromatin;chromosomal part;DNA replication preinitiation complex;intracellular membrane-bounded organelle;intracellular organelle;intracellular organelle part;intracellular part;macromolecular complex;MCM complex;membrane-bounded organelle;nuclear chromatin;nuclear chromosome part;nuclear part;nuclear replication fork;nucleoplasm part;nucleus;organelle;organelle part;pre-replicative com…	Cell cycle;Cell cycle - yeast;DNA replication;Meiosis - yeast	15	14	14	24.3	22.5	22.5	92.83	0	36.406	510350000	116	1	9	9	10	11	9	11	10	10	10	11
640		1.40468	-0.296557	sp|O60188|UTP6_SCHPO	sp|O60188|UTP6_SCHPO	886	3523;10321;14801;15690;15759;20119;23640;30056;35627;38123	O60188		utp6	Color2 [DarkGray]	1	4											cellular macromolecule metabolic process;cellular metabolic process;cellular nitrogen compound metabolic process;cellular process;macromolecule metabolic process;maturation of SSU-rRNA;maturation of SSU-rRNA from tricistronic rRNA transcript (SSU-rRNA, 5.8S rRNA, LSU-rRNA);metabolic process;ncRNA metabolic process;ncRNA processing;nitrogen compound metabolic process;nucleic acid metabolic process…	binding;nucleic acid binding;RNA binding;snoRNA binding	cell division site;cell part;cytoplasmic part;cytosol;intracellular membrane-bounded organelle;intracellular organelle;intracellular organelle part;intracellular part;macromolecular complex;membrane-bounded organelle;nuclear part;nucleolar part;nucleus;organelle;organelle part;preribosome;protein complex;Pwp2p-containing subcomplex of 90S preribosome;ribonucleoprotein complex;small nucleolar ribo…	Ribosome biogenesis in eukaryotes	10	10	10	28.3	28.3	28.3	55.644	0	49.149	628320000	147	1	5	6	4	5	6	7	6	6	6	5
320		2.45034	-0.294104	sp|O14310|NP106_SCHPO	sp|O14310|NP106_SCHPO	481	7852;9118;11362;11797;12737;13558;14686;14977;15785;20577;21106;23625;24380;28412;28636;30047;30132;33113;36977;37396;37703	O14310		npp106	Color2 [DarkGray]	1	4											cellular component assembly;cellular component assembly at cellular level;cellular component organization;cellular component organization at cellular level;cellular component organization or biogenesis;cellular component organization or biogenesis at cellular level;cellular macromolecular complex assembly;cellular macromolecular complex subunit organization;cellular process;cellular protein compl…	structural constituent of nuclear pore;structural molecule activity	cell part;cytoplasmic part;cytosol;envelope;intracellular membrane-bounded organelle;intracellular organelle;intracellular organelle part;intracellular part;macromolecular complex;membrane part;membrane-bounded organelle;nuclear envelope;nuclear part;nuclear periphery;nuclear pore;nucleus;organelle;organelle envelope;organelle part;pore complex;protein complex		21	21	21	29.8	29.8	29.8	105.71	0	53.706	818350000	235	1	13	14	12	12	14	12	13	12	14	13
489		0.306716	-0.292611	sp|O43089|CBP6_SCHPO	sp|O43089|CBP6_SCHPO	697	3531	O43089		cbp6	Color2 [DarkGray]	1	4											cellular component assembly;cellular component assembly at cellular level;cellular component biogenesis;cellular component organization;cellular component organization at cellular level;cellular component organization or biogenesis;cellular component organization or biogenesis at cellular level;cellular macromolecular complex assembly;cellular macromolecular complex subunit organization;cellular …		cell part;cytoplasmic part;intracellular membrane-bounded organelle;intracellular organelle;intracellular part;membrane-bounded organelle;mitochondrion;organelle		1	1	1	10.7	10.7	10.7	12.394	0.0042567	2.925	120010000	81	1	1	1	1	1	1	1	1	1	1	1
1403		0.221513	-0.291783	sp|P79015|RL32A_SCHPO	sp|P79015|RL32A_SCHPO	1804	274;9586;10925;14155;22057;25236;33415;37028	P79015		rpl32a	Color2 [DarkGray]	1	4											biosynthetic process;cellular biosynthetic process;cellular macromolecule biosynthetic process;cellular macromolecule metabolic process;cellular metabolic process;cellular process;cellular protein metabolic process;cytoplasmic translation;macromolecule biosynthetic process;macromolecule metabolic process;metabolic process;primary metabolic process;protein metabolic process;translation	structural constituent of ribosome;structural molecule activity	cell part;cytoplasmic part;cytosol;cytosolic large ribosomal subunit;intracellular membrane-bounded organelle;intracellular organelle;intracellular organelle part;intracellular part;large ribosomal subunit;macromolecular complex;membrane-bounded organelle;nucleus;organelle;organelle part;ribonucleoprotein complex	Ribosome	8	3	2	52	16.5	15.7	14.458	0	28.531	4275500000	262	1	5	5	5	4	5	5	5	5	6	4
1039		2.796	-0.289892	sp|O94523|ACO1_SCHPO	sp|O94523|ACO1_SCHPO	1380	1353;3341;10763;10824;12695;15302;17019;20340;23884;28044;28503;28504;31334;32095;32096;32895;34285;36881;38268	O94523		SPCC1281.06c	Color2 [DarkGray]	1	4											biosynthetic process;carboxylic acid biosynthetic process;carboxylic acid metabolic process;cellular biosynthetic process;cellular ketone metabolic process;cellular lipid metabolic process;cellular metabolic process;cellular process;fatty acid biosynthetic process;fatty acid metabolic process;lipid biosynthetic process;lipid metabolic process;metabolic process;monocarboxylic acid metabolic proces…	binding;catalytic activity;cation binding;CoA desaturase activity;heme binding;ion binding;iron ion binding;metal ion binding;oxidoreductase activity;oxidoreductase activity, acting on paired donors, with incorporation or reduction of molecular oxygen;oxidoreductase activity, acting on paired donors, with oxidation of a pair of donors resulting in the reduction of molecular oxygen to two molecule…	cell part;cytoplasmic part;endoplasmic reticulum;endoplasmic reticulum membrane;endoplasmic reticulum part;integral to membrane;intracellular membrane-bounded organelle;intracellular organelle;intracellular organelle part;intracellular part;intrinsic to endoplasmic reticulum membrane;intrinsic to membrane;intrinsic to organelle membrane;membrane;membrane part;membrane-bounded organelle;organelle;…	Biosynthesis of unsaturated fatty acids;PPAR signaling pathway	19	19	19	54.9	54.9	54.9	54.438	0	262.89	19363000000	1381	1	14	15	17	15	16	15	16	15	14	15
2183		1.89428	-0.289605	sp|Q9URY8|SULH2_SCHPO	sp|Q9URY8|SULH2_SCHPO	2741	3018;3944;4116;4117;10669;11785;14414;17473;20622;27049;27995;28009;32459;36748;37428;38001	Q9URY8		SPAC869.05c	Color2 [DarkGray]	1	4											anion transport;establishment of localization;inorganic anion transport;ion transport;sulfate transport;transport	active transmembrane transporter activity;anion transmembrane transporter activity;inorganic anion transmembrane transporter activity;ion transmembrane transporter activity;secondary active sulfate transmembrane transporter activity;secondary active transmembrane transporter activity;substrate-specific transmembrane transporter activity;substrate-specific transporter activity;sulfate transmembran…	cell part;cytoplasmic part;Golgi apparatus;integral to membrane;intracellular membrane-bounded organelle;intracellular organelle;intracellular part;intrinsic to membrane;membrane;membrane part;membrane-bounded organelle;organelle;plasma membrane		16	16	16	23.8	23.8	23.8	93.517	0	64.529	1049800000	233	1	11	13	11	13	13	12	15	12	14	13
2511		3.71266	-0.288256	sp|Q9Y7Z2|ARF6_SCHPO	sp|Q9Y7Z2|ARF6_SCHPO	3159	9395;11230;14705;21864	Q9Y7Z2		arf6	Color2 [DarkGray]	1	4											activation of bipolar cell growth;biological regulation;cellular process;cellular response to stimulus;ER to Golgi vesicle-mediated transport;establishment of localization;establishment of localization in cell;establishment of protein localization;Golgi vesicle transport;intracellular protein transport;intracellular signal transduction;intracellular transport;metabolic process;positive regulation…	binding;catalytic activity;GTP binding;GTPase activity;guanyl nucleotide binding;guanyl ribonucleotide binding;hydrolase activity;hydrolase activity, acting on acid anhydrides;hydrolase activity, acting on acid anhydrides, in phosphorus-containing anhydrides;nucleoside-triphosphatase activity;nucleotide binding;purine nucleotide binding;purine ribonucleoside triphosphate binding;purine ribonucleo…	barrier septum;cell cortex;cell cortex of cell tip;cell cortex part;cell division site;cell part;cell septum;cytoplasmic part;Golgi apparatus part;Golgi membrane;intracellular organelle part;intracellular part;membrane;organelle membrane;organelle part;plasma membrane	Endocytosis;Fc gamma R-mediated phagocytosis	4	4	4	33.7	33.7	33.7	20.723	0	47.961	208980000	143	1	4	4	4	2	3	4	3	3	2	4
316		0.290515	-0.286385	sp|O14300|OXA11_SCHPO	sp|O14300|OXA11_SCHPO	476	1954;17739;18111;18719;21221;21229;26388;26906	O14300		oxa101	Color2 [DarkGray]	1	4											cellular component assembly;cellular component assembly at cellular level;cellular component organization;cellular component organization at cellular level;cellular component organization or biogenesis;cellular component organization or biogenesis at cellular level;cellular localization;cellular macromolecular complex assembly;cellular macromolecular complex subunit organization;cellular macromol…	protein transporter activity;substrate-specific transporter activity;transporter activity	cell part;cytoplasmic part;integral to membrane;intracellular membrane-bounded organelle;intracellular organelle;intracellular organelle part;intracellular part;intrinsic to membrane;membrane;membrane part;membrane-bounded organelle;mitochondrial inner membrane;mitochondrial membrane;mitochondrial part;mitochondrion;organelle;organelle inner membrane;organelle membrane;organelle part	Bacterial secretion system;Protein export	8	8	8	29.1	29.1	29.1	42.06	0	12.604	564570000	36	1	5	6	4	5	5	5	5	4	2	5
744		1.69036	-0.285703	sp|O74519|YCPD_SCHPO	sp|O74519|YCPD_SCHPO	1016	3053;10628;10629;14593;15272;18187;19592;22511;31544	O74519		SPCC663.13c	Color2 [DarkGray]	1	4											cellular macromolecule metabolic process;cellular metabolic process;cellular process;cellular protein metabolic process;macromolecule metabolic process;macromolecule modification;metabolic process;N-terminal peptidyl-methionine acetylation;N-terminal protein amino acid acetylation;N-terminal protein amino acid modification;peptidyl-amino acid modification;peptidyl-methionine modification;primary …	acetyltransferase activity;catalytic activity;N-acetyltransferase activity;N-acyltransferase activity;peptide alpha-N-acetyltransferase activity;peptide N-acetyltransferase activity;transferase activity;transferase activity, transferring acyl groups;transferase activity, transferring acyl groups other than amino-acyl groups	cell part;cytoplasm;cytoplasmic part;cytosol;intracellular membrane-bounded organelle;intracellular organelle;intracellular part;macromolecular complex;membrane-bounded organelle;NatA complex;N-terminal protein acetyltransferase complex;nucleus;organelle;protein acetyltransferase complex;protein complex		9	9	9	62.5	62.5	62.5	16.323	0	52.316	754080000	173	1	6	5	5	4	6	5	4	5	5	3
542		2.12449	-0.279114	sp|O59778|BIOB_SCHPO	sp|O59778|BIOB_SCHPO	761	3241;7444;8286;13549;16086;17359;17777;20305;20306;20441;24013;30206;33781;34337;35603	O59778		bio2	Color2 [DarkGray]	1	4											amide biosynthetic process;biosynthetic process;biotin biosynthetic process;biotin metabolic process;carboxylic acid biosynthetic process;carboxylic acid metabolic process;cellular amide metabolic process;cellular biosynthetic process;cellular ketone metabolic process;cellular metabolic process;cellular nitrogen compound biosynthetic process;cellular nitrogen compound metabolic process;cellular p…	2 iron, 2 sulfur cluster binding;4 iron, 4 sulfur cluster binding;binding;biotin synthase activity;catalytic activity;cation binding;ion binding;iron-sulfur cluster binding;metal cluster binding;metal ion binding;radical SAM enzyme activity;sulfurtransferase activity;transferase activity;transferase activity, transferring sulfur-containing groups	cell part;cytoplasmic part;intracellular membrane-bounded organelle;intracellular organelle;intracellular part;membrane-bounded organelle;mitochondrion;organelle	Biotin metabolism	15	15	15	38.8	38.8	38.8	40.65	0	69.165	3474000000	357	1	12	13	12	10	13	11	10	12	12	13
666		1.75179	-0.277482	sp|O74349|LTN1_SCHPO	sp|O74349|LTN1_SCHPO	916	1449;3160;4123;6484;8647;8788;9115;10128;13671;15183;15510;15561;18614;18854;19881;20525;21440;28316;28834;29887;30398;34999;37076;37854	O74349		rkr1	Color2 [DarkGray]	1	4											cellular macromolecule metabolic process;cellular metabolic process;cellular process;cellular protein metabolic process;macromolecule metabolic process;macromolecule modification;metabolic process;primary metabolic process;protein metabolic process;protein modification by small protein conjugation;protein modification by small protein conjugation or removal;protein modification process;protein ub…	binding;catalytic activity;cation binding;ion binding;ligase activity;metal ion binding;transition metal ion binding;zinc ion binding	cell part;cytoplasmic part;cytosol;intracellular membrane-bounded organelle;intracellular organelle;intracellular part;membrane-bounded organelle;nucleus;organelle		24	24	24	20.6	20.6	20.6	184.37	0	170.3	1664700000	329	1	20	18	18	19	18	19	19	16	14	18
736		0.685117	-0.277282	sp|O74499|LSM7_SCHPO	sp|O74499|LSM7_SCHPO	1004	10581;10582;11971;15228;16408;18821	O74499		lsm7	Color2 [DarkGray]	1	4											catabolic process;cellular catabolic process;cellular macromolecule catabolic process;cellular macromolecule metabolic process;cellular metabolic process;cellular nitrogen compound metabolic process;cellular process;macromolecule catabolic process;macromolecule metabolic process;maturation of SSU-rRNA;metabolic process;mRNA catabolic process;mRNA metabolic process;mRNA processing;ncRNA metabolic …	binding;nucleic acid binding;RNA binding	cell part;cytoplasmic part;cytosol;intracellular membrane-bounded organelle;intracellular organelle;intracellular organelle part;intracellular part;macromolecular complex;membrane-bounded organelle;nuclear part;nucleus;organelle;organelle part;ribonucleoprotein complex;small nuclear ribonucleoprotein complex;small nucleolar ribonucleoprotein complex;spliceosomal complex;U4/U6 x U5 tri-snRNP compl…	RNA degradation;Spliceosome	6	6	6	69.9	69.9	69.9	12.474	0	26.657	2256200000	191	1	6	5	3	5	5	4	4	6	4	4
1196		3.61153	-0.273906	sp|P20772|PUR2_SCHPO	sp|P20772|PUR2_SCHPO	1565	648;3243;3416;3795;3924;5309;5572;6981;8197;10381;10382;10385;11373;12450;13903;14119;15849;16157;16308;17897;17925;18688;19585;19662;22312;22316;22709;24537;25468;27313;28371;28439;31702;31703;34326;34793;35845	P20772		ade1	Color2 [DarkGray]	1	4											biosynthetic process;cellular aromatic compound metabolic process;cellular biosynthetic process;cellular metabolic process;cellular nitrogen compound biosynthetic process;cellular nitrogen compound metabolic process;cellular process;'de novo' IMP biosynthetic process;heterocycle biosynthetic process;heterocycle metabolic process;IMP biosynthetic process;IMP metabolic process;metabolic process;nit…	adenyl nucleotide binding;adenyl ribonucleotide binding;ATP binding;binding;catalytic activity;cation binding;cyclo-ligase activity;ion binding;ligase activity;ligase activity, forming carbon-nitrogen bonds;metal ion binding;nucleotide binding;phosphoribosylamine-glycine ligase activity;phosphoribosylformylglycinamidine cyclo-ligase activity;purine nucleotide binding;purine ribonucleoside triphos…	cell part;cytoplasmic part;cytosol;intracellular part	Purine metabolism	37	37	37	61.9	61.9	61.9	85.23	0	323.31	15919000000	2494	1	31	31	32	31	32	33	33	31	33	30
1076		1.71189	-0.271821	sp|O94622|YBKD_SCHPO	sp|O94622|YBKD_SCHPO	1426	4371;5076;8489;13129;17470;20288;24866	O94622		SPBC1289.13c	Color2 [DarkGray]	1	4											carbohydrate metabolic process;cell wall biogenesis;cell wall organization or biogenesis;cellular carbohydrate metabolic process;cellular cell wall organization or biogenesis;cellular component biogenesis;cellular component biogenesis at cellular level;cellular component organization or biogenesis;cellular component organization or biogenesis at cellular level;cellular macromolecule metabolic pro…	alpha-1,2-galactosyltransferase activity;catalytic activity;galactosyltransferase activity;transferase activity;transferase activity, transferring glycosyl groups;transferase activity, transferring hexosyl groups	cell part;cytoplasmic part;endoplasmic reticulum;endoplasmic reticulum membrane;endoplasmic reticulum part;Golgi apparatus;Golgi apparatus part;Golgi membrane;integral to membrane;intracellular membrane-bounded organelle;intracellular organelle;intracellular organelle part;intracellular part;intrinsic to membrane;membrane;membrane part;membrane-bounded organelle;organelle;organelle membrane;organ…	Fructose and mannose metabolism	7	7	7	26.9	26.9	26.9	43.117	0	75.955	398040000	66	1	3	4	2	4	3	2	4	5	3	5
1613		1.69114	-0.271085	sp|Q09847|NU146_SCHPO	sp|Q09847|NU146_SCHPO	2050	823;1522;1651;1736;2471;2747;4377;4570;8776;9568;10662;13166;13433;13988;14176;16993;17856;17996;18425;20466;23772;24222;24223;24384;24809;26383;29280;29496;29601;29634;29909;29916	Q09847		nup146	Color2 [DarkGray]	1	4											establishment of localization;establishment of localization in cell;establishment of RNA localization;intracellular transport;nuclear export;nuclear transport;nucleic acid transport;nucleobase-containing compound transport;nucleocytoplasmic transport;RNA export from nucleus;RNA transport;rRNA export from nucleus;rRNA transport;transport		cell part;cytoplasm;envelope;intracellular membrane-bounded organelle;intracellular organelle;intracellular organelle part;intracellular part;macromolecular complex;membrane part;membrane-bounded organelle;nuclear envelope;nuclear part;nuclear pore;nucleus;organelle;organelle envelope;organelle part;pore complex;protein complex		32	32	32	28.6	28.6	28.6	145.78	0	135.7	877030000	248	1	14	17	13	16	15	10	15	14	9	12
90		0.125292	-0.270745	sp|O13789|YEOB_SCHPO	sp|O13789|YEOB_SCHPO	189	9694;10471;18225;22143;28612;35911	O13789		SPAC17G6.11c	Color2 [DarkGray]	1	4											1,6-beta-glucan biosynthetic process;1,6-beta-glucan metabolic process;beta-glucan biosynthetic process;beta-glucan metabolic process;biosynthetic process;carbohydrate biosynthetic process;carbohydrate metabolic process;cell wall beta-glucan metabolic process;cell wall macromolecule biosynthetic process;cell wall macromolecule metabolic process;cell wall organization;cell wall organization or bio…	catalytic activity;glucosidase activity;hydrolase activity;hydrolase activity, acting on glycosyl bonds;hydrolase activity, hydrolyzing O-glycosyl compounds	cell part;cytoplasmic part;endoplasmic reticulum;endoplasmic reticulum membrane;endoplasmic reticulum part;integral to membrane;intracellular membrane-bounded organelle;intracellular organelle;intracellular organelle part;intracellular part;intrinsic to membrane;membrane;membrane part;membrane-bounded organelle;organelle;organelle membrane;organelle part		6	6	6	11.6	11.6	11.6	70.008	0	30.511	351050000	34	1	4	4	2	4	4	3	4	3	2	4
2042		0.183198	-0.270367	sp|Q9P6P9|PDK_SCHPO	sp|Q9P6P9|PDK_SCHPO	2571	907;1919;15394;24711;29595;35304	Q9P6P9		pkp1	Color2 [DarkGray]	1	4											acetyl-CoA biosynthetic process;acetyl-CoA biosynthetic process from pyruvate;acetyl-CoA metabolic process;alcohol metabolic process;biosynthetic process;carbohydrate metabolic process;carboxylic acid metabolic process;cellular biosynthetic process;cellular carbohydrate metabolic process;cellular ketone metabolic process;cellular macromolecule metabolic process;cellular metabolic process;cellular…	adenyl nucleotide binding;adenyl ribonucleotide binding;ATP binding;ATPase activity;binding;catalytic activity;hydrolase activity;hydrolase activity, acting on acid anhydrides;hydrolase activity, acting on acid anhydrides, in phosphorus-containing anhydrides;kinase activity;nucleoside-triphosphatase activity;nucleotide binding;phosphotransferase activity, alcohol group as acceptor;protein kinase …	cell part;cytoplasmic part;intracellular membrane-bounded organelle;intracellular organelle;intracellular organelle part;intracellular part;macromolecular complex;membrane-bounded organelle;mitochondrial part;mitochondrial pyruvate dehydrogenase complex;mitochondrion;organelle;organelle part;protein complex;pyruvate dehydrogenase complex		6	6	6	16.5	16.5	16.5	48.187	0	10.147	123630000	22	1	2	5	4	3	5	4	4	5	3	4
319		1.19044	-0.270252	sp|O14307|TRM61_SCHPO	sp|O14307|TRM61_SCHPO	480	15873;18624;19226;25810;32836;37334;38129	O14307		cpd1	Color2 [DarkGray]	1	4											cellular macromolecule metabolic process;cellular metabolic process;cellular nitrogen compound metabolic process;cellular process;macromolecule metabolic process;macromolecule methylation;macromolecule modification;metabolic process;methylation;ncRNA metabolic process;ncRNA processing;nitrogen compound metabolic process;nucleic acid metabolic process;nucleobase-containing compound metabolic proce…	catalytic activity;methyltransferase activity;RNA methyltransferase activity;S-adenosylmethionine-dependent methyltransferase activity;transferase activity;transferase activity, transferring one-carbon groups;tRNA (adenine) methyltransferase activity;tRNA (adenine-N1-)-methyltransferase activity;tRNA methyltransferase activity	cell part;cytoplasmic part;cytosol;intracellular membrane-bounded organelle;intracellular organelle;intracellular part;macromolecular complex;membrane-bounded organelle;methyltransferase complex;nucleus;organelle;protein complex;tRNA (m1A) methyltransferase complex;tRNA methyltransferase complex		7	7	7	23.4	23.4	23.4	41.733	0	41.202	412940000	141	1	6	6	5	6	5	6	7	4	7	4
1165		1.2846	-0.269401	sp|P0CT61|RL23B_SCHPO;sp|P0CT60|RL23A_SCHPO	sp|P0CT61|RL23B_SCHPO;sp|P0CT60|RL23A_SCHPO	1531	5766;11705;13411;14905;16529;16661;20277;20349;20350;23140;24435	P0CT61	;		Color2 [DarkGray]	1	4															11	11	11	67.6	67.6	67.6	14.882	0	172.26	17735000000	724	2	10	9	10	10	10	9	9	9	11	10
1643		1.96692	-0.268897	sp|Q09899|HEM3_SCHPO	sp|Q09899|HEM3_SCHPO	2086	84;5098;13232;15508;17870;17871;25410;33210	Q09899		hem3	Color2 [DarkGray]	1	4											biosynthetic process;cellular aromatic compound metabolic process;cellular biosynthetic process;cellular macromolecule metabolic process;cellular metabolic process;cellular nitrogen compound biosynthetic process;cellular nitrogen compound metabolic process;cellular process;cellular protein metabolic process;cofactor biosynthetic process;cofactor metabolic process;heme biosynthetic process;heme me…	catalytic activity;hydroxymethylbilane synthase activity;transferase activity;transferase activity, transferring alkyl or aryl (other than methyl) groups	cell part;cytoplasm;intracellular membrane-bounded organelle;intracellular organelle;intracellular part;membrane-bounded organelle;nucleus;organelle	Porphyrin and chlorophyll metabolism	8	8	8	32.1	32.1	32.1	36.826	0	79.296	1895100000	290	1	7	8	7	8	8	7	6	8	7	8
414		1.46845	-0.266852	sp|O42915|UFD1_SCHPO	sp|O42915|UFD1_SCHPO	607	8491;14153;20717;26456;27936;34510;34622;36405	O42915		ufd1	Color2 [DarkGray]	1	4											catabolic process;cellular catabolic process;cellular macromolecule catabolic process;cellular macromolecule metabolic process;cellular metabolic process;cellular process;ER-associated protein catabolic process;macromolecule catabolic process;macromolecule metabolic process;metabolic process;modification-dependent macromolecule catabolic process;modification-dependent protein catabolic process;pr…		Cdc48p-Npl4p-Ufd1p AAA ATPase complex;cell part;cytoplasmic part;cytosol;endoplasmic reticulum;endoplasmic reticulum part;intracellular membrane-bounded organelle;intracellular organelle;intracellular organelle part;intracellular part;macromolecular complex;membrane part;membrane-bounded organelle;nucleus;organelle;organelle part;protein complex	Protein processing in endoplasmic reticulum	8	8	8	30.7	30.7	30.7	38.226	0	76.525	470960000	185	1	5	5	6	6	5	4	5	4	5	4
2259		2.22766	-0.266716	sp|Q9USV4|MEP33_SCHPO	sp|Q9USV4|MEP33_SCHPO	2836	37;610;2120;4823;8616;12365;13602;13603;16164;17122;18851;18852;26631;27380;31931	Q9USV4		mep33	Color2 [DarkGray]	1	4											biosynthetic process;cellular biosynthetic process;cellular macromolecule biosynthetic process;cellular macromolecule metabolic process;cellular metabolic process;cellular process;cellular protein metabolic process;cytoplasmic translation;establishment of localization;establishment of RNA localization;localization;macromolecule biosynthetic process;macromolecule localization;macromolecule metabol…	binding;cation binding;ion binding;metal ion binding	cell part;cytoplasmic part;cytosol;intracellular part		15	15	15	42.8	42.8	42.8	33.281	0	49.769	1472000000	335	1	11	13	9	12	12	9	11	13	9	11
2081		0.829443	-0.264983	sp|Q9P7E3|DCAM_SCHPO	sp|Q9P7E3|DCAM_SCHPO	2615	2792;19541;19559;24552;26064;29436	Q9P7E3		spe2	Color2 [DarkGray]	1	4											amine biosynthetic process;amine metabolic process;aromatic compound biosynthetic process;biosynthetic process;carboxylic acid biosynthetic process;carboxylic acid metabolic process;cellular amine metabolic process;cellular amino acid biosynthetic process;cellular amino acid metabolic process;cellular aromatic compound metabolic process;cellular biogenic amine biosynthetic process;cellular biogen…	adenosylmethionine decarboxylase activity;carbon-carbon lyase activity;carboxy-lyase activity;catalytic activity;lyase activity	cell part;cytoplasmic part;cytosol;intracellular membrane-bounded organelle;intracellular organelle;intracellular part;membrane-bounded organelle;nucleus;organelle	Arginine and proline metabolism;Cysteine and methionine metabolism	6	6	6	24.3	24.3	24.3	42.712	0	64.2	866580000	152	1	5	4	3	6	5	4	5	6	5	6
1571		2.23528	-0.264008	sp|Q09778|TSC1_SCHPO	sp|Q09778|TSC1_SCHPO	2006	1107;2139;4227;4336;9105;12677;15425;21141;21526;21912;28910;30323;33292;38182;38262	Q09778		tsc1	Color2 [DarkGray]	1	4											biological regulation;cellular process;cellular response to stimulus;conjugation;conjugation with cellular fusion;intracellular signal transduction;multi-organism process;negative regulation of biological process;negative regulation of cell communication;negative regulation of cell cycle process;negative regulation of cellular process;negative regulation of G1/S transition of mitotic cell cycle;n…	enzyme regulator activity;GTPase regulator activity;nucleoside-triphosphatase regulator activity	cell part;cytoplasm;cytoplasmic part;cytosolic part;intracellular part;macromolecular complex;protein complex;TSC1-TSC2 complex		15	15	15	21.7	21.7	21.7	103.43	0	79.631	575830000	84	1	8	8	10	6	7	9	7	9	10	8
670		0.236489	-0.260587	sp|O74360|RGA4_SCHPO	sp|O74360|RGA4_SCHPO	920	13343;18012;20687;20688;21032;25362	O74360		rga4	Color2 [DarkGray]	1	4											actin cytoskeleton organization;actin filament bundle distribution;actin filament organization;actin filament-based process;biological regulation;cellular component organization;cellular component organization at cellular level;cellular component organization or biogenesis;cellular component organization or biogenesis at cellular level;cellular localization;cellular macromolecule localization;cel…	binding;cation binding;enzyme activator activity;enzyme regulator activity;GTPase activator activity;GTPase regulator activity;ion binding;metal ion binding;nucleoside-triphosphatase regulator activity;transition metal ion binding;zinc ion binding	cell division site;cell part;cell periphery;cytoplasm;intracellular part		6	6	6	7.9	7.9	7.9	104.49	0.002649	3.2101	129900000	32	1	2	2	1	3	2	2	3	1	2	2
2339		2.17773	-0.259561	sp|Q9UTF0|YIN2_SCHPO	sp|Q9UTF0|YIN2_SCHPO	2941	27174	Q9UTF0		SPAC1705.02	Color2 [DarkGray]	1	4													cell part;cytoplasmic part;cytosol;intracellular membrane-bounded organelle;intracellular non-membrane-bounded organelle;intracellular organelle;intracellular organelle part;intracellular part;membrane-bounded organelle;non-membrane-bounded organelle;nuclear part;nucleolus;nucleus;organelle;organelle part		1	1	1	15.9	15.9	15.9	6.9518	0.0083709	2.5856	112110000	36	1	1	1	1	1	1	1	1	1	1	1
1885		0.342036	-0.259468	sp|Q92346|YDH1_SCHPO	sp|Q92346|YDH1_SCHPO	2379	22296;22297	Q92346		SPAC6G9.01c	Color2 [DarkGray]	1	4													cell part;cytoplasmic part;cytosol;intracellular membrane-bounded organelle;intracellular organelle;intracellular part;membrane-bounded organelle;nucleus;organelle		2	2	2	11.6	11.6	11.6	10.342	0.0013657	4.0186	199820000	31	1	2	2	1	2	2	2	2	2	2	2
1512		0.69798	-0.257559	sp|Q09329|MLO2_SCHPO	sp|Q09329|MLO2_SCHPO	1933	2031;5836;7909;12473;22280;35523	Q09329		mlo2	Color2 [DarkGray]	1	4											cell cycle process;cellular component organization;cellular component organization at cellular level;cellular component organization or biogenesis;cellular component organization or biogenesis at cellular level;cellular macromolecule metabolic process;cellular metabolic process;cellular process;cellular protein metabolic process;chromosome organization;chromosome segregation;macromolecule metabol…	binding;cation binding;ion binding;metal ion binding;transition metal ion binding;zinc ion binding	cell part;cytoplasm;cytoplasmic part;cytosol;intracellular membrane-bounded organelle;intracellular organelle;intracellular part;membrane-bounded organelle;nucleus;organelle		6	6	6	21.3	21.3	21.3	38.078	0	17.857	267120000	65	1	5	3	3	4	5	3	3	6	3	4
1759		2.59317	-0.257476	sp|Q10277|MSA1_SCHPO	sp|Q10277|MSA1_SCHPO	2223	1692;3942;4826;5427;10062;16972;28091;36248	Q10277		msa1	Color2 [DarkGray]	1	4											biological regulation;biosynthetic process;cellular biosynthetic process;cellular macromolecule biosynthetic process;cellular macromolecule metabolic process;cellular metabolic process;cellular nitrogen compound metabolic process;cellular process;macromolecule biosynthetic process;macromolecule metabolic process;metabolic process;negative regulation of biological process;negative regulation of co…	binding;nucleic acid binding;nucleotide binding;RNA binding	cell part;cytoplasmic part;cytosol;intracellular part		8	8	8	20.8	20.8	20.8	59.117	0	47.876	354700000	170	1	6	7	5	5	6	5	5	6	6	7
2225		2.37622	-0.256068	sp|Q9USL4|NUP61_SCHPO	sp|Q9USL4|NUP61_SCHPO	2792	5700;8702;9810;11100;12583;16827;16970;19419;25872;28203;28356;28825;29674;30012;30273;30820;31170	Q9USL4		nup61	Color2 [DarkGray]	1	4											establishment of localization;establishment of localization in cell;establishment of protein localization;establishment of RNA localization;intracellular transport;mRNA transport;nuclear transport;nucleic acid transport;nucleobase-containing compound transport;nucleocytoplasmic transport;protein transport;RNA transport;transport		cell part;intracellular membrane-bounded organelle;intracellular organelle;intracellular organelle part;intracellular part;macromolecular complex;membrane part;membrane-bounded organelle;nuclear part;nuclear pore;nucleus;organelle;organelle part;pore complex;protein complex		17	17	17	42.6	42.6	42.6	59.165	0	156.13	1966000000	489	1	13	12	15	12	12	13	15	12	11	11
178		1.80047	-0.250807	sp|O13970|RT04_SCHPO	sp|O13970|RT04_SCHPO	295	12262;14007;16853;17059;21098;23218;31973;36669	O13970		mrp4	Color2 [DarkGray]	1	4											biosynthetic process;cellular biosynthetic process;cellular component organization;cellular component organization at cellular level;cellular component organization or biogenesis;cellular component organization or biogenesis at cellular level;cellular macromolecule biosynthetic process;cellular macromolecule metabolic process;cellular metabolic process;cellular process;cellular protein metabolic …	binding;nucleic acid binding;RNA binding;structural constituent of ribosome;structural molecule activity;tRNA binding	cell part;cytoplasmic part;intracellular membrane-bounded organelle;intracellular organelle;intracellular organelle part;intracellular part;macromolecular complex;membrane-bounded organelle;mitochondrial part;mitochondrial small ribosomal subunit;mitochondrion;organellar small ribosomal subunit;organelle;organelle part;ribonucleoprotein complex;small ribosomal subunit	Ribosome	8	8	8	35	35	35	29.311	0	27.084	424660000	154	1	4	4	6	4	3	5	5	4	3	3
985		1.78356	-0.250795	sp|O94396|PUS1_SCHPO	sp|O94396|PUS1_SCHPO	1313	1995;6479;11554;12065;19200;22458;24943;29226;31458;32004;32087;34436	O94396		pus1	Color2 [DarkGray]	1	4											cellular macromolecule metabolic process;cellular metabolic process;cellular nitrogen compound metabolic process;cellular process;macromolecule metabolic process;macromolecule modification;metabolic process;ncRNA metabolic process;ncRNA processing;nitrogen compound metabolic process;nucleic acid metabolic process;nucleobase-containing compound metabolic process;primary metabolic process;pseudouri…	binding;catalytic activity;cation binding;intramolecular transferase activity;ion binding;isomerase activity;metal ion binding;nucleic acid binding;pseudouridine synthase activity;RNA binding	cell part;intracellular membrane-bounded organelle;intracellular organelle;intracellular part;membrane-bounded organelle;nucleus;organelle		12	12	12	26.4	26.4	26.4	60.323	0	67.557	1362500000	102	1	8	6	9	7	10	8	7	7	5	8
1152		1.21127	-0.249858	sp|P08463|CKS1_SCHPO	sp|P08463|CKS1_SCHPO	1516	1221;11207;14748;18366;36909	P08463		suc1	Color2 [DarkGray]	1	4											activation of protein kinase activity;biological regulation;cell cycle;cell division;cellular process;positive regulation of biological process;positive regulation of catalytic activity;positive regulation of cell cycle;positive regulation of cellular process;positive regulation of cyclin-dependent protein kinase activity;positive regulation of kinase activity;positive regulation of molecular fun…	binding;cation binding;ion binding;metal ion binding;protein binding;protein complex binding;transition metal ion binding;zinc ion binding	cell part;cyclin-dependent protein kinase holoenzyme complex;cytoplasmic part;cytosol;intracellular membrane-bounded organelle;intracellular organelle;intracellular part;macromolecular complex;membrane-bounded organelle;nucleus;organelle;protein complex	Cell cycle - yeast;Pathways in cancer;Small cell lung cancer	5	5	5	62.8	62.8	62.8	13.446	0	22.106	499970000	246	1	4	5	5	4	5	5	5	4	5	4
2521		0.237787	-0.246729	sp|Q9Y822|RM16_SCHPO	sp|Q9Y822|RM16_SCHPO	3175	10207;11953;26096;27199;34868;35434	Q9Y822		mrpl16	Color2 [DarkGray]	1	4											biosynthetic process;cellular biosynthetic process;cellular component organization;cellular component organization at cellular level;cellular component organization or biogenesis;cellular component organization or biogenesis at cellular level;cellular macromolecule biosynthetic process;cellular macromolecule metabolic process;cellular metabolic process;cellular process;cellular protein metabolic …	binding;catalytic activity;nucleic acid binding;peptidyltransferase activity;RNA binding;rRNA binding;structural constituent of ribosome;structural molecule activity;transferase activity;transferase activity, transferring acyl groups;transferase activity, transferring amino-acyl groups	cell part;cytoplasm;cytoplasmic part;intracellular organelle part;intracellular part;large ribosomal subunit;macromolecular complex;mitochondrial large ribosomal subunit;mitochondrial part;organellar large ribosomal subunit;organelle part;ribonucleoprotein complex		6	6	6	32.6	32.6	32.6	24.387	0	18.836	124410000	39	1	1	2	4	0	0	5	4	1	5	1
681		1.6559	-0.244934	sp|O74395|STR1_SCHPO	sp|O74395|STR1_SCHPO	937	4757;9320;23327;24078;24342;28452;34183;37830	O74395		str1	Color2 [DarkGray]	1	4											biological regulation;cation homeostasis;cellular cation homeostasis;cellular chemical homeostasis;cellular homeostasis;cellular ion homeostasis;cellular iron ion homeostasis;cellular metal ion homeostasis;cellular process;chemical homeostasis;homeostatic process;ion homeostasis;iron assimilation;iron assimilation by chelation and transport;iron ion homeostasis;metal ion homeostasis;regulation of…	cation transmembrane transporter activity;inorganic cation transmembrane transporter activity;ion transmembrane transporter activity;iron ion transmembrane transporter activity;metal ion transmembrane transporter activity;siderophore transmembrane transporter activity;siderophore transporter activity;substrate-specific transmembrane transporter activity;substrate-specific transporter activity;tra…	cell part;cytoplasmic part;endoplasmic reticulum;integral to membrane;intracellular membrane-bounded organelle;intracellular organelle;intracellular part;intrinsic to membrane;membrane part;membrane-bounded organelle;organelle		8	8	8	16.5	16.5	16.5	68.155	0	52.252	782250000	204	1	5	6	5	6	7	6	6	6	6	5
23		2.49986	-0.243729	sp|O13326|CYSD_SCHPO	sp|O13326|CYSD_SCHPO	103	821;2837;2904;5262;10003;13160;13246;13296;17396;17822;18518;22770;22771;23867;25421;27014;32467;33737;35360;36615;36616	O13326		SPBC428.11	Color2 [DarkGray]	1	4											amine biosynthetic process;amine metabolic process;aspartate family amino acid biosynthetic process;aspartate family amino acid metabolic process;biosynthetic process;carboxylic acid biosynthetic process;carboxylic acid metabolic process;cellular amine metabolic process;cellular amino acid biosynthetic process;cellular amino acid metabolic process;cellular biosynthetic process;cellular ketone met…	binding;carbon-oxygen lyase activity;catalytic activity;cofactor binding;cysteine synthase activity;lyase activity;O-acetylhomoserine aminocarboxypropyltransferase activity;pyridoxal phosphate binding;transferase activity;transferase activity, transferring alkyl or aryl (other than methyl) groups;vitamin B6 binding;vitamin binding	cell part;cytoplasm;cytoplasmic part;cytosol;intracellular membrane-bounded organelle;intracellular organelle;intracellular part;membrane-bounded organelle;nucleus;organelle	Cysteine and methionine metabolism	21	21	21	86.9	86.9	86.9	46.408	0	323.31	27379000000	1969	1	19	18	19	19	19	19	20	18	20	19
2350		0.693529	-0.243356	sp|Q9UTI2|GLRX2_SCHPO	sp|Q9UTI2|GLRX2_SCHPO	2952	1253;24752;30303	Q9UTI2		grx2	Color2 [DarkGray]	1	4											biological regulation;cell redox homeostasis;cellular homeostasis;cellular metabolic process;cellular process;cellular response to chemical stimulus;cellular response to oxidative stress;cellular response to oxygen radical;cellular response to reactive oxygen species;cellular response to stimulus;cellular response to stress;cellular response to superoxide;homeostatic process;metabolic process;rea…	antioxidant activity;catalytic activity;disulfide oxidoreductase activity;electron carrier activity;glutathione disulfide oxidoreductase activity;glutathione peroxidase activity;glutathione transferase activity;oxidoreductase activity;oxidoreductase activity, acting on a sulfur group of donors;oxidoreductase activity, acting on peroxide as acceptor;peptide disulfide oxidoreductase activity;peroxi…	cell part;cytoplasmic part;intracellular membrane-bounded organelle;intracellular organelle;intracellular part;membrane-bounded organelle;mitochondrion;nucleus;organelle		3	3	3	33.6	33.6	33.6	12.235	0	17.5	246340000	65	1	3	3	2	3	3	2	2	3	2	3
22		1.27436	-0.241834	sp|O13310|ORB6_SCHPO	sp|O13310|ORB6_SCHPO	102	4026;7627;7707;10712;20877;21028;22190;33731	O13310		orb6	Color2 [DarkGray]	1	4											actin cytoskeleton organization;actin filament-based process;biological regulation;cell wall assembly;cellular component assembly;cellular component assembly at cellular level;cellular component organization;cellular component organization at cellular level;cellular component organization or biogenesis;cellular component organization or biogenesis at cellular level;cellular process;cellular respo…	adenyl nucleotide binding;adenyl ribonucleotide binding;ATP binding;binding;catalytic activity;kinase activity;nucleotide binding;phosphotransferase activity, alcohol group as acceptor;protein kinase activity;protein serine/threonine kinase activity;purine nucleotide binding;purine ribonucleoside triphosphate binding;purine ribonucleotide binding;ribonucleotide binding;transferase activity;transf…	cell cortex of cell tip;cell cortex part;cell part;cytoplasmic part;cytosol;intracellular membrane-bounded organelle;intracellular organelle;intracellular part;membrane-bounded organelle;nucleus;organelle		8	8	8	21.5	21.5	21.5	54.691	0	24.159	590830000	230	1	8	8	6	8	7	8	6	7	7	7
626		1.80846	-0.240456	sp|O60163|AK_SCHPO	sp|O60163|AK_SCHPO	867	2526;4481;4781;5101;6832;7802;8712;8713;9266;11105;11980;12313;12589;14303;14906;18894;19790;23959;23960;24189;27198;33656;35053;35505;35877	O60163		SPBC19F5.04	Color2 [DarkGray]	1	4											amine biosynthetic process;amine metabolic process;aspartate family amino acid biosynthetic process;aspartate family amino acid metabolic process;aspartate metabolic process;biosynthetic process;carboxylic acid biosynthetic process;carboxylic acid metabolic process;cellular amine metabolic process;cellular amino acid biosynthetic process;cellular amino acid metabolic process;cellular biosynthetic…	adenyl nucleotide binding;adenyl ribonucleotide binding;amine binding;amino acid binding;amino acid kinase activity;aspartate kinase activity;ATP binding;binding;carboxylic acid binding;catalytic activity;kinase activity;nucleotide binding;phosphotransferase activity, carboxyl group as acceptor;purine nucleotide binding;purine ribonucleoside triphosphate binding;purine ribonucleotide binding;ribo…	cell part;cytoplasmic part;cytosol;intracellular part	Cysteine and methionine metabolism;Glycine, serine and threonine metabolism;Lysine biosynthesis	25	25	25	60.3	60.3	60.3	56.812	0	241.41	8544500000	1194	1	18	18	19	18	21	19	17	16	17	18
639		1.67232	-0.237893	sp|O60185|MTNA_SCHPO	sp|O60185|MTNA_SCHPO	883	4229;8124;9151;9297;10705;10706;13498;14143;15479;19943;21267;21268;23053;26551;29431;37597	O60185		mri1	Color2 [DarkGray]	1	4											amine biosynthetic process;amine metabolic process;amino acid salvage;aspartate family amino acid biosynthetic process;aspartate family amino acid metabolic process;biosynthetic process;carboxylic acid biosynthetic process;carboxylic acid metabolic process;cellular amine metabolic process;cellular amino acid biosynthetic process;cellular amino acid metabolic process;cellular biosynthetic process;…	catalytic activity;intramolecular oxidoreductase activity;intramolecular oxidoreductase activity, interconverting aldoses and ketoses;isomerase activity;S-methyl-5-thioribose-1-phosphate isomerase activity	cell part;cytoplasm;cytoplasmic part;cytosol;intracellular membrane-bounded organelle;intracellular organelle;intracellular part;membrane-bounded organelle;nucleus;organelle	Cysteine and methionine metabolism	16	16	16	52.4	52.4	52.4	39.379	0	146.96	1575300000	404	1	10	11	11	11	10	12	10	12	10	11
1432		0.903343	-0.237643	sp|P87123|RPB11_SCHPO	sp|P87123|RPB11_SCHPO	1834	29301;29926;29927;35424;36019;37175	P87123		rpb11	Color2 [DarkGray]	1	4											biosynthetic process;cellular biosynthetic process;cellular macromolecule biosynthetic process;cellular macromolecule metabolic process;cellular metabolic process;cellular nitrogen compound metabolic process;cellular process;macromolecule biosynthetic process;macromolecule metabolic process;metabolic process;nitrogen compound metabolic process;nucleic acid metabolic process;nucleobase-containing …	binding;catalytic activity;DNA binding;DNA-directed RNA polymerase activity;nucleic acid binding;nucleotidyltransferase activity;RNA polymerase activity;transferase activity;transferase activity, transferring phosphorus-containing groups	cell part;cytoplasmic part;cytosol;DNA-directed RNA polymerase complex;DNA-directed RNA polymerase II, core complex;DNA-directed RNA polymerase II, holoenzyme;intracellular membrane-bounded organelle;intracellular organelle;intracellular organelle part;intracellular part;macromolecular complex;membrane-bounded organelle;nuclear DNA-directed RNA polymerase complex;nuclear part;nucleoplasm part;nuc…	Huntington's disease;Purine metabolism;Pyrimidine metabolism;RNA polymerase	6	6	6	56.9	56.9	56.9	14.127	0	13.831	702180000	133	1	5	5	6	4	5	5	6	4	5	5
2190		1.34211	-0.2374	sp|Q9US06|PAF1_SCHPO	sp|Q9US06|PAF1_SCHPO	2749	2097;4365;4366;19209;26809;27460;28757;31636;33529;33591;37115;37116	Q9US06		SPAC664.03	Color2 [DarkGray]	1	4											biological regulation;biosynthetic process;cellular biosynthetic process;cellular macromolecule metabolic process;cellular metabolic process;cellular nitrogen compound metabolic process;cellular process;macromolecule metabolic process;metabolic process;nitrogen compound metabolic process;nucleic acid metabolic process;nucleobase-containing compound metabolic process;primary metabolic process;regu…		Cdc73/Paf1 complex;cell part;cytoplasmic part;cytosol;intracellular membrane-bounded organelle;intracellular organelle;intracellular organelle part;intracellular part;macromolecular complex;membrane-bounded organelle;nuclear part;nucleoplasm part;nucleus;organelle;organelle part;protein complex;transcription elongation factor complex		12	12	12	27.4	27.4	27.4	51.189	0	71.089	615580000	169	1	7	7	9	7	8	7	6	7	7	6
179		0.579747	-0.234918	sp|O13971|SGD1_SCHPO	sp|O13971|SGD1_SCHPO	296	8449;9308;19495;20989;35942	O13971		sgd1	Color2 [DarkGray]	1	4											cellular component biogenesis;cellular component biogenesis at cellular level;cellular component organization or biogenesis;cellular component organization or biogenesis at cellular level;cellular process;ribonucleoprotein complex biogenesis;ribosomal small subunit biogenesis	binding;nucleic acid binding;RNA binding	cell part;intracellular membrane-bounded organelle;intracellular non-membrane-bounded organelle;intracellular organelle;intracellular organelle part;intracellular part;membrane-bounded organelle;non-membrane-bounded organelle;nuclear part;nucleolus;nucleus;organelle;organelle part		5	5	5	6.7	6.7	6.7	87.87	0	10.784	94950000	36	1	2	2	3	2	2	2	3	2	2	3
1459		1.39326	-0.23372	sp|P87214|HEM4_SCHPO	sp|P87214|HEM4_SCHPO	1870	5058;10550;30096	P87214		ups1	Color2 [DarkGray]	1	4											biosynthetic process;cellular aromatic compound metabolic process;cellular biosynthetic process;cellular metabolic process;cellular nitrogen compound biosynthetic process;cellular nitrogen compound metabolic process;cellular process;cofactor biosynthetic process;cofactor metabolic process;heme biosynthetic process;heme metabolic process;heterocycle biosynthetic process;heterocycle metabolic proce…	carbon-oxygen lyase activity;catalytic activity;hydro-lyase activity;lyase activity;uroporphyrinogen-III synthase activity	cell part;cytoplasmic part;cytosol;intracellular membrane-bounded organelle;intracellular organelle;intracellular part;membrane-bounded organelle;nucleus;organelle	Porphyrin and chlorophyll metabolism	3	3	3	15.1	15.1	15.1	28.515	0.0003488	4.6756	82233000	33	1	2	2	3	2	1	1	2	2	2	2
1167		1.86595	-0.232465	sp|P0CT65|RS16B_SCHPO;sp|P0CT64|RS16A_SCHPO	sp|P0CT65|RS16B_SCHPO;sp|P0CT64|RS16A_SCHPO	1533	1280;1567;9922;9923;11426;16541;22602;22956;26579;32365;35257;35716;36366;36367	P0CT65	;		Color2 [DarkGray]	1	4															14	14	14	74.3	74.3	74.3	15.395	0	143.08	46255000000	1017	2	11	10	11	10	9	11	11	12	10	10
945		1.43505	-0.231353	sp|O94316|SN114_SCHPO	sp|O94316|SN114_SCHPO	1269	2425;6061;10737;10879;12358;12555;13322;13323;15710;19012;19014;20003;20015;21843;21983;25319;26518;28486;29031;30705;32489;33734;37223;38270	O94316		cwf10	Color2 [DarkGray]	1	4											assembly of spliceosomal tri-snRNP;cellular component assembly;cellular component assembly at cellular level;cellular component organization;cellular component organization at cellular level;cellular component organization or biogenesis;cellular component organization or biogenesis at cellular level;cellular macromolecular complex assembly;cellular macromolecular complex subunit organization;cell…	binding;catalytic activity;GTP binding;GTPase activity;guanyl nucleotide binding;guanyl ribonucleotide binding;hydrolase activity;hydrolase activity, acting on acid anhydrides;hydrolase activity, acting on acid anhydrides, in phosphorus-containing anhydrides;nucleoside-triphosphatase activity;nucleotide binding;purine nucleotide binding;purine ribonucleoside triphosphate binding;purine ribonucleo…	cell part;cytoplasmic part;cytosol;intracellular membrane-bounded organelle;intracellular organelle;intracellular organelle part;intracellular part;macromolecular complex;membrane-bounded organelle;nuclear part;nucleus;organelle;organelle part;protein complex;Prp19 complex;ribonucleoprotein complex;small nuclear ribonucleoprotein complex;spliceosomal complex;U4/U6 x U5 tri-snRNP complex;U5 snRNP	Spliceosome	24	23	23	31.4	30.4	30.4	111.31	0	92.604	1334400000	379	1	16	17	12	15	15	15	15	16	12	14
1656		1.10254	-0.225956	sp|Q09920|FIO1_SCHPO	sp|Q09920|FIO1_SCHPO	2100	5164;10475;23145;26951;33172;36727;36852;38252	Q09920		fio1	Color2 [DarkGray]	1	4											biological regulation;cation homeostasis;cellular cation homeostasis;cellular chemical homeostasis;cellular homeostasis;cellular ion homeostasis;cellular iron ion homeostasis;cellular metal ion homeostasis;cellular process;chemical homeostasis;homeostatic process;ion homeostasis;iron assimilation;iron assimilation by reduction and transport;iron ion homeostasis;metal ion homeostasis;regulation of…	binding;catalytic activity;cation binding;copper ion binding;ferroxidase activity;ion binding;metal ion binding;oxidoreductase activity;oxidoreductase activity, oxidizing metal ions;oxidoreductase activity, oxidizing metal ions, oxygen as acceptor;transition metal ion binding	cell part;cytoplasmic part;endoplasmic reticulum;integral to membrane;intracellular membrane-bounded organelle;intracellular organelle;intracellular part;intrinsic to membrane;membrane;membrane part;membrane-bounded organelle;organelle;plasma membrane		8	8	8	14.6	14.6	14.6	69.907	0	63.996	2496500000	416	1	7	6	8	6	7	7	7	7	8	5
806		2.26295	-0.225594	sp|O74791|GRN1_SCHPO	sp|O74791|GRN1_SCHPO	1097	4681;4682;10746;12986;13600;13841;14513;17390;21530;21531;21681;23722;24952;26718;27746;30391;30511;33801;36082;37177	O74791		grn1	Color2 [DarkGray]	1	4											biological regulation;cellular localization;cellular macromolecule metabolic process;cellular metabolic process;cellular nitrogen compound metabolic process;cellular process;establishment of localization;establishment of localization in cell;establishment of organelle localization;establishment of protein localization;establishment of ribosome localization;intracellular transport;localization;mac…	binding;catalytic activity;GTP binding;GTPase activity;guanyl nucleotide binding;guanyl ribonucleotide binding;hydrolase activity;hydrolase activity, acting on acid anhydrides;hydrolase activity, acting on acid anhydrides, in phosphorus-containing anhydrides;nucleic acid binding;nucleoside-triphosphatase activity;nucleotide binding;purine nucleotide binding;purine ribonucleoside triphosphate bind…	cell part;intracellular membrane-bounded organelle;intracellular non-membrane-bounded organelle;intracellular organelle;intracellular organelle part;intracellular part;membrane-bounded organelle;non-membrane-bounded organelle;nuclear part;nucleolus;nucleus;organelle;organelle part	Ribosome biogenesis in eukaryotes	20	20	20	52.8	52.8	52.8	52.434	0	190.85	3227400000	557	1	15	11	17	14	12	19	17	11	16	11
2015		2.77488	-0.225261	sp|Q9P5N2|AAT1_SCHPO	sp|Q9P5N2|AAT1_SCHPO	2535	5417;5442;10598;12274;18054;28727;32314	Q9P5N2		aat1	Color2 [DarkGray]	1	4												active transmembrane transporter activity;amine transmembrane transporter activity;amino acid transmembrane transporter activity;antiporter activity;arginine transmembrane transporter activity;basic amino acid transmembrane transporter activity;carboxylic acid transmembrane transporter activity;L-amino acid transmembrane transporter activity;L-lysine transmembrane transporter activity;organic aci…	cell part;cell pole;cell tip;cytoplasmic part;Golgi apparatus;Golgi apparatus part;Golgi membrane;integral to membrane;integral to plasma membrane;intracellular membrane-bounded organelle;intracellular organelle;intracellular organelle part;intracellular part;intrinsic to membrane;intrinsic to plasma membrane;membrane;membrane part;membrane-bounded organelle;organelle;organelle membrane;organelle…		7	7	3	14.5	14.5	8.6	63.259	0	36.795	1186700000	225	1	6	6	6	6	7	6	6	6	4	6
2155		0.96831	-0.224128	sp|Q9P7Y0|SSR4_SCHPO	sp|Q9P7Y0|SSR4_SCHPO	2703	258;1931;7705;8625;12553;15946;16619;27621;32998;34835;38124	Q9P7Y0		ssr4	Color2 [DarkGray]	1	4											biological regulation;biosynthetic process;cellular biosynthetic process;cellular component organization;cellular component organization at cellular level;cellular component organization or biogenesis;cellular component organization or biogenesis at cellular level;cellular macromolecule biosynthetic process;cellular macromolecule metabolic process;cellular metabolic process;cellular nitrogen comp…		cell part;chromatin;chromatin remodeling complex;chromosomal part;cytoplasmic part;cytosol;intracellular membrane-bounded organelle;intracellular organelle;intracellular organelle part;intracellular part;macromolecular complex;membrane-bounded organelle;nuclear chromatin;nuclear chromosome part;nuclear part;nucleus;organelle;organelle part;protein complex;RSC complex;SWI/SNF complex;SWI/SNF-type …		11	11	11	34.4	34.4	34.4	44.254	0	35.326	516580000	198	1	8	5	8	5	9	9	10	7	8	9
1878		1.23539	-0.223506	sp|Q8WZK0|US107_SCHPO	sp|Q8WZK0|US107_SCHPO	2369	4801;6682;10203;13486;15152;15199;17808;21045;22647;35319;35892	Q8WZK0		usp107	Color2 [DarkGray]	1	4											biological regulation;cellular component assembly;cellular component assembly at cellular level;cellular component organization;cellular component organization at cellular level;cellular component organization or biogenesis;cellular component organization or biogenesis at cellular level;cellular macromolecular complex assembly;cellular macromolecular complex subunit organization;cellular macromol…	binding;mRNA binding;nucleic acid binding;nucleotide binding;RNA binding	cell part;cytoplasmic part;cytosol;intracellular membrane-bounded organelle;intracellular organelle;intracellular organelle part;intracellular part;macromolecular complex;membrane-bounded organelle;nuclear part;nucleus;organelle;organelle part;ribonucleoprotein complex;small nuclear ribonucleoprotein complex;spliceosomal complex;U1 snRNP		11	11	11	20.9	20.9	20.9	81.043	0	104.6	533830000	149	1	7	5	9	4	6	10	9	7	7	8
426		4.29679	-0.223178	sp|O42937|COPB2_SCHPO	sp|O42937|COPB2_SCHPO	619	1423;1765;3542;4537;5141;5435;5527;6774;7399;8505;9439;10395;11090;12120;12187;13274;13275;13359;14568;16051;18035;18036;20345;20879;28295;29232;31156;35978;36289;36332;36422;36843;38402	O42937		sec27	Color2 [DarkGray]	1	4											cellular process;endosome transport;endosome transport via multivesicular body sorting pathway;ER to Golgi vesicle-mediated transport;establishment of localization;establishment of localization in cell;establishment of protein localization;Golgi vesicle transport;intracellular protein transport;intracellular transport;late endosome to vacuole transport;late endosome to vacuole transport via multi…	structural molecule activity	cell part;COPI vesicle coat;cytoplasmic part;cytoplasmic vesicle part;cytosol;Golgi apparatus part;intracellular membrane-bounded organelle;intracellular organelle;intracellular organelle part;intracellular part;macromolecular complex;membrane coat;membrane part;membrane-bounded organelle;nucleus;organelle;organelle part;protein complex;vesicle coat		33	33	33	55.2	55.2	55.2	89.802	0	323.31	11917000000	1654	1	21	23	24	23	23	26	25	25	25	24
1489		1.69441	-0.222058	sp|Q06975|GAR1_SCHPO	sp|Q06975|GAR1_SCHPO	1910	13548;15218;36407;36408	Q06975		gar1	Color2 [DarkGray]	1	4											cellular macromolecule metabolic process;cellular metabolic process;cellular nitrogen compound metabolic process;cellular process;macromolecule metabolic process;macromolecule modification;metabolic process;ncRNA metabolic process;ncRNA processing;nitrogen compound metabolic process;nucleic acid metabolic process;nucleobase-containing compound metabolic process;primary metabolic process;pseudouri…	binding;box H/ACA snoRNA binding;nucleic acid binding;RNA binding;snoRNA binding	box H/ACA RNP complex;box H/ACA snoRNP complex;cell part;intracellular membrane-bounded organelle;intracellular non-membrane-bounded organelle;intracellular organelle;intracellular organelle part;intracellular part;macromolecular complex;membrane-bounded organelle;non-membrane-bounded organelle;nuclear part;nucleolar part;nucleolus;nucleus;organelle;organelle part;ribonucleoprotein complex;small …	Ribosome biogenesis in eukaryotes	4	4	4	27.3	27.3	27.3	20.131	0	43.473	1572300000	215	1	3	3	4	3	3	2	4	2	3	4
220		0.258561	-0.221846	sp|O14076|YEAB_SCHPO	sp|O14076|YEAB_SCHPO	353	2309;15650;23090;30348	O14076			Color2 [DarkGray]	1	4											catabolic process;cellular catabolic process;cellular macromolecule catabolic process;cellular macromolecule metabolic process;cellular metabolic process;cellular nitrogen compound metabolic process;cellular process;macromolecule catabolic process;macromolecule metabolic process;metabolic process;modification-dependent macromolecule catabolic process;mRNA catabolic process;mRNA metabolic process;…		cell part;exosome (RNase complex);intracellular membrane-bounded organelle;intracellular non-membrane-bounded organelle;intracellular organelle;intracellular organelle part;intracellular part;macromolecular complex;membrane-bounded organelle;non-membrane-bounded organelle;nuclear exosome (RNase complex);nuclear part;nucleolus;nucleus;organelle;organelle part;protein complex	RNA degradation	4	4	4	16.5	16.5	16.5	21.505	0	7.8466	98223000	58	1	3	2	2	3	3	3	2	3	4	2
1631		2.06586	-0.219875	sp|Q09878|MET10_SCHPO	sp|Q09878|MET10_SCHPO	2074	374;375;616;1583;3291;5207;5208;6005;7736;8110;8825;8826;9886;9887;13151;13936;13966;14283;14301;16120;16277;16642;16838;20548;20573;21258;21411;22930;23815;23976;25933;25934;26335;26336;26529;26530;26861;27238;28935;29562;30795;31971;32223;32860;33259;33260;33718;34221;37419;37839;38213	Q09878		SPCC584.01c	Color2 [DarkGray]	1	4											amine biosynthetic process;amine metabolic process;aspartate family amino acid biosynthetic process;aspartate family amino acid metabolic process;biosynthetic process;carboxylic acid biosynthetic process;carboxylic acid metabolic process;cellular amine metabolic process;cellular amino acid biosynthetic process;cellular amino acid metabolic process;cellular biosynthetic process;cellular ketone met…	catalytic activity;monooxygenase activity;NADPH-hemoprotein reductase activity;oxidoreductase activity;oxidoreductase activity, acting on a sulfur group of donors;oxidoreductase activity, acting on a sulfur group of donors, NAD or NADP as acceptor;oxidoreductase activity, acting on NADH or NADPH;oxidoreductase activity, acting on NADH or NADPH, heme protein as acceptor;oxidoreductase activity, ac…	cell part;cytoplasm;cytoplasmic part;cytosol;intracellular part;macromolecular complex;protein complex;sulfite reductase complex (NADPH)	Sulfur metabolism	51	51	51	58.4	58.4	58.4	111.35	0	323.31	25620000000	3377	1	43	42	44	46	45	43	42	43	41	42
2075		0.558614	-0.218836	sp|Q9P7D1|YOFI_SCHPO	sp|Q9P7D1|YOFI_SCHPO	2609	15723;23622;28127;28299	Q9P7D1		SPBP4H10.18c	Color2 [DarkGray]	1	4													cell part;cytoplasmic part;intracellular membrane-bounded organelle;intracellular organelle;intracellular part;membrane-bounded organelle;mitochondrion;organelle		4	4	4	13.4	13.4	13.4	35.879	0	14.14	895310000	94	1	3	3	4	4	3	4	4	4	4	3
2237		1.54735	-0.218585	sp|Q9USP0|EI2BA_SCHPO	sp|Q9USP0|EI2BA_SCHPO	2809	3827;9201;12005;13047;13318;24569;28677;32108;34057	Q9USP0		tif221	Color2 [DarkGray]	1	4											cellular process;cytoplasmic translational initiation;translational initiation	binding;nucleic acid binding;RNA binding;translation factor activity, nucleic acid binding;translation initiation factor activity	cell part;cytoplasmic part;cytosol;eukaryotic translation initiation factor 2B complex;intracellular membrane-bounded organelle;intracellular organelle;intracellular part;macromolecular complex;membrane-bounded organelle;nucleus;organelle;protein complex	RNA transport	9	9	9	38.7	38.7	38.7	37.773	0	53.359	805090000	328	1	5	5	6	5	6	6	6	5	5	4
1006		2.11798	-0.216468	sp|O94441|YPP1_SCHPO	sp|O94441|YPP1_SCHPO	1339	1260;3027;11755;17712;19744;21854;23927;24849;26393;27680;27727;31103;35692;36791	O94441		ypp1	Color2 [DarkGray]	1	4											cellular component organization;cellular component organization or biogenesis;cellular membrane organization;cellular process;endocytosis;establishment of localization;establishment of localization in cell;establishment of protein localization;intracellular protein transport;intracellular transport;membrane invagination;membrane organization;protein transport;transport;vesicle-mediated transport		cell division site;cell part;cell pole;cell tip;cytoplasm;cytoplasmic part;cytosol;intracellular part;macromolecular complex;protein complex		14	14	14	17.4	17.4	17.4	98.306	0	40.005	437310000	116	1	7	6	6	8	5	4	5	7	10	7
263		0.271943	-0.216448	sp|O14178|RM40_SCHPO	sp|O14178|RM40_SCHPO	411	24508;31413;35408;35429	O14178		mrpl40	Color2 [DarkGray]	1	4											biosynthetic process;cellular biosynthetic process;cellular component organization;cellular component organization at cellular level;cellular component organization or biogenesis;cellular component organization or biogenesis at cellular level;cellular macromolecule biosynthetic process;cellular macromolecule metabolic process;cellular metabolic process;cellular process;cellular protein metabolic …	structural constituent of ribosome;structural molecule activity	cell part;cytoplasmic part;intracellular membrane-bounded organelle;intracellular organelle;intracellular organelle part;intracellular part;large ribosomal subunit;macromolecular complex;membrane-bounded organelle;mitochondrial large ribosomal subunit;mitochondrial part;mitochondrion;organellar large ribosomal subunit;organelle;organelle part;ribonucleoprotein complex		4	4	4	13.3	13.3	13.3	31.76	0.0026403	3.1005	170700000	43	1	4	3	2	3	4	1	2	4	2	4
2452		1.92645	-0.215865	sp|Q9Y6Z9|SOU1_SCHPO	sp|Q9Y6Z9|SOU1_SCHPO	3077	632;1409;1410;1501;3008;16223;18183;18184;27817;32988;33140;35346;35347;36127;36642	Q9Y6Z9		sou1	Color2 [DarkGray]	1	4											carbohydrate metabolic process;metabolic process;primary metabolic process	catalytic activity;oxidoreductase activity;oxidoreductase activity, acting on CH-OH group of donors;oxidoreductase activity, acting on the CH-OH group of donors, NAD or NADP as acceptor;sorbose reductase activity	cell part;cytoplasmic part;intracellular membrane-bounded organelle;intracellular organelle;intracellular part;membrane-bounded organelle;mitochondrion;organelle		15	15	15	65.1	65.1	65.1	27.437	0	274.29	6776400000	874	1	11	11	10	12	10	12	11	10	12	11
814		0.667743	-0.214586	sp|O74809|YGNJ_SCHPO	sp|O74809|YGNJ_SCHPO	1108	2050;10965;10966;29385	O74809		SPBC2D10.19c	Color2 [DarkGray]	1	4											cellular component biogenesis;cellular component biogenesis at cellular level;cellular component organization or biogenesis;cellular component organization or biogenesis at cellular level;cellular process;ribonucleoprotein complex biogenesis;ribosomal large subunit biogenesis		cell part;intracellular membrane-bounded organelle;intracellular non-membrane-bounded organelle;intracellular organelle;intracellular organelle part;intracellular part;membrane-bounded organelle;non-membrane-bounded organelle;nuclear part;nucleolus;nucleus;organelle;organelle part		4	4	4	33.3	33.3	33.3	11.637	0	8.8737	191680000	62	1	2	3	3	4	4	4	3	3	2	4
2060		1.96967	-0.213932	sp|Q9P783|RRB1_SCHPO	sp|Q9P783|RRB1_SCHPO	2593	59;7531;12732;15214;16403;21489;29163;30469;31570;32910;34441;35451;36723;36724	Q9P783		rrb1	Color2 [DarkGray]	1	4											cellular component biogenesis;cellular component biogenesis at cellular level;cellular component organization or biogenesis;cellular component organization or biogenesis at cellular level;cellular macromolecule metabolic process;cellular metabolic process;cellular nitrogen compound metabolic process;cellular process;macromolecule metabolic process;metabolic process;ncRNA metabolic process;ncRNA p…		cell part;cytoplasmic part;cytosol;intracellular membrane-bounded organelle;intracellular non-membrane-bounded organelle;intracellular organelle;intracellular organelle part;intracellular part;macromolecular complex;membrane-bounded organelle;non-membrane-bounded organelle;nuclear part;nucleolus;nucleus;organelle;organelle part;protein complex		14	14	14	38.3	38.3	38.3	53.834	0	176.05	1706000000	597	1	10	12	13	12	12	13	13	12	13	10
210		1.38113	-0.213217	sp|O14053|UTP21_SCHPO	sp|O14053|UTP21_SCHPO	341	2006;8000;12168;14675;14839;15259;15294;17971;20226;20333;20388;21435;26374;28347;28855;30885;31441;32303;32498;32880;34430;35722;36686;38254;38447	O14053		SPCC1672.07	Color2 [DarkGray]	1	4											cellular macromolecule metabolic process;cellular metabolic process;cellular nitrogen compound metabolic process;cellular process;macromolecule metabolic process;metabolic process;ncRNA metabolic process;ncRNA processing;nitrogen compound metabolic process;nucleic acid metabolic process;nucleobase-containing compound metabolic process;primary metabolic process;RNA metabolic process;RNA processing…		cell division site;cell part;cytoplasmic part;cytoskeletal part;cytosol;intracellular membrane-bounded organelle;intracellular non-membrane-bounded organelle;intracellular organelle;intracellular organelle part;intracellular part;macromolecular complex;membrane-bounded organelle;mitotic spindle;non-membrane-bounded organelle;nuclear part;nucleolar part;nucleus;organelle;organelle part;preribosome…	Ribosome biogenesis in eukaryotes	25	25	25	43.7	43.7	43.7	100.57	0	204.12	1954800000	522	1	16	19	16	17	20	18	19	21	19	20
1670		1.58533	-0.209916	sp|Q10066|ARGI2_SCHPO	sp|Q10066|ARGI2_SCHPO	2117	918;3707;6224;9292;17627;19246;23918;24264;24667;27374;32979;35414;36097;36098	Q10066		aru1	Color2 [DarkGray]	1	4											amide biosynthetic process;amine catabolic process;amine metabolic process;arginine catabolic process;arginine catabolic process to ornithine;arginine catabolic process to proline;arginine catabolic process to proline via ornithine;arginine metabolic process;biosynthetic process;carboxylic acid catabolic process;carboxylic acid metabolic process;catabolic process;cellular amide metabolic process;…	arginase activity;binding;catalytic activity;cation binding;hydrolase activity;hydrolase activity, acting on carbon-nitrogen (but not peptide) bonds;hydrolase activity, acting on carbon-nitrogen (but not peptide) bonds, in linear amidines;ion binding;metal ion binding	cell part;cytoplasmic part;cytosol;intracellular membrane-bounded organelle;intracellular organelle;intracellular part;membrane-bounded organelle;nucleus;organelle	Amoebiasis;Arginine and proline metabolism	14	14	10	52.9	52.9	42.4	35.703	0	166.08	8272800000	799	1	12	10	13	11	12	13	13	11	12	13
2069		1.34073	-0.208572	sp|Q9P7B4|YI13_SCHPO	sp|Q9P7B4|YI13_SCHPO	2602	2811;6009;7233;7625;9771;9772;10386;14874;24147;24863;26976;27021;27022;27696;27697;28941;30549;32067;34502;37205;37206	Q9P7B4		SPAC521.03	Color2 [DarkGray]	1	4												catalytic activity;oxidoreductase activity	cell part;cytoplasmic part;cytosol;intracellular part		21	21	21	83.8	83.8	83.8	28.148	0	269.39	7057900000	1012	1	15	16	13	17	20	16	15	16	15	18
781		1.46037	-0.208085	sp|O74742|FOLE_SCHPO	sp|O74742|FOLE_SCHPO	1061	3451;4751;7526;11972;14673;15155;20326;24434;31656;36158	O74742		met7	Color2 [DarkGray]	1	4											amine metabolic process;aromatic compound biosynthetic process;biosynthetic process;carboxylic acid metabolic process;cellular amine metabolic process;cellular amino acid metabolic process;cellular aromatic compound metabolic process;cellular biosynthetic process;cellular ketone metabolic process;cellular metabolic process;cellular nitrogen compound biosynthetic process;cellular nitrogen compound…	acid-amino acid ligase activity;adenyl nucleotide binding;adenyl ribonucleotide binding;ATP binding;binding;catalytic activity;ligase activity;ligase activity, forming carbon-nitrogen bonds;nucleotide binding;purine nucleotide binding;purine ribonucleoside triphosphate binding;purine ribonucleotide binding;ribonucleotide binding;tetrahydrofolylpolyglutamate synthase activity	cell part;cytoplasm;cytoplasmic part;cytosol;intracellular membrane-bounded organelle;intracellular organelle;intracellular organelle lumen;intracellular organelle part;intracellular part;membrane;membrane-bounded organelle;membrane-enclosed lumen;mitochondrial inner membrane;mitochondrial matrix;mitochondrial membrane;mitochondrial part;mitochondrion;nucleus;organelle;organelle inner membrane;or…	Folate biosynthesis	10	10	10	27.9	27.9	27.9	56.317	0	50.661	2824200000	363	1	7	8	7	7	7	9	7	6	5	6
327		0.109109	-0.207074	sp|O14326|PUB3_SCHPO	sp|O14326|PUB3_SCHPO	488	3885;4396;4778;6033;8345;17482;19819;20502;30503;33191;33446;33506;34560;35743;36375;38269;38355	O14326		pub3	Color2 [DarkGray]	1	4											catabolic process;cellular catabolic process;cellular macromolecule catabolic process;cellular macromolecule metabolic process;cellular metabolic process;cellular process;macromolecule catabolic process;macromolecule metabolic process;metabolic process;modification-dependent macromolecule catabolic process;modification-dependent protein catabolic process;primary metabolic process;protein metaboli…	binding;catalytic activity;ligase activity;lipid binding;phospholipid binding		Endocytosis;Ubiquitin mediated proteolysis	17	11	10	22.8	15.4	14.1	89.259	0	30.396	387570000	66	1	11	11	8	7	7	10	8	9	8	10
66		0.136049	-0.206868	sp|O13735|FAT1_SCHPO	sp|O13735|FAT1_SCHPO	157	1111;4795;6833;7001;7653;8337;11988;13817;14844;15614;17763;18233;21711;24490;25760;27366;29161;29181;29553;32764;35645	O13735		fat1	Color2 [DarkGray]	1	4											actin cytoskeleton organization;actin filament-based process;activation of bipolar cell growth;biological regulation;cellular component organization;cellular component organization at cellular level;cellular component organization or biogenesis;cellular component organization or biogenesis at cellular level;cellular process;cytoskeleton organization;establishment or maintenance of cell polarity;e…	actin binding;binding;cytoskeletal protein binding;protein binding	actin cap;cell cortex part;cell part;cell pole;cell tip;cytoplasm;cytoplasmic part;cytoskeletal part;growing cell tip;intracellular organelle part;intracellular part;non-growing cell tip;organelle part;site of polarized growth		21	21	21	20	20	20	154.32	0	71.517	739310000	85	1	9	9	8	5	6	9	11	7	7	9
2188		1.33333	-0.204947	sp|Q9US04|GGT1_SCHPO	sp|Q9US04|GGT1_SCHPO	2747	8717;8771;10152;11016;13852;15987;18496;23248;29335;31647	Q9US04		ggt1	Color2 [DarkGray]	1	4											amine metabolic process;carboxylic acid metabolic process;cellular amine metabolic process;cellular amino acid metabolic process;cellular ketone metabolic process;cellular metabolic process;cellular modified amino acid metabolic process;cellular nitrogen compound metabolic process;cellular process;glutathione metabolic process;metabolic process;nitrogen compound metabolic process;organic acid met…	catalytic activity;gamma-glutamyltransferase activity;transferase activity;transferase activity, transferring acyl groups;transferase activity, transferring amino-acyl groups	cell part;cytoplasmic part;endoplasmic reticulum;endoplasmic reticulum membrane;endoplasmic reticulum part;integral to membrane;intracellular membrane-bounded organelle;intracellular organelle;intracellular organelle part;intracellular part;intrinsic to membrane;membrane;membrane part;membrane-bounded organelle;organelle;organelle membrane;organelle part	Arachidonic acid metabolism;Cyanoamino acid metabolism;Glutathione metabolism;Taurine and hypotaurine metabolism	10	10	10	19.5	19.5	19.5	68.722	0	72.681	391670000	111	1	4	4	7	5	3	7	6	3	5	4
224		0.939549	-0.203946	sp|O14082|YEAH_SCHPO	sp|O14082|YEAH_SCHPO	358	602;3737;9409;10189;10190;13915;13916;15812;18343;20104;20509;20774;22774;22945;24277;27222;34089;37243;37620;37965;38038	O14082			Color2 [DarkGray]	1	4												catalytic activity;oxidoreductase activity	cell part;cytoplasmic part;cytosol;intracellular membrane-bounded organelle;intracellular organelle;intracellular part;membrane-bounded organelle;nucleus;organelle		21	21	21	49.8	49.8	49.8	45.755	0	119.55	2224500000	626	1	15	13	17	15	13	17	16	12	17	13
951		1.62608	-0.203619	sp|O94326|YGK8_SCHPO	sp|O94326|YGK8_SCHPO	1275	2330;8040;10248;18553;18554;24052;26664;28271;34861;38212	O94326		SPBC725.08	Color2 [DarkGray]	1	4											biological regulation;cellular process;chromatin silencing;chromatin silencing by small RNA;gene silencing;gene silencing by RNA;negative regulation of biological process;negative regulation of biosynthetic process;negative regulation of cellular biosynthetic process;negative regulation of cellular macromolecule biosynthetic process;negative regulation of cellular metabolic process;negative regul…	binding;cation binding;ion binding;metal ion binding	cell part;chromatin;chromosomal part;intracellular membrane-bounded organelle;intracellular organelle;intracellular organelle part;intracellular part;membrane-bounded organelle;nuclear body;nuclear chromatin;nuclear chromosome part;nuclear part;nucleoplasm part;nucleus;organelle;organelle part		10	10	10	22.3	22.3	22.3	70.864	0	101.51	499000000	173	1	5	5	5	4	6	7	6	6	9	5
2410		1.53531	-0.202638	sp|Q9UUB6|UBLH2_SCHPO	sp|Q9UUB6|UBLH2_SCHPO	3027	234;5248;5851;10464;12890;13361;25092;27991;31086;33847	Q9UUB6		uch2	Color2 [DarkGray]	1	4											catabolic process;cellular catabolic process;cellular macromolecule catabolic process;cellular macromolecule metabolic process;cellular metabolic process;cellular process;cellular protein metabolic process;macromolecule catabolic process;macromolecule metabolic process;macromolecule modification;metabolic process;modification-dependent macromolecule catabolic process;modification-dependent protei…	catalytic activity;cysteine-type peptidase activity;exopeptidase activity;hydrolase activity;omega peptidase activity;peptidase activity;peptidase activity, acting on L-amino acid peptides;small conjugating protein-specific protease activity;ubiquitin-specific protease activity	cell part;cytoplasm;intracellular membrane-bounded organelle;intracellular organelle;intracellular organelle part;intracellular part;macromolecular complex;membrane-bounded organelle;nuclear part;nuclear periphery;nucleus;organelle;organelle part;proteasome complex;protein complex		10	10	10	43.7	43.7	43.7	34.195	0	139.76	1185200000	323	1	6	8	8	6	8	10	6	8	6	7
1979		0.858466	-0.201087	sp|Q9HGM5|DBP8_SCHPO	sp|Q9HGM5|DBP8_SCHPO	2492	1394;4727;5224;5759;9255;11172;11173;14821;17171;20930;23011;25516;27326;28428;28541;31211;31248;35895	Q9HGM5		dbp8	Color2 [DarkGray]	1	4											cellular macromolecule metabolic process;cellular metabolic process;cellular nitrogen compound metabolic process;cellular process;macromolecule metabolic process;metabolic process;ncRNA metabolic process;ncRNA processing;nitrogen compound metabolic process;nucleic acid metabolic process;nucleobase-containing compound metabolic process;primary metabolic process;RNA metabolic process;RNA processing…	adenyl nucleotide binding;adenyl ribonucleotide binding;ATP binding;ATPase activity;ATPase activity, coupled;ATP-dependent helicase activity;ATP-dependent RNA helicase activity;binding;catalytic activity;helicase activity;hydrolase activity;hydrolase activity, acting on acid anhydrides;hydrolase activity, acting on acid anhydrides, in phosphorus-containing anhydrides;nucleic acid binding;nucleosi…	cell part;cytoplasm;intracellular membrane-bounded organelle;intracellular non-membrane-bounded organelle;intracellular organelle;intracellular organelle part;intracellular part;membrane-bounded organelle;non-membrane-bounded organelle;nuclear part;nucleolus;nucleus;organelle;organelle part		18	18	17	44.8	44.8	43.5	50.771	0	38.796	819620000	98	1	10	9	12	10	12	12	12	11	9	9
2008		0.0899172	-0.199679	sp|Q9P3W5|TEL2_SCHPO	sp|Q9P3W5|TEL2_SCHPO	2527	15045;15676;33635	Q9P3W5		tel2	Color2 [DarkGray]	1	4											anatomical structure homeostasis;biological regulation;biosynthetic process;cellular biosynthetic process;cellular component organization;cellular component organization at cellular level;cellular component organization or biogenesis;cellular component organization or biogenesis at cellular level;cellular macromolecule biosynthetic process;cellular macromolecule metabolic process;cellular metabol…		ASTRA complex;cell part;chromatin;chromatin remodeling complex;chromosomal part;cytoplasmic part;cytosol;intracellular organelle part;intracellular part;macromolecular complex;nuclear chromatin;nuclear chromosome part;nuclear part;organelle part;protein complex;TORC1 complex;TORC2 complex		3	3	3	3.3	3.3	3.3	99.049	0	5.4744	161970000	14	1	0	2	1	2	1	1	0	1	0	0
257		0.698012	-0.197882	sp|O14165|YDX1_SCHPO	sp|O14165|YDX1_SCHPO	405	114;11123;25171;33156;34996;36145;37365	O14165		SPAC4C5.01	Color2 [DarkGray]	1	4												catalytic activity;hydrolase activity	cell part;cytoplasmic part;cytosol;intracellular membrane-bounded organelle;intracellular organelle;intracellular part;membrane-bounded organelle;mitochondrion;nucleus;organelle		7	7	7	36.1	36.1	36.1	27.382	0	31.937	658020000	279	1	6	6	5	6	7	4	5	6	5	7
2254		0.975127	-0.197733	sp|Q9USU2|DIM1_SCHPO	sp|Q9USU2|DIM1_SCHPO	2831	3623;16846;19842;20775;21505;24522;24555;24661;26489;33024;34490	Q9USU2		dim1	Color2 [DarkGray]	1	4											cellular macromolecule metabolic process;cellular metabolic process;cellular nitrogen compound metabolic process;cellular process;macromolecule metabolic process;macromolecule methylation;macromolecule modification;metabolic process;methylation;ncRNA metabolic process;ncRNA processing;nitrogen compound metabolic process;nucleic acid metabolic process;nucleobase-containing compound metabolic proce…	binding;catalytic activity;methyltransferase activity;N-methyltransferase activity;nucleic acid binding;RNA binding;RNA methyltransferase activity;rRNA (adenine) methyltransferase activity;rRNA (adenine-N6,N6-)-dimethyltransferase activity;rRNA methyltransferase activity;S-adenosylmethionine-dependent methyltransferase activity;transferase activity;transferase activity, transferring one-carbon gr…	cell part;cytoskeletal part;intracellular membrane-bounded organelle;intracellular non-membrane-bounded organelle;intracellular organelle;intracellular organelle part;intracellular part;membrane-bounded organelle;mitotic spindle;non-membrane-bounded organelle;nuclear part;nucleolus;nucleus;organelle;organelle part;spindle		11	11	11	38.1	38.1	38.1	34.678	0	66.333	814920000	151	1	5	5	6	5	7	6	7	5	6	6
2411		0.785244	-0.1963	sp|Q9UUB8|YH9J_SCHPO	sp|Q9UUB8|YH9J_SCHPO	3028	6796;9185;11642;13221;13222;18466;18467;23820;28107	Q9UUB8			Color2 [DarkGray]	1	4											biosynthetic process;cellular biosynthetic process;cellular metabolic process;cellular process;cofactor biosynthetic process;cofactor metabolic process;iron-sulfur cluster assembly;metabolic process;metallo-sulfur cluster assembly	binding;cation binding;ion binding;iron ion binding;iron-sulfur cluster binding;metal cluster binding;metal ion binding;transition metal ion binding	cell part;cytoplasmic part;intracellular membrane-bounded organelle;intracellular organelle;intracellular organelle lumen;intracellular organelle part;intracellular part;membrane-bounded organelle;membrane-enclosed lumen;mitochondrial matrix;mitochondrial part;mitochondrion;organelle;organelle lumen;organelle part		9	9	9	46.9	46.9	46.9	28.844	0	88.889	907900000	331	1	5	4	8	5	7	7	7	6	8	7
2380		0.791651	-0.196262	sp|Q9UTQ6|RS15B_SCHPO	sp|Q9UTQ6|RS15B_SCHPO	2988	477;1375;11212;12050;12588;18582;24466;28063	Q9UTQ6		rps15b	Color2 [DarkGray]	1	4											biosynthetic process;cellular biosynthetic process;cellular component assembly;cellular component assembly at cellular level;cellular component organization;cellular component organization at cellular level;cellular component organization or biogenesis;cellular component organization or biogenesis at cellular level;cellular localization;cellular macromolecular complex assembly;cellular macromolec…	structural constituent of ribosome;structural molecule activity	cell part;cytosolic small ribosomal subunit;intracellular membrane-bounded organelle;intracellular non-membrane-bounded organelle;intracellular organelle;intracellular organelle part;intracellular part;macromolecular complex;membrane-bounded organelle;non-membrane-bounded organelle;nuclear part;nucleolus;nucleus;organelle;organelle part;ribonucleoprotein complex;small ribosomal subunit	Ribosome	8	8	3	74	74	16.2	17.633	0	254.64	200050000000	1288	1	8	8	8	8	7	8	8	8	8	8
2388		1.31649	-0.195053	sp|Q9UTS7|ASPG2_SCHPO	sp|Q9UTS7|ASPG2_SCHPO	2999	3954;6315;11350;11933;14125;17614;31109;33840;34133	Q9UTS7		SPAC977.12	Color2 [DarkGray]	1	4											amine catabolic process;amine metabolic process;asparagine catabolic process;asparagine metabolic process;aspartate family amino acid catabolic process;aspartate family amino acid metabolic process;aspartate metabolic process;carboxylic acid catabolic process;carboxylic acid metabolic process;catabolic process;cellular amine metabolic process;cellular amino acid catabolic process;cellular amino a…	asparaginase activity;catalytic activity;hydrolase activity;hydrolase activity, acting on carbon-nitrogen (but not peptide) bonds;hydrolase activity, acting on carbon-nitrogen (but not peptide) bonds, in linear amides	cell part;cell surface;cell wall;cytoplasmic part;external encapsulating structure;extracellular region;Golgi apparatus;intracellular membrane-bounded organelle;intracellular organelle;intracellular part;membrane-bounded organelle;organelle	Alanine, aspartate and glutamate metabolism;Cyanoamino acid metabolism;Nitrogen metabolism	9	9	1	34.6	34.6	2.5	38.115	0	39.295	872970000	254	1	6	6	7	6	5	8	9	6	8	7
690		1.97189	-0.194942	sp|O74413|AROC_SCHPO	sp|O74413|AROC_SCHPO	947	1216;5990;12417;12881;13329;15744;17656;25222;27322;27417;28311;29835;30269;33517;37064	O74413			Color2 [DarkGray]	1	4											amine biosynthetic process;amine metabolic process;aromatic amino acid family biosynthetic process;aromatic amino acid family metabolic process;aromatic compound biosynthetic process;biosynthetic process;carboxylic acid biosynthetic process;carboxylic acid metabolic process;cellular amine metabolic process;cellular amino acid biosynthetic process;cellular amino acid metabolic process;cellular aro…	carbon-oxygen lyase activity;carbon-oxygen lyase activity, acting on phosphates;catalytic activity;chorismate synthase activity;lyase activity	cell part;cytoplasm;cytoplasmic part;cytosol;intracellular membrane-bounded organelle;intracellular organelle;intracellular part;membrane-bounded organelle;nucleus;organelle	Phenylalanine, tyrosine and tryptophan biosynthesis	15	15	15	43.3	43.3	43.3	42.324	0	134.89	4924600000	650	1	14	13	14	14	13	14	13	13	14	11
1516		1.40379	-0.193817	sp|Q09671|OYEB_SCHPO	sp|Q09671|OYEB_SCHPO	1937	4134;4885;8284;9448;9990;12271;15535;23186;24429;24430;25592;30341;33926;33927;34359;34419;37271	Q09671		SPAC5H10.10	Color2 [DarkGray]	1	4												binding;catalytic activity;coenzyme binding;cofactor binding;FMN binding;NADPH dehydrogenase activity;nucleotide binding;oxidoreductase activity;oxidoreductase activity, acting on a sulfur group of donors;oxidoreductase activity, acting on NADH or NADPH;oxidoreductase activity, acting on other nitrogenous compounds as donors;pentaerythritol trinitrate reductase activity;trichloro-p-hydroquinone r…	cell part;cytoplasmic part;cytosol;intracellular membrane-bounded organelle;intracellular organelle;intracellular part;membrane-bounded organelle;nucleus;organelle		17	17	17	45.9	45.9	45.9	44.983	0	139.82	3354700000	744	1	13	13	15	13	13	14	15	12	15	14
2326		0.208685	-0.192442	sp|Q9UTC8|OS9_SCHPO	sp|Q9UTC8|OS9_SCHPO	2927	2984;14969;24212;26345	Q9UTC8		yos9	Color2 [DarkGray]	1	4											catabolic process;cellular catabolic process;cellular macromolecule catabolic process;cellular macromolecule metabolic process;cellular metabolic process;cellular process;ER-associated protein catabolic process;macromolecule catabolic process;macromolecule metabolic process;metabolic process;modification-dependent macromolecule catabolic process;modification-dependent protein catabolic process;pr…	binding;carbohydrate binding;glycoprotein binding;protein binding	cell part;cytoplasmic part;endoplasmic reticulum;endoplasmic reticulum membrane;endoplasmic reticulum part;intracellular membrane-bounded organelle;intracellular organelle;intracellular organelle part;intracellular part;membrane;membrane part;membrane-bounded organelle;organelle;organelle membrane;organelle part	Protein processing in endoplasmic reticulum	4	4	4	16.1	16.1	16.1	35.393	0.00035361	4.9856	194230000	19	1	2	2	2	3	2	3	2	2	3	3
1404		1.07189	-0.191875	sp|P79016|RS19B_SCHPO	sp|P79016|RS19B_SCHPO	1805	5211;5212;6658;11409;13462;22084;23159;36229;36380	P79016		rps19b	Color2 [DarkGray]	1	4											biosynthetic process;cellular biosynthetic process;cellular component biogenesis;cellular component biogenesis at cellular level;cellular component organization or biogenesis;cellular component organization or biogenesis at cellular level;cellular macromolecule biosynthetic process;cellular macromolecule metabolic process;cellular metabolic process;cellular process;cellular protein metabolic proc…	structural constituent of ribosome;structural molecule activity	cell part;cytoplasmic part;cytosol;cytosolic small ribosomal subunit;intracellular membrane-bounded organelle;intracellular organelle;intracellular organelle part;intracellular part;macromolecular complex;membrane-bounded organelle;nucleus;organelle;organelle part;ribonucleoprotein complex;small ribosomal subunit	Ribosome	9	3	3	56.6	18.9	18.9	16.062	0	62.883	4298700000	250	1	7	5	7	7	6	7	7	8	7	8
385		1.94491	-0.187503	sp|O42848|RL16A_SCHPO	sp|O42848|RL16A_SCHPO	571	3044;11621;17832;21143;27541;27582;36278;38162;38163	O42848		rpl16a	Color2 [DarkGray]	1	4											biosynthetic process;cellular biosynthetic process;cellular macromolecule biosynthetic process;cellular macromolecule metabolic process;cellular metabolic process;cellular process;cellular protein metabolic process;cytoplasmic translation;macromolecule biosynthetic process;macromolecule metabolic process;metabolic process;primary metabolic process;protein metabolic process;translation	structural constituent of ribosome;structural molecule activity	cell part;cytoplasmic part;cytosol;cytosolic large ribosomal subunit;intracellular non-membrane-bounded organelle;intracellular organelle;intracellular organelle part;intracellular part;large ribosomal subunit;macromolecular complex;non-membrane-bounded organelle;nuclear part;nucleolus;organelle;organelle part;ribonucleoprotein complex	Ribosome	9	9	2	38.1	38.1	5.6	22.005	0	60.574	28220000000	828	1	8	8	8	8	7	8	6	8	7	8
184		0.104753	-0.186032	sp|O13989|YEG7_SCHPO	sp|O13989|YEG7_SCHPO	304	5305;12411;13644;19671;34098	O13989		SPAC26H5.07c	Color2 [DarkGray]	1	4											biological regulation;cell surface receptor linked signaling pathway;cellular process;cellular response to stimulus;regulation of biological process;regulation of cellular process;response to stimulus;signal transduction	receptor activity	cell part;cytoplasm;integral to membrane;integral to plasma membrane;intracellular part;intrinsic to membrane;intrinsic to plasma membrane;membrane part;plasma membrane part		5	5	5	10.9	10.9	10.9	56.858	0	20.3	698920000	101	1	2	3	2	2	2	2	2	3	2	2
2058		0.735681	-0.185536	sp|Q9P780|NPL4_SCHPO	sp|Q9P780|NPL4_SCHPO	2591	491;12814;14066;34499;36998	Q9P780		npl4	Color2 [DarkGray]	1	4											catabolic process;cellular catabolic process;cellular macromolecule catabolic process;cellular macromolecule metabolic process;cellular metabolic process;cellular process;ER-associated protein catabolic process;establishment of localization;establishment of protein localization;establishment of RNA localization;macromolecule catabolic process;macromolecule metabolic process;metabolic process;modi…	binding;enzyme binding;protein binding;small conjugating protein binding;ubiquitin binding;ubiquitin protein ligase binding	Cdc48p-Npl4p-Ufd1p AAA ATPase complex;cell part;cytoplasmic part;cytosol;endoplasmic reticulum;endoplasmic reticulum part;intracellular membrane-bounded organelle;intracellular organelle;intracellular organelle part;intracellular part;macromolecular complex;membrane;membrane part;membrane-bounded organelle;nuclear membrane;nuclear outer membrane-endoplasmic reticulum membrane network;nuclear part…	Protein processing in endoplasmic reticulum	5	5	5	13.8	13.8	13.8	63.618	0	59.119	428590000	92	1	4	3	4	4	3	4	4	4	3	3
1186		0.545698	-0.183693	sp|P17477|RLA3_SCHPO	sp|P17477|RLA3_SCHPO	1554	197;6844;6845;27778;27779	P17477		rpa3	Color2 [DarkGray]	1	4											biosynthetic process;cellular biosynthetic process;cellular macromolecule biosynthetic process;cellular macromolecule metabolic process;cellular metabolic process;cellular process;cytoplasmic translational elongation;macromolecule biosynthetic process;macromolecule metabolic process;metabolic process;translational elongation	structural constituent of ribosome;structural molecule activity	cell part;cytoplasmic part;cytosol;cytosolic large ribosomal subunit;intracellular organelle part;intracellular part;large ribosomal subunit;macromolecular complex;organelle part;ribonucleoprotein complex	Ribosome	5	5	2	78.2	78.2	35.5	11.171	0	135.64	41857000000	533	1	3	3	3	3	3	3	3	3	3	3
[truncated: 2,148 more rows]
[truncated: 227 more columns]

## Sheet: Up_DownT3SelectedforGOEnr
No	Significant	-LOG(P-value)	Difference	Protein IDs	id	Uniprot ID	Gene name	GOBP name_	GOMF name_	GOCC name_	KEGG name_
[truncated: 93 more rows]

## Sheet: Volcano T4vsT0(t-test)
No	Significant	-LOG(P-value)	Difference	Protein IDs	Majority protein IDs	id	Peptide IDs	Uniprot ID	Fasta headers	Gene name	Symbol color	Symbol type	Symbol size	Show label	Only identified by site	Reverse	Potential contaminant	GOBP name	GOMF name	GOCC name	KEGG name	Reactome	KEGG	GOBP name_	GOMF name_	GOCC name_	KEGG name_	Peptides	Razor + unique peptides	Unique peptides	Sequence coverage [%]	Unique + razor sequence coverage [%]	Unique sequence coverage [%]	Mol. weight [kDa]	Q-value	Score	Intensity	MS/MS count	Number of proteins	Peptides EMM0_1	Peptides EMM0_2	Peptides EMM0_25	Peptides EMM0_26	Peptides EMM0_27	Peptides EMM0_3	Peptides EMM0_30	Peptides EMM0_31	Peptides EMM0_32	Peptides EMM0_33
[truncated: 2,526 more rows]
[truncated: 227 more columns]

[truncated: 3 more sheets:  Up_Down T4SelectedforGOEnr, VolcanoT6vsT0(t-test) , Up_DownT6SelectedforGOEnr]
