# Supplementary material for: Uncoupling of Mitosis and Cytokinesis Upon a Prolonged Arrest in Metaphase Is Influenced by Protein Phosphatases and Mitotic Transcription in Fission Yeast
Source: Front Cell Dev Biol. 2022 Jul 18;10:876810. doi: 10.3389/fcell.2022.876810 (PMC9340479; doi:10.3389/fcell.2022.876810)
Supplement: Supplementary file 11 [file Table5.XLSX]

## Sheet: Sheet1
Oligos used in this study for qPCR
name	sequence	gen name
SL361_FW	CAAATCCAACCGTGAGAAGA	act1
SL362_RV	CATCACCAGAGTCCAAGACG	act1
SL568_FW	CAATCGGCCTCAAAGACCTG	slp1
SL569_RV	AGCAACAGCAACGACGTTTA	slp1
SL766_FW	CCGTTTGCGATCATGGACTT	ace2
SL767_RV	GCTCGGTGACTTGAGGAGTA	ace2
SL913_FW	TGACTGTGACTTCAGTGGCT	gas1
SL914_RV	GCATTGGAGTCAGCGGTAAG	gas1
SL829_FW	CTGTCCCACAATCCACTCCT	par2
SL830_RV	GCGTCGAGGTACTGGTCTAA	par2
