# Supplementary material for: Uncoupling of Mitosis and Cytokinesis Upon a Prolonged Arrest in Metaphase Is Influenced by Protein Phosphatases and Mitotic Transcription in Fission Yeast
Source: Front Cell Dev Biol. 2022 Jul 18;10:876810. doi: 10.3389/fcell.2022.876810 (PMC9340479; doi:10.3389/fcell.2022.876810)
Supplement: Supplementary file 12 [file Table7.XLSX]

## Sheet: T3UpregulatedSelectedGOTop10
GO	Description	_LogP_BACKGROUND	_LogP_Gene list_up
GO:0006457	protein folding	-5.36416	0
GO:0071004	U2-type prespliceosome	-5.75735	0
GO:0006839	mitochondrial transport	-5.21466	0
GO:0042440	pigment metabolic process	-4.11616	0
GO:0030894	replisome	-4.2105	0
GO:0016667	oxidoreductase activity, acting on a sulfur group of donors	-4.01469	0
GO:0016586	RSC-type complex	-4.32587	0
GO:0010256	endomembrane system organization	-4.32352	0
GO:0033218	amide binding	-5.75735	0
GO:0006734	NADH metabolic process	-5.98827	0
GO:0009124	nucleoside monophosphate biosynthetic process	-5.32649	0
GO:0055029	nuclear DNA-directed RNA polymerase complex	-5.50701	0
GO:0022603	regulation of anatomical structure morphogenesis	-5.75238	0
GO:0071014	post-mRNA release spliceosomal complex	-5.31271	0
GO:0006720	isoprenoid metabolic process	-4.2105	0
GO:0030662	coated vesicle membrane	-7.48956	0
GO:0006913	nucleocytoplasmic transport	-9.36736	0
GO:0035770	ribonucleoprotein granule	-6.58204	0
GO:0000502	proteasome complex	-8.9965	0
GO:0016469	proton-transporting two-sector ATPase complex	-6.97585	0
GO:0046907	intracellular transport	-18.9348	0
GO:0046034	ATP metabolic process	-12.3442	0
GO:0016491	oxidoreductase activity	-10.391	0
GO:0016462	pyrophosphatase activity	-10.3049	0
GO:0009259	ribonucleotide metabolic process	-14.0206	0
GO:0030864	cortical actin cytoskeleton	-11.3039	0
GO:1901362	organic cyclic compound biosynthetic process	-14.0234	0
GO:0006790	sulfur compound metabolic process	-10.9123	0
GO:0006066	alcohol metabolic process	-10.9649	0
GO:0044281	small molecule metabolic process	-25.7637	0
GO:0016651	oxidoreductase activity, acting on NAD(P)H	-2.32375	0
GO:0097064	ncRNA export from nucleus	-2.19089	0
GO:0006743	ubiquinone metabolic process	-2.78786	0
GO:0043021	ribonucleoprotein complex binding	-2.76394	0
GO:0002183	cytoplasmic translational initiation	-2.6912	0
GO:0016628	oxidoreductase activity, acting on the CH-CH group of donors, NAD or NADP as acceptor	-2.7213	0
GO:0019200	carbohydrate kinase activity	-2.54791	0
GO:0016717	oxidoreductase activity, acting on paired donors, with oxidation of a pair of donors resulting in the reduction of molecular oxygen to two molecules of water	-2.62843	0
GO:0016208	AMP binding	-2.62843	0
GO:0050660	flavin adenine dinucleotide binding	-2.6912	0
GO:0032178	medial membrane band	-2.62843	0
GO:0000103	sulfate assimilation	-2.7213	0
GO:0016482	cytosolic transport	-2.51813	0
GO:0032886	regulation of microtubule-based process	-2.78786	0
GO:0042555	MCM complex	-2.62843	0
GO:0009266	response to temperature stimulus	-2.78786	0
GO:0016765	transferase activity, transferring alkyl or aryl (other than methyl) groups	-2.66973	0
GO:0016763	pentosyltransferase activity	-2.65698	0
GO:0008242	omega peptidase activity	-2.60541	0
GO:0016877	ligase activity, forming carbon-sulfur bonds	-2.38761	0
GO:0005811	lipid droplet	-2.35176	0
GO:0006106	fumarate metabolic process	-2.62843	0
GO:0016234	inclusion body	-2.3321	0
GO:0008540	proteasome regulatory particle, base subcomplex	-2.7213	0
GO:0006099	tricarboxylic acid cycle	-2.97003	0
GO:0060627	regulation of vesicle-mediated transport	-2.59339	0
GO:0006613	cotranslational protein targeting to membrane	-2.35176	0
GO:0031647	regulation of protein stability	-2.19089	0
GO:0140510	mitotic nuclear bridge	-2.7213	0
GO:0016620	oxidoreductase activity, acting on the aldehyde or oxo group of donors, NAD or NADP as acceptor	-2.44786	0
GO:0020037	heme binding	-2.44786	0
GO:0018208	peptidyl-proline modification	-2.44786	0
GO:0000287	magnesium ion binding	-2.53147	0
GO:0098590	plasma membrane region	-2.98729	0
GO:0000050	urea cycle	-2.7213	0
GO:0016459	myosin complex	-2.7213	0
GO:0030139	endocytic vesicle	-3.28228	0
GO:0051287	NAD binding	-3.49309	0
GO:0051536	iron-sulfur cluster binding	-3.43476	0
GO:0044089	positive regulation of cellular component biogenesis	-3.13182	0
GO:0005688	U6 snRNP	-3.50578	0
GO:0032950	regulation of beta-glucan metabolic process	-3.06703	0
GO:0005793	endoplasmic reticulum-Golgi intermediate compartment	-3.29009	0
GO:0005885	Arp2/3 protein complex	-3.06703	0
GO:0061687	detoxification of inorganic compound	-3.28228	0
GO:0006999	nuclear pore organization	-3.06703	0
GO:0034308	primary alcohol metabolic process	-3.65767	0
GO:0009628	response to abiotic stimulus	-3.50753	0
GO:0062197	cellular response to chemical stress	-3.17119	0
GO:0006637	acyl-CoA metabolic process	-3.42761	0
GO:0032182	ubiquitin-like protein binding	-3.13164	0
GO:0006544	glycine metabolic process	-3.50578	0
GO:0031965	nuclear membrane	-3.39744	0
GO:0009082	branched-chain amino acid biosynthetic process	-3.28228	0
GO:0019900	kinase binding	-3.13495	0
GO:0000910	cytokinesis	-5.9879	-4.70601
GO:0051301	cell division	-4.45128	-5.2871
GO:0005484	SNAP receptor activity	-2.3321	-4.17889
GO:0000149	SNARE binding	-3.49309	-2.49104
GO:0000935	division septum	-3.39347	-2.93085
GO:0072528	pyrimidine-containing compound biosynthetic process	-5.00297	-2.18342
GO:0032879	regulation of localization	-4.29042	-2.46012
GO:0030427	site of polarized growth	-4.58201	-2.69884
GO:0005938	cell cortex	-8.48525	-2.28209
GO:0044277	cell wall disassembly	0	-4.04078
GO:0032153	cell division site	0	-5.75023
GO:0009211	pyrimidine deoxyribonucleoside triphosphate metabolic process	0	-4.77766
GO:0000166	nucleotide binding	0	-3.0183
GO:0005576	extracellular region	0	-3.76062
GO:0071554	cell wall organization or biogenesis	0	-8.29299

## Sheet: T4UpregulatedSelectedGOTop100
GO	Description	_LogP_BACKGROUND	_LogP_Gene list_Up
GO:0043021	ribonucleoprotein complex binding	-2.76394	0
GO:0006743	ubiquinone metabolic process	-2.78786	0
GO:0002183	cytoplasmic translational initiation	-2.6912	0
GO:0016628	oxidoreductase activity, acting on the CH-CH group of donors, NAD or NADP as acceptor	-2.7213	0
GO:0019200	carbohydrate kinase activity	-2.54791	0
GO:0016717	oxidoreductase activity, acting on paired donors, with oxidation of a pair of donors resulting in the reduction of molecular oxygen to two molecules of water	-2.62843	0
GO:0016208	AMP binding	-2.62843	0
GO:0050660	flavin adenine dinucleotide binding	-2.6912	0
GO:0032178	medial membrane band	-2.62843	0
GO:0000103	sulfate assimilation	-2.7213	0
GO:0016482	cytosolic transport	-2.51813	0
GO:0032886	regulation of microtubule-based process	-2.78786	0
GO:0042555	MCM complex	-2.62843	0
GO:0009266	response to temperature stimulus	-2.78786	0
GO:0016765	transferase activity, transferring alkyl or aryl (other than methyl) groups	-2.66973	0
GO:0016763	pentosyltransferase activity	-2.65698	0
GO:0008242	omega peptidase activity	-2.60541	0
GO:0016877	ligase activity, forming carbon-sulfur bonds	-2.38761	0
GO:0006106	fumarate metabolic process	-2.62843	0
GO:0008540	proteasome regulatory particle, base subcomplex	-2.7213	0
GO:0006099	tricarboxylic acid cycle	-2.97003	0
GO:0060627	regulation of vesicle-mediated transport	-2.59339	0
GO:0140510	mitotic nuclear bridge	-2.7213	0
GO:0016620	oxidoreductase activity, acting on the aldehyde or oxo group of donors, NAD or NADP as acceptor	-2.44786	0
GO:0020037	heme binding	-2.44786	0
GO:0018208	peptidyl-proline modification	-2.44786	0
GO:0000287	magnesium ion binding	-2.53147	0
GO:0000050	urea cycle	-2.7213	0
GO:0016459	myosin complex	-2.7213	0
GO:0030139	endocytic vesicle	-3.28228	0
GO:0051287	NAD binding	-3.49309	0
GO:0051536	iron-sulfur cluster binding	-3.43476	0
GO:0044089	positive regulation of cellular component biogenesis	-3.13182	0
GO:0005688	U6 snRNP	-3.50578	0
GO:0032950	regulation of beta-glucan metabolic process	-3.06703	0
GO:0005793	endoplasmic reticulum-Golgi intermediate compartment	-3.29009	0
GO:0005885	Arp2/3 protein complex	-3.06703	0
GO:0045039	protein insertion into mitochondrial inner membrane	-3.11697	0
GO:0061687	detoxification of inorganic compound	-3.28228	0
GO:0006999	nuclear pore organization	-3.06703	0
GO:0034308	primary alcohol metabolic process	-3.65767	0
GO:0009628	response to abiotic stimulus	-3.50753	0
GO:0062197	cellular response to chemical stress	-3.17119	0
GO:0006637	acyl-CoA metabolic process	-3.42761	0
GO:0032182	ubiquitin-like protein binding	-3.13164	0
GO:0006544	glycine metabolic process	-3.50578	0
GO:0031965	nuclear membrane	-3.39744	0
GO:0009082	branched-chain amino acid biosynthetic process	-3.28228	0
GO:0000149	SNARE binding	-3.49309	0
GO:0019900	kinase binding	-3.13495	0
GO:0006457	protein folding	-5.36416	0
GO:0071004	U2-type prespliceosome	-5.75735	0
GO:0006839	mitochondrial transport	-5.21466	0
GO:0072528	pyrimidine-containing compound biosynthetic process	-5.00297	0
GO:0042440	pigment metabolic process	-4.11616	0
GO:0030894	replisome	-4.2105	0
GO:0016667	oxidoreductase activity, acting on a sulfur group of donors	-4.01469	0
GO:0016586	RSC-type complex	-4.32587	0
GO:0033218	amide binding	-5.75735	0
GO:0006734	NADH metabolic process	-5.98827	0
GO:0009124	nucleoside monophosphate biosynthetic process	-5.32649	0
GO:0055029	nuclear DNA-directed RNA polymerase complex	-5.50701	0
GO:0022603	regulation of anatomical structure morphogenesis	-5.75238	0
GO:0071014	post-mRNA release spliceosomal complex	-5.31271	0
GO:0006720	isoprenoid metabolic process	-4.2105	0
GO:0030662	coated vesicle membrane	-7.48956	0
GO:0006913	nucleocytoplasmic transport	-9.36736	0
GO:0035770	ribonucleoprotein granule	-6.58204	0
GO:0000502	proteasome complex	-8.9965	0
GO:0016469	proton-transporting two-sector ATPase complex	-6.97585	0
GO:0016491	oxidoreductase activity	-10.391	0
GO:0046034	ATP metabolic process	-12.3442	0
GO:0016462	pyrophosphatase activity	-10.3049	0
GO:0009259	ribonucleotide metabolic process	-14.0206	0
GO:0030864	cortical actin cytoskeleton	-11.3039	0
GO:1901362	organic cyclic compound biosynthetic process	-14.0234	0
GO:0006790	sulfur compound metabolic process	-10.9123	0
GO:0006066	alcohol metabolic process	-10.9649	0
GO:0044281	small molecule metabolic process	-25.7637	0
GO:0010256	endomembrane system organization	-4.32352	-2.8834
GO:0032879	regulation of localization	-4.29042	-2.51907
GO:0005938	cell cortex	-8.48525	-2.70854
GO:0046907	intracellular transport	-18.9348	-2.61064
GO:0098590	plasma membrane region	-2.98729	-2.66349
GO:0005484	SNAP receptor activity	-2.3321	-2.72601
GO:0000910	cytokinesis	-5.9879	-5.31434
GO:0010383	cell wall polysaccharide metabolic process	-2.07436	-7.98649
GO:0031929	TOR signaling	0	-2.72601
GO:0009056	catabolic process	0	-2.58934
GO:0048471	perinuclear region of cytoplasm	0	-2.40637
GO:0016192	vesicle-mediated transport	0	-2.8193
GO:0003697	single-stranded DNA binding	0	-2.75327
GO:0032955	regulation of division septum assembly	0	-2.75037
GO:0051726	regulation of cell cycle	0	-3.52302
GO:0017076	purine nucleotide binding	0	-3.61273
GO:0009211	pyrimidine deoxyribonucleoside triphosphate metabolic process	0	-3.63908
GO:0009898	cytoplasmic side of plasma membrane	0	-3.91555
GO:0031505	fungal-type cell wall organization	0	-3.033
GO:0007076	mitotic chromosome condensation	0	-3.40109
GO:0032153	cell division site	0	-7.02096

## Sheet: T6UpregulatedSelectedGOTop100
GO	Description	_LogP_BACKGROUND	_LogP_Gene list_Up
GO:0030864	cortical actin cytoskeleton	-11.3039	-2.06989
GO:0016462	pyrophosphatase activity	-10.3049	-3.63362
GO:0005938	cell cortex	-8.48525	-4.33962
GO:0032879	regulation of localization	-4.29042	-4.08927
GO:0070646	protein modification by small protein removal	-2.0309	-2.98428
GO:0043021	ribonucleoprotein complex binding	-2.76394	0
GO:0006743	ubiquinone metabolic process	-2.78786	0
GO:0002183	cytoplasmic translational initiation	-2.6912	0
GO:0016628	oxidoreductase activity, acting on the CH-CH group of donors, NAD or NADP as acceptor	-2.7213	0
GO:0019200	carbohydrate kinase activity	-2.54791	0
GO:0016717	oxidoreductase activity, acting on paired donors, with oxidation of a pair of donors resulting in the reduction of molecular oxygen to two molecules of water	-2.62843	0
GO:0016208	AMP binding	-2.62843	0
GO:0050660	flavin adenine dinucleotide binding	-2.6912	0
GO:0000103	sulfate assimilation	-2.7213	0
GO:0016482	cytosolic transport	-2.51813	0
GO:0042555	MCM complex	-2.62843	0
GO:0009266	response to temperature stimulus	-2.78786	0
GO:0016765	transferase activity, transferring alkyl or aryl (other than methyl) groups	-2.66973	0
GO:0016763	pentosyltransferase activity	-2.65698	0
GO:0008242	omega peptidase activity	-2.60541	0
GO:0006106	fumarate metabolic process	-2.62843	0
GO:0008540	proteasome regulatory particle, base subcomplex	-2.7213	0
GO:0006099	tricarboxylic acid cycle	-2.97003	0
GO:0060627	regulation of vesicle-mediated transport	-2.59339	0
GO:0140510	mitotic nuclear bridge	-2.7213	0
GO:0000287	magnesium ion binding	-2.53147	0
GO:0000050	urea cycle	-2.7213	0
GO:0016459	myosin complex	-2.7213	0
GO:0030139	endocytic vesicle	-3.28228	0
GO:0051287	NAD binding	-3.49309	0
GO:0051536	iron-sulfur cluster binding	-3.43476	0
GO:0044089	positive regulation of cellular component biogenesis	-3.13182	0
GO:0005688	U6 snRNP	-3.50578	0
GO:0032950	regulation of beta-glucan metabolic process	-3.06703	0
GO:0005793	endoplasmic reticulum-Golgi intermediate compartment	-3.29009	0
GO:0005885	Arp2/3 protein complex	-3.06703	0
GO:0045039	protein insertion into mitochondrial inner membrane	-3.11697	0
GO:0061687	detoxification of inorganic compound	-3.28228	0
GO:0006999	nuclear pore organization	-3.06703	0
GO:0034308	primary alcohol metabolic process	-3.65767	0
GO:0009628	response to abiotic stimulus	-3.50753	0
GO:0062197	cellular response to chemical stress	-3.17119	0
GO:0006637	acyl-CoA metabolic process	-3.42761	0
GO:0032182	ubiquitin-like protein binding	-3.13164	0
GO:0006544	glycine metabolic process	-3.50578	0
GO:0031965	nuclear membrane	-3.39744	0
GO:0009082	branched-chain amino acid biosynthetic process	-3.28228	0
GO:0030134	COPII-coated ER to Golgi transport vesicle	-3.40903	0
GO:0000149	SNARE binding	-3.49309	0
GO:0019900	kinase binding	-3.13495	0
GO:0000916	actomyosin contractile ring contraction	-5.70179	0
GO:0071004	U2-type prespliceosome	-5.75735	0
GO:0006457	protein folding	-5.36416	0
GO:0006839	mitochondrial transport	-5.21466	0
GO:0072528	pyrimidine-containing compound biosynthetic process	-5.00297	0
GO:0042440	pigment metabolic process	-4.11616	0
GO:0030894	replisome	-4.2105	0
GO:0016667	oxidoreductase activity, acting on a sulfur group of donors	-4.01469	0
GO:0016586	RSC-type complex	-4.32587	0
GO:0033218	amide binding	-5.75735	0
GO:0006734	NADH metabolic process	-5.98827	0
GO:0009124	nucleoside monophosphate biosynthetic process	-5.32649	0
GO:0055029	nuclear DNA-directed RNA polymerase complex	-5.50701	0
GO:0022603	regulation of anatomical structure morphogenesis	-5.75238	0
GO:0071014	post-mRNA release spliceosomal complex	-5.31271	0
GO:0006720	isoprenoid metabolic process	-4.2105	0
GO:0030662	coated vesicle membrane	-7.48956	0
GO:0006913	nucleocytoplasmic transport	-9.36736	0
GO:0035770	ribonucleoprotein granule	-6.58204	0
GO:0000502	proteasome complex	-8.9965	0
GO:0016469	proton-transporting two-sector ATPase complex	-6.97585	0
GO:0046907	intracellular transport	-18.9348	0
GO:0046034	ATP metabolic process	-12.3442	0
GO:0016491	oxidoreductase activity	-10.391	0
GO:0009259	ribonucleotide metabolic process	-14.0206	0
GO:1901362	organic cyclic compound biosynthetic process	-14.0234	0
GO:0006790	sulfur compound metabolic process	-10.9123	0
GO:0006066	alcohol metabolic process	-10.9649	0
GO:0044281	small molecule metabolic process	-25.7637	0
GO:0061024	membrane organization	0	-4.74229
GO:0017076	purine nucleotide binding	0	-5.02017
GO:0007165	signal transduction	0	-4.75553
GO:0016192	vesicle-mediated transport	0	-3.42972
GO:0009056	catabolic process	0	-3.52496
GO:0008289	lipid binding	0	-3.13325
GO:0044878	mitotic cytokinesis checkpoint signaling	0	-3.08863
GO:0016787	hydrolase activity	0	-3.65728
GO:0008017	microtubule binding	0	-3.94629
GO:0009211	pyrimidine deoxyribonucleoside triphosphate metabolic process	0	-3.08863
GO:0061163	endoplasmic reticulum polarization	0	-3.47204
GO:0009898	cytoplasmic side of plasma membrane	0	-3.05004
GO:0031929	TOR signaling	0	-2.93327
GO:0006022	aminoglycan metabolic process	0	-2.57353
GO:0005991	trehalose metabolic process	0	-2.57353
GO:0016052	carbohydrate catabolic process	0	-2.82024
GO:0035840	old growing cell tip	0	-2.84509
GO:0007076	mitotic chromosome condensation	0	-2.70069
GO:0006887	exocytosis	0	-2.91233
GO:0071852	fungal-type cell wall organization or biogenesis	0	-7.11385
GO:0032153	cell division site	0	-9.73373

## Sheet: GO_MCODE_Top3_PPInetT6Up_Fig6F
Network	Annotation
BACKGROUND	GO:0044281|small molecule metabolic process|-23.9;GO:0000166|nucleotide binding|-22.8;GO:1901265|nucleoside phosphate binding|-22.8
Gene list_Up	GO:0032153|cell division site|-10.5;GO:1903047|mitotic cell cycle process|-8.7;GO:0022402|cell cycle process|-8.6
Gene list_Up_MCODE_ALL	GO:0010564|regulation of cell cycle process|-10.6;GO:0051726|regulation of cell cycle|-10.1;GO:0051128|regulation of cellular component organization|-9.0
Gene list_Up_SUB1_MCODE_1	GO:1903047|mitotic cell cycle process|-7.3;GO:0000278|mitotic cell cycle|-7.3;GO:0098687|chromosomal region|-6.7
Gene list_Up_SUB1_MCODE_2	GO:0000974|Prp19 complex|-9.7;GO:0071014|post-mRNA release spliceosomal complex|-9.2;GO:0005681|spliceosomal complex|-6.6
Gene list_Up_SUB1_MCODE_3	GO:0022624|proteasome accessory complex|-7.6;GO:0005838|proteasome regulatory particle|-7.6;GO:1901992|positive regulation of mitotic cell cycle phase transition|-6.8
Gene list_Up_SUB1_MCODE_4	GO:0005815|microtubule organizing center|-6.0;GO:0010564|regulation of cell cycle process|-5.3;GO:0051726|regulation of cell cycle|-5.2
Gene list_Up_SUB1_MCODE_5	GO:0008180|COP9 signalosome|-8.8;GO:0000338|protein deneddylation|-8.2;GO:0070646|protein modification by small protein removal|-6.4
_FINAL	GO:0032153|cell division site|-10.6;GO:1903047|mitotic cell cycle process|-8.7;GO:0022402|cell cycle process|-8.6
_FINAL_MCODE_ALL	GO:0010564|regulation of cell cycle process|-10.6;GO:0051726|regulation of cell cycle|-10.1;GO:0051128|regulation of cellular component organization|-9.0
_FINAL_SUB1_MCODE_1	GO:1903047|mitotic cell cycle process|-7.3;GO:0000278|mitotic cell cycle|-7.3;GO:0098687|chromosomal region|-6.7
_FINAL_SUB1_MCODE_2	GO:0000974|Prp19 complex|-9.7;GO:0071014|post-mRNA release spliceosomal complex|-9.2;GO:0005681|spliceosomal complex|-6.6
_FINAL_SUB1_MCODE_3	GO:0022624|proteasome accessory complex|-7.6;GO:0005838|proteasome regulatory particle|-7.6;GO:1901992|positive regulation of mitotic cell cycle phase transition|-6.8
_FINAL_SUB1_MCODE_4	GO:0005815|microtubule organizing center|-6.0;GO:0010564|regulation of cell cycle process|-5.3;GO:0051726|regulation of cell cycle|-5.2
_FINAL_SUB1_MCODE_5	GO:0008180|COP9 signalosome|-8.8;GO:0000338|protein deneddylation|-8.2;GO:0070646|protein modification by small protein removal|-6.4
